# Supplementary material for: Input from torus longitudinalis drives binocularity and spatial summation in zebrafish optic tectum
Source: BMC Biol. 2022 Jan 25;20:24. doi: 10.1186/s12915-021-01222-x (PMC8788132; doi:10.1186/s12915-021-01222-x)
Supplement: Supplementary file 3 — Additional file 3: Data S2. Pyramidal neuron calcium responses during presentation of 10s ramp stimulus (xlsx 500kb). [file 12915_2021_1222_MOESM3_ESM.xlsx]

## Sheet: LeftSide_LStim
77.517	30.123	298.306	16.34	80.762	173.83	10.1124	29.629	10.961	71.1978	336.944	21.298	233.64	711.301	236.284	182.241	1165.65	315.685	1148.62	1656.16	396.118	753.675	513.615	703.639	265.61	212.919	65.3659	247.107	1677.76	732.173	717.105	192.407	256.814	320.423	378.253	13.2386	23.7215	9.6027	15.7213	4.9306	55.7763	774.872	861.635	620.891	171.378	223.548	238.298	32.188	986.694	75.36
87.958	32.159	202.541	23.804	82.02	123.311	10.8315	30.688	12.4026	72.7143	300.637	43.524	320.04	492.664	181.931	151.026	778.28	164.551	839.721	1604.02	312.259	706.7	357.477	611.983	253.09	201.012	51.5122	42.961	33.277	405	376.329	148.453	172.663	229.773	373.736	9.5682	39.962	11.7671	9.2787	8.2639	51.75	508.07	787.538	594.545	145.611	186.822	377.064	93.99	1101.34	92.46
118.771	34.457	151.786	23.32	77.416	92.189	9.0562	36.141	13.3896	73.2637	244.669	56.44	388.2	332.15	124.735	117.905	569.383	101.213	699.861	1501.2	221.224	585.112	227.446	556.185	245.32	174.012	34.0122	314.718	578.048	315.716	309	128.826	73.791	186.082	417.989	8.7045	46.4557	15.0274	11.4262	8.9722	38.9342	300.884	688.154	556.317	167.589	181.753	467.191	148.917	1249.71	91.68
124.415	47.906	116.898	33.299	79.267	83.858	6.5618	34.559	11.2857	67.989	208.734	68.024	492.45	258.292	110.471	98.871	488.86	80.876	515.114	1389.09	171.224	485.538	142.738	501.546	237.88	167.105	34.9024	223.252	407.024	199.012	264.145	121.023	56.628	238.515	357.275	7.7273	35.8481	14.0548	10.2131	9.1806	24.4342	182.314	595.837	806.515	209.367	192.849	553.66	166.74	1305.6	96.08
143.314	41.297	117.959	24.474	74.743	82.915	14.191	32.894	14.1558	72.8462	188.355	82.024	405.57	212.858	101.088	86.103	486.71	57.348	432.835	1299.38	164.341	472.05	109.708	511.034	233.68	158	24.8171	175.262	267.289	138.037	279.789	102.093	40.349	227.691	345.879	7.0568	29.2785	12.5342	12.1803	7.8333	18.9474	193.802	622.288	1043.09	221.278	192.233	485.723	144.615	1347.61	102.28
179.076	46.232	101.112	25.299	81.772	77.811	18.4944	31.253	12.2857	67.1648	167.927	77.786	326.18	181.619	88.686	72.5	380.047	37.348	351.494	1160.81	145.541	401.312	79.262	493.613	222.03	146.512	19.1463	140.67	183.639	112.852	240.316	101.826	29.488	213.557	319.934	7.625	34.3291	9.1096	11.3607	5.5972	18.9474	214.419	679.971	1055.62	240.256	191.384	398.447	170.656	1378.46	106.24
146.373	31.971	83.918	28.402	86.188	81.16	17.236	29.876	15.8052	70.022	158.911	80.774	232.54	131.221	98.529	60.819	326.299	63.663	344.696	974.333	129.212	362.85	86.462	483.429	228.52	145.267	18.7683	139.233	141.253	91.407	338.934	102.256	22.605	386.052	277.505	11.7159	29.1392	10.8493	6.2131	6.4306	16.6579	188.326	659.01	1098.51	228.633	171.849	316.702	104.844	1385.63	111.02
174.305	39.043	104.122	22.041	83.98	80.623	20.1798	31.135	11.6494	72.9231	150.976	63.262	300.36	105.938	86.186	69.5	239.505	52.843	322.038	839.433	125.976	286.075	74.523	470.916	217.06	134.151	16.3659	120.738	119.277	69.765	329.289	99.023	21.558	518.299	273.253	5.6591	29.2025	11.3973	10.8689	8.1389	14.3026	163.953	571.394	1326.68	211.3	189.616	488.255	84.271	1391.66	114
179.441	36.246	106.765	37.134	65.188	80.123	22.8539	28.465	12.2078	79.3407	140.839	55.202	248.17	161.407	77.284	70.207	244.037	43.82	301.468	692.467	118.741	249.413	55.138	462.605	215.8	131.337	13.6951	152.786	151.723	86.062	253.737	98.512	20.291	669.619	296.022	7.8523	29.3544	12.4384	11.0328	5.2083	12.6579	168.105	631.529	1393.46	226.789	231.164	398.468	75.156	1349.47	111.14
182.458	38.775	106.296	23.629	87.871	78.953	24.8202	29.306	10.5455	72.9011	141.371	68.536	246.82	165.053	79.265	53.621	292.486	74.011	292.316	569.689	111.882	206.35	54.631	501.092	227.88	122.64	14.439	145.058	140.193	68.593	319.737	89.058	27.244	671.742	309.429	7.5	25.9494	8.7808	9.9672	7.8472	12.1316	187.372	627.337	1622.62	278.744	230.822	407.319	54.083	1344.4	103.62
156.636	40.319	99.694	16.773	86.168	71.726	16.9213	32.371	11.8052	68.5385	141.452	65.452	196.07	178.531	74.373	48.81	226	78.303	252.835	576.322	124.071	220.125	54.615	486.571	217.93	140.663	16.5	221.515	148.602	98.407	320.263	95.884	80.314	732.361	316.033	8.0795	25.5949	13.6164	10.4426	7.9306	13.1447	240.407	614.865	1634.23	273.156	242.808	381.66	56.281	1370.3	111.16
157.771	41.964	96.908	19.247	92.743	80.887	18.7191	34.506	16.2208	69.7582	142.718	60.417	198.72	174.929	81.461	43.534	239.916	119.562	279.759	571.456	116.647	190.5	57.185	495.025	207.3	136.163	24.0976	162.184	137.639	68.543	284.197	90.174	67.919	649.485	300.066	6.5682	25.0759	9.6986	11.9016	5.2222	14.2632	234.314	657.029	1734.28	288.022	277.274	291.574	45.177	1373.19	111.36
181.627	41.884	135.949	19.495	86.119	72.462	16.6742	41.671	15.4935	68.6044	145.798	55.762	494.77	183.15	78.363	48.121	237.037	142.191	289.734	428.056	106.294	165.137	53.892	490.941	218.39	125.256	25.0488	152.544	290.265	155.012	238.329	85.733	80.791	624.052	314.604	6.8523	24.9367	13.6849	9.1639	8.6944	9.4342	215.023	699.067	1757.7	329.333	308.74	256.617	39	1373.19	117.88
142.449	41.725	160.245	18.227	88.564	102.104	17	40.029	16.4935	69.5824	131.645	43.464	386.93	145.071	75.853	37.517	203.813	75.584	224.582	368.944	109.847	135.725	46.492	486.622	221.28	131.163	28.0122	142.165	310.229	124.63	242.197	89.407	65.733	710	359.495	5.625	20.6835	8.7397	16.2623	6.0972	14.8947	207.151	734.606	1732.24	339.189	313.37	262.426	38.792	1422.85	113.04
124.093	45.065	163.276	19.784	109.277	80.358	17.8764	38.665	15.7403	70.3297	131.742	39.31	549.54	127.619	69.52	38.009	276.804	110.91	318.304	307.022	111.341	152	48.446	515.042	220.45	120.291	26.939	131.01	261.494	97.148	155.737	89.977	79.256	760.567	344.505	6.8409	24.8608	12.3425	11.4754	10.8889	11.4079	218.628	827.952	1688.92	334.911	341.301	243.489	39.333	1423.48	109.18
108.78	42.268	316.265	16.134	123.564	78.632	32.2809	37.512	14.1169	61.7912	131.992	32.607	619.96	122.504	79.216	32.466	305.888	62.742	324.886	247.989	105.459	134.438	74.523	513.496	216.36	133.837	24.6951	120.66	309.988	87.272	137.329	78.395	55.395	817.443	318.989	9.3977	27.3038	12.7945	9.6885	6.6806	9.5658	272.779	878.885	1708.7	388.622	320.151	193.128	33.542	1403.36	109.42
157.059	35.949	320.745	18.072	127.287	84.16	29.2697	41.353	17.8052	66.9341	127.565	39.69	628.92	230.195	92.392	27.353	235.991	78	325.633	224.756	97.082	111.662	71.677	510.807	213.15	131.581	20.1829	126.485	225.157	85.074	119.5	81.535	69.581	745.742	358.407	6.1477	25.9114	9.0685	15	7.5556	11.9474	325.035	891.683	1677.78	469.567	324.781	187.723	28.156	1411.28	115.72
197.525	45.384	212.816	15.928	154.277	73.811	50.1685	34.418	13.6494	64.1099	140.669	66.905	578.94	291.08	105.951	28.81	189.869	79.966	320.063	195.622	98.529	97.625	61.877	506.109	208.77	136.058	24.9268	123.845	329.976	86.765	131.079	85.198	83.547	886.485	340.527	6.5114	27.0886	12.2055	12.0492	9.9444	16.4211	339.872	897	1676.41	494.144	374.11	205.085	38.448	1391.6	110.3
198.263	38.435	150.704	15.835	164.099	73.877	60.5169	33.176	13.974	66.011	131.605	66.929	704.57	278.044	106.245	34.095	210.57	93.449	335.063	280.644	111.459	109.662	52.954	514.176	219.2	128.605	18.6707	153.689	340.157	95.914	191.855	86.128	69.477	1033.36	335.011	5.8409	24.1392	12.5342	13.3934	8.7917	11.1579	330.221	1007.12	1627.09	487	432.795	165.064	30.76	1400.05	108.56
253.89	36.884	135.429	16.536	145.881	88.802	56.8539	34.971	11.6883	77.2747	125.516	57.774	512.33	207.301	96.971	27.302	281.467	53.652	362.367	289.767	113.824	100.575	48.954	537.445	228.68	129.384	18.7073	145.971	357.253	134.259	244.75	83.407	88.209	1234.53	301.363	7.8864	22.2532	10.3562	13.3607	6.9167	11.2895	334.267	960.712	1514.6	452.389	394.534	190.957	39.531	1402.42	100.82
268.898	38.391	125.663	16.134	112.228	83.736	41	34.582	13.9091	61.3077	125.419	47.464	367.17	244.646	116.539	29.81	212.364	38.933	316.785	235.333	107.565	86.1	47.708	548.202	210.92	122.035	13.2317	135.369	443.374	154.63	244.632	88.244	128.233	1191.09	297.824	8.5	25.2911	10.7945	16.082	4.6528	14.4342	299.442	961.587	1403.95	402.867	447.877	179.723	35.312	1426.27	98.24
199.254	38.217	118.52	16.536	168.257	112.472	27.1348	37.465	11.3117	65.5934	122.298	59.167	610.45	303.177	125.549	27.948	219.579	64.449	387.342	317.533	113.741	100.05	54.292	573.857	210.04	125.779	21.878	129.447	414.217	196.963	301.618	89.337	123.035	1170.02	284.374	9.3523	23.6582	13.4384	13.9672	8.5417	14.6316	258.035	930.894	1287.56	471.467	451.795	145.234	33.708	1416.57	113.32
223.153	40.899	117.582	19.515	184.208	99.811	21.2022	31.065	12.6364	67.5714	130.258	51.667	429.16	290.611	126	27.56	312.477	79.034	340.203	337.189	105.659	86.912	71.785	532.588	214.22	137.419	18.0244	121.291	384.687	253.086	268.763	109.151	138.174	1033.19	280.132	8	22.9241	10.0685	10.3279	8.7639	14.6711	221.198	916.096	1261.9	495.689	436.562	186.851	31.927	1364.29	114.24
177.212	36.326	105.49	15.175	250.515	116.236	23.4045	42.982	10.6623	68.5495	155.831	47.881	596.52	269.611	125.01	22.534	475.85	104.045	397.354	349.244	112.329	79.075	58.877	469.815	205.66	128.372	11	158.223	348.759	181.691	245.184	102.733	124.256	1100.66	295.429	7.0682	19.1646	10.5068	13.2951	8.2083	12.2368	308.442	908.904	1293.18	428.589	425.753	173.723	28.698	1355.88	108.18
142.466	36.529	100.337	17.134	187.277	85.358	36.4157	32.447	14.7013	66.2527	152.766	50.083	549.25	236.239	131.696	22.043	466.953	101.663	300.924	291.556	107.035	75.738	51.492	500.84	218.32	138.058	12.7683	133.146	442.506	180.654	158.592	96.453	111.988	968.186	335.495	7.75	25.7215	13.3151	10.0492	4.9028	12.4737	301.442	1071.73	1225.03	396.222	448.904	165.213	31.177	1393.21	103.1
158.585	37.529	121.061	16.639	160.653	80.811	32.7753	32.824	16.2857	68.6484	149.113	62.571	641.37	241.85	114.873	21.664	702.635	99.292	346.291	308.744	106.635	66.2	46.031	485.815	222.9	120	13.0976	129.961	389.277	117.469	190.789	83.709	83.07	945.577	379.319	5.375	22.557	12.1918	10.1475	6.4722	11.0921	297.802	1088.11	1258.4	381.133	435.301	161.617	39.146	1380.98	109.52
145.178	41.826	116.816	15.01	201.436	107.934	28.7079	38.212	11.7013	65.8462	149.548	78.083	1023.97	216.274	116.471	21.448	700.738	94.303	373.506	254.189	107.647	66.475	39.938	481.176	219.19	131.581	14.2683	144.621	405.422	82.16	213.789	86.36	117.384	1119.02	358.462	6.1023	22.7468	10.3836	10.6066	5.6806	11.0395	265.395	1127.28	1239.23	411.044	472.26	131.553	34.312	1391.07	104.66
159.136	42.746	104.102	12.433	150.723	94.925	28.6292	36.088	13.4675	71.8352	142.758	71.536	819.29	278.823	113.48	20.991	589.271	102.36	379.519	229.522	99.8	57.963	71.277	522.025	214.87	122.395	21.939	161.485	252.048	86.309	145.447	87.442	120.628	1073.02	343.714	8.9659	25.1899	11.7808	10.6066	8.5139	15.0263	270.163	1113.25	1190.77	429.578	469.342	166.979	31.104	1394.06	103.3
170.661	39.761	107.561	18.103	138.208	80.179	24.191	34.135	11.9351	73.7253	133.863	63.321	842.92	244.186	107.549	24.026	702.336	110.888	348.165	342.444	116.624	77.287	51.4	496.218	203.86	125.884	19.2805	192.951	386.024	92.444	230.789	88.419	126.698	874.619	322.396	8.8523	22.1013	10.3288	12.7213	4.8472	15.3947	240.314	1232.43	1128.55	472.567	529.822	182.915	36.823	1380.2	125.7
191.034	42.717	114.643	16.845	187.376	118.462	21.3708	29.371	12.4026	68.3077	131.484	56.238	602.76	227.531	105.569	20.862	620.551	83.36	381.57	343.778	117.718	93.488	44.262	490.882	221.88	122.279	33.0122	172.359	428.024	230.395	198.842	90.547	144.267	1177.57	304.769	11.0341	20.3671	11.2055	15.2787	7.8611	13.4605	236.837	1232.98	1096.55	488.044	530.301	219.702	40.354	1357.7	106.58
155.78	37.406	221.51	16.67	174.772	94.349	22.9101	32.241	10.987	66.956	128.185	56.738	445.38	260.611	78.02	19.44	455.514	89.921	271.418	450.189	149.365	156.525	44.8	480.84	209.46	135.453	23.6829	174.214	364.205	184.617	124.329	93.233	143.302	1183.47	296.989	11.6705	26.1772	12.6986	10.4918	7.9583	9.9605	300.372	1248.36	1159.22	560.722	541.726	180.106	39.073	1342.62	121.46
165.441	41.514	212.561	15.021	208.931	86.991	17.6966	36.029	13.2597	70.5275	132.75	71.464	337.37	235.637	85.176	20.043	484.168	89.022	325.063	596.044	155.847	163.925	88.862	495.731	205.8	134.872	28.2683	168.835	441.048	237.543	142.447	104	138.326	1177.89	291.549	7.5568	27.6456	9.8219	13.9508	5.75	17.4868	283.233	1250.35	1049.69	513.611	533.082	178.191	32.167	1368.47	114.32
152.373	38.399	160.429	13.825	201.525	82.132	19	33.794	11.7662	66.6923	155.621	87.881	564.61	206.593	101.863	21.388	500.991	72.753	296.203	461.644	139.4	173.7	102.031	479.202	200.14	125.058	32.6098	393.806	520.602	203.593	132.184	88.488	124.686	912.082	227.341	11	25.0127	8.0274	17.1967	11.4028	14.8947	265.814	1193.11	1171.11	436.156	502.63	166.957	33.781	1369.75	103.76
221.814	44.971	197.163	15.423	195.792	77.575	16.8764	39.335	12.4675	74.7582	165.194	88.524	974.01	247.841	98.039	16.845	618.897	74.506	371.316	483.222	138	142.438	72.769	454.815	200.69	130.779	26.2317	380.32	480.952	150.383	115.184	86.116	84.535	1160.93	268.275	10.2386	22.6456	12.0137	12.9344	11.3611	13.8421	325.302	1235.07	827.327	541.789	609.233	250.681	41.792	1355.85	103.68
167.78	41.341	154.449	17.876	161.802	75.594	13.4944	39.518	12.8182	69.6703	138.371	75.31	789.64	282.15	108.373	17.129	521.925	93.573	247	373.322	118.624	117.225	65.6	445.807	204.91	140.116	28.939	264.427	548.627	135.407	139.776	83.977	80.686	1314.68	240.066	10.875	22.6329	11.9041	16.2459	11.2361	16.9342	348.337	1217.15	800.703	482.311	600.945	271.043	39.698	1346.08	109
193.373	41.732	120.204	15.216	166.832	85.623	23.8764	37.571	16.987	64.2857	140.081	67.964	1063.64	310.584	120.02	14.078	601.336	115.865	375.595	539.933	123.647	126.5	83.969	450.445	202.36	126.767	34.878	199.515	489.807	154.58	157.697	83.628	108.674	1180.43	302.473	7.0227	20.0506	11.5342	14.9508	10.9444	11.9737	342.43	1377.02	882.762	505.567	653.781	279.468	37.635	1344.24	119.26
150.11	40.029	116.52	14.526	140.564	81.377	17.382	37.747	15.6753	70.0769	138.823	69.31	874.12	315.602	102.069	14.216	533.15	119.494	358.291	452.356	128.165	139.712	87.554	427.681	205.11	141.14	33.5732	174.233	636.554	206.148	161.618	89.058	73.221	1157.63	285.275	8.8068	24.3418	12.8356	21.8361	7.9861	11.2105	326.07	1307.74	1068.73	585.6	638.233	284.128	36.823	1422.35	99
189.737	38.543	117.071	11.557	145.366	72.906	15.0899	33.353	14.9091	69.6703	156.774	73.988	810.48	310.558	102.088	17.414	517.056	107.528	312.975	458.356	122.071	116.875	61.015	388.891	217.29	134.233	28.878	160.437	802.12	292.84	214.816	84.826	123.407	1325.67	272.769	10.5455	21.557	9.4658	13.2459	7.2917	11.6711	280.767	1336.27	1068.48	747.878	717.685	266.255	42.052	1353.49	108.88
202.576	41.072	215.327	15.289	161.109	77.349	12.8202	33.871	15.961	67.5385	153.016	76.881	836	377.646	105.167	18.103	448.925	124.315	334.797	460.4	118.847	121.338	74.277	399.176	213.69	138.826	25.7805	300.602	622.145	263.42	161.408	88.419	124.698	1364.14	260.769	14.2386	26.2658	10.5205	13.4918	6.4583	14.2368	266.163	1317.5	1083.55	719.244	629.096	213.298	35.958	1359.33	108.26
293.636	36.457	173.347	13.701	158.554	77.632	12.618	29.529	17.2338	71.9011	154.782	89.298	871.36	348.752	97.255	19.371	434.439	83.135	357.772	585.667	110.624	97.175	104.908	434.227	222.96	135.43	25.939	422.194	481.855	157.333	101.974	82.895	114.326	1227.77	279.978	8.6705	20.3165	13.1918	14	7.3472	9.1447	350.93	1375.37	862.604	729.989	692.849	313.298	42.062	1371.63	99.52
235.941	45.471	191.765	14.866	159.465	75.208	15.6742	34.212	17.7273	69.8901	146.097	90.929	936.1	365.637	86.049	20.741	364.664	70.528	304.582	625.611	112.541	89.025	109.677	376.563	206.84	132.209	29.9024	296.573	429	128.173	110.974	90.453	77.267	1101.25	264.143	8.9545	25.2152	12.0685	11.7541	7.375	12.3947	431.93	1296.26	851.574	658.567	673.301	317.362	32.583	1357.05	101.38
175.814	42.659	134.265	16.351	126.644	71.736	14.618	32.118	15.1818	70.7692	183.581	63.036	1410.24	337.965	79.02	20.466	565.794	91.449	345.19	613.678	108.988	92.55	162.969	785.647	202.79	119.791	28.7927	384.233	494.651	173.42	150.276	86.721	81.814	1039.01	256.088	10.1591	17.4304	12.0685	13.459	7.4028	11.1316	360.407	1355.66	745.208	609.778	736.877	244.574	45.854	1343.01	104.94
145.186	40.072	172.969	20.113	163.168	76.651	13.618	106.712	12.3247	68.5934	769.371	37.274	1633.98	216.018	60.333	17.802	640.355	82.202	296.089	773.756	133.753	98.85	74.369	362.647	219.85	130.593	35.2561	1030.97	348.855	143.136	97.342	78.651	58.035	1192.46	236.044	6.8295	26.1772	9.3425	13.0164	8.0139	22.9342	329.419	1285.83	638.455	582.889	743.329	231.511	43.698	1293.83	93.92
120.559	40.188	292.806	63.402	133.446	73.877	14.4719	165.629	14.6494	69.044	982.573	24.381	1647.37	162.584	58.578	19.233	362.393	66.607	320.43	605.233	112.047	78.537	99.246	308.992	215.46	128.663	35.5244	1383.45	283.928	89.877	92.974	85.198	47.651	1302.93	236.791	9.7386	22.9367	15.6712	18.082	5.9444	22.9342	222.291	1209.15	593.842	478.756	704.781	195.404	87.052	1229.75	90.68
98.746	34.08	712.153	135.423	145.475	86.915	10.2921	189.047	14.8701	66.4505	1055.65	18.702	1537.65	120.08	50.167	15.069	251.037	48.213	223.494	771.011	238.824	88.162	158.031	262.479	220.39	129.547	32.1098	1527.2	217.241	124.42	86.684	88.453	40	1225.95	233.165	17.75	37.2152	13.7671	18	8.3472	20.9605	234.674	1207.12	552.307	504.556	645.356	192.34	163.24	1153.23	81.42
88.178	34.413	651.908	160.206	174.881	353.104	18.0112	196.576	24.5325	88	993.573	24.524	1425.3	88.142	30.637	33.129	191.981	26.899	172.848	614.1	539.741	62.213	106.415	208.328	197.27	125.465	23.4512	1356.48	162.096	83.358	66.671	81.047	30.07	1020.1	213.143	5.875	30.8608	12.1781	13.2131	4.875	19.4211	473.349	201.413	619.208	451.422	504.699	168.745	230.479	1040.24	67.14
93.22	28.746	541.133	185.031	241.881	382.075	23.5843	188.994	16.7403	69.5604	871.145	12.667	1190.13	100.673	47.627	28.793	145.336	30.775	168.772	483.311	455.941	66.325	89.738	199.555	232.97	138.174	16.9268	1314.52	124.675	77.296	63.316	86.233	26.221	817.825	224.473	8.4886	23.2785	15.9452	14.1148	7.9444	13.4211	489.733	1167.48	568.198	420.144	463.836	141.064	250.688	988.045	76.1
105.305	46.732	419.388	165.113	384.069	509.217	12.5843	194.276	18	65.2747	774.589	17.881	898.65	67.345	28.667	16.345	94.907	37.247	102.392	429.122	345.176	56.463	82.8	165.622	237.28	135.488	27.6341	1028.07	96.687	161.778	74.329	96.488	47.372	548.887	196.088	22.5	35.2658	11.8356	13.0328	6.5694	14.5526	407.64	1096.26	505.861	418.689	374.466	166.362	248.635	842.513	71.42
94.619	37.022	544.622	161.814	301.356	258.17	22.5843	216.371	34.5325	69.6593	658.145	17.679	828.09	61.177	22.931	53.603	84.252	27.236	80.354	327.544	427.647	72.613	80.308	135.387	191.97	136.651	10.5488	674.816	104.265	137.247	83.829	86.826	45.116	484.206	170.967	9.1591	58.6582	13.0685	12.0656	15.4028	24.2237	302.698	891.548	522.337	393.844	336.205	144.83	247.885	761.649	62.8
90.983	30.674	356.551	187.804	297.574	180.698	41.0787	199.6	15.0909	88.0769	571.234	13.702	780.06	83.982	64.431	52.155	110.757	32.045	104.304	275.678	476.565	57.513	73.185	124.958	236.26	132.209	7.2195	493.66	132.313	81.667	49.132	103.686	17.395	467.887	168.385	7.1932	23.6329	9.5479	10.7705	5.6667	14.1842	238.733	854.644	477.228	390.933	280.123	149.894	262.385	736.162	94.96
117.424	68.094	242.786	169.835	294.515	183.132	15.1461	201.488	13.5974	70.9121	500.597	21.214	619.29	58.876	33.873	11.733	71.748	82.708	84.949	280.433	491.388	49.088	49.831	102.538	210.57	168.279	8.2195	487.184	99.386	115.765	95.592	107.663	52.14	300.299	155.319	6.6023	52.9367	17.5616	12.8361	13.9583	14.4737	145.709	705.385	442.347	327.422	233.822	162.085	228.208	666.883	40.92
82.771	32.384	328.449	163.711	554.842	428.283	22.3933	192.906	24.1039	83.7363	463.895	33.667	952.84	68.947	20.196	42.198	139.206	53.416	80.848	210.156	792.576	62.588	67.846	82.303	199.04	225.151	9.6341	531.223	107.59	82.951	65.276	103.826	29.349	288.948	135.78	6.2955	36.8228	10.4384	12.459	12.5694	26.6184	92.372	652.433	352.307	378.522	203.603	139.128	223.656	701.099	53.3
95.839	31.319	441.571	170.773	805.337	561.057	19.5618	183.359	18.9221	83.6703	630.952	10.583	1160.29	85.106	36.588	44.034	165.29	38.843	109.608	180.967	727.247	66.9	132	77.664	213.78	247.372	9.0122	397.097	110.735	66.111	81.355	90.023	19.744	248.093	145.846	5.8182	25.962	13.1918	11.6393	6.8333	13.6053	328.709	615.433	289.663	343.178	197.575	161.34	228.562	684.36	63.42
110.458	45.92	472.724	175.722	1176.34	752.434	15.6742	185.218	12.1169	65.7912	910.508	20.619	1426.3	63.239	43.167	23.793	268.037	61.056	174.608	176.867	639.812	53.237	189.077	70.008	214.57	337.663	6.5366	507.282	137.747	66.691	93.382	92.488	25.058	181.289	140.022	15.2273	35.5443	6.9178	14.0164	3.5833	12.5132	315.174	682.029	356.505	351.9	199.753	145.617	171.906	670.063	50.52
85.653	30.42	856.786	151.227	1221.14	602.321	23.3146	160.424	25.1039	87.9121	962.089	22.905	1628.68	74.602	36	30.009	207.935	88.91	239.633	185.056	511.376	67.475	264.785	54.303	183.27	297	14.4756	436.786	172.916	92.346	119.158	88.814	41.767	325.546	114.549	8.2386	25.7468	11.137	10.7213	14.9028	15.5526	470.581	841.356	650.663	469.722	246.329	145.298	168.583	797.189	47.44
93.424	36.645	925.357	102.186	1281.1	461.217	35.4045	162.365	14.1299	76.1758	849.532	15.476	1706.11	93.159	47.755	21.371	312.009	115.348	231.848	351.244	398.082	61.112	275.6	76.126	196.3	334.291	40.4146	475.049	321.145	178.852	114.632	82.349	60.488	625.835	113.099	7.8864	21.557	10.7945	13.3934	8.5278	14.7763	602.802	1242.38	916.574	541.456	301.986	188.596	131.646	720.252	51.9
93.559	35.739	1096.16	63.175	1142.08	240.066	47.3596	129.829	16.039	71.978	913.468	15.845	1760.62	119.478	44.843	26.871	583.178	161.517	308.025	638.856	371.776	103.463	270.985	70.319	199.98	461.267	40.378	808.272	443.386	189.148	267.579	98.605	135.744	683.237	129.648	15.9318	31.4304	9.9315	15.6885	4.7361	16.4211	921.198	1161.92	907.446	599.456	419.918	207.255	72.969	780.883	64.16
98.483	31.145	1019.2	35.392	1029.27	162.094	64.6966	109.559	14.8701	64.1758	818.984	98.417	1741.03	290.425	75.549	21.009	727.551	123.438	305.785	621.344	326.965	100.812	267.585	110.714	248.73	473.116	57.5366	1082.15	730.108	288.889	357.553	99.942	149.163	847	133.527	11.1705	22.4304	8.3836	18.4754	8.2778	24.4474	796.698	1214.03	917.891	559.567	459.342	186.319	50.104	882.973	65.56
92.458	35.051	791.888	31.732	865.158	120.415	67.8202	73.965	16.3766	62.978	748.548	159.488	1593.5	478.708	74.343	18.276	582.224	92.416	330.57	693.578	265	93.6	236.369	168.689	245.78	498.581	63.3537	864	809.373	405.728	326.632	115.453	153.535	1061.4	151.396	14.6477	22.7342	11.7397	15.9836	8.6944	36.3026	620.547	1325.27	1330.55	688.033	538.959	561.553	42.469	920.288	72.72
230.432	39.551	536.163	21.845	670.307	92.292	59.9326	57.965	14.7143	63.8352	647.363	180.452	1357.77	737.133	87.127	22.81	461.514	96.247	290.937	624.922	201.129	78.7	178.185	171.681	246.86	441.558	63.4024	566.165	762.096	374.63	399.868	107.814	195.291	1032.9	150.659	14.6818	13.6329	9.7397	14.7541	5.5972	21.0789	452.558	1386.65	1355.4	667.644	559.658	734.574	39.458	1112.47	89.2
191.339	51.268	416.806	22.103	584.683	84.802	44.3708	37.912	11.9091	62.5165	551.355	156.06	1143.45	727	104.863	32.94	516.692	82.652	378.177	503.744	170.329	77.125	168.831	149.975	205.63	395.616	41.4634	477.097	715.036	319.605	440.895	109.721	182.151	1143.03	178.747	14.6023	26.3924	11.6438	13.2295	5.7778	24.8421	380.186	1273.9	1469.14	677.656	518.658	838.106	36.823	1122.71	91.72
342.873	45.63	271.878	17.309	489.307	80.047	32.6404	50.082	11.6494	63.3736	728.081	119.988	1005.46	603.841	86.069	26.491	491.187	68.045	337.911	753.844	161.776	81.825	167.862	161.765	211.64	366.395	40.4512	501.835	664.386	256.58	395.368	98.349	155.07	1180.31	162.659	9.5909	23.6835	11.0274	12.459	5.9167	17.3289	402.058	1365.86	1352.26	597.256	569.726	747.851	35.167	1074.78	99.76
270.864	37.094	513.908	20.753	475.752	111.217	36.2697	95.047	13.1558	66.1209	1065.94	73.488	881.92	376.779	81.225	25.138	388.075	68.685	381.203	687.9	187.482	116.037	192.415	182.303	198.23	357.57	38.1341	328.291	457.735	153	287.947	98.198	180.547	1268.67	151.912	10.7273	26.4684	12.0548	25.2131	15.6806	17.5395	523.395	1346.25	1197.48	548.544	536.89	935.106	42.792	954.604	79.32
197.746	35.775	701.306	37.804	515.208	132.415	31.3371	117.871	17.1688	73.989	1330.97	34.262	644.98	247.044	76.176	20.034	329.57	38.674	468.165	723.644	148.871	103.4	214.508	165.118	206.24	314.919	49.8293	499.563	453.349	177.346	279.75	85.953	119.302	1318.06	150.088	11.1818	25.3291	12.5342	20.3607	13.25	26.4868	507.756	1332.38	733.337	497.3	507.397	958.277	48.135	826.559	80.24
149.915	38.957	785.704	58.072	675.129	151.396	29.427	175.2	15.7792	73.8242	1232.12	23.488	641.06	173.053	73.559	26.897	208.664	32.461	378.19	659.733	141.753	102.613	264.492	136.546	205.82	280.419	47.3049	343.922	319.614	114.062	201.921	85.14	112.895	1290.95	138.451	9.3636	27.443	11.8219	17.7869	6.1528	14.5526	346.174	1086.61	834.247	406.9	365.603	1049.64	58.5	749.955	81.56
143.025	60.514	614.765	80.629	548.416	114.981	24.9551	187.294	13.8701	64.033	1097.24	47.821	625.91	130.292	46.01	18.586	126.561	67.775	307.962	712.289	174.094	110.35	173.862	113.521	194.12	261.105	35.5366	238.068	211.398	103.383	146.039	106.581	83.07	1157.65	120.341	12.6136	30.7848	21.2603	25.2623	31.4444	11.7763	608.198	1204.63	751	401.356	414.342	867.277	104.25	813.667	60.7
111	34.667	525.735	125.021	474.545	122.991	19.809	204.276	14.5195	63.6374	963.766	15.667	514.16	99.991	31.373	20.647	99.178	26.022	270.038	597.289	264.494	124.463	117.908	94.546	206.62	241.663	44.4512	208.767	164.133	64.938	116.671	148.907	60.558	920.412	115.978	29.125	25.6582	11.6712	38.0984	24.3472	34.8158	423.442	161.663	627.436	396.289	339.137	709.66	143.948	760.252	69.86
106.093	34.116	353.816	136.763	445.772	278.915	15.9663	186.382	15.6104	72.4615	844.516	18.036	503.17	110.867	52.657	20.543	111.364	47.798	243.101	471.756	257.718	93.713	121.969	100.034	200.84	226.302	23.3293	165.146	173.723	65.383	74.092	118.477	34.302	643.031	105.187	8.2727	22.9367	16.274	11.0328	7.9444	11.9342	285.419	980.673	537.574	322.311	296.863	568.809	162.76	660.405	56.78
115.873	68.014	214.888	154.505	330.475	219.179	11.7191	214.171	20.8571	68.3626	756.903	66.143	565.04	73.31	24.069	14.078	76.075	67.562	143.658	391.222	212.906	105.5	63.385	80.941	209.01	240.837	18.9512	137.194	116.47	77.16	112.395	186.547	28.733	430.99	106.846	6	34.9873	29.6575	30.2459	20.4583	21.0132	163.116	914.077	526.277	392.633	272.918	440.255	114.115	589.468	40.88
100.449	32.406	198.133	185.526	312.416	210.066	11.9551	182.041	37.8442	66.978	617.347	11.369	470.32	66.77	27.608	18.103	66.346	34.944	142.316	229.044	214.859	140.575	80.554	99.193	207.21	159.849	50.9634	133.262	138.723	60.778	73.513	157.721	24.43	372.918	116.78	28.75	22.4051	23.3973	36.3934	31.5	39.0263	193.919	791.942	427.208	306.633	229.699	367.383	74.115	599.712	61.08
94.492	33.348	160.867	170.247	456.109	425.943	14.764	159.894	21	77.4176	695.653	13.762	746.76	98.425	31.569	23.552	90.523	55.843	185.873	260.367	149.965	68.363	79.585	106.336	204.94	170.942	16.3659	155.233	127.181	80.284	60.026	123.349	22.535	344.825	88.802	4.9545	23.1519	12.411	7.8361	4.7778	10.6842	183.884	769.5	345.931	347.178	237.425	303.894	105.427	618.775	54.32
104.873	53.601	416.99	140.433	799.426	573.651	20.3258	155.835	17.7662	55.8791	650.581	35.286	996.15	68.558	34.539	14.664	115.243	43.326	176.468	256.378	137.894	76.412	70.215	68.924	212.27	211.965	9.4512	176.845	110.373	77.469	62.961	109.779	25.093	426.887	89.78	7.5341	22.9114	32.589	36.2131	29.5417	11.1842	348.453	877.933	302.96	403.7	236.082	306.957	83.635	605.766	42.46
86.797	30.638	393.929	108.082	1233.26	719.943	37.2022	125.394	14.8312	66.5934	521.952	26.298	1233.01	80.726	49.941	15.897	215.953	27.281	298.025	271.811	176.329	73.562	116.4	78.261	189.54	223.151	35.5244	349.136	119.976	57.383	61.382	95.721	26.128	577.948	85.549	11.2614	22.9367	10.9452	15.4754	11.7917	26	500.698	1006.38	263.713	462.322	245.877	228.894	81.073	604.694	49.06
92.831	61.935	267.959	87.773	1310.03	479.528	74.3371	118.7	14.4675	69.4066	429.411	14.44	1256.59	89.779	55.559	19.922	310.561	40.798	366.835	469.089	190.059	99.537	245.523	101.916	201.78	331.581	36.2805	658.437	163.325	80.864	116.75	104.291	171.953	704.825	91.923	12.4318	19.0633	11.7534	12.9672	5.1806	22.5789	545.314	1115.01	519.307	609.956	347.863	655.383	53.271	683.982	44.8
93.941	62.58	194.449	63.794	1159.93	273.377	53.0899	113.106	14.4805	65.5824	379.492	16.833	1179.21	76.735	58.667	23.56	370.056	45.787	431.937	866.744	205.765	130.3	291.462	75.748	192.82	343.43	47.3537	799.845	445.699	124.667	134.474	96.244	114.826	806.711	122.989	9.9318	21.962	14.4521	19.6721	7.875	34.2632	569.756	1181.88	686.188	570.556	307.712	671.128	46.469	785.153	44.68
92.703	60.884	162.52	38.825	1203.89	185.547	89.427	104.782	20.3636	65.3077	325.492	27.69	1632.51	101.735	58.824	28.466	577.449	81.742	489.405	837.3	186.435	105.625	316.969	97.613	191.08	309.349	73.4756	866.835	563.675	141.062	246.105	95.5	186.709	962.979	145.396	15.5114	21.2152	10.9863	23	7.4444	58.3158	574.128	1234.87	1018.33	614.311	341.411	692.021	35.781	862.487	57.52
110.712	55.942	148.561	24.309	1146.69	183.396	84.6742	77.847	14.4156	62.5055	474.089	87.119	1456.85	203.619	72.245	30.405	423.607	122.045	490.709	988.422	161.6	82.213	295.492	112.429	197.13	379.093	47.1707	983.874	711.904	180.136	190.671	107.93	208.733	1099.75	224.923	16.3523	21.2278	10.2466	21.4098	7.6528	60.6053	464.012	1346.32	1122.82	580.678	334.137	926.894	40.865	910.441	64
147.424	56.268	131.929	22.32	1010.2	126.623	82.8315	54.518	19.6623	65.0549	494.484	154.619	1145.93	325.212	92.225	39.957	250.318	171.708	537.354	829.967	142.282	62.787	281.077	140.319	195.09	345.523	58.5	685.252	842.554	277.802	222.605	102.93	154.105	1109.05	244.242	15.125	23.4557	11.1096	16.0656	9.0278	51.7105	326.36	1302.16	1511.78	515.733	344.562	920.596	34.365	887.847	69.92
226.119	94.007	121.5	18.567	799.584	102.972	52.3371	35.994	26.7922	67.8791	390.379	165.274	875.83	468.398	94.529	51.336	264.832	186.955	565.886	803.256	127.847	72.088	239.938	167.361	186.28	327.872	52.7439	478.175	892.651	377.358	356.408	98.442	175.942	1137.88	270.22	15.7841	21.8481	10.9041	15.1967	8.4167	45.7895	212.233	1312.38	1676.16	507.9	364.548	1161.81	43.333	1086.18	79.54
252.347	101.348	120.469	20.01	751.386	88.443	49.4607	25.759	55.5065	61.9451	307.444	147.333	721.51	445.699	100.922	46.267	330.402	179.247	556.747	641.411	116.647	71.25	241.154	221.521	194.61	259.907	54.9268	433.99	989.108	539.975	343.474	104.093	179.244	1127.49	253.44	16	24.519	10.5753	11.9672	6.9583	39.8158	224.965	1394.83	1675.93	483.711	437.562	979.532	51.26	1124.88	86.82
270.407	103.732	109.531	15.381	648.099	88.009	51.8315	26.724	33.3507	63.2198	235.266	109.952	1098.56	366.381	97.275	50.707	614.234	100.663	447.987	637.978	127	59.362	255.785	260.748	269.37	259.919	70.8902	404.165	1110.3	514.37	258.855	95.198	160.407	1275.32	288.066	13.4545	22.6582	19.9452	15.7705	6.2639	38.1974	301.942	1389.32	1591.29	491.556	451.411	1000.3	42.156	1128.82	94.46
200.636	74.522	116.98	17.897	500.772	78.208	35.1461	51.853	26.4805	60.9341	203.492	61.167	899.59	232.168	75.069	48.172	584.972	68.258	368.81	504.911	109.529	65.725	206.815	275.067	250.58	298.593	59.7561	971.282	1099.73	413.728	261.737	101.547	159.93	1239.52	275.033	17.5	21.2278	17.8493	15.2951	8.2083	29.2105	353.581	1428.46	1421.45	435.5	489	821.915	37.115	1102.74	96.12
144.568	66.891	92.949	26.701	516.426	104.764	26.5056	77.4	20.6494	55.6923	220.194	50.679	636.45	172.805	73.255	34.422	304.607	46.933	327.418	572.911	158.235	76.1	192.585	254.882	246.36	307.674	54.1341	1040.95	722.325	255.235	183.421	105.058	133.523	1283.98	314.527	12.8182	19.5443	8.8493	19.5574	7.9861	27.2368	497.291	875.346	1297.84	498.256	538.904	721.532	40.167	1049.97	80.36
132.881	65.862	127.765	40.021	375.554	92.604	20.5056	128.441	28.3636	62.2747	222.298	47.083	462.04	110.496	56.363	41.957	175.187	27.337	318.051	576.422	168.729	144.375	269.815	214.782	232.03	297.826	39.2683	838.544	573.988	157.716	148.579	87.895	111.105	1249.1	297.374	9.625	24.1519	15.6575	24.8197	10.1389	18.2763	586.907	1374.31	1126.79	520.978	510.836	846.851	40.708	1003.53	72.22
121.771	77.188	134.867	77.66	297.97	127.208	18.0899	158	25.039	60.6044	181.871	26.214	385.42	96.009	38.039	36.483	153.093	28.809	368.354	576.6	156.976	134.625	205.677	202.597	227.95	249.279	35.8537	937.369	403.892	122.63	112.789	86.686	77.86	1123.41	307.462	20.2841	23.962	36.3562	29.4754	13.6667	26.5658	608.407	1285.62	1074.37	480.333	467.342	740.34	48.021	901.604	76.14
117.822	87.906	113.224	102.423	263.752	186.151	15.3258	187.094	35	65.8791	160.274	16.845	338.68	89.186	60.51	34.621	110.794	59.843	235.848	462.1	147.518	92.9	143.323	181.765	231.59	244.372	55.0122	713.757	317.867	143.111	80.276	105.837	63.942	819.897	268.363	39.6932	20.2405	14.1096	10.6066	4.9167	13.4079	509.744	1294.27	903.178	464.078	397.027	683	73.26	814.802	60.16
101.525	89.471	115.582	103.959	247.703	239.217	34.3258	198.535	33.8182	58.8901	170.306	58.286	403.34	71.336	29.265	43.905	98.682	26.427	169.747	404.656	131.835	119.925	88.246	133.504	221.35	212.477	13.2439	463.204	246.566	88.901	90.092	114.581	36.744	528.165	238.747	9.5795	32.1139	24.5616	11.8852	10.5556	29.1579	291.663	1241.57	775.337	369.422	309.534	520.681	64.729	760.748	63.46
103.415	58.565	110.061	136.711	238.842	211.613	24.8989	194.688	42.1299	72.5275	133.927	12.345	337.3	91.699	63.706	49.284	116.991	26.281	125.975	300.978	145.694	82.3	100.062	143.067	230.97	189.779	29.7073	323.699	182.265	66.938	56.039	92.372	42.14	368.639	269.967	19.2614	19.8354	24.411	10.7705	7.5139	14.9342	187.081	1153.12	654.02	347.633	251.164	392.553	87.417	653.838	82.8
120.517	60.493	120.153	210.814	201.911	249.906	17.5056	189.994	15.1818	58.2747	136.581	8.476	486.69	75.487	54.588	25.655	82.019	63.73	96.848	254.911	102.941	54.725	66.338	128.882	225.71	197.465	41.7683	285.922	149.301	89.198	68.776	126.872	46.093	265.113	251.462	33.4318	30.1519	10.5479	7.2459	5.6667	12.5921	198.209	994.587	546.842	332.633	212.616	434.511	85.312	604.261	54.7
95.407	52.13	108.612	173.474	181.495	290.085	40.7865	202.647	44.4026	73.8571	150.694	39.25	857.59	64.239	28.578	44.397	154.897	39.371	125.089	233.889	109.082	69.488	83.138	97.303	231.14	196.093	8.8902	443.641	148.048	82.136	70.961	107.802	43.791	263.32	214.088	7.7841	45.8987	18.2055	12.5902	8.8056	29.5526	179.605	1038.04	606.247	340.489	193.959	350.298	108.885	523.405	43.88
91.653	38.725	120.796	147.866	441.01	339.358	36.4045	166.353	29.1039	62.033	125.935	13.821	960.39	80.027	39.814	35.086	142.972	62.652	179.025	178.078	130.259	80.213	94.508	102.16	239.32	163.547	13.2805	383.379	141.048	67.58	57.197	79.174	25.407	249.371	219.055	14.1705	17.0633	18.7808	11.0164	7.0833	12.6842	274.86	1045.58	553.723	322.989	174.918	319.723	72.927	588.351	44.52
100.661	34.529	102.184	136.454	673.881	374.009	19.5281	145.912	15.2987	67.9451	145.831	19.036	894.93	75.54	47.01	37.767	107.907	58.528	384.646	172.667	104.259	53.963	135.415	82.143	242.03	199.953	55.061	323.252	145.819	58.469	55.5	92.163	41.186	269.557	190.187	14.9205	26.7975	10.1918	14.623	6.2361	11.6053	609.174	1180.5	454.327	376.911	257.342	332.468	81.031	560.595	48.48
91.28	48.543	113.908	79.814	827.554	463.047	45.3034	131.688	26.9091	65.6923	152.597	34.893	707.55	66.973	44.196	47.672	212.093	46.742	335.304	210.778	117.176	103.988	207.154	79.672	195.7	176.709	37.5732	245.233	292.988	94.926	102.882	87.256	67.651	729.237	183.22	6.0682	37.7468	9.6575	13.0328	6.625	15.0658	723.035	1287.79	744.426	232.356	330.904	429.723	50.438	639.541	51.52
85.297	46.725	119.949	50.763	769.703	346.34	60.3034	107.453	18.5974	67.3736	162.532	13.405	1109.12	83.407	52.294	47.06	325.065	45.528	353.025	225.867	131.894	98.3	234.554	137.16	205.99	162.767	57.5488	287.854	541.096	262.778	300.842	92.465	117.5	764	233	14.3409	21.2152	15.8356	16.5082	4.125	30.2763	813.86	1429.68	866.158	514.2	290.685	436.043	40.323	717.586	54.62
81.051	46.5	105.194	32.969	718.119	196.83	52.0449	75.788	12.5065	60.7253	258.565	17.595	1481.11	102.646	54.137	35.457	309.15	106.169	323.544	469.844	180.306	151.7	401.923	175.227	190.52	201.884	67.0976	233.155	615.952	465.704	597.382	92.756	281.907	864.433	318.703	14.6136	18.3924	9.8219	15.459	6.1944	41.0658	761.128	1421.46	927.218	467.089	344.945	532.617	36.906	749.91	62.06
93.576	55.935	108.153	26.093	572.406	128.708	42.2809	81.835	16.8571	57.7253	244.073	53.881	1329.03	184.354	78.382	35.957	352.664	116.966	433.658	479.911	138.106	117.012	339.846	212.975	181.89	227.349	73.2439	216.835	868.843	463.049	435.684	108.302	264.767	913.938	390.956	11.6364	21.9367	10.1096	17.3607	9.5972	57.8947	702.988	1479.93	949.723	429.333	324.219	726.809	40.125	829.171	58.62
129.983	47.391	113.745	22.031	492.198	98.783	37.5618	51.8	16.5584	60.1319	239.903	133.69	958.56	246.177	74.255	35.81	232.467	124.079	487.165	336.7	140.706	114.688	266.831	213.815	188.5	236.128	84.8659	202.146	942.783	349.815	404.592	92.465	213.756	803.371	432.22	12.3409	24.4051	10.1233	14.8689	5.8194	57.4737	467.488	1448.37	1128.46	378.978	337.425	884.787	36.271	971.505	84.44
224.237	64.21	109.204	20.567	440.149	83.264	27.382	36.018	21.3247	65.044	240.371	156.429	694.73	290.265	87.392	31.483	194.71	143.112	526.633	497.622	141.259	120.113	298.262	241.882	194.87	280.802	76.3171	189.058	795.88	228.481	357.039	93.058	328.64	1011.22	523	11.8864	21.2911	10.4521	10.5738	5.7222	51.5395	330.233	1252.28	1144.41	448.711	402.753	1167.81	35.854	1038.72	80.84
187.627	116.652	117.571	14.753	339.436	75.698	26.2921	27.659	46.9351	66.9451	200.145	132.714	487.52	204.416	86.529	27.793	125.701	74.764	435.165	353.567	197.106	97.225	214.938	255.613	211.06	278.547	76.939	173.068	916.422	419	417.25	106.872	227.314	936.876	514.549	10.6023	21.1266	11.1644	12.9016	7.5833	45.6842	243.023	1585.22	981.287	396.933	413.644	1492.15	39.417	1157.64	97.06
210.661	86.29	117.776	18.722	289.307	73.33	25.5506	25.118	32.3896	65.3846	165.669	82.488	444.25	169.301	100.922	29.578	284.346	55.652	436.43	381.722	158.353	105.438	284.831	267.387	186.47	265.012	71.8781	380.845	782.12	269.012	295.408	95.5	207.651	1316.3	502.813	12.9659	18.2911	12.7808	14.4098	4.1944	46.7632	183.419	1586.12	1133.96	373.2	415.726	1409.72	33.5	1137.11	94.54
179.975	70.746	112.633	28.907	281.188	71.255	18.0449	59.006	24.2338	56.4286	291.677	49.179	348.08	138.566	84.941	23.276	220.411	40.562	434.392	576.933	159.424	123.287	308.462	267.403	191.04	314.419	68.8415	828.689	921.06	262.975	180.263	94.605	179.453	1355.45	481.956	24.2273	24.2911	9.6164	15.0328	5.6944	41.1316	281.802	1619.47	963.267	344.167	475.712	1262.43	38.323	1059.88	92.38
133.619	50.413	115.316	17.247	205.762	72.528	19.0225	96.476	20.0909	66.8571	646.887	40.274	269.28	104.018	73.314	34.707	181.299	31.551	401.861	429.844	172.8	94.725	334.277	229.639	177.68	215.302	78.6951	888.223	679.964	231.247	192.487	93.302	142.116	1337.31	452.857	12.1818	31.6835	9.1507	13.0328	5.3472	36.2105	341.093	1575.06	838.842	367.011	419.849	1199	33.073	983.207	78.64
123.229	96.167	114.633	33.866	276.554	70.623	18.3596	127.035	22.6364	62.967	582.218	26.774	219.22	99.982	79.941	39.672	143.561	24.888	385.051	705.044	210.059	154.125	416.262	258.63	194.27	236.419	78.9146	581.592	536.795	196.58	145.605	83.465	88.058	1104.29	460.198	10.7955	23.7468	10.6438	15.6066	6.5833	22.6842	424.547	1583.48	794.891	355.267	421.74	1021.04	31.708	942.595	69.96
131.441	140.043	116.592	34.845	293.178	80.708	14	155.994	16.4286	62.022	483.339	20.69	219.83	65.655	50.833	19.362	112.393	31.831	256.228	736.211	151.824	108.575	261.908	207.303	198.4	204.14	47.1951	439.816	405.699	131.877	106.132	91.407	79.779	920.031	440.527	11.9545	44.3671	7.2329	14.2295	5.875	15.9605	400.721	1531.56	625.109	339.122	369.918	923.34	43.427	803.838	68.04
110.407	95.138	118.52	60.608	252.129	113.16	20.3146	200.688	22.3117	81.1319	389.435	27.595	228.29	62.611	42.078	40.129	90.589	21.056	221.582	664.878	146.2	107.95	171.877	158.723	170.24	201.884	38.9756	296.388	284.675	78.815	74.539	82.663	63.384	793.515	388.879	7.8523	40.8608	11.9315	18.3279	20.125	26.2368	259.674	1444.27	695.426	359.967	353.123	756.936	33.896	796.234	56.84
100.517	60.681	117.622	97.031	197.525	77.104	33.5393	184.512	33.4156	79.978	322.927	13.333	195.9	75.575	49.892	47.345	98.467	21.899	147.709	547.822	124.835	82.338	161.277	150.756	218.39	184.942	41.3293	296.689	203.735	65.173	57.289	105.605	32.384	544.505	362.549	7.5227	19.7848	11	12.1967	6.3194	14.9737	159.465	1417.82	649.802	364.433	283.548	589.362	63.031	695.649	73.12
134.288	81.435	111.724	158.402	189.198	82.698	13.9551	186.447	19.4026	61.5714	288.355	35.345	244.25	63.204	22.451	16.328	66.57	72.719	99.646	421.589	115.506	64.887	106.954	122.092	209.7	213.953	44.6707	202.34	149.94	78.63	76.329	97.686	55.453	360.722	344.901	20.1591	40.0633	34.2603	30.2623	32.4444	12.1579	112.744	1344.24	691.139	311.767	230.329	516.489	45.115	589.009	48.6
88.669	46.616	131.786	171.443	179.307	96.764	23.6292	217.076	42.6623	82.2418	272.25	25.131	290.66	61.389	23.5	46.06	71.57	22.438	116.494	318.444	134.694	70.225	65.723	106.739	199.31	170.163	27.7073	223.913	136.506	52.123	55.026	100.186	46.558	337.361	314.308	11.1136	38.5316	15.274	12.5574	27.6944	36.4868	94.64	1277.05	602.703	260.033	179.74	409.574	37.573	509.829	53.82
95.136	43.645	119.969	174.887	399.099	158.934	36.9326	184.459	13.987	88.3077	266.379	15.44	250.77	69.743	47.255	39.509	98.187	26.281	123.228	270.133	96.612	43.675	61.585	89.471	201.97	168.547	23.2073	194.621	131.59	48	51.658	89.198	22.884	239.258	301.857	4.2727	20.7215	7.9863	8.2623	4.1667	11.1579	113.779	1188.61	467.851	174.556	204.096	69.064	96.646	151.45	63.04
101.746	70.413	129.888	118	838.119	345.226	19.9213	170.576	16.0779	60.4286	380.75	21.929	273.19	58.053	48.382	15.155	83.047	36.27	97.38	286.544	95.894	46.513	90.154	86.538	181.07	172.523	15.1585	140.146	135.072	74.593	103.421	92.012	25.86	225.948	282.011	6.375	46.962	11.2603	8.5246	13.6806	11.6316	164.488	1234.57	382.772	246.311	144.589	391.213	39.052	447.045	40.6
96.822	85.246	127.398	97.567	780.327	304.047	39.2697	161.2	21.026	70.9011	456.048	24.226	372.89	76.867	57.637	47.905	142.888	41.292	164.228	242.244	107.894	44.463	94.646	76.084	198.4	148.151	22.9024	136.951	205.349	64.63	136.171	76.07	49.919	263.062	277.648	4.8636	30.8608	11.3151	12.918	6.1667	13.9211	274.058	1254.85	323.931	207.133	173.877	424.426	38.208	484.333	39.7
87.153	110.362	122.235	55.794	932.267	341.387	51.8315	122.518	14.5065	65.956	381.976	17.667	651.95	61.487	56.196	44.776	182.075	44.427	166.025	408.878	154.8	71.625	124.415	82.294	186.03	217	33.1951	168.592	203.349	95.691	138.526	85.953	38.616	302.619	285.505	8.9773	24.2152	8.6027	10.2787	7	13.4211	387.256	1331.5	274.03	199.844	173.986	435.17	44.042	549.189	46.12
106.195	96.486	110.694	45.619	918.842	312.311	72.4382	118.294	14.6234	70.0879	358.879	19.952	841.37	84.664	57.127	33.181	808.692	87.135	274.241	504.056	139.529	71.675	199.708	119.017	165.17	234.221	49.2317	150.117	352.012	106.049	87.184	80.953	27.337	450.062	274.176	7.9318	38.5823	14.1507	22.3934	9.8611	13.3158	453.128	1335.29	474.139	293	189.466	380.298	35.792	646.64	46.86
106.314	111.935	123.755	26.619	819.396	194.774	93.2809	92.524	14.2857	64.2857	327.605	25.75	1207.02	84.938	64.402	46.776	851.729	61.528	262.557	598.633	145.318	73.05	221.277	151.395	170.84	227.047	57.9512	154.544	567.807	233.963	213.658	106.465	106.279	581.979	257.967	11.25	30.0253	12.1918	11.459	7.0139	22.5526	514.558	1353.41	403.812	279.533	242.151	299.34	38.688	678.027	57.42
93.585	68.812	111.163	21.948	709.247	136.745	95.1011	63.482	14.026	62.5385	297.565	71.369	892.89	101.354	69.843	43.181	817.103	72.584	312.962	575.4	131.247	79.3	362.369	204.21	174.29	221.884	73.3781	155.621	778.94	326.938	270.776	107.14	117.733	726.804	266.451	13.7045	29.1646	11.1233	14.7869	7.4444	21.0395	389.174	1441.3	378.941	270.956	271.904	635.255	42.854	720.883	62.88
164	89.732	126.796	14.742	490.535	102.726	79.0674	45.624	23.1039	61.7253	296.903	114.571	657.85	173.593	91.078	39.103	546.841	64.719	314.418	637.856	134.353	101.438	360.646	254.639	176.13	217.628	69.8415	162.223	924.952	405.247	276.421	95.558	199.058	1130.44	296.538	9.6591	25.3165	12.1096	6.8361	9.0139	30.5263	365.488	1507.84	379.267	296.122	359.534	817.723	33.781	833.225	64.3
155.627	121.014	125.908	18.515	451.842	85.632	61.6629	34.106	45.3247	61.3846	238.161	139.405	474.14	198.018	93.216	43.397	377.364	130.73	379.038	553.778	121.412	76.012	282.908	300.605	178.22	200.023	64.6585	164.369	954.506	487.198	413.421	94.302	187.36	1248.11	315.242	13.4091	20.9241	10.137	9.5738	7.7083	35.0132	315.919	1577.29	436.584	311.856	384.932	907.596	41.917	1000.09	72.4
217.11	182.145	131.551	18.866	436.297	77.264	51.6742	25.953	41.3507	61.8462	225.54	134.798	345.75	265.956	96.882	48.578	282.636	116.719	386.506	607.444	127.671	79.275	204.338	334.849	167.37	195.826	67.5488	170.544	956.53	359.012	430.645	97.302	162.465	1318.36	326.396	12.2841	25.6709	11.0822	13.7869	7.4861	35.3947	309.849	1516.66	548.644	372.844	406.041	960.596	37.396	1007.33	78.96
187.805	166.594	118.133	18.113	352.574	70.198	39.9663	25.753	43.2987	56.8352	183.855	92.31	277.33	262.08	97.304	46.672	468.71	136.09	356.709	490.033	133.529	84.6	236.369	364.697	178.2	201.919	79.9878	168.262	1097.37	308.642	282.053	95.07	151.151	1217.84	314.813	13.375	20.0759	10.7671	12.2787	10.5556	31.8158	374.791	1569.36	461.406	362.667	403.986	954.191	42.167	976.586	97.22
151.432	109.435	113.633	18.536	380.871	75.208	27.809	47.376	29.1169	65.4286	219.524	49.667	348.38	189.956	78.853	34.026	492.533	65.989	319.595	486.467	127.941	64.425	167.985	385.916	171.59	182.477	68.2683	240.34	1138	284.765	221.355	90.36	94.977	1258.17	284.703	13.4659	26.2025	13.726	18.4262	8.1528	24.0263	464.721	1610.74	389.584	393.289	441.219	1010.57	31.594	903.793	91.82
116.458	78.21	112.99	16.619	284.069	73.33	22.3483	77.224	22.7143	65.033	223.25	35.369	311.82	129.283	62.245	39.379	337.738	73.562	319.025	563.667	130.941	92.85	275.708	374.05	175.33	188.977	72.6585	305.728	1106.47	328.778	203.105	89.57	124.791	1011.61	276.407	11.6023	20.2658	10.2877	12.6885	9.2083	14.0526	515.302	1570.24	133.347	49.589	275.521	784.149	43.698	786.045	78.1
123.466	107.391	140.827	20.186	368.693	75.896	21.9101	124.324	17.1818	65.0549	340.839	37.036	238.28	96.885	57.196	26.784	185.458	73.067	280.772	625.733	158.682	159.175	380.415	366.26	190.8	193.942	87.8171	526.039	751.578	183.432	130.526	87.884	94.093	885.794	263.231	7.9659	24.2658	28.9863	22.082	21.25	15.9474	506.116	1524.75	281.851	308.456	380.315	891.319	30.167	828.45	72.28
118.212	165.645	159.551	31.856	385.921	129.142	14.6517	162.759	21.8312	73.2418	320.847	21.167	200.72	79.566	63.265	21.267	153.112	27.955	397.747	556.267	152.247	159.75	400.062	312.555	161.1	178.07	95.1098	471.194	571.217	144.63	86.868	74.221	64.558	976.856	241.538	15.7273	25.2911	22.8493	29.4426	8.1806	21.0789	479.128	1530.21	250.317	284.178	358	725.83	36.312	766.459	61.32
117.085	225.783	152.582	41.402	361.644	175.491	28.7079	161.653	31.3766	79.0989	259.911	18.798	271.51	91.69	52.559	23.75	128.944	36.775	275.089	530.533	243.588	119.588	369.938	278.26	168.99	159.767	64.5732	357.864	358.446	94.864	71.408	78.279	43.081	923.299	219.088	7.75	21.8608	9.5205	13.459	6.6667	11.6842	500.686	1492.81	214	238.444	332.671	526.128	43.052	731.306	66.48
116.932	160.181	127.327	83.619	362.139	110.085	17.5281	205.729	28.039	62.8571	260.153	52.262	294.52	66.027	37.225	18.155	84.626	47	168.835	469.411	239.118	104.262	214.969	242.664	182.65	184.407	40.6463	248.272	310.482	87.593	54.132	96.5	33.047	628.34	219.835	5.8295	27.3797	40.0411	38.0164	15.2222	12	336.047	1345.56	209.267	220.5	272.945	428.298	32.229	632.739	52.16
89.771	99.362	185.755	127.258	452.277	120.17	12.3596	189.265	24.6234	52.2088	177.734	13.905	327.6	66.23	40.265	21.198	95.607	25.955	148.342	330.533	201.776	114.338	184	204.454	181.37	143.453	55.4268	214.107	229.904	67.704	46.526	86.86	26.826	415.485	224.407	26.9318	22.7722	32.6712	33.459	19.5139	32.9737	277.919	1311.62	174.703	198.978	211	394.468	34.51	530.225	58.74
102.661	79.109	155.235	189.825	539.941	119.358	11.0337	196.924	14.0779	63.6703	166.952	15.643	348.64	99.788	48.51	17.871	114.477	56.955	120.835	273.711	182.247	85.675	126.769	200.151	175.18	174.349	44.6707	159.524	175.133	97.753	60.171	97.884	24.209	293.742	195.429	18.5114	21.5949	13.2329	10.1639	6.4306	10.8158	97.384	1125.29	180.386	181.333	206.699	324.915	46.74	479.252	52.84
121.678	87.022	126.173	189.629	494.455	121.811	17.7191	215.241	24.4805	63.7253	225.194	38.405	572.18	65.363	27.029	22.707	91.308	48.989	106.342	226.378	136.765	87.425	94.585	120.345	159.33	184.151	18.8049	182.087	193.253	111.617	59.947	101.151	22.535	205.258	172.868	5.8182	21.3038	28.9178	13.7377	24.3611	11.0789	226.802	1090.92	194.059	168.7	185.027	266.404	30.281	437.505	45.76
94.814	59.261	139.184	139.113	790.891	204.179	23.4494	169.459	24.3377	62.967	165.25	19.107	637.34	70.15	41.373	30.638	88.308	30.663	182.861	181.911	132.753	70.688	90.585	120.017	147.25	154.07	45.6341	375.544	193.217	96.975	58.171	77.872	23.326	275.474	158.659	31.7045	22.9114	25.9315	32.9016	19.0833	25.5921	371.965	1155.4	160.832	183.489	136.055	230.979	40.406	462.333	61.68
99.847	59.014	121.551	87.835	1002.17	271.377	38.9326	149.394	17.2208	71.022	187.427	13.786	525.11	89.752	59.647	27.224	88.43	52.573	217.291	157.711	128.847	76.463	93.954	111.849	152.92	214.256	28.7195	352.194	272.157	121.815	50.013	69	21.488	294.814	165.56	6.3977	19.8608	8.8904	11.377	4.7222	12.4342	630.058	1259.12	196.673	210.644	169.247	243.404	33.688	470.09	55.26
112.432	119.464	121.592	67.753	951.148	260.528	41.4045	126.329	12.1688	54.3736	204.565	27.214	667.65	72.31	53.794	37.681	127.981	69.022	319.342	177.822	106.482	70.525	171.969	95.017	160.14	243.826	45.6951	390.893	476.06	87.148	113.461	98.558	73.686	511.299	183.473	5.0227	20.1646	14.137	20.623	12.7222	12.5132	580.744	1416.64	311.941	260.611	212.411	244.723	36.51	535.324	42.82
94.661	120.551	113.99	45.639	903.535	146.575	54.6629	98.835	16.4545	62.0549	184.96	11.881	982.73	106.549	60.931	38.552	362.953	111.82	310.899	213.244	140.094	60.638	306.077	157.992	162.69	267.709	61.3293	300.534	444.663	100.778	297.684	86.709	121.593	814.763	273.22	20.6818	21.2405	12.0137	18.3443	6.7083	15.0395	543.651	1456.52	270.337	248.256	248.671	256.809	36.115	662.865	51.66
95.347	83.884	114.051	33.474	901.129	177.689	45.7303	89.7	15.1169	66.044	180.403	25.167	730.96	137.071	54.284	42.534	550.365	131.91	436.114	435.556	169.929	71.6	346.169	157.176	150.35	365.57	75.439	375.301	864.916	208.877	346.039	96.64	216.174	969.196	328.264	10.3409	21.8608	13.4247	11.6721	7.3194	22.5658	526.721	1464.42	219.158	237.067	272.836	224.085	37.062	762.171	51.34
101.034	62.174	105.204	24.753	719.238	115.123	46.9663	63.082	17.1558	57.8681	202.008	52.298	521.77	191.301	67.922	37.543	370.551	116.82	324.595	357.978	154.518	76.113	391.277	173.168	160.55	444.523	80.0854	281.728	932.53	263.099	496.487	104.407	303.058	1463.98	347.868	8.8523	20.1899	11.5205	12.6557	7.0139	33.6711	341.477	1551.2	301.673	255.244	317.192	195.723	38.542	844.414	67.74
102.347	118.978	110.755	21.206	605.584	91.877	32.1461	38.982	27.013	61.6374	244.024	128.798	398.07	262.133	82.294	29.69	346.037	91.213	351.835	458.611	137.235	80.738	275.092	194.916	151.14	395.744	72.6951	245.369	932.892	280.716	342.671	94.244	267.198	1463.65	381.527	12.125	24	8.274	11.4262	9.3333	51.8158	302.628	1602.86	372.495	240.156	352.603	338.043	32.156	898.856	76.56
107.153	115.739	120.837	21.423	528.02	75.028	37.4382	32.912	37.961	60.7143	232.016	141.643	300.87	285.708	85.745	39.241	255.439	115.978	380.342	290.911	112.082	71.062	178.723	233.756	202.41	339.186	74.7561	220.214	1154.36	328.506	297.987	100.07	352.151	1446.29	379.429	9.7386	18.2405	11.4384	11.3115	12.3194	55.0526	209.477	1578.69	594.584	259.033	380.137	500	36.188	1041.83	73.74
186.407	133.065	120.816	15.072	382.059	68.906	36.8315	23.347	70.5325	61.2747	207.661	133.119	248.44	386.372	107.098	32.414	278.075	113.584	360.203	402.778	119.788	88.675	138.538	324.807	204.82	293.233	77.2195	188.165	1109.25	531.827	349.895	105.395	344.965	1452.44	420.022	14.6818	21.7975	11.6986	5.623	15.2778	42.3684	158.174	1556.02	759.426	239.333	397.562	681.915	32.229	1092.7	94.08
130.186	92.725	122.867	15.206	298.485	66.226	23.7865	24.341	46.2987	62.6923	164.944	99.583	385.04	393.071	114.324	25.155	619.953	86.843	415.532	334.033	131.059	133.325	138.431	356.697	196.05	258.907	77.4024	176.583	927.494	345.543	271.211	91.279	271.14	1410.4	404.253	13.4205	20.0886	10.2877	14.5902	10.8472	51.1711	174.709	1560.97	815.941	244.022	453.781	744.319	38.917	1084.84	102.08
167.568	84.355	120.5	14.093	212.356	63.972	23.8427	31.2	39.0519	65.2418	467.815	49.845	328.58	242.911	107.441	26.509	778.318	89.506	361.532	285.878	118.776	106.662	220.615	396.37	189.92	241.453	80.8171	592.068	794.133	233.519	198.526	92	202.14	1447.53	421.978	19.6591	21.8354	10.6301	12.9836	6.3611	36.0263	296.733	1598.59	785.96	265.067	475.356	848.574	37.885	1063.11	99.06
145.847	87.572	116.276	17.124	184.406	69.226	20.9326	56.753	25.8312	60.3736	617.21	38.095	486.55	170.044	75.804	33.569	644.206	68.112	363.722	354.767	128.859	121.95	385.323	404.513	248.92	278.442	82.0854	1250.35	1018.31	219.247	127.237	94.849	120.581	1325.6	415.978	13.5227	21.481	12.2466	12.6885	11.5833	37.4474	467.163	1568.68	698.089	276.567	494.027	701.936	33.958	1009.78	77.62
125.593	77.986	128.296	22.598	149.109	52.104	20.7416	82.718	32.9351	57.1978	759.242	29.94	368.01	126.619	58.539	28.078	496.813	40.101	370.494	379.178	126.894	118.637	370.123	387.891	277.26	256.047	87.6707	1138.05	816.289	240.704	137.842	103.895	183.256	1416.72	413.824	15.4432	20.7722	30.7123	21.0328	8.4028	26.6842	529.023	1535.67	583.911	308.011	442.219	706.064	37.865	914.198	82.82
122.059	129.913	156.194	28.948	173.733	68.708	21.6629	122.512	20.5065	61.7692	791.202	28.655	332.81	126.018	80.324	23.724	586.449	29.427	369.266	467.389	128.118	115.425	295.677	371.134	202.58	243.14	88.9878	1115.43	679.458	229.802	94.829	91.186	151.302	1353.06	383.132	32.5682	15.7595	11.5068	20.459	7.4861	22.0526	513.756	1477.82	478.921	269.2	393.973	558.404	38.531	879.982	74.92
110.203	119.051	136.929	46.206	146.069	72.943	28.2697	163.794	18.0649	63.1209	717.871	47.119	294.42	85.354	49.167	49.897	345.308	23.213	403.759	426.878	122.741	153.825	282.231	317.445	207.48	208.349	73.6585	945.175	526.217	125.827	86.553	110.512	104.314	1022.54	350.923	10.9545	35.2025	10.8767	15.9836	8.75	34.6184	461.64	416.26	496.832	306.122	299.521	462.894	31.229	802.694	59.64
103.237	67.391	154.837	87.918	148.277	62.028	28.5618	189.782	33.961	68.5714	579.169	19.762	454.12	108.584	61.755	46.948	276.159	23.213	264.785	304.433	123.871	110.3	214.2	274.655	208.61	191.616	65.4268	639.049	362.964	107.494	61.632	84.93	61.035	704.412	354.308	19.3068	21.3797	14.6986	14.1967	5.4583	14.8026	308.244	1362.14	520.911	285.822	266.534	359.638	37.875	716.189	63.72
104.822	55.971	180.714	128.124	170.812	99.217	16.3258	205.918	14.3247	66.3736	502.29	26.738	613.79	89.478	49.549	19.776	200.505	57.843	197.316	275.233	125.953	76.2	121.492	224.202	207.82	208.36	58.3902	478.417	221.458	103.444	74.382	88.209	59.581	576.268	320.495	20.4773	37.6962	10.9726	13.1639	18.9722	13.9079	213.965	1284.66	451.139	262.856	236.671	316.149	65.969	710.973	56.28
103.449	59.587	146.408	125.072	229.475	119.151	31.5618	227.618	46.7792	86.3187	423.718	52.905	731.04	71.496	19.343	55.94	130.327	25.258	144.911	211.678	139.976	82.25	106.6	175.101	181.46	181.686	28.2683	499.534	167.229	102.654	79.895	99.36	53.942	418.175	262.681	6.9318	43.4304	15.3014	12.918	20.375	32.2105	113.233	1173.69	380.545	254.578	182.493	264.106	37.323	600.622	56.04
87.754	36.71	129.214	145.289	257.941	158.953	38.5281	164.347	55.4935	61.1648	394.274	19.869	1130.78	100.575	52.059	44.931	143.925	30.067	124.646	160.811	144.953	55.8	100.215	168.496	198.38	175.163	28.4756	335.447	137.904	94.272	50.934	83.047	26.453	276.175	301.187	8.9091	21.6709	18.2466	10.1639	5.9167	12.3684	201.535	1102.47	191.802	241.789	157.425	254.681	50.281	508.162	74.34
98.373	47.848	121.051	136.577	482.277	321.538	16.8652	168.888	25.8052	61.3846	342.218	24.06	1047.14	79.761	42.343	18.578	101.813	34.157	176.494	145.056	141.612	49.638	98.477	167.874	206.52	176.128	45.1707	235.748	145.048	130.21	73.211	103.267	48.86	206.34	245.319	30.3523	25.5316	10.5205	7.9508	7.625	11.3026	235.36	1115.27	258.772	322.756	157.685	260.298	45.271	482.243	57.44
89.966	44.029	374.388	78.629	761.347	276.462	40.4719	151.894	31.1039	62.6154	326.581	45.821	886.34	76.46	38.588	31.259	187.299	43.348	314.038	159.156	122.729	78.025	129.8	112.916	160.1	214.081	25.4268	183.369	205.157	111.025	87.908	87.453	57.314	236.701	225.945	4.2386	35.4051	10.6027	10.9344	6.9583	27.1184	390.721	1121.82	348.386	311.644	141.918	247.17	39.781	529.856	47.7
95.051	33.268	440.847	64.536	625.089	185.151	40.427	114.859	24.1299	61.1429	306.379	20.94	1080.43	87.965	50.549	39.724	250.729	63.483	353.747	122.333	154.376	67.875	303.985	145.16	189.55	264.419	40.9878	164.981	267.759	90.333	121.816	72.953	37.884	285.938	221.396	7.8409	20.7089	11.0685	12.3115	7.0139	12.1711	530.43	1193.36	337.861	352.744	154.808	342.787	35.781	531.018	53.4
102.992	41.797	481.735	46.32	580.386	200.736	44.427	98.3	14.7143	57.9011	359.04	16.274	1239.22	124.991	62.48	26.793	450.907	96.045	438.658	176.222	157.341	69.675	245.292	166.134	181.14	492.802	50.939	145.583	394.976	170.025	210.013	79.86	62.651	439.649	224.22	20.6364	23.038	7.3562	10.0492	5.6389	14.5	692.384	1345.16	464.535	363.167	177.219	358.362	44.958	574.099	46.84
83.822	33.341	313.908	21.794	453.624	137.462	56.1011	65.776	21.8182	66.011	432.492	48.679	1088.24	167.584	83.206	32.328	561.738	112.18	495.582	311.5	173.776	85.113	346.615	250.462	179.9	567.477	68.2561	191.447	538.47	209.21	194.434	80.314	80.826	791.804	237.44	5.75	17.3291	10.0685	14.3607	7.7222	20.5263	613.477	1467.21	442.406	286.667	199.575	425.213	33.469	667.045	65.44
88.788	32.072	294.898	25.021	432.584	93.255	53.2472	46.547	16.2078	55.8132	387.815	96.857	783.85	199.823	74.343	32.862	458.617	85.831	525.051	291.633	149.624	87.438	287.431	281.227	170.27	628.826	85.8537	195.767	866.94	340.086	247.526	85.314	122.163	959.948	240.736	9.9659	21.9241	9.6301	15.2295	8.3611	23.6053	392.802	1424.77	423.267	319.367	266.384	445.702	34.406	772.081	61.54
98.898	41.13	291.786	20.309	417.584	80.396	55.5393	41.247	14.9091	65.1648	337.766	157.286	574.24	287.416	92.667	23.147	256.009	93.764	437.785	233.033	144.447	79.6	278.215	316.235	173.62	808.767	69.8781	197.767	959.289	411.012	223.868	91.535	119.965	998.629	317.879	9.2045	23.8608	10.6986	11.2623	9.1528	45.8158	390.686	1462.52	353.782	246.089	319.822	686.234	34.479	854.775	74.42
103.008	65.797	232.031	21.412	313.406	70.736	35.618	29.518	48.5065	57.5275	295.056	158.548	418.51	252.708	98.765	29.767	214.065	120.809	385.468	226.244	124.741	69.7	182.692	352.084	183.7	608.558	67.439	182.573	908.916	282.63	191.092	81.244	124.291	1042.08	306.132	9.3068	22.1899	7.2877	9.3115	10.4722	37.7237	272.837	1577.25	535.673	289.2	381.438	750.468	33.229	921.82	84.96
137.602	142.029	158.786	18.649	320.436	70.396	28.4607	24.776	48.8052	57.022	263.766	172.488	330.76	382.841	106.225	33.922	143.308	68.506	367.063	201.833	110.376	67.738	166.923	374.008	178.85	525.093	58.3171	173.981	1058.35	213.469	234.171	86.64	142.267	1386	368.527	11.9318	16.6835	10.2055	9.7869	9.25	29.3553	230.988	1573.17	709.881	311.067	391.342	746.085	30.823	1011.1	94.44
123.924	106.051	136.541	19.907	244.733	64.613	22.4831	20.112	77.3766	66.1538	223.081	179.19	270.8	361.425	97.382	31.56	195.009	66.371	384.937	261.922	148.753	77.488	143.138	378.639	175.76	507.267	60.6098	175.534	1069.04	347.914	324.132	90.326	111.035	1416.95	362.989	13.75	18.6329	10.6027	10.7869	11.3194	32.9737	270.174	1559.2	596.614	296.744	391.342	715.319	33.427	1008.84	97.4
122.102	100.116	148.449	19.268	182.97	72.415	22.0674	18.006	51.2597	63.8022	211.863	182.631	226.07	344.531	112.637	31.5	304.542	72.303	421.38	234.822	140.647	93.75	99.631	404.891	160.92	454.384	58.2927	166.291	1113.86	392.593	247.961	86.698	84.686	1380.96	406.923	10.0909	19.4304	8.2329	10.5902	9.4583	34.1711	239.419	1596.39	473.634	211.344	360.014	895.468	37.99	1094.26	86.56
108.39	86.732	161.306	18.742	357.218	63.67	15.2809	18.912	51.1429	56.2418	232.685	186.881	194.89	388.159	115.912	25.448	350.766	51.225	446.405	257.111	126.906	96.963	95.123	451.664	187.2	424.535	72.5	155.476	1046.14	355.728	147.987	80.581	85.407	1444.26	368.198	12.375	14.5443	9.2055	11.7705	11.0139	25.1447	194.674	1604.96	486.951	202.533	403.863	1073.7	44.083	1091.15	90.92
109.576	86.007	137.52	19.227	276.198	66.481	14.1124	15.982	38.3117	61.4945	209.855	157.357	167.95	370.965	107.167	28.052	195.991	38.551	371.304	276.622	118.859	109.5	140	517.966	168.7	336.488	80.5	145.757	972.566	222.395	149.553	80.814	88.395	1473.56	328.637	10.7841	19.8608	8.3836	8.3115	9.9028	22.5	191.256	1617.68	462.347	200.756	432.589	1097.11	41.833	1100.04	92.2
101.051	65.812	180.602	14.804	209.139	57.292	15.809	13.771	43.8052	61.0879	221.839	150.167	163.74	339.522	125.363	25.983	261.72	26.292	423.063	210.722	128.376	120.55	160.046	512.824	216.45	318.419	74.9268	143.515	864.024	129.198	95.895	94.779	111.64	1464.16	325.989	12.7727	23.1519	12.3288	5.6557	8.2083	33.8289	164.744	1610.7	391.069	187.233	400.603	1029.51	35.062	1123.43	108.04
83.229	57.942	191.01	16.093	196.158	63.925	13.1348	14.029	38.974	55.6483	177.242	150.274	171.75	399.531	124	23.147	417.776	57.978	447.203	260.389	128.294	127.125	232.815	574.74	180.26	290.779	81.4878	146.117	772.024	188.531	101.395	87.826	122.174	1466.07	315.681	12.5682	23.4304	7.2192	6.2459	10.5694	28.6316	194.163	1603.42	320.901	159.256	444.753	908.106	31	1177.92	109.14
98.136	54.841	213.949	15.175	194.545	70.142	13.2247	14.776	26.8571	62.2527	193.855	139.107	165.41	474.097	136.471	23.086	465.439	47.584	426.354	248.078	118.153	124.988	167.338	528.193	188.72	266.407	66.3781	157.311	925.892	359.617	150.605	101.047	140.349	1360.63	310.846	12.0795	18.9873	9.3151	7.4754	7.6944	42.4474	185.395	1561.74	515.238	202.156	465.452	1129.02	38.823	1162.17	96.54
102.729	62.739	160.714	16.629	208.337	63.585	12.9438	13.724	35.7532	61.4615	202.419	158.179	157.75	396.752	130.725	22.026	319.103	32.348	409.468	328.411	133.141	149.45	148.985	532.487	169.26	227.884	74.5366	146.942	832.904	415.062	177.184	107.767	198.651	1317.01	310.945	9.6932	16.7975	10.2877	6.4426	3.7083	28.8421	182.791	1561.59	544.247	221.233	477.192	1281.28	32.25	1149.63	104.68
94.093	53.362	165.776	18.876	314.624	61.085	13.9551	15.194	30.4286	66.6813	171.065	159.393	160.72	322.558	134.284	23.328	337.598	28.258	349.253	314.622	125.153	145.025	154.862	519.471	169.55	202.349	58.1829	154.913	910.759	551.63	202.474	96.616	183.779	1338.14	343.648	11.5341	18.9114	8.0548	6.2951	4.9722	34.3684	200.43	1629.74	511.238	240.967	450.767	1410.77	35.927	1176.38	97.16
96.161	53.152	134.582	17.474	251.02	65.991	15.191	13.559	24.4805	54.6264	172.121	138.012	156.24	243.673	122.598	32.828	370.673	28.607	315.797	211.111	124.635	149.512	227.415	572.126	170.8	202.14	74.9512	171.612	980.566	441.358	149.342	91.965	153.779	1287.39	341.714	13.0227	20.3544	8.4247	3.3279	6.0417	33.6974	322.605	1559.1	565.703	279.567	541.534	1126.4	36.833	1199.38	102.78
95.339	58.855	136.694	18.701	275.119	61.377	17.0337	12.918	22.7922	62.1099	166.177	130.452	137.49	278.575	128.598	34.672	232.318	31.438	219.316	209.978	107.871	123.475	293.046	613.42	183.09	196.802	72.1707	164.981	846.277	348.025	108.447	98.442	135.988	1323.16	350.648	12.1136	20.4051	9.8356	9.0164	6.1806	41.7763	328.326	168.346	636.881	256.567	465.767	1373.6	30.74	1140.57	107.58
96.703	51.594	170.582	20.567	388.554	60.981	16.3371	12.318	27.8052	64.7473	170.734	134.226	165.52	272.894	123.549	24.707	295.692	31.18	276.696	219.433	114.882	133.788	334.785	587.008	176.41	168.291	91.5366	150.087	611.675	222.667	122.987	91.884	149.733	1347.93	351.363	9.2273	26.2405	10.5068	8.5574	6.3056	33.4605	355.105	1620.21	730.782	228.967	537.89	1282.96	37.854	1112.49	104.66
90.407	52.362	123.194	13.423	323.713	64.651	18.8876	15.753	18.5195	63.8242	169.581	98.452	151.82	306.336	130.912	26.5	283.065	38.888	308.139	223.767	113.529	131.762	306.385	555.706	172.3	175.105	79.8902	147.718	583.807	196.407	121.961	87.36	196.465	1276.65	345.956	7.4318	20.7215	10.4932	4.5738	6.0694	37.0921	410.814	1664.14	685.049	168.867	489.301	1661.74	49.198	1242.06	93.76
89.89	52.674	172.735	19.526	286	58.755	21.0674	15.076	14.3506	64.1319	152.944	93.786	152.02	276.221	121.039	22.422	268.103	35.202	239.848	261.2	104.953	136.137	329.938	620.613	181.3	167.465	98.8171	165.398	836.867	191	124.039	90.616	126.012	1231.61	348.187	7.9773	21.2532	9.1096	7.4426	4.2917	44.4737	325.093	1707.66	552.683	153.611	492.822	1780.83	40.198	1203.4	99.5
89.992	52.5	145.337	18.186	234.465	63.179	14.4157	17.676	14.2597	58.3736	141.016	100.821	153.27	207.513	120.833	21.466	316.458	30.775	329.316	330.9	125.953	97.2	278.308	573.176	157.48	151.174	78.2561	150.136	887.675	133.111	92.263	87.093	99.826	1355.02	361.813	6.8977	20.3671	10.6301	3.9016	4.4444	31.7632	333.64	1719.52	533.802	182.133	516.945	1681.06	44.385	1149.87	101.64
97	49.551	150.49	19.33	237.079	65.821	15.1798	13.459	19.4675	62.4396	134.073	79.238	154.35	198.619	108.157	23.06	284.009	32.831	322.139	249.733	96.918	93.762	271.308	615.471	173.75	158.93	71.1463	159.204	782.506	104.753	78.579	80.558	101.279	1250.68	345.363	10.2386	25.6456	10.2192	9.3934	8.4722	30.7105	308.267	1702.49	580.98	192.567	506.096	1527.32	38.396	1081.38	103.08
95.017	46.217	143.255	17.887	192.861	59.642	16.4944	16.559	13.8831	61.6813	166.863	75.81	138.71	195.15	107.529	17.302	172.14	29	365.241	278.567	115.306	110.325	257.169	615.824	195.77	149.14	57.9756	160.233	764.867	210.605	91.842	74.151	85.302	1189.58	329.121	7.9318	20.8481	11.137	8.7541	8.75	24.2763	380.14	1707.66	580.267	162.011	500.767	1531.3	38.354	1168.51	93.76
90.576	49.464	114.316	18.711	200.218	64.925	17.7416	14.453	18.0779	64.3736	156.306	70.762	132.51	177.938	125.853	19.81	158	29.933	374.987	274.089	440.388	90.3	210.508	622.126	163.68	131.5	64.5	137.573	660.398	164.642	112.579	90.163	102.942	1237.29	375.505	9.0795	21.7595	10.2329	8.8197	6.6667	22.5132	371.314	1708.45	466.208	176.244	495.274	1403.51	37.208	1114.08	100.98
113.593	55.696	117.031	15.629	264.713	56.821	15.0112	14.871	15.1688	62.022	169.903	68	140.52	200.752	119.373	17.164	234.738	30.438	379.608	449.822	265.553	98.725	161.862	625.395	163.29	137.209	65.0854	137.718	624.554	173.21	180.539	85.174	93.186	1289.9	371.703	11.1136	21.2532	14.0959	9.4262	5.4583	27.6842	351.012	1695.8	395.238	158.656	516.644	1585.96	37.396	1065.72	107.86
96.992	47.21	115.878	15.856	246.277	61.198	14.5955	14.447	17.2338	59.2747	157.718	69.048	147.42	268.522	119.186	19.69	186.692	31.292	361.747	384.856	184.635	112.363	164.323	617.63	167.18	134.337	83.7683	137.515	637.602	221.543	180.987	78.907	111.198	1362.72	341.923	11.2273	20.5316	12.3151	7.7049	6.9167	24.8158	211.744	1682.7	648.98	180.411	558.794	1333.83	36.646	1001.47	102.88
95.932	54.471	111.224	17.258	223.525	61.425	16.8989	14.553	19.1299	63.1538	165.645	54.452	143.14	333.416	121.951	19.25	292.383	38.933	509.911	522.644	202.271	90.488	165.954	637.445	180.23	140.023	63.2805	161.602	752.205	292.765	174.921	84.337	88.221	1435.01	334.396	12.0114	22.5949	13.9863	8.541	6.5417	34.5132	196.744	1625.33	726.723	167.511	571.479	1258.68	55.333	995.171	108.88
103.339	51.043	111.929	17.485	195.228	70.047	15.7303	14.206	18.0779	58.8901	180.702	70.345	152.23	247.699	116.824	30.983	369.822	30.607	438	640.867	161.518	100.95	208.769	601.597	179.94	143.302	66.061	143.243	640.602	330.642	167.987	87.174	70.349	1434.69	306.495	10.9545	21.0506	12.3562	8.1148	7.5694	32.9079	239.221	1615.38	883.713	148.4	504.247	1243.43	45.906	992.153	97.62
99.008	60.587	107.694	17.32	191.515	65.142	21.5056	17.2	26.8052	60.6374	158.653	71.857	139.31	229.655	122.284	27.966	252.551	26.494	454.051	551.289	139.776	86.312	311.831	620.16	186.29	137.198	73.5	150.252	612.313	271.617	168.658	76.023	84.942	1353.61	288.758	9.9659	23.3671	9.3425	9.0984	8.6111	32.9211	253.593	1632.16	941.693	160.478	531.151	1436.21	46.771	996.252	107.1
96.051	52.138	115.796	19.825	150.436	62.538	21.3258	15.653	19.7922	58.8462	149.992	73.619	152.44	170.965	124.559	23.879	159.364	27.787	384.354	559.311	133.376	92.075	273.308	618.42	185.55	141.407	73.3293	152.738	737.337	221.012	133.724	77.558	75.849	1157.35	293.275	9.2727	19.2911	12.0959	13.1475	7.6667	36.2895	242.209	1607.79	962.446	155.033	537.507	1436.21	45.583	1013.99	104.04
99.415	51.123	109.612	19.021	139.386	61.16	19.6742	15.341	15.2727	60.4506	157.089	85.833	145.22	244.673	108.118	23.595	178.486	27.528	351.975	763.278	141.494	98.113	249.492	577.101	180.2	136.407	56.2561	160.524	780.614	121.877	128.355	86.314	64.535	805.186	285.176	8.5227	23.8354	11.3288	15.2623	6.2083	38.2632	251.488	1557.88	1035.57	166.733	499.452	1362.87	38.031	972.667	100
90.551	53.543	105.184	18.32	155.158	61.915	18.7303	16.047	16.6104	60.5275	140.266	75.048	148.41	237.646	115.069	18.069	163.551	27.101	338.797	650.189	188.965	84.838	301.846	593.429	170.7	135.93	67.4024	163.311	936.904	326.63	161.974	78.814	61.965	738.031	271.352	9.0341	21.3418	9.7945	10.5902	4.9028	36.6184	225.709	1618.43	964.594	218.833	570.548	1450.09	463.156	283.874	94.62
91.5	53.696	109.582	17.732	141.545	66.528	18.1124	14.506	14.4935	58.7802	141.073	72.5	148.34	289.681	127.657	20.56	224.037	23.899	399.405	712.089	221.353	104.425	375.108	609.319	177.4	118	72.1951	151.262	885.157	328.802	155.395	86.512	48.535	858.577	326.769	13.75	25.1139	10.3288	9.2131	5.4028	22.1184	201.802	1635.25	899.822	198.211	492.041	1396.34	35.667	945.171	105.56
100.941	47.746	132.582	17.577	182.871	68.425	18.0225	15.347	11.4805	62.5494	134.935	77.286	148.36	296.469	115.892	21.284	273.421	36.236	399.962	637.822	237.176	136.925	350.954	735.176	205.03	160.326	81.8537	149.078	775.892	235.148	141.145	79.035	48.012	940.959	323.549	8.6023	22.2532	8.8219	7.1803	7.1667	30.25	193.709	1657.28	838.683	191.233	502.795	1265.09	33.729	980.297	98.68
97.941	63.493	294.755	21.351	248.317	69.585	18.1124	16.271	14.3896	58.033	138.024	67.869	153.53	281.522	124.314	24.284	259.262	32.798	400.899	747.511	235.506	176.65	475.431	685.412	183.65	143.616	90.3781	143.786	790.819	166.988	138.974	112.547	61.581	1078.93	270.308	12.2045	27.2658	12.5342	12.3279	6.8194	19	155.767	1611.1	774.327	158.411	496	1071.45	48.729	958.883	95.56
91.907	51.768	233.265	21.33	247.941	60.274	19.0225	14.382	16.2338	56.3736	129.339	53.81	143.39	253.336	130.48	27.422	253.318	32.629	425.127	739.167	169.094	138.4	340.015	663.37	233.88	159.907	87.6707	134.039	648.169	133.704	113.579	106.023	56.512	1003.71	254.363	11.0341	20.0633	12.5068	8.9508	6.2917	14.4474	153.628	1596.05	815	156.944	488.233	929.298	34.833	927.865	97.78
97.136	52.674	303.633	18.33	276.505	63.009	15.2135	17.047	17.7532	59	121.847	43.655	154.33	186.23	129.441	34.897	406.411	28.528	417.886	730.511	190.2	114.85	290.292	693.193	215.15	134.14	97.0976	134.117	619.831	157.296	87.329	98.023	97.279	1021.32	260.121	8.7159	25.7468	10.2329	11.7705	6.2917	22.1316	170.442	1594.45	679.743	146.044	491.452	708.979	38.698	1007.96	82.66
94.068	53.652	240.541	21.814	259.832	62.736	16.236	15.388	16.6753	64.3516	120.581	52.726	158.36	216.478	133.373	30	522.122	26.011	534.734	652.344	190.976	162.175	388.692	708.622	203.76	140.64	71.9268	136.359	736.482	290.605	207.118	92.233	140.488	961.412	279.231	10.4318	20.8987	10.3836	14.0164	7.0556	19.5395	208.093	1586.88	644.238	170.622	446.192	691.255	35.792	1049.87	84.56
98.347	45.942	173.418	18.206	210.762	67.462	15.9775	17.918	17.8831	61.1758	133.282	46.512	158.04	220.903	126.48	39.164	541.084	34.719	449.177	720.989	163.2	143.413	311.969	692.471	210.66	137.674	71.4268	148.893	821.663	248.728	159.553	84.721	114.767	939.649	282.604	10.3295	22.9747	10.589	10.6885	5.8889	18.8026	253.616	1579.9	666.158	147.933	475.534	535.362	34.562	1047.81	94.76
164.898	82.312	138.276	16.938	263.634	68.632	15.1124	16.547	12.6753	59.4396	136.403	42.298	155.96	208.531	133.284	31.491	362.729	29.236	375.595	822.111	211.635	160.725	283.062	732.076	330.07	148.826	70.6341	140.223	806.699	180.049	160.868	86.244	97.791	982.722	278.176	11.0341	19.557	14.0822	11.1311	5.7639	19.7632	260.395	1670.88	554.574	155.844	461.534	547.277	30.188	1041.45	109.4
131.186	79.043	123.582	17.082	222.604	67.613	12.4157	15.647	13.6104	65.8681	138.758	49.786	142.88	199.398	137.559	28.112	319.991	23.843	398.342	666.9	157.529	125.35	298.908	684.361	328.37	136.314	70.6951	125.922	893.518	215.222	167.329	83.791	95.058	1314.87	300.297	12.0227	20.9747	8.7123	9.9508	6.1111	15.0263	367.198	1624.26	449.515	171.744	457.219	477.191	38.573	983.505	87.3
110.119	59.565	120.633	20.68	172.941	65.896	13.4607	15.347	14.039	58.5824	148.532	56.298	142.83	176.593	131.627	26.405	328.112	24.371	387.013	659.267	176.576	127.075	297.446	641.924	265.67	150.035	79.2805	125.602	648.241	249.951	126.474	80.86	65.907	1295.24	349.824	10.4318	22.3671	8.3836	13.8525	7.2917	13.6316	344.477	1627.87	465.158	154.689	474.493	389.085	30.948	1057.68	93.52
104.644	51.362	114.49	17.082	159.277	64.491	13.618	15.394	15.9221	58.1319	127.871	56.81	158.8	278.805	124.422	27.483	291.234	36.157	369.835	489.3	119.118	126.812	423.292	642.824	351.23	126.756	78.0366	142.087	732.518	287.346	172.184	83.581	98	1249.12	342.165	12.9432	21.4684	12.3836	15.1148	8.3194	14.7895	378.314	1589.32	416.792	133.667	457.26	415.404	29.719	1027.28	89.84
95.347	46.355	129.959	16.711	172.386	65.019	15.1685	14	15.026	56.5824	136.871	53.143	155.67	275.345	115.745	24.319	218.598	41.393	342.532	530.2	132.412	133.45	326.215	696.765	269.02	123.174	73.4878	138.078	759.12	306.296	138.329	85.93	95	1279.07	319.077	9.9091	22.962	10.6849	10.3115	7.0556	17.6579	328.372	1613.36	447.198	103.378	447.589	462.043	28.406	978.009	96.36
98.203	45.775	107.806	20.299	196.901	66.472	17.0787	16.076	19.0909	60.4615	127.105	59.202	141.6	291.265	116.275	24.069	187.579	65.258	354.506	614.7	139.976	99.075	313.462	682.748	240.61	129.047	71.3049	134.155	741.602	206.296	119.184	85.105	69.744	1395.79	335.956	12.1932	22.1899	10.7808	13.4426	8.0417	27.8026	299.953	1626.77	425.535	115.444	456.164	528.66	29.385	975.252	93.28
117.364	42.014	206.255	18.557	213.049	67.491	16.4382	15.712	14.026	63.989	150.766	61.94	148.92	260.558	127.922	26.336	165.85	76.888	322.418	536.544	171.953	92.738	297.969	703.176	227.77	125.035	56.6707	139.029	835.217	241.259	104.566	80.151	90.686	1430.23	317.791	12.1136	23.0759	10.6438	15.8197	4.6528	20.5	268.372	1597.56	508.02	104.778	459.63	455.277	30.302	999.216	97.22
108.602	51.268	150.929	16.979	361.782	67.17	15.0674	16.735	13.7273	53.9011	164.266	76.738	146.19	254.363	142.941	21.276	186.794	50.573	349.937	513.478	254.188	101.825	278.846	712.05	238.21	134.314	72.5732	141.515	721.747	176.037	74.211	84.419	72.035	1225.43	289.637	12.8182	20.0633	12.6164	13.3934	8.4583	35.7895	265.733	1590.45	569.406	108.167	410.63	422.83	26.219	954.919	76.9
126.542	48.435	125.918	19.711	421.842	85.557	15.8764	17.324	13.4675	62.5714	160.274	65.536	159.57	235.487	119.569	20.448	385.308	41.101	347.304	563.078	188.835	76.85	209.569	643.571	220.79	135.895	75.4512	148.087	605.771	251.975	118.474	79.849	66.965	1122.03	287.857	9.6364	21.2785	11.3562	13.9508	8.6111	23.7763	321.047	1618.53	560.297	96.7	466.822	332.234	28.917	960.676	90.18
150.085	46.667	112.398	17.031	425.772	84.877	14.1685	15.659	13.1039	53.6483	143.935	81.155	169.09	312.035	121.686	17.138	432.832	39.663	383.025	507.856	162.271	95.463	271.077	658.109	204.94	123.523	68.8415	135.398	622.41	225.753	108.605	77.442	64.36	1005.47	269.912	9.7386	20.7215	10.3425	13.7213	7.2222	21.3158	353.837	1558.5	454.713	81.044	437.932	298.255	27.312	1094.17	80.56
161.61	63	112.133	18.381	309.455	74.698	17.4382	12.965	18.6623	57.9231	149.048	79.714	160.99	318.673	139.402	20.397	311.841	38.202	377.367	490.856	139.976	106.812	206.292	633.168	209.96	132.802	75.0732	137.99	759.241	206.901	92.75	83.651	71.244	987.866	254.011	9.3068	20.1266	10.726	16.0328	6.9444	18	288.081	1595.29	508.02	132.844	457.137	293.34	34.344	947.153	86.48
[truncated: 14 more columns]

## Sheet: RightSide_LStim
884.629	223.983	113.034	20.7216	33.089	69.794	608.029	32.272	384.927	30.045	13.709	17.769	1126.95	59.9	48.9922	570.077	325.503	306.696	62.55	539.698	230.937	7.1111	160.843	43.8421	29.444	52.948	304.55	17.0805	6.6383	8.04	134.857	13.5652	615.404	398.422	907.317	147.802	220.062	41.032	194.861	54.48	1846.23	60.352	171.402	271.507	111.945	147.802	487.15	37.4824	22.443	34.8571
719.181	129.55	59.441	12.5464	21.481	61.72	427.324	28.68	304.56	26.28	15.767	22.388	956.372	46.4889	42.4609	395.72	272.456	263.424	72.333	132.906	126.154	8.8395	61.179	56.4511	49.847	14.604	80.425	6.8391	10.266	6.4133	103.33	13.6174	493.263	303.469	670.781	140.75	217.688	37.524	195.089	49.32	1843.73	63.231	178.329	238.234	113.518	140.75	389.413	40.5235	16.3165	24.6939
539.664	98.192	40.271	11.4124	14.987	52.533	331.397	27.631	275.22	22.947	23.495	28.41	791.174	35.4889	49.2578	302.692	155.812	182.891	99.612	232.791	107.703	13.1975	118.021	29.8947	36.681	40.062	107.075	25.3333	9.5213	14.2133	50.275	19.2435	378.081	234.469	510.878	180.583	227.413	35.81	186.304	53.76	1813.11	73.278	161.573	224.442	117.118	180.583	315.625	35.2118	13.2911	26.6122
416.879	64.058	36.025	14.4124	12.025	52.308	287.985	24.049	246.046	30.629	28.981	28.172	673.422	29.9556	47.2031	214.692	138.275	172.641	57.07	205.468	89.674	12.5309	99.393	27.6617	30.875	35.552	102.425	19.2989	8.9894	13.44	41.824	13.1739	261.869	175.891	407.037	252	241.325	39	167.443	42.347	1788.8	91.667	149.244	223.364	117.936	252	201.6	29.3529	12.6962	29.1939
414.948	74.658	45.051	11.9381	20.494	44.364	193.279	20.194	215.44	29.379	21.718	27.396	543.669	25.7222	41.7656	148.734	133.483	149.609	36.465	273.878	70.514	6.5802	75.079	26	28.819	56.74	141.087	17.8276	8.6596	10.4133	38.868	11.1478	199.121	141.656	282.634	215.417	233.163	39.175	146.481	47.4	1772.15	98.352	163	206.377	118.073	215.417	168.075	23.3294	15.8354	24.2041
322.957	72.175	38.754	27.8866	24.797	42.85	276.706	24.505	182.697	24.508	16.485	26.694	462.083	19.6667	46.6328	133.636	123.584	138.75	29.155	216.784	68.554	6.9012	64.414	30.2481	31.014	52.615	97.55	15.1379	8.1277	11.72	25.429	8.2174	153.747	122.078	232.817	247.385	230.325	47.175	153.911	58.173	1743.19	118.222	171.512	202.325	118.236	247.385	126.2	29.8647	22.2532	32.6224
246.405	70.192	29.847	13.9175	13.304	42.43	290.618	22.971	168.202	28.523	14.272	20.291	365.769	13.6444	43.3047	101.636	106.839	110.609	22.535	197.094	66.309	8.0741	47.8	22.6992	28.069	50	75.188	14.4138	12.2766	9.2933	20.714	7.113	134.606	92.359	185.146	320.24	220.6	42.016	127.177	50.72	1702.84	109.806	166.829	201.156	125.645	320.24	84.6	20.0529	15.1266	25.5612
200.466	53.975	26.161	27.1649	14.734	41.598	296.426	19.34	157.45	20.545	16.301	42.127	391.058	16.1	45.5703	75.441	93.148	110.228	21.86	184.216	62.491	10.2346	46.157	19.5489	30.347	87.646	145.925	15.3678	6.8617	11.04	14.637	6.313	118.354	75.797	137.427	397.896	226.163	37.302	117.924	52.08	1689.34	112.676	219.744	237.26	125.664	397.896	69.988	18.2353	15.2532	25.4694
186.741	68.392	29.025	21.732	19.215	35.85	401	28.699	166.596	24.879	15.913	36.082	307.05	15.1333	47.375	61.35	83	98.304	15.829	179.374	66.389	7.6667	50.193	17	23.472	88.333	117.1	15.1149	7.9362	16.2133	14.703	5.7478	88.909	69.156	122.11	298.573	206.725	35.27	117.354	55.36	1675.76	110.787	206.061	294.169	126.882	298.573	66.6	13.9588	20.0759	27.8776
172.819	66.617	49.441	37.3918	23.747	40.196	413.044	25.107	143.009	38.841	24.563	45.209	254.959	17.3222	40.7578	47.804	74.322	87.533	18.008	217.504	70.406	7.679	36.7	12.3083	28.083	112.927	128.788	12.5977	7.0426	15.16	12.066	7.6348	70.02	49.281	86.488	276.927	233.125	39.016	116.608	53.387	1639.84	116.259	220.939	278.325	128.491	276.927	57.6	15.2941	13.1646	26.8878
145.517	51.542	55.263	37.1753	24.076	42.888	455.971	26.932	147.789	40.894	17.408	38.425	197.678	18.1333	42.3828	55.769	67.617	81.848	14.202	239.647	71.869	6.3457	31.364	12.3759	26.625	109.333	128.8	11.8736	8.1915	11.6933	10.264	6.3913	57.343	48.844	73.915	250.438	220.725	40.444	119.582	57.867	1580.42	128.472	206.037	302.351	128.655	250.438	40.763	17.4059	22.9873	33.2245
115.552	78.95	81.864	52.2268	16.481	38.654	437.221	20.252	127.881	29.811	16.087	28.709	180.645	31.5778	39.5703	66.133	63.336	68.826	14.961	184.777	59.337	7.8148	25.621	14.3083	33.25	101.542	156.637	15.5632	5.4787	12.2667	13.132	6.5739	61.788	46.359	61.476	215.635	209	45.413	96.316	52	1573.04	117.787	248.683	397.857	117.573	215.635	43.463	11.2353	13.7342	30.5
139.716	102.467	100.212	58.7423	11.304	43.411	467.412	19.825	129.376	25.439	20.097	31.627	160.157	21.4889	47.2422	56.014	55.826	58.565	11.93	113.432	45.114	8.6173	22.129	10.7895	33.278	76.615	139.788	13.2414	8.5	12.6933	12.231	5.2087	79.576	44.344	53.402	217.344	226.95	41.603	106.329	49.613	1490.77	122	244.28	390.273	119.127	217.344	43.388	9.3882	15.6456	26.0204
119.612	107.908	100.822	64.4433	20.987	38.336	622.294	26.359	140.917	28.909	22.068	48.037	132.058	20.1556	40.4297	69.573	61.946	51.087	13.62	105.791	38.269	9.0617	20.407	17.0226	31.042	80.021	175.5	13.7471	7.0213	9.5067	15.264	6.7565	71.434	39.281	51.646	226.271	227.6	50.746	89.304	53.067	1395.16	113	269.854	459.156	131.682	226.271	41	9.6353	16.2025	27.8163
100.095	69.825	89.398	59.8247	13.861	43.636	534.471	21.806	141.835	34.917	19.961	51.164	162.289	16.6778	44.7188	83.902	49.859	39.543	13.969	123.029	33.166	9.4568	30.636	16.6316	39.514	73.25	200.7	13.4828	7.8191	11.1733	12.176	5.6783	57.162	37.672	58.073	318.26	225.85	52.27	97.646	52.707	1462.51	125.361	304.098	494.909	129.936	318.26	46.45	8.0353	13.9747	26.0204
92.284	94.608	58.144	45.6495	30.481	45.963	531.985	23.495	151.092	26.447	12.282	39.612	186.223	17.5444	41.3047	82.161	54.718	40.739	13.791	184.518	40.263	10.1111	41.707	14.2406	34.056	69.146	277.05	11.1839	8.8298	7.7067	12.571	6.8	46.414	41.125	48.915	380.854	227.575	58.429	97.266	52.44	1478.74	127.75	392.256	724.662	140.418	380.854	38.338	8.9294	15	26.9694
93.991	120.342	64.144	44.3402	23.253	40.121	565.838	17.748	156.523	21.644	11.252	46.955	202.727	22.5667	42.1172	83.566	51.081	33.522	13.457	225.345	33.28	12.3827	40.343	15.9925	34.431	75.802	287.4	11.1149	5.5957	7.24	10.231	5.1739	63.747	38.922	44.512	372.25	242.587	54.603	100.253	53.227	1550.86	133.019	376.683	813.727	132.373	372.25	39.537	14.2412	15.8228	27.3469
93.897	153.725	44.441	42.8247	15.443	40.682	596.294	27.592	152.046	25.591	14.641	39.694	215.942	19.8778	41.7734	100.266	55.698	32.946	13.341	236.719	26.011	11.5679	34.757	16.188	43.278	88.969	311.725	11.9655	8.3085	11.2933	12.78	7.5304	94.162	38.812	45.524	369.646	225.375	59.714	90.987	51.08	1597.03	136.981	426.232	844.416	133.473	369.646	40.013	9.7941	15.1772	29.3163
99.75	136.083	50.331	42.1443	65.329	40.869	442.324	24.515	164.651	23.652	11.854	38.455	180.496	24.2111	50.8828	126.049	45.946	30.228	12.698	164.115	26.526	8.4321	28.443	15.9248	33.181	88.708	268.425	13.4828	9.3191	6.0933	11.055	5.3739	93.121	40.109	41.232	420.469	209.975	69.317	103.797	52.067	1658.72	147.778	547.707	770.078	135.264	420.469	38.575	10.0706	11.3797	27.8265
114.181	181.508	48.136	42.4536	63.025	37.477	487.103	21.049	160.881	21.894	15.058	63.373	195.355	20.4222	44.8906	180.196	41.396	29.022	13.488	109.942	29.131	6.1358	23.25	24.015	36.028	95.865	202.812	15.023	7.7766	12.1867	13.648	6.3391	81.091	37.875	45.305	439.479	217.075	63.095	102.911	52.64	1673.48	132.444	578.756	733.792	130.518	439.479	34.575	10.4647	13.481	22.9694
106.483	160.492	42.924	43.8041	75.873	37.28	383.412	20.175	186.679	21.311	14.961	55.985	180.785	21.0889	43.4844	170.189	45.483	25.63	11.822	73.741	31.263	9.9012	32	37.2632	43.764	85.281	184	10.1839	6.8511	9.3867	12.956	7.513	91.293	40.719	37.329	411.354	210.488	58.254	95.367	47.68	1747.16	143.87	574.781	654.688	134.673	411.354	36.737	8.3882	13.443	26.0612
131.155	105.85	37.814	31.1031	41.722	39.206	336.426	24.767	185.413	19.152	12.33	59.007	154.124	19.4222	45.0312	218.769	39.772	25.859	13.411	78.532	34.64	7.358	23.236	34.4812	45.028	85.167	182.175	13.4023	7.3298	10.7333	14.582	6.9739	108.374	34.688	46.256	525.323	220.45	52.921	87.987	49.24	1750.53	142.065	563.585	806.351	129.291	525.323	47.963	10.3941	14.4304	27.7653
142.534	89.392	33.729	33.0412	35.582	43.084	365.515	25.981	158.202	19.265	12.748	49.03	178.364	22.9222	38.7422	213.531	32.604	24.185	15.752	82.842	42.337	7.8272	20.257	33.0376	41.319	78.083	219.488	12.2529	8.383	7.64	13.934	7.7391	132.182	38.922	34.085	452.198	225.375	57.143	88.519	56.573	1693.82	163.009	482.012	713.078	127.664	452.198	41.062	9.1647	13.6962	24.5204
162.112	177.3	72.034	42.3196	45.873	41.897	387.279	29.252	158.972	25.598	12.272	37.045	190.264	22.3556	44.5703	218.14	31.383	23.587	13.124	121.957	49.029	8.4198	22.35	42.9248	40.583	111.042	297.8	14	8.1383	12.6267	13.198	4.9478	141.899	36.484	42.695	506.167	218.925	61.587	87.797	50.747	1665.64	153.528	546.402	959.182	136.827	506.167	47.438	8.9471	14.0886	27.6531
191.897	194.5	75.22	36.6392	31.747	42.467	469.338	22.262	166.156	25.091	14.68	28.806	212.934	17.3333	42.1172	233.93	32.926	22.707	14.62	107.245	46.646	7.6173	21.379	42.7068	38.403	80.688	231.438	12.6552	7.3511	9.3067	14.637	5.6957	151.556	42.906	38.549	497.5	225.188	62.889	101.038	52.16	1648.34	173.13	515.781	1052.35	139.836	497.5	48.662	16.2235	13.3291	35.5306
163.293	186.983	81.839	26.0412	26.532	42.215	467.118	23.932	172.697	24.159	12.019	41.769	239.405	18.3444	47.8203	204.315	31.463	26.598	13.209	142.432	50.091	9.4321	15.8	32.1128	33.014	66.688	147.538	13.8851	8.3723	9.6133	13.418	6.2348	173.818	41.359	41.537	480.5	215.613	68.476	78.608	46.32	1623.95	177.194	490.512	952.338	133.445	480.5	43.088	8.0176	13.9241	28.0204
167.095	195.692	72.746	31.567	36.722	41.925	523	23.835	167.633	26.992	9.583	43.209	243.314	13.5889	44.6797	225.797	32.074	30.935	13.388	129.504	44.52	12.3086	14.957	21.1278	48.569	92.219	126.575	14.3218	9.2447	10.64	13.143	7.3391	146.889	42.156	40.28	453.458	216.1	68.54	94.861	49.733	1631.97	182.5	401.11	983.429	142.664	453.458	45.688	12.9765	14.4177	29.4898
192.207	152.05	69.644	45.9381	24.861	35.486	482.941	24.942	180.055	25.03	13.515	35.306	273.231	14.4444	47.2578	247.49	26.785	39.283	21.628	87.885	51.749	9.1605	13.157	26.9023	39.389	58.615	83.1	14.2759	7.2979	19.2667	13.791	6.3913	141.616	36.531	47.805	566.969	224.875	85.095	85.899	50.747	1582.41	178.528	399.683	1164.4	138.682	566.969	43.25	11.2882	15.0506	27.3878
204.284	127.2	67.364	54.8041	21.848	41.785	552.603	28.058	181.321	28.591	12.68	31.291	282.05	17.3333	51.0625	220.923	26.55	36.054	20.047	81.065	55.286	12.0123	13.957	23.3083	32.444	75.219	85.812	13.023	6.4787	24.6133	9.923	6.4957	126.727	44.672	46.488	603.26	226.1	91.508	98.316	57.067	1629.56	187.898	333.256	1205.55	152.1	603.26	45.612	20.1176	25.2405	38.3878
215.052	136.158	49.39	46.6804	31.937	40.701	495.868	19.621	166.422	26.386	13.806	49.269	280.223	18.2889	41.8984	222.797	30.128	33.772	20.667	60.856	46.777	7.5185	14.107	20.9248	34.458	82.24	79.287	14.5057	7.1383	21.3733	8.901	7.6696	148.242	45.469	50.037	510.333	215.125	94.317	99.215	54.88	1617.31	192.12	357.683	1254.43	154.909	510.333	47.838	17.7588	25.2532	35.6429
228.052	241.033	31.398	58.8763	39.848	42.449	335.794	19.233	167.615	29.455	15.699	64.463	243.983	13.3778	41.7422	219.294	42.577	28.402	15.45	58.388	48.714	10.7901	12.593	14.3835	46.708	112.094	167.938	11.6207	6.4787	16.2933	14.154	4.8174	156.869	43.594	46.512	503.594	213.663	90.222	116.165	56.587	1554.15	209.843	344.61	1185.51	149.336	503.594	43.575	13.8647	17.9367	31.1224
180.319	193.842	30.949	56.2371	23.595	45.355	377.471	22.99	164.752	19.462	13.097	47.03	205.959	15.0889	48.5781	181.308	45.369	31.783	17.217	103.576	34.137	5.1358	10.65	11.6992	39.611	132.917	148.525	6.9655	6.2766	14.5867	17.879	5.1739	163.212	45.781	40.72	538.573	223.238	100.27	111.127	57.587	1564	205.194	312.817	1173.44	155.5	538.573	43.688	16.2	21.8861	35.9592
211.897	263.783	47.186	40.732	26.671	42	511.5	19.437	158.275	22.106	14.913	40.858	216.661	13.6444	46.2812	180.077	47.772	31.957	15.155	93.324	50.423	6.642	31.8	21.6992	31.639	95.854	168.837	12.2184	6.3085	10.8267	19.066	5.2	210.061	33.75	36.988	639.677	215.062	106.683	130.266	68.12	1667.02	251.13	407.939	1346.93	158.736	639.677	43.263	21.3941	21.1899	23.8673
247.466	285.142	68.441	52.0722	30.468	41.308	533.794	20.194	143.229	35.477	22.427	46.022	263.736	11.3889	49.125	203.238	45.899	33.946	19.922	92.583	54.52	10.2716	30.121	17.203	30.208	102.573	206.288	11.6897	7.8617	9.2	15.451	6.3826	250.707	45.297	46.476	671.583	226.55	83.429	113.127	64.293	1607.41	230.657	460.232	1405.55	170.882	671.583	54.025	19.4353	21.8101	30.7245
242.509	261.608	57.237	47.5979	41.658	37.009	700.191	22.039	152.284	34.485	19.563	45.328	275.033	9.2889	46.0547	173.867	51.034	33.098	16.93	104.942	61.954	10.5802	60.071	26.2932	36.194	129.094	200.925	13.6322	7.9894	9.32	19	5.6087	231.515	43.031	45.976	558.052	217.275	101.19	106.975	57	1563.89	212.972	435.098	1472.08	163.236	558.052	50.662	25.5353	19.7975	35.4694
194.405	207.942	44.28	55.7526	39.962	42.607	652.794	18.34	142.615	26.227	17.223	46.127	335.149	16.8333	42.8047	169.657	46.168	34.565	15.62	144.899	65.114	19.0988	69.107	27.7068	58.083	153.792	339.9	11.7816	7.9574	12.3067	17.769	7.0087	224.869	47.562	42.585	595.958	215.625	113.143	125.772	58.267	1640.23	233.676	384.976	1393.08	154.736	595.958	58.3	24.8294	17.4557	35.6633
160.819	220.683	46.127	55.0515	49.747	39.29	465.044	15.922	134.817	24.205	16.816	39.269	408.446	14.4889	45.4219	144.378	51.174	26.196	13.775	183.281	59.229	15.2716	50.457	27.2406	41.028	113.031	346.062	12.977	6.5	10.56	16.934	6.7913	217.97	42.797	46.927	605.385	220.938	132.841	118.658	57.333	1601.67	226.611	416.427	1579.55	170.091	605.385	53.213	25.1588	21.4557	29.8265
193.103	248.808	34.254	54.2474	32.051	42.075	375.588	15.485	147.45	18.091	24.078	34.724	414.81	23.1333	44.0703	207.727	47.181	27.185	17.419	176.324	52.211	12.8642	48.493	24.8647	42.583	121.479	279.725	12.6437	7.6702	9.9067	19.934	4.4609	240.141	59.188	57.902	601.781	208.85	194.524	123.165	58.347	1513.84	231.843	668.11	1614.6	173.955	601.781	64.162	21.2176	21.038	34.4388
167.379	246.025	43.763	54.6907	49.063	42.598	450.456	16.816	131.395	32.917	20.922	35.239	378.455	16.9889	43.5078	167.713	47.389	29.326	14.062	155.719	58.463	9.0617	43.186	24.7068	38.875	111.417	184.65	12.2759	7.9149	15.12	15.945	6.1739	226.788	74.516	54.317	611.854	198.163	222.302	131.949	63.627	1458.92	244.722	738.281	1575.43	176.464	611.854	73.812	26.0412	18.8734	30
174.776	358.3	60.297	63.433	39.949	42.645	465.662	17.32	141.605	30.061	23.981	34.381	424.438	17.6222	45.5469	144.937	41.933	23.87	14.76	150.439	56.183	8.6914	32.45	28.4662	33	89.333	161.438	11.6207	8.6064	15.5467	23.033	6.7478	239.131	82.578	60.378	684.188	205.812	210.222	142.038	65.453	1502.58	233.62	579.354	1590.93	182.818	684.188	91.75	22.2235	24.0886	32.602
248.336	364.05	66.085	58.6082	44.557	42.467	417.75	21.262	133.128	29.341	18.01	33.537	430.926	21.0556	47.2422	134.392	63.765	17.293	17.504	148.18	51.92	8.037	25.779	31.3985	40.889	59.021	129.462	13.1034	6.8191	17.1733	22.659	8.3043	227.172	79	53.22	717.188	219.625	248.016	154.025	64.427	1443.54	227.093	544.037	1643.27	175.309	717.188	79.762	19.4824	21.3418	31.0102
208.19	328.7	50.271	65.5258	20.557	38	378.235	23.058	91	26.788	14.981	27.858	510.868	22.1889	18.1797	90.315	58.94	21.478	58.434	172.101	45.309	39.9136	78.4	37.2707	243.708	96.823	111.125	16.6322	6.383	22.7467	19.714	9.5217	192.01	71.656	58.11	841.969	213.788	249.778	320.165	62.293	1477.77	222.565	474.049	1476.21	202.418	841.969	115.95	16.9059	18.0633	31.898
183.388	478.667	95.381	71.5979	40.873	42.804	431.956	42.505	63.083	39.826	12.709	22.44	818.975	30.0778	43.1484	151.112	52.188	19.87	51.868	208.683	81.943	44	99.971	30.7293	256.306	108.219	150.55	13.1954	6.2128	15.4933	21.901	7.8174	124.808	78.703	64.354	844.344	232.85	428.698	685.608	63.893	1487.46	177.472	472.317	1376.16	341.455	844.344	146.087	15.1	24.7848	31.0102
214.224	505.275	116.093	60.134	23.671	43.065	465.118	86.311	47.312	27.341	14.592	39.776	1133.32	37.1	45.4844	137.385	46.926	22.293	83.589	191.719	86.777	27.3951	89.921	18.1729	186.208	105.396	108.225	12.9195	5.7447	15.2533	19.945	15.3217	104.828	67.859	58.951	716.583	217.7	595.143	981.215	60.72	1421.96	158.417	484.22	1231.13	311.727	716.583	130.788	19.9765	17.1392	33.2755
222.664	449.775	140.924	61.5361	32.266	46.523	303.691	140.34	40.734	23.326	20.728	16.47	1404.6	46.6333	46.7969	224.469	46.221	21.565	72.287	213.993	89.4	22.1852	108.807	12.6165	108.847	71.917	128.913	12.4598	7.5426	13.9733	14.978	7.8435	98.687	74.062	50.671	643.833	223.925	709.095	1136.13	93.24	1561.47	134.537	477.232	989.987	283.664	643.833	157.188	15.4	20.0253	36.398
176.379	515.142	133.958	56.0825	29.671	51.084	307.853	191.194	33.183	16.606	11.515	15.328	1419.45	40.6556	55.5938	324.224	44.181	32.065	53.612	185.554	85.754	15	86.721	21.3383	76.333	53.208	95.325	15.3333	8.5851	11.36	15.736	15.5043	114.384	52.594	52.061	471.531	221.812	781.492	1336.76	67.04	1429.86	103.037	540.793	861.727	288.182	471.531	154.387	13.5765	25.4051	32.7347
249.716	466.842	84.847	33.6495	22	42.065	292.162	271.786	24.523	16.008	25.408	53.925	1463.57	61.2444	48.0391	289.133	38.181	24.554	38.605	196.583	80.754	20.0123	82.55	11.5113	46.569	47.427	102.412	12.3103	19.0638	18.8133	27.725	21.687	118.111	57.609	54.756	412.427	212.262	672.571	1291.48	63.693	1304.27	89.241	520.073	702.182	284.736	412.427	112.55	13.7294	19.0127	29.8571
221.414	315.708	67.881	33.3402	38.823	41.486	277.926	270.311	21.358	38.242	11.466	15.47	1465.98	57.5	46.6562	363.385	51.51	21.761	27.574	166.59	70.84	9	51.45	9.8947	66.236	48.354	150.925	11.5287	9.3191	26.6133	25.791	7.4261	75.727	48.266	41.232	325.396	212.9	697.492	1350.03	79.52	1213.36	69.491	494.805	606.896	260.791	325.396	95.588	14.1647	19.3671	31.7449
178.095	221.225	58.737	14.3918	16.911	59.252	165.544	314.864	44.541	18.697	12.233	27.507	1411.44	54.7333	42.5156	252.811	27.913	26.261	21.868	117.54	42.891	8.0617	47.564	44.1579	35.306	50.031	102.637	19.2299	27.1489	11.4133	16.121	17.1391	81.152	68.359	36.159	295.479	202.637	699.937	1335.34	59.68	1127	60.806	483.512	537.558	371.264	295.479	67.488	20.8706	36.3671	45.1531
207.836	195.017	28.585	12.6186	32.962	39.832	149.191	308.117	21.972	16.614	60.922	44.799	1304.5	33.9444	69.4609	247.455	29.396	33.891	24.054	83.137	57.926	20.8395	54.879	10.812	28.069	42.062	64.613	27.4368	32.5106	10.28	40.835	13.6435	77.606	71.203	60.195	249.042	225.525	672.095	1428.7	63.68	1042.68	80.833	448.646	441.987	339.764	249.042	67.287	18.5176	20.038	34.2857
212.612	117.725	39.636	20.1753	28.924	43.832	253.926	283.359	25.229	50.076	11.825	15.866	1284.56	63.7556	71.2344	207.524	51.846	27.804	36.147	72.647	40.971	15.679	23.721	9.8947	63.542	44.333	77.363	10.0805	7.2021	25.8533	38.176	5.0696	52.97	42.016	47.488	196.635	213.438	679.571	1364.97	68.813	941.961	52.296	476.756	375.221	292.582	196.635	60.775	14.9824	18.0759	32.602
230.759	137.683	46.042	10.3711	9.848	58.729	197.676	276.233	40.853	15.356	9.33	18.179	1288.69	45.4333	41.3906	166.657	23.376	29.011	39.333	55.878	26.949	19.8642	40.007	28.9098	22.569	66.177	47.325	13.1379	35.9362	10.4933	26.967	15.3478	63.929	73.875	47.293	250.615	215.962	711.54	1400.11	55.347	844.265	44.481	445.72	337.753	310.391	250.615	50.062	16.9176	31.4937	45.449
387	231.508	40.669	8.8866	11.646	40.776	305.632	237.175	19.083	11.932	26.049	28.194	1271.02	26.2222	51.5703	183.175	20.705	26.707	67.124	65.367	63.114	37.7901	54.529	8.9173	42.333	66.25	39.013	10.0115	32.883	17.1867	47.956	12.2	78.717	74.656	42.988	243.083	211.225	667.778	1373.09	59.587	803.725	62	444.854	342.065	269.755	243.083	68.188	14.6	18.0886	32.6429
531.966	308.292	84.585	14.2784	26.532	42.645	400.471	175.816	18.248	13.295	13.456	17.187	1317.93	51.1222	49.0781	249.552	27.785	28.293	82.457	68.158	65.457	31.9753	73.05	10.203	78.375	84.125	49.575	9.7586	6.8191	35.3867	36.484	9.0174	57.596	55.25	48.512	270.615	223.375	650.143	1341.46	61.973	778.275	36.611	429.293	307.571	266.827	270.615	122.613	14.0235	21.7468	36.1122
508.931	404.292	162.195	20.0825	10.557	41.738	320.324	149.99	19.44	13.076	10.262	15.231	1406.29	46.4667	51.6094	302.895	24.826	49.739	92.605	51.525	62.109	36.2099	81.186	12.9023	81.458	120.833	31.8	10.6897	13.734	16.2267	28.143	11.8	70.909	74.969	51.22	282.521	222.575	542.81	1339.52	57.387	690.578	34.769	414.951	296.156	244.009	282.521	192.45	12.6647	21.0633	34.1429
498.534	478.158	191.331	36.7629	33.823	65.907	452.735	99.398	17.541	11.508	12.262	18.306	1429.69	43.4889	61.5938	281.133	21.463	46.348	108.233	101.827	101.137	37.8889	106.343	10.1654	166.444	212.167	87.762	11.7586	9.7021	17.8933	37.835	13.5652	82.202	68.016	46.89	422.74	217.238	530.032	1317.13	62.107	620.245	45.343	682.232	259.974	198.264	422.74	290.462	14.0176	17.0886	30.7449
576.991	463.658	201.364	45.2268	47.962	79.953	616.412	51.99	24.606	18.174	10.718	17.873	1437.2	53.2889	56.2266	330.524	32.893	69.12	90.69	204.086	108.943	31.0494	79.264	9.6391	188.611	327.292	158.962	10.6437	5.9894	17.24	28.824	12.9391	79.576	66.422	77.415	459.51	220.225	450.127	1212.11	59.747	585.206	51.583	634.146	236.74	184.773	459.51	280.188	10.7941	15.7722	34.8061
593.897	424.183	195.119	54.8351	21.696	58.925	554.368	38.408	66.624	17.689	12.388	21.358	1376.85	44.4889	54.8125	302.147	40.678	57.38	76.698	129.424	97.171	17.4568	77.629	18.6842	190.264	328.385	172.113	11.9195	6.617	15.6933	25.604	10.9739	67.222	78.641	74.354	476.802	199.925	411.222	1102.57	62.493	990.108	114.75	670.049	248.507	174.182	476.802	362.812	15.5941	14.962	30.8571
590.612	451.758	180.551	67.9485	57.051	54.925	379.029	32.864	130.046	54.765	71.117	60.866	1315.12	31.5333	47.3281	310.965	42.705	73.326	83.605	140.892	83.663	11.358	69.536	27.7143	175.875	401.375	169.387	11.6552	8.6702	15.3333	22.44	11.2174	99.293	152.25	84.39	682.583	247.375	495.444	1018.1	64.107	1632.55	243.685	1129.63	1001.69	354.545	682.583	369.663	37.2824	20.5696	33.6327
457.371	339.617	129.89	66.3711	63.62	53.832	243.75	27.107	173.385	83.273	91.942	102.873	1241.38	31.3	51.7891	241.462	53.329	85.88	82.279	484.95	77.069	15.1605	75.193	47.8195	118.417	480.76	229.262	10.9425	7.6596	20.4	29.582	10.0435	220.98	256.422	107.768	894.469	1295.65	625.206	948.215	94.707	1820.22	330.472	1763.48	1830.03	1004.11	894.469	401.75	46.7941	21.4177	29.6429
350.931	221.167	93.593	71.4742	32.582	45.907	289.029	26.757	128.11	50.644	54.087	82.687	1072.61	28.4778	58.8047	265.252	58.477	70.076	56.14	493.669	60.474	8.4568	48.821	43.6316	129.083	305.583	236.575	8.8736	8.0851	14.2667	27.692	7.5565	270.859	302.172	115.683	920.958	1356.49	651.587	835.506	91.773	1858.87	386.889	1781.98	1855.92	1039.44	920.958	452.6	41.7765	19.4051	35.9694
401.526	255.217	75.797	76.7732	54.392	44.813	484.75	24.311	98.56	44.515	33.563	61.037	1175.52	34.4778	49	236.259	52.597	63.946	53.961	420.022	94.154	28.1358	61.907	29.7594	163.083	202.625	159.575	11.908	11.5957	12.7067	40.703	10.6609	250.434	282.078	141.476	1137.37	1290.39	617.651	941.063	116.36	1844.58	334.769	1565.67	1788.81	789.345	1137.37	504.062	33.2412	16.1772	27.4184
401.198	309.4	111.432	76.5464	29.43	41.692	575.441	40.689	76.028	28.439	20.621	42.194	1145.03	34.9667	57.6484	238.601	58.826	54.815	40.837	285.331	74.743	21.3951	58.457	29.1729	100.181	173.5	110.45	9.7586	7.0745	10.6667	41.495	9.1565	217.596	230.484	127.976	815.146	1103.81	634.937	1137.71	80.573	1741.28	260.926	1436.04	1718.51	937.464	815.146	547.763	29.5294	17.3038	35.551
395.948	306.417	97.314	50.1443	44.772	50.215	486.882	88.456	57.183	30.924	15.068	34.955	1199.41	46	48.5156	288.182	51.034	58.696	60.899	264.496	90.56	33.3086	101.864	30.7519	68.236	162.281	91.863	29.8851	6.4043	10.3067	38.978	11.0261	190.394	212.844	92.963	714.302	979.55	574.905	1364.56	66.907	1759.6	231.194	1367.34	1652.23	1094.2	714.302	578.425	26.4706	22.038	25.0204
420.629	377.8	95.975	38.0515	40.557	37.935	421.309	146.379	38.266	42.856	19.369	36.291	1185.94	47.9778	65.0703	323.545	35.349	55.337	63.349	180.237	104.309	55.1852	112.657	15.3233	43.278	116.177	60.312	28.6897	9.5957	14.52	49.044	9.6	188.323	206.031	96.634	659.948	776.9	592.698	1500.05	63.893	1707.38	193.833	1325.87	1479.88	915.591	659.948	353.562	17.1941	13.0633	22.7857
417.819	259.35	132.678	32.5567	31.696	41.252	374.824	178.359	61.752	39.106	11.738	22.44	1254.38	61.7	77.1797	296.182	47.43	48.707	75.791	160.683	71.446	22.2716	78.214	13.3459	42.486	89.021	58.475	14.1149	7.7234	13.1067	57.077	6.3391	178.768	141.328	86.805	571.146	749.088	485.587	1500.91	76.453	1711.11	156.87	1173.4	1335.29	828.209	571.146	498.65	15.0235	13.4684	27.0306
341.793	250.358	82.093	25.134	14.975	55.636	275.897	266.709	51.688	23.008	11.282	43.015	1268.85	67.1	49.3438	234.182	51.933	47.848	63.248	109.849	69.331	12.5185	86.579	38.2481	25.597	50.448	37.763	28.5057	24.4468	25.2267	42.714	6.9739	162.626	109.234	72.378	526	611.763	375.746	1477.58	58.2	1689.96	124.083	1059.46	1182.87	804	526	372.062	33.7294	24.962	38.949
363.603	181.592	57.737	19.1649	38.076	44.626	291.338	286.553	25.514	30.356	41.447	19.522	1209.06	40.1667	74.4688	273.084	30.993	57.326	42.202	118.784	62.68	42.1481	51.65	10.6165	28.389	46.396	40.225	48.5172	21.0851	12.4	30.132	7.3217	148.949	99.406	77.195	440.833	506.062	361.936	1495.65	78.867	1627.33	122.176	1026.77	960.494	748.545	440.833	371.4	9.1294	12.9873	22.449
307.595	95.342	47.008	26.0515	19.342	40.654	212.029	252.136	55.376	44.545	10.214	17.343	1094.86	41.7889	84.2344	249.014	38.638	45.163	67.674	135.273	36.606	9.5556	38.707	13.3759	25.764	72.281	77.55	10.5287	9.3511	12.4533	37.033	13.9043	102.859	68.828	47.976	433.854	457.325	289.048	1436.3	53.987	1549.68	86.731	866.598	832.273	558.027	433.854	303.25	9.7176	34.6709	31.9592
379.009	101.817	36.331	13.1649	10.861	64.028	183.721	260.437	36.083	12.894	11.447	48.276	947.05	61.3111	33.5234	50.07	49.275	38.435	73.124	84.309	30.589	15.4198	56.95	36.5188	21.222	33.219	39.1	39.9425	25.9149	30.7733	29.934	11.7043	101.697	70.438	55.72	470.74	384.188	270.064	1488.09	54.973	1504.43	89.222	765.073	728.416	643.4	470.74	192.725	41.1118	23.4051	28.4388
626.017	118.758	36.025	19.4227	37.392	47.28	243.662	217.777	19.642	15.591	45.796	15.254	794.413	20.4444	64.75	223.664	23.758	47.957	59.194	74.331	35.634	50.6296	41.664	10.3233	49.694	33.083	36.662	24.4713	6.3617	8.7067	32.099	6.8435	92.899	75.344	55.695	519.688	368.112	291.794	1477.62	76.08	1398.39	71.019	661.561	609.143	654.064	519.688	208.775	8.6176	16.3544	23.9286
707.586	243.392	90.534	25.4227	11.848	45.579	413.397	177.874	26.138	29.136	11.621	17.41	1050.93	36.5	80.7969	231.916	38.591	40.924	78.698	205.906	46.457	34.2716	39.729	9.7895	69.75	58.49	60.2	10.6207	7.8298	6.1067	32.099	7.8696	90.455	113.219	40.854	479.062	319.2	315.238	1502.99	61.507	1306.28	57.63	560.281	569.468	648.864	479.062	199.038	8.4529	28.443	27.7653
786.026	364.942	107.398	14.4536	11.987	53.224	554.338	146.087	39.22	13.045	10.563	22.112	1054.66	34.6333	50.1328	224.217	38.852	40.576	85.07	253.094	50.36	37.0617	62.607	20.188	66.181	215.594	45.3	29.4828	11.766	33.6	39.374	8.0522	94.616	119.828	53.878	457.177	314.237	270.73	1405.51	59.667	1196.61	53.935	650.841	460.74	399.227	457.177	212.675	24.3941	18.6582	29.4898
822.405	460.992	133.051	14.9897	20.532	41.925	520.103	86.194	17.45	15.083	28.806	16.813	1055.28	48.8444	66.1172	241.357	43.597	50.554	73.109	203.281	94.931	47.3333	73.921	10.188	139.278	189.021	42.362	9.908	9.4255	14.5067	49.275	10.1043	110	104.75	64.915	412.812	275.888	220.048	1374.42	60.893	1087.99	50.583	554.89	449.883	325.155	412.812	242.05	8.9706	13.481	26.6633
787.259	533.658	122.653	19.134	19.709	40.991	449.103	52.66	22.193	9.947	9.971	17.91	1080.33	47.7667	48.8516	266.545	46.235	33.5	86.783	195.863	94.897	26.2593	53.593	9.0752	163.889	142.188	45.625	9.1724	8.383	18.9733	40.791	11.9739	129.616	82.547	60.11	318.031	280.288	185.571	1286.67	55.987	1024.22	47.75	519.219	387.026	261.645	318.031	246.113	7.0294	12.9114	27.449
723.103	563.95	117.89	31.8969	26.772	47.411	379.206	40.612	46.275	12.205	10.524	17.366	1134.54	51.8	43.3438	285.168	56.872	34.674	94.372	188.719	76.36	19.5926	37.714	18.4511	193.972	236.552	48.438	12.9425	7.7128	37.7067	39.659	10.9304	169.02	80.906	62.024	318.646	260.35	161.952	1228.3	58.68	998.186	85.574	441.988	372.831	211.036	318.646	306.075	10.0294	11.2658	28.1429
560.026	542.6	76.856	39.2268	62.734	46.523	380.603	28.592	94.477	16.045	15.214	14.873	1076.71	44.3333	47.7109	239.189	59.154	38.38	79.178	162.043	56.211	12	31.05	39.8797	167.486	286.396	46.838	12.6897	5.8298	32.7333	35.088	11.9391	200.929	143.016	97.256	400.854	261.075	250.111	1128.68	58.627	1165.42	177.269	481.988	584.948	217.2	400.854	266.388	21.7	15.0253	27.1735
475.224	558.842	59.068	63.7629	43.772	38.907	358.838	27.718	167.642	72.545	56.427	150.784	1075.91	38.0222	60.7031	217.937	68.356	49.098	84.054	248.317	46.354	8.9383	22.321	59.3308	118.639	377.354	118.863	9.3678	4.617	30.8267	37.451	10.0174	259.97	242.875	105.098	559.104	681.888	407.524	955.633	101.28	1465.45	309.028	811.646	1719.61	610.1	559.104	275.1	51.0176	20.6456	33.8776
388.302	351.608	45.059	67.7113	51.848	46.355	262.382	33.757	221.523	120.144	73.66	201.06	986.777	38.0556	47.3359	143.112	75.315	49.652	121.76	650.525	44.297	7.1111	22.986	67.6917	119.486	536.146	225.863	13.4138	7.7872	28.52	31.242	12.9304	354.253	397.641	116.024	732.979	1839.51	446.444	939.62	174.707	1558.82	438.231	1424.07	1924.7	1290.35	732.979	263.612	57.8235	21.6076	30.7143
331.5	281.833	39.322	55.0825	41.582	44.327	345.191	23.67	208.064	77.242	42.689	148.448	874.339	31.3444	48.4297	135.818	84.49	56.5	102.178	668.022	43.36	14.0741	17.029	62.609	113.097	423.969	235.25	10.092	7.6702	32.2133	33.363	11.7043	383.848	435.422	130.512	804.167	1849.51	488.19	813.101	159.027	1604.28	442.583	1551.84	1924.05	1264.11	804.167	311.225	58.2353	21.5443	28.1429
286.621	232.7	46	57.9588	26.329	43.636	492.353	24.718	154.624	55.962	26.971	109.754	719.182	28.6556	62.1562	151.769	106.094	66.837	114.744	501.424	36.571	11.0247	18.929	62.812	265.056	262.344	162.275	9.8851	7.2766	35.6933	40.275	10.3913	294	391.578	141.329	717.312	1737.35	365.571	824.38	127.093	1514.89	410.315	1296.68	1898.4	949.391	717.312	341.938	44.3941	18.2025	51.2347
357.905	497.483	83.771	60.701	28.823	37.701	534.162	31.029	107.486	42.371	18.078	92.53	715.43	31.1333	57.6016	190.643	88.302	91.75	82.744	436.619	58.606	28.1481	22.914	50.0376	217.431	151.677	181.95	13.2069	7.5957	31.2933	30.077	14.7217	264.606	315.578	159.89	599.365	1650.45	351.143	1053.77	106.587	1427.61	346.806	1115.06	1871.08	793.482	599.365	419.15	39.3	21.481	46.9082
508.922	525.292	26.678	51.8557	24.405	56.879	506.985	62.223	69.771	39.242	20.524	57.037	735.413	29.7222	60.8125	283.664	87.315	112.391	96.496	341.482	63.977	24.284	21.629	39.0827	217.778	157.323	138.212	14.1379	7.6702	25.5467	23.407	10.1043	209.778	258.469	136.488	466.042	1446	375.079	1194.7	89.053	1322.28	268.481	1197.33	1821.05	652.382	466.042	468.15	32.6176	17.0127	35.7347
541.474	558.875	80.644	49.5979	22.203	60.449	402.191	110.32	63.028	38.72	13.068	40.724	957.074	41.5111	72.5938	278.14	72.638	92.13	92.566	313.065	71.371	18.3704	32.471	25.7895	134.708	136.562	89.875	11.6552	7.9787	16.4933	24.879	19.2087	201.02	205.359	140.72	382.677	1385.03	342.524	1355.34	83.613	1205.81	224.731	1040.96	1729.27	831.645	382.677	419.425	24.9941	32.0127	29.1837
561.853	563.833	125.695	38.5052	20.747	75.888	454.779	170.903	40.569	16.136	12.641	60.963	939.884	45.1667	53.8828	283.895	74.517	82.261	57.271	198.036	49.109	30.5802	26.114	17.7368	90.194	90.469	77.25	12.8161	8.0745	13.4933	23.56	26.2174	170.303	166.109	114.756	378.208	1152.78	317.667	1404.73	70.68	1118.22	205.861	941.915	1623.36	981.418	378.208	382.75	42.4353	21.1266	43.0816
625.483	496.5	99.246	43.3711	23.405	50.355	307.324	203.233	28.229	28.939	33.689	27.679	959.289	43.3667	50.4922	417.462	73.047	93.489	37.806	180.237	42.086	15.7037	20.836	12.9549	79.653	74.76	58.375	19.9885	6.6809	14.8133	24	7.6	168.727	161.125	116.171	318.875	983.987	336.492	1481.81	79.493	1023.81	169.343	809.805	1474.22	952.582	318.875	367.225	20.8706	22.1519	38.1429
575.94	357.975	58.398	27.0619	12.544	60.682	224.559	258.33	38.193	36.985	12.709	24.179	947.306	36.7222	56.7344	386.909	65.812	92.554	26.55	174.676	30.806	9.284	19.543	29.782	41.708	83.469	58.263	9.2989	6.2766	9.7067	30.637	27.7652	179.919	112.719	82.024	303.385	857.237	336.143	1440.15	59.507	933.676	139.111	864.829	1251.14	1013.74	303.385	299.812	18.7235	39.6709	45.2653
546.638	242.733	40.466	12.4845	13.443	71.477	332.25	301.728	21.156	11.932	38.136	61.642	849.843	40.5778	52.4453	376.308	58.53	59	23.364	103.799	43.44	32.8642	46.279	12.8571	37.583	45.052	37.763	12.069	19.8404	25.72	51.374	22.0348	179.465	124.891	80.122	273.344	700.8	347.54	1474.95	65.693	848.961	150.333	800.207	1118.92	996.355	273.344	214.587	26.3588	18.6329	42.4286
502.457	166.95	46.814	33.1134	24.873	48.196	295.75	247.942	22.486	53.591	35.058	19.515	648.463	45.8333	48.2969	352.154	64.732	51.924	15.225	91.906	48.131	12.5679	13.629	9.2632	69.736	46.021	38.213	10.7241	6.1596	22.24	33.978	5.287	125.717	72.5	52.488	316.583	652.912	302.381	1465.34	79.96	762.118	101.491	759.037	920.338	944.391	316.583	179.575	15.5824	23.2152	36.3265
591.819	139.725	27.364	12	11.506	60.495	280.235	211.981	30.908	19.265	12.049	19.351	646.008	30.1	51.0234	275.21	49.557	70.391	32.31	94.475	26.783	15.3333	29.45	22.7368	27.472	63.177	44.263	9.8506	5.4149	7.8933	35.484	32.7565	133.364	95.625	62.268	291.052	536.862	327.349	1397.25	60.76	719.098	93.056	738.707	838.286	841.155	291.052	186.238	15.9235	29.3797	42.2755
706.164	265.425	44.305	9.3505	11.038	56.393	317.676	159.515	22.908	12.409	9.903	36.187	597.554	33.1	49.2109	291.804	69.43	50.239	25.202	99.029	41.389	34.5062	59.186	8.8872	40.25	50.208	32.35	10.1494	4.9894	16.4	43.187	27.5217	122.687	72.406	66.805	312.167	486.013	339.143	1351.13	64.987	636.255	95.472	682.598	763.506	559.5	312.167	155.387	29.3353	20.4684	59.7041
672.052	287.475	102.856	33.1443	19.025	43.617	312.25	111.32	21.468	35.402	22.379	15.157	579.967	40.1556	56.4922	339.545	78.544	71.576	66.504	156.165	58.697	35	71.479	7.8496	48.528	57.469	50.7	9.2414	5.383	9.2933	51.176	7.5217	139.323	81.141	52.854	330.177	416.612	344.349	1279.94	68.227	598.873	74.935	558.951	736.325	401.636	330.177	216.012	15.1706	21.8101	39.6735
848.121	373.633	123.051	24.299	8.582	40.832	494.235	75.515	18.716	13.333	10.369	16.47	659.678	61.2222	48.1016	288.909	82.389	79.815	56.186	156.396	52.337	22.7037	54.043	10.8421	42.569	117.375	83.5	8.2414	7.617	13.04	51.187	15.3565	171.444	36.391	45.146	400.479	391.487	289.381	1239.77	60.32	551.186	63.944	446.707	678.597	309.5	400.479	271.712	12.6235	20.3797	38.1837
969.31	502.442	146.203	26.3918	12.228	48.598	481.471	59.204	28.028	12.25	16.825	23.187	642.967	52.4556	45.9297	333.538	79.094	98.707	56.527	129.863	39.977	16.5062	66.55	7.015	39.333	100.531	76.375	10.9195	8.2021	14.1867	57.396	17.513	186.687	60.312	81.28	460.01	329.312	231.571	1202.87	67.387	623.402	74.704	428.72	607.013	245.9	460.01	306.175	17.3059	20.8228	35.5918
765.405	456.475	176.297	45.6289	27.19	47.243	496.691	39.777	47.495	12.705	13.408	16.261	658.992	49.6889	44.6406	294.21	92.369	99.783	49.984	101.007	43.749	9.642	53.807	7.2256	51.583	127.875	76.3	9.5057	5.6915	30.6	35.978	11.687	196.586	48.203	81.244	433.354	327.375	242.778	1071.56	64.92	727.618	118.361	372.11	497.078	192.836	433.354	335.325	18.5647	20.7342	37.4082
761.672	515.917	123.449	39.3196	62	40.14	434.353	27.583	108.532	18.492	13.689	21.216	660.917	48.1	47.75	205.497	124.477	76.478	47.457	92.367	29.954	10.2469	46.014	9.4211	66.528	234.656	148.738	8.2414	6.2553	28.16	39.132	8.0174	307.152	79.797	92.305	437.74	313.263	287.111	996.468	67.92	1083.31	224.574	357	854.87	229.491	437.74	394.288	20.7471	24.3418	43.7959
676.043	459.492	75.831	45.1031	91.051	42.579	299.426	32.291	181.367	79.03	97.806	117.903	687.207	45.7444	40.75	190.28	161.966	75.12	57.845	143.676	28.103	9.037	33.671	12.8421	59.014	322.604	264.913	10.3218	4.4149	22.2133	41.495	5.8522	359.343	166.406	98.463	681.615	593.325	397.27	874.481	112.187	1460.41	323.13	842.719	1788.48	625.618	681.615	406.688	37.7412	18.2278	32.051
668.293	354.392	47.661	54.3711	48.316	39.234	258.765	28.466	245.844	159.455	103.359	153.075	618.785	31.9778	51.1953	106.818	154.597	81.424	83.147	427.604	33.211	7	34.314	24.4662	55.611	554.854	285.75	6.8276	5.5957	23.68	43.264	6.2522	325.03	318.281	103.232	884.677	1423.88	447.683	836.19	253.16	1671.39	440.491	1426.63	1935.48	987.355	884.677	352.05	49.4235	18.8608	38.9388
496.698	246.608	35.339	63.7732	65.722	43.131	317.074	25.117	212.211	110.939	64.068	135.463	568.058	23.7222	45.3516	83.378	163.913	98.88	61.612	549.906	34.629	8.8519	34.243	37.3835	48.042	399.312	373.837	9.2069	6.2128	16.9067	49.802	9.8435	290.172	424.562	102.902	836.344	1607.69	428.571	715.658	251.147	1620.26	458	1487.68	1916.97	1024.81	836.344	389.788	52.5353	24.1519	40.1224
407.293	367.842	25.949	62.6907	52.19	45.505	469.309	22.631	187.275	61.735	36.107	103.373	643.835	26.4667	45.4219	83.112	176.51	116.772	46.543	387.324	38.72	11.1852	44.693	34.3233	62.25	214.938	228.262	9.1609	6.9149	25.1467	56.396	12.0522	254.242	397.875	120.598	747.74	1443.72	457.064	721.835	194.253	1572.8	413.565	1275.54	1883.52	724.773	747.74	376.038	44.2294	22.3797	38
391.922	498.858	62.754	70.4742	41.544	44.159	518.441	23.951	119.138	39.705	22.592	72.791	752.868	33.3333	49.6562	97.077	179.973	121.978	39.14	279.432	36.091	11.4444	42.071	23.7218	76.819	125.958	176.812	8.046	7.8191	27.48	62.121	6.7043	261.03	397.219	123.646	799.927	1302.15	413.603	931.544	159.48	1498.64	346.389	1031.41	1854.4	765.273	799.927	422.775	35.9824	17.8734	33.1939
399.75	476.15	103.424	69.2165	74.962	56.43	508.309	41.728	81.339	27.144	18.34	56.455	856.702	38.8111	45.7578	133.462	178.289	112	34.961	217.878	35.349	9.7037	37.793	29.5865	52.653	87.312	101.075	9.8161	6.8191	25.2667	61.758	12.1217	199.758	329.266	135.366	684.167	1098.78	436.302	1135.03	119.587	1444.46	278.389	970.878	1837.26	1038.67	684.167	463.487	34.7118	21.3038	43.3367
440.595	506.833	116.364	44.4845	84.456	46.748	341.882	74.223	64.422	19.652	31.369	51.254	895.719	44.5667	51.1562	163.594	165.711	87.609	43.155	139.82	50.44	31.7284	142.35	16.2632	34.264	77.417	68.012	9.2299	21.6809	29.3067	67.297	12.3043	182.232	272.938	129.512	671.604	935.688	502.746	1225.19	109.467	1493.48	268.602	974.805	1774.34	1218.71	671.604	426.413	26.9529	18.1899	39.2143
433.25	394.192	92.805	40.7113	54.582	40.477	327.471	109.922	46.688	27.205	12.068	31.142	1084.84	50.4222	56	218.175	141.624	83.413	27.628	114.971	36.194	17.9259	121.171	12.3083	61.431	90.719	77.025	7.7701	7.0426	48.2	52.429	4.6522	165.657	237.094	110.805	612.219	822.25	524.524	1425.05	108.68	1482.77	208.287	1016.56	1663.18	1067.68	612.219	418.75	22.4882	21.8734	33.9898
545.871	466.642	83	23.6701	43.962	63.832	287.603	176.67	67.239	16.902	13.155	30.164	640.066	43.2889	47.9453	156.965	134.893	82.663	39.636	86.525	26.223	13.0988	93.821	37.2632	43.708	85.698	56.7	7.4828	29.1489	21.3333	51.769	19.4	172.515	211.547	78.902	528.948	662.612	477.413	1443.79	86.12	1388.87	172.565	1047.77	1481.87	1056.93	528.948	382.812	31.1882	40.6076	54.1735
782.474	444.192	53.661	15.4433	23.481	41.131	237.221	220.204	31.009	18.689	56.262	37.672	1046.65	39.3444	51.5859	187.427	107.899	58.359	35.271	91.281	53.44	11.4074	81.407	10.0075	51.278	63.844	47.475	9.046	43.2447	18.9067	72.67	17.0435	184.949	177.656	66.549	437.719	586.112	457	1428.77	76.68	1302.6	167.176	933.768	1314.4	979.282	437.719	319.75	19.3235	20.7848	37.4694
652.647	275.342	54.788	21.0928	36.278	47.084	174.206	205.738	60.908	41.098	12.961	20.53	912.066	57.8222	80.8594	231.245	124.047	50.261	52.07	77.935	38.411	7.642	50.321	9.6165	85.222	70.76	57.025	8.6552	6.1489	38.0267	68.769	4.7913	138.889	122.234	62.28	397.021	503.763	476.286	1440.2	83.893	1198.88	109.528	919.524	1084.45	906.482	397.021	242.288	17.6118	28	36.1837
515.655	194.933	49.585	9.0206	12.038	58.738	213.25	223.495	56.147	12.174	12.99	26.851	861.256	55.2889	54.4453	238.203	108.732	55.185	50.45	54.763	19.857	6.7284	53.65	47.1579	59.903	48.146	35.338	19.3678	23.6277	21.5067	37.956	16.8	95.556	126.016	61.061	380.75	445.638	432.746	1483.33	69.747	1097.16	102.5	838.793	979.636	994.882	380.75	186.35	33.6765	37.5063	50.5204
554.853	204.483	20.678	7.9691	12.684	43.495	307.603	172.049	19.569	12.811	35	27.634	873.868	26.9222	86.0625	248.28	105.443	46.609	30.705	103.345	41.537	20.284	62.25	10.8872	68.056	40.531	39	17.5862	26.4043	12.0533	57.231	8.3565	205.768	22.547	52.561	411.958	168.2	528.825	1538.43	118.88	186.814	42.935	130.78	491.052	495.518	411.958	161.962	18.4529	19.8734	16.9082
702.543	194.4	36.712	11.4433	31.671	42.467	332.971	116.107	31.275	15.879	13.058	16.493	762.843	52.2222	62.7578	265.287	102.859	48.228	53.806	117.763	34.109	21.3827	60.821	6.391	125.264	50.615	57.463	9.5402	8.0745	18.4933	58.462	5.887	210.586	63.109	48.012	327.323	355.888	424.492	1522.47	94.093	916.059	75.509	660.402	678.675	572.709	327.323	164.25	17.2706	20.4304	30.8061
824.655	260.083	38.941	9.1134	10.608	59.402	308.485	101.447	29.862	11.076	12.767	22.343	653.521	49.8	47.6484	321.671	85.268	44.337	73.364	251.266	38.846	31.6173	83.2	30.0526	90.514	82.844	53.213	12.3678	21.7872	12.28	37.967	10.7391	225.929	77.688	50.122	267.75	317.775	343.794	1401.56	73.24	819.225	72.278	623.232	577.701	449.064	267.75	185.188	17.7176	25.7595	44.2143
875.336	354.792	35.178	8.4124	19.975	40.673	311.309	63.126	25.633	9.992	23.883	21.224	590.008	39.6556	58.4531	365.196	76.926	43.707	67.31	254.986	46.269	33.5926	58.507	9.7594	58.986	101.781	54.275	10.4598	14.0319	15.1467	50.681	7.7217	284.333	55.188	62.463	295.115	312.788	309.175	1398.84	75.36	748.794	67.769	542.512	514.844	312.5	295.115	296.862	15.5118	23.5443	37.3673
815.569	448.292	52.602	9.8969	18.013	42.841	527.515	43.835	45.083	8.144	11.34	16.575	627.438	40.7	62.1016	352.811	113.114	61.902	116.465	242.216	38.457	15.5802	36.064	17.985	77.417	135.469	87.262	8.6782	8.9362	14.52	49.989	9.1826	234.949	46.375	75.146	371.156	298.1	271.206	1288.58	67.613	794.48	84.667	587.366	421.74	288.318	371.156	313.85	16.0706	23.0506	38.1735
750.897	425.65	72.008	24.1031	34.228	43.327	505.529	33.34	66.009	11.591	9.612	13.694	626.612	47.2333	51.0781	344.972	92.329	64.326	93.109	268.871	34.509	13.5679	27.829	21.9398	75.694	114.302	77.225	10.7126	8.4787	12.9733	35.275	11.1043	225.333	66.891	75.756	523.292	275.837	300.873	1207.29	69.227	1000.59	148.889	487.171	437.636	238.173	523.292	428.55	19.6	22.4557	35.5102
607.845	371.542	76.627	27.5052	65.215	42.776	463.441	27.854	124.56	22.22	16.65	31.246	648.694	36.4778	51.8047	273.748	106.235	74.065	58.264	178.863	28.977	8.6173	24.386	32.4812	89.278	149.677	63.787	8.3563	5.6915	9.3867	36.978	7.1391	220.131	67.391	103.134	636.323	279.775	277.714	1131.51	67.573	1173.8	220.231	487.793	940.026	258.236	636.323	448.913	21.8588	21.9747	31.1531
583.233	335.392	83.949	38.8763	114.051	37.907	334.338	30.806	196.128	87.636	68.748	175.149	676.818	40.7444	49.0312	217.629	114.718	107.37	90.558	257.309	25.994	7.9506	19.721	40.5263	83.264	369.99	126.062	6.6897	6.1702	15.1067	26.901	7.5826	223.535	115.859	140.915	696.781	812.938	258.587	986.608	159.04	1474.45	316.648	831.159	1726.03	464.055	696.781	426.562	38.3471	20.3671	32.3367
444.595	343.283	64.61	58.7216	103.38	40.673	237.853	28.816	268.514	156.485	133.641	242.261	609.43	27.6222	49.3281	161.958	120.523	127.565	121.76	494.705	29.64	6.642	16.329	47.5789	70.111	496.052	234.212	7.8736	6.0319	14.6267	22.989	8.7217	268.152	234.422	169.183	732.479	1710.06	298.333	904.127	275.68	1610.37	427.694	1515.38	1926.65	751.391	732.479	453.663	50.6941	25.038	35.4388
356.681	301.083	40.856	61.7216	90.063	45.355	350.603	26.252	258.459	115.561	83.019	186.784	560.694	20.8333	59.0234	159.406	161.584	153.793	136.233	693.885	39.554	9.2346	15.914	56.9323	50.597	340.271	284.475	11.0115	7.3298	12.88	31	8.3304	301	253.922	204.024	731.25	1820.53	315.254	762.76	250.84	1723.22	494.028	1645.6	1942.42	819.827	731.25	458.487	40.3647	20.7722	32.4184
310.086	240.258	61.924	60.0928	76.937	45.86	415.412	21.301	190.165	74.295	47.301	129.836	452.405	17.8333	43.8672	114.608	177.04	147.315	85.636	482.914	37.406	5	14.1	47.1203	70.542	174.115	182.312	14.5862	8.4787	13.4133	31.132	6.7565	380.758	217.984	174.049	643.052	1685.76	328.571	751.279	223.68	1704.34	403.185	1396.18	1896.18	584.255	643.052	564.95	45.2235	17.962	32.5
260.759	349.225	62.831	59.1649	67.165	47.766	436.5	22.757	143.376	45.932	30.689	96.612	498.38	22.8222	57.2734	133.14	154.658	119.587	103.581	374.453	39.446	9.1481	20.121	36.6541	65.958	114.76	123.325	8.0575	10.3085	12.84	32.604	5.9391	344.273	175.703	177.305	622.573	1517.55	254.667	846.392	173.52	1703.96	349.343	1190.07	1839.17	416	622.573	598.713	39.0412	20.9114	33.2857
218.267	501.042	117.017	58.5258	41.924	39.383	460	36.631	96.514	37.364	33.369	71.679	513.314	25.7333	48.1719	142.804	160.711	140.62	121.984	287.921	75.4	9.321	18.207	20.6692	58.986	92.469	82.787	16.7931	8.3936	13.1333	25.176	7.0783	308.414	98.188	45.561	554.417	1285.69	284.794	1168.66	153.587	1616.89	289.991	889.719	1157.52	398.373	554.417	543.513	27.7294	20.2405	33.8163
257.328	423.958	155.093	65.1237	89.038	43.888	437.456	47.146	93.587	36.712	13.951	49.97	610.777	44.0333	50.2578	277.545	155.013	129.391	131.791	302.151	98.251	10.4691	43.829	18.7895	55.403	85.542	94.562	9.6207	7.883	13.48	24.626	9.2174	328.747	122.484	176.939	485.271	1226.3	282.238	1293.18	126.187	1566.39	254.917	992.585	1734.18	784.282	485.271	569.475	27.0882	26.1139	33.4388
433.155	410.375	142.407	41.701	68.456	42.944	440.118	86.019	70	21.947	14.243	61.149	683.545	49.1778	48.6172	313.105	162.289	122.413	117.062	202.043	83.051	8.7531	59.7	34.6316	36.5	55.646	60.925	26.2299	8.2979	30.04	28.022	8.6261	349.717	130.812	143.427	411.042	1038.1	298.016	1422.39	98.613	1562.58	206.676	1156.11	1623.22	950.064	411.042	571.9	34.7176	41.5696	30.1224
565.526	286.583	88.915	26.2474	41.785	38.953	296.029	122.631	37.349	23.045	33.883	32.425	854.248	40.7778	75.9609	315.329	125.067	118.576	89.876	154.957	66.651	19.1111	28.921	15.0451	33.472	135.312	52.425	25.8966	18.4574	29.52	37.549	8.2696	324.98	113.219	131.012	382.125	935.95	289.603	1491.4	106.52	1494.5	194.972	1017.48	1438.34	728.2	382.125	535.588	20.3882	23.1392	32.6633
583.724	217.725	63.983	35.433	29.494	40.953	369.324	148.33	66.954	61.424	11.524	24.731	877.388	53.0556	88.5781	259.79	116.436	94.87	103.217	119.957	50.537	8.6296	22.407	11.3233	36.542	112.521	61.975	6.5517	6.1383	26.1333	41.89	11.3304	296.455	102.328	85.354	359.104	748.85	378.524	1454.6	85.68	1402.07	154.324	855.805	1258.65	719.918	359.104	413.712	17.5	22.4937	30.9286
506.19	208.333	46.864	13.5258	14.342	56.112	298.529	181.165	37.835	19.015	12.816	66.821	855.992	49.8667	48.4688	246.434	118.564	70.685	93.155	84.46	40.097	27.8148	44.843	28.797	30.347	55.448	33.8	28.5402	15.0213	48.2933	38	20.0522	319.253	93.734	97.268	316.615	665.013	352.905	1498.66	80.213	1284.28	126.713	770.098	1087.95	596.755	316.615	311.462	57.1765	31.1772	49.6837
526.621	145.175	27.347	33.7835	39.354	45.178	272.706	183.388	24.624	26.689	58	23.142	779.314	26.6333	77.7969	237.21	95.221	100.152	57.481	81.683	36.034	13.9877	15.893	12.3383	48.111	43.625	40.15	22.2874	14.1915	18.0933	42.967	8.2348	276.879	87.203	85.683	408.354	570.312	293.095	1462.65	80.44	1198.92	104.38	688.11	915.844	444.809	408.354	246.25	15.8882	18	31.9184
427.241	113.525	37.619	43.3505	23.253	42.15	292.118	157.282	35.954	37.583	12.922	21.187	783.959	41.5556	83.875	218.888	100.456	65.5	56.023	165.281	23.394	5.9383	13.236	9.5038	28.417	60.406	59.688	7.5287	6.9894	12.56	41.78	14.7478	260.273	89.734	50.951	334.719	506.725	340.54	1440.96	69.507	1157.59	94.954	596.695	800.857	421.682	334.719	218.025	17.2235	44.5949	28.398
511.552	191.142	23.576	9.5773	12.797	62.925	285.25	117.243	32.661	11.394	11.107	42.201	812.57	52.1222	42.7969	274.42	96.946	49.337	52.667	204.604	30.166	16.8765	24.729	23.5865	38.639	73.729	57.625	23.5517	18.2447	33.9867	34	13.2522	312.566	143.266	81.695	406.312	438.525	274.968	1474.32	65.64	1197.4	80.528	590.841	663	436.318	406.312	191.012	38.9118	32.4051	39.0102
558.819	248.85	28.22	11.1649	40.785	38.813	395.441	72.379	22.743	17.477	33.699	16.925	743.496	37.7333	70.3828	208.958	103.544	47.065	32.434	252.187	31.949	31.0123	12.836	7.6241	51.917	110.74	82.338	28.4483	8.9255	15.2133	39.055	7.9565	330.293	129.312	65.805	361.833	397.138	265.794	1437.2	79.707	1131.28	76.833	491.72	565.909	345.227	361.833	204.438	15.9176	20.8734	35.1531
577.621	272.092	52.627	24.8454	22.532	38.664	475.206	54.107	23.294	10.811	11.408	19.925	661.198	41.1111	58.6797	191.615	114.121	58.326	49.233	290.806	30.954	22	13.257	8.3008	53.764	94.375	108.363	8.8736	6.4149	20.96	43.714	10.6783	329.687	114.438	53.22	494.885	342.388	201.73	1274.53	52.04	1212.13	63.769	447.61	498.649	252.573	494.885	175.55	16.2941	43.1392	35.7959
723.319	429.625	51.915	17.0722	22.19	51.178	533.515	39.282	34.385	12.22	9.835	21.075	693.612	49.3556	60.9453	167.93	139.51	87.554	34.946	234.209	30.897	22.284	16.85	9.8195	43.819	68.927	128.375	12.954	8.2128	23.48	47.681	7.8696	299.293	120.547	64.024	544.115	334.087	185.635	1298.75	70.72	1371.31	82.722	407.854	450.779	220.8	544.115	227.275	21.9941	18.557	45.3878
623.198	492.875	106.958	27.6907	59.266	42.907	603.132	30.495	75.468	10.735	13.233	21.448	714.736	35.8889	61.375	180.762	142.799	110.793	24.209	242.77	40.731	17.321	11.029	10.406	47.861	67.375	100.775	14.5287	6.5106	27.5867	44.527	5.3739	309.525	90.203	75.024	525.438	324.263	168.698	1176.27	78.613	1541.49	131.824	372.28	361.753	189.391	525.438	266.587	18.1765	23.0633	35.2551
579.879	554.275	86.263	48.8557	72.582	42.121	513.176	21.369	125.312	12.311	34.117	41.791	766.141	28.5889	45.9609	159.294	170.973	80.141	27.992	158.863	32.789	8.4568	13.371	17.7368	49.722	137.354	80.6	9.1609	5.9574	26.32	41.747	5.5304	290.798	142.906	96.72	540.927	302.337	226.698	1113.13	94.667	1657.77	230.435	348.439	753.662	243.791	540.927	286.312	23.1	19.8608	32.9286
475.276	471.4	77.737	51.0103	75.228	37.411	393.088	28.029	213.945	57.826	95.097	99.276	653.901	29.6778	44.8438	122.294	189.745	74.217	26.132	224.288	30.263	8.6914	11.579	25.6541	51.444	236.594	189.65	9.7931	7.1383	31.08	36.802	5.5391	267.02	200.391	140.073	598.958	673.737	246.111	1038.65	258.2	1729.55	339.343	676.341	1683	562.664	598.958	338.188	40.1706	18.6203	35.7143
364.103	364.092	49.729	64.7835	49.392	42.561	389.132	28.466	281.633	151.386	160.146	191.433	594.901	21.3	44.6328	92.497	209.275	64.62	46.837	415.899	49.326	8.2346	26.886	35.2556	44.403	232.948	197.275	7.2989	4.6702	31.4133	37.176	6.2087	235.061	371.844	159.768	593.021	1648.11	270.778	887	427.027	1808.42	401.704	1152.88	1928.29	1102.98	593.021	335.95	60.9588	26.5316	34.9388
333.034	411.792	38.72	44.7938	45.823	44.514	434.618	22.631	271.972	128.977	102.33	183.381	555.207	20.5111	38.3516	68.357	247.47	55.913	33.264	503.914	49.537	10.6049	25.971	48.5414	66.722	164.479	159.7	9.7931	8.2872	23.9867	56.242	7.0522	296.545	539.078	168.305	550.042	1717.49	305.556	810.418	539.493	1749.48	464.361	1208.41	1913.45	1229.55	550.042	342.587	57.2	22.4937	36.949
322.983	362.742	35.924	43.1856	75.177	41.187	562.441	24.126	224.183	76.394	59.777	128.896	536.917	22.9444	44.1094	47.21	276.557	51.337	28.721	323.086	50.206	7.4691	25.736	53.5639	105.361	125.417	220.475	16.8276	8.0851	29.4133	67.67	5.8957	298.495	479.016	206.866	480.094	1593.39	315.873	772.81	475.453	1666.03	407.111	1004.61	1902.05	1038.23	480.094	319.237	49.4824	26.3924	49.3469
282.534	364.4	61.805	63.8454	73.266	41.327	476.147	19.738	140.495	46.712	30.971	87.881	486.198	19.9889	45.9922	43.769	230.107	41.25	31.659	229.518	49.051	10.8889	38.129	44.9398	202.583	82.833	172.125	13.908	9.617	19.8267	61.989	6.8435	239.919	414.953	192.305	492.625	1387.81	371.587	861.279	406.12	1641.58	365.769	844.39	1859.45	749.264	492.625	419.6	37.5118	23.1646	47.8265
330.353	509.458	70.466	63.8247	51.785	45.458	535.088	24.505	113.266	34.508	18.922	61.642	424.124	24.9444	47.3281	44.301	224.765	53.728	33.217	212.87	38.509	20.1358	37	31.4737	178.389	64.708	139.275	8.1724	7.6383	22.88	54.33	20.8783	256.576	325.516	166.671	514.958	1243.66	321.127	1103.23	304.72	1689.64	308.083	716.963	1814.38	599.218	514.958	484.075	32.8	21.5696	36.0102
319.647	427.1	61.458	60.9278	64.582	42.308	489.441	56.874	82.761	23.083	19.709	58.082	341.595	36.4333	38.9531	118.748	229.913	40.098	42.907	145.122	48.674	34.5185	59.75	31.7218	127.694	118.312	205.225	8.2529	7.9894	24.5067	57.154	13.3913	254.717	293.609	184.671	546.406	1234.76	365.333	1241.95	228.84	1721.56	266.611	698.622	1747.64	637.345	546.406	450.712	35.5882	20.3671	44.4592
514.879	468.117	47.907	46.433	46.709	42.065	459.206	76.272	58.982	40.205	25.32	39.716	465.727	33.6	60.2578	198.287	233.631	46.261	45.558	170.036	77.851	33.8889	87.893	19.4586	96.583	244.927	267.15	8.7931	7.6277	23.3467	44.67	6.4783	239.99	294.734	186.5	512.729	941.213	338.175	1453.48	225.16	1693.33	228.63	661.768	1664.96	594.727	512.729	441.5	22.6824	24.8354	33.6633
607.569	343.133	52.229	31.3402	25.38	40.85	349.794	93.592	46.202	25.152	15.408	34.09	585.769	36.1444	63.6094	185.049	220.698	50.815	50.016	115.741	49.92	23.4444	90.429	25.6842	52.722	253.396	280.663	10.8046	5.8085	14.1733	45.154	25.4348	212.97	200.344	128.146	486.25	836.9	360.921	1493.08	172.76	1656.81	188.593	679.232	1539.93	597.609	486.25	314.862	20.9824	32.0506	54.0612
640.974	273.808	64.568	21.8351	13.392	61.542	298.559	120.398	36.807	16.045	38.641	58.709	566.496	47.7222	51.8047	279.657	191.443	27.478	44.566	96.906	60.246	37.2593	84.436	9.2105	47.958	135.833	159.113	8.1609	13.266	25.5867	49.549	20.4087	221.364	171.875	120.634	384.521	685.925	323.921	1511.99	149.613	1584.34	182.25	591.195	1329.14	438.045	384.521	315.925	30.5706	18.7342	51.2857
467.431	200.65	57.466	42.1959	29.19	38.29	343.926	141.165	33.385	40.152	23.757	25.142	571.455	52.1111	56.2422	302.762	179.268	27.511	45.349	90.209	54.583	13.2963	50.636	10.2782	76.861	97.01	119.238	7.8046	6.4894	32.9733	39.462	6.487	155.121	139.469	94.037	319.031	596.213	330.587	1571.53	152.693	1508.13	137.194	514.354	1144.53	530.345	319.031	270.337	15.6235	21.1139	36.0816
352.241	135.758	53.729	29.3505	12	69.009	226.294	181.602	33.294	21.848	13.165	23.201	525.43	42.6556	56.5391	270.755	145.282	64.38	26.86	77.712	30.069	6.8519	44.829	38.0602	44.625	102.979	68.15	9.7586	20.1915	12.8933	20.473	21.5391	170.02	127.703	81.646	273.115	521.688	334.667	1517.38	105.173	1392.07	119.778	511.756	1001.54	610.336	273.115	200.262	18.3824	40.4177	66.3775
430.466	138.033	30.085	9.9381	7.658	68.935	259.779	159.961	20.541	13.833	40.845	44.552	520.868	29.2	47.5078	304.986	139.651	33.587	47.163	72.007	34.891	30.6914	56.721	10.0827	67.875	77.948	68.537	8.6552	18.3404	21.9867	30.527	26.713	181.293	82.766	73.61	331.938	454.375	327.381	1485.08	95.147	1319.18	108.537	528.512	804.61	730.191	331.938	146.363	28.9	19.0886	50.0816
539.914	130.825	20.966	36.9175	7.924	40.29	371.618	99.398	23.248	37.167	12.204	18.291	465.479	33.2222	47.5547	297.552	143.235	39.587	48.419	148.374	51.423	16.5309	40.257	10.4286	98.361	181.51	69.4	8.5632	7.6277	33.0267	18.418	6.3391	191.02	80.719	62.488	305.104	388.925	333.683	1458.62	85.48	1282.9	78.87	429.524	729.416	539.182	305.104	153.775	17.3471	21.2785	36.6633
667.517	222.908	47.254	11.8454	10.506	49.037	397.735	70.427	21.78	17.432	10.233	17.358	407.05	41.9	65.2422	351.21	158.262	47.196	80.922	175.489	44.669	13.8395	50.886	16.2857	51.639	187.677	78.512	10.5632	5.2128	19.4533	32.78	21.1478	192.636	80.516	63.305	257.438	356.75	306	1375.67	75.68	1232.62	74.065	406.756	585.636	442.364	257.438	271.413	15.9588	26.1013	38.7449
766.069	345.833	64.644	31.4124	27.924	54.206	413.426	49.67	24.248	13.144	26.107	38.284	364.562	39.3778	45.7969	299.937	151.168	30.674	69.163	217.259	43.44	17	56.871	11.3008	87.611	182.344	105.425	7.7701	5.0319	22.6533	49.066	16.8348	199.131	75.359	119.854	359.323	306.675	246.27	1330.44	93.24	1441.6	76.148	388.171	502.805	308.273	359.323	301.875	20.5765	19.1392	48.398
864.853	513	102.034	53.1134	47.911	38.121	437.75	26.311	38.651	17.833	13.408	16.261	349.711	37.2556	47.4141	297.538	185.262	34.935	45.868	212.504	46.566	8.2222	29.164	12.9248	61.181	132.208	152.387	5.931	5.0745	23.0933	39.604	7.7913	182.545	85.375	151.171	632.823	300.712	249.619	1292.85	139.48	1729.15	74.111	341.646	440.013	284.473	632.823	441.625	16.3529	26.4177	71.0306
793.483	487.517	163.695	61.2268	86.848	43.514	501.132	26.233	75.092	11.045	12.146	17.552	323.165	41.0444	43.4844	267.014	193.329	31.446	30.791	193.115	45.514	7.4568	22.364	19.2556	43.778	124.469	233.95	10.5862	4.9894	20.8933	42.363	13.9826	176.263	102.141	190.915	752.167	288.175	288.968	1240.01	162.227	1795.8	127.491	330.171	387.597	241.682	752.167	495.388	15.1824	22.4177	59.5612
649.991	658.933	143.949	56.2474	112.241	41.393	461.132	20.32	143.349	19.659	14.699	28.515	327.306	36.2333	43.4688	318.622	213.55	46.033	24.279	126.59	41.206	8.7284	18.821	27.4812	63.222	111.844	164.188	8.6897	7.2021	15.7733	42.154	6.0783	134.626	130.75	229.878	736.76	263.2	233.921	1021.94	216.933	1817.93	200.287	295.207	729.519	294.482	736.76	526.05	32.8765	22.4684	57.3469
528.81	541.808	119.339	63.9072	127.266	43.701	380.515	25.524	228.055	64.106	106.379	86.358	315.702	33.6889	47.5	164.105	223.497	61.739	16.682	156.583	33.651	7.6667	16.764	32.8496	65.889	317.208	261.788	10.0805	7.2447	24.1467	35.022	7	215.747	209.188	273.39	740.74	773.737	275.476	1024.38	405.84	1864.05	345.241	469.183	1568.82	789.218	740.74	538.175	47.5529	21.9367	43.7449
482.293	396.825	82.246	68.134	110.544	43.411	353.515	26.049	300.789	138.227	159.204	121.739	256.934	26.8111	47.3906	118.65	221.208	49.739	33	429.036	48.88	5.6543	13.236	56.5639	67.708	346.406	281.562	7.8851	6.3191	29.84	43.088	6.6348	252.01	375.281	287.915	769.625	1738.61	265.286	872.949	518.6	1867.86	437.861	1076.99	1894.08	1369.89	769.625	498.462	49.1706	18.8608	39.3776
364.457	371.425	62.534	55.6495	56.025	41.86	390.691	27.621	334.266	153.182	177.049	119.313	271.868	23.1667	48	85.895	232.678	68.967	26.023	553.252	47	8.1358	12.379	52.0752	52.472	256.083	251.188	6.6322	8.1277	24.1067	32.538	5.5739	276.081	580.219	370.037	681.115	1912.19	301.127	924.671	566.293	1545.81	368.593	1248.99	1905.64	1349.89	681.115	596.438	58.9294	23	34.9082
309.233	389.492	80.542	43.2577	41.671	44.411	385.265	29.573	360.853	149.636	149.359	126.03	267.091	14.4667	48.5156	88.035	220.215	78.739	37.279	645.302	45.989	7.9877	12.914	41.1278	45.181	232.281	295.55	9.7126	6	24.1733	22.275	6.8	299.212	695.875	459.78	627.49	1878.5	263.667	715.557	634.133	1847.8	509.157	1117.55	1922.95	1221.52	627.49	574.537	58.6588	22.1519	39.102
253.741	369.217	49.542	44.6186	81.886	46.86	432.309	23.718	363.22	131.227	115.117	128.082	302.306	17.9667	49.0312	80.65	214.906	77.967	25.922	644.82	43.76	6.642	12	33.2782	40.167	203.115	240.913	8.2874	5.7979	20.28	34.802	4.9304	320.606	658.391	448.207	581.344	1873.88	191.603	684.595	593.653	1826.28	554.87	991.622	1915.61	1184.16	581.344	558.713	63.0294	17.038	38.0816
240.534	389.833	55.102	49.4845	64.253	42.514	434.647	30.155	380.844	129.598	104.864	102.896	259.785	12.8333	45.3672	81.273	254.06	73.163	24.333	575.964	58.994	6.8272	12.55	27.0827	37.181	213.281	246.738	8.046	6.383	14.9867	33.769	6.3391	369.202	618.094	473.134	509.583	1835.29	164.603	561.671	588.707	1804.41	548.287	993.89	1894.67	1189.48	509.583	503.938	55.8529	19.9367	35.551
201.655	376.333	46.534	47.2062	48.608	46.056	396.544	20.262	367.725	115.735	117.029	74	212.405	12.6778	41.3203	83.371	264.315	68.772	20.124	541.079	47.109	5.4568	13.079	15.4511	31.153	322.146	283.413	6.3908	5.8298	14.0933	31.066	5.4783	552.859	618.234	522.793	457.49	1864.1	138.159	518.57	617.693	1763.02	542.732	911.122	1893.6	1196.24	457.49	445.3	49.4471	21.4937	34.9694
221.655	332.917	28.297	58.732	55.709	43.206	402.235	24.01	368.11	109.053	127.699	71.097	194.083	16.5111	38.9141	92.21	279.329	73.913	20.938	509.453	45.04	10.0247	14.914	16.7293	35.944	279.833	216.462	9.8391	7	16.1067	30.835	6.6522	625.05	604.5	464.146	442.708	1879.34	123.063	491.759	645	1775.48	570.574	861.854	1888.52	1188.23	442.708	424.375	55.9	18.1013	38.0714
226.466	249.792	22.432	69.1443	61.329	11.888	352.471	18.689	343.459	86.015	120.34	61.336	194.893	17.2667	39.3516	103.979	282.752	108.457	16.721	405.115	38.303	6.2469	15.029	29.1729	31.542	217.646	166.363	9.954	3.4468	17.1733	39.659	7.5739	572.071	550.719	441.024	369.042	1831.42	119.476	429.633	616.76	1711.76	543.426	857.89	1878.49	1033.99	369.042	362.987	51.9588	18.038	46.051
179.578	299.883	42.788	83.7732	45.215	45.206	387.338	19.583	345.284	86.795	118.854	65.985	197.364	18.1333	39.8906	113.678	300.772	110.717	13.946	340.108	40.817	6.0494	12.457	23.5038	29	224.969	200.05	8.2874	5.0319	15.1733	34.495	7.087	465.293	524.984	426.744	365.042	1768.38	97.651	373.962	641.173	1678.1	543.593	776.366	1907.19	818.382	365.042	345.4	44.6765	22.7468	46.2755
153.612	242.825	42.186	75.8454	92.557	51.28	433.75	19.883	351.358	65.621	100.456	67.239	221.281	13.6	37.4375	121.545	289.772	133.859	11.519	265.899	32.491	5.5802	17.343	31.1805	29.903	201.406	127.363	8.1264	8.0851	13.24	39.033	5.5826	404.091	460.234	447.207	369.729	1752.2	99.302	334.481	679.347	1675.57	566.741	757.171	1850.93	739.8	369.729	386.237	40.4294	35.5696	41.4694
174.741	298.942	57.398	70.3711	84.937	71.243	387.662	19.913	324.633	54.5	73.699	58.627	228.455	13.1222	40.5234	119.664	273.738	144.022	13.062	207.403	37.429	5.8395	13.836	35.5789	24.889	163.688	131	8.4598	4.3404	18.9067	37.473	4.9652	325.455	509.094	461.463	375.531	1779.47	95	308.848	714.133	1605.7	524.583	768.134	1841.92	609.955	375.531	411.4	40.2706	31.481	40.5306
129.534	224.75	45.161	60.1031	83.62	49.019	448.647	20.874	312.11	46.432	69.893	58.448	240.686	15.0889	43.3203	96.49	253.544	150.554	15.969	159.906	32.629	6.5062	14.214	34.0602	24.389	97.854	86.062	7.7241	6.2128	17.0133	37.582	5.5739	314.646	572.812	472.39	382.458	1730.65	69.937	299.101	697.36	1619.7	548.361	649.219	1827.7	645.691	382.458	426.038	40.7059	27.3924	41.898
124.776	211.233	54.686	57.0309	85.329	45.43	383.471	22.117	331.395	42.811	74.806	54.328	189.231	25.1111	42.1875	89.699	252.235	133.587	17.891	169.813	35.72	6.5802	12.436	40.3308	34.347	177.76	144.762	7.8966	4.6596	16.9867	32.11	5.4	240.232	543.531	413.439	408.885	1574.5	67.968	251.747	757.107	1672.64	478.167	644.768	1781	796.155	408.885	205.875	49.8059	25.1899	44.9694
168.147	255.883	43.763	54.1649	91.772	51.178	435.868	23.437	320.67	37.841	56.301	42.127	196.793	28.9444	41.8438	66.112	242.483	110.511	14.295	211.547	35.103	6.1975	12.914	53.2406	23.625	227.854	147.413	8.977	5.1277	15.84	40.582	6.0522	225.141	558.188	441.317	376.594	1736.34	56.429	242.203	843.84	1644.84	538.889	639.341	1778.91	705.409	376.594	425.013	47.0294	21.4937	45.4184
223.06	203.825	55.263	59.2268	70.19	44.925	443.412	21.049	348.743	33.023	44.922	43.224	217.744	25	47.375	118.608	255.45	105.109	11.473	222.511	32.206	7.9012	12.571	53.0526	23.431	189.677	171	11.5402	7.1809	13.0933	47.505	5.9652	195.242	577.906	416.488	320.25	1728.2	46.333	218.608	709.28	1550.08	514	592.256	1745.9	698.309	320.25	430.525	45.7941	18.519	38.1224
194.353	242.4	44.136	58.8454	66.43	46.449	448.456	18.961	335.743	47.136	54.485	47.201	176.62	20.6778	44.2344	127.958	240.188	128.533	10.395	202.396	28.874	5.4815	13.871	45.8797	20.375	192.354	210.788	8.092	8.3191	9.2533	51.022	6.2957	218.646	574.828	418.39	322.667	1654.7	51.81	209.456	644.4	1471.81	493.648	585.305	1750.48	607.145	322.667	416.2	44.6588	23.3544	41.449
167.681	346.267	54.22	63.7835	79.114	56.168	476.235	17.233	327.633	42.742	52.796	49.41	136.165	22.8667	54.4531	196.056	239.664	147.837	12.667	161.95	30.131	8.3827	13.836	39.1353	24.722	200.771	158.025	9.1609	7.7234	7.2533	46.154	5.487	210.192	556.047	434.061	326.583	1650.61	49.206	193.468	561.64	1372.12	489.176	522.646	1704.01	587.355	326.583	469.487	37.6882	23.7468	39.8061
136.983	367.167	53.593	62.6186	100.101	129.589	410.118	26.146	323.67	47.477	45.65	43.037	127	33.7222	38.6719	179.448	270.946	170.391	10.977	135.288	42.96	8.5556	16.786	26.7068	27.403	177.427	237.188	10.3333	5.7234	14.64	41.505	8.8174	205.848	570.953	429.427	359.521	1493.11	45.683	188.595	521	1408.15	501.324	414.341	1682.25	668.645	359.521	505.2	36.8588	21.6329	36.7959
120.121	423.767	62.805	65.9072	107.823	199.523	495.588	27.67	322.945	37.788	41.709	37.657	181.38	23.5333	45.1875	227.902	272.953	138.511	15.062	141.144	38.029	7.8148	16.571	21.9323	29.292	138.146	271.388	10.8851	7.1277	15.3733	48.648	7.0174	196.798	483.188	449.207	343.438	1544.91	51.524	164.342	588.067	1469.4	522.861	356.439	1526.56	596.836	343.438	518.375	32.8529	21.481	35.3469
106.586	353.9	66.636	62.4948	126.722	223.28	460.309	25.485	333.229	43.045	51.301	38.672	204.901	25.8	39.4844	187.503	267.544	136.272	11.589	212.647	49.063	8.7407	17.664	23.3534	24.306	116.427	246.788	9.4598	5.7128	12.08	53.956	5.8261	176.515	490.797	442.744	296.49	1522.1	64.921	144.823	488.787	1429.96	484.157	334.902	1578.81	675.291	296.49	459.05	26.1529	18.6456	36.1735
127.578	302.567	57.686	57.433	94.81	171.832	402.103	22	296.514	47.985	51.524	27.813	181.289	31.7444	35.9922	233.727	256.356	115.348	14.643	139.964	45.503	7.7037	14.679	27.3609	23.444	98.396	196.2	9.5747	6.9574	12.8533	41.89	9.2174	154.242	497.734	419.695	294.177	1532.92	57.921	144.709	441.48	1381.69	457.87	339.341	1543.96	653.873	294.177	534.125	28.4647	25.5696	38.898
150.474	270.867	59.178	60.8866	95.937	132.224	340.074	23.33	311.936	39.091	47.913	24.246	154.901	23.0778	41.5625	197.888	251.134	140.859	12.295	102.151	44.297	9.4444	18.171	40.3233	28.139	98.365	164.163	10.9655	8.883	10.16	34.297	6.313	168.283	460.469	448.159	262.333	1456.36	55.794	140.861	503.2	1322.58	471.13	326.415	1548.38	609.055	262.333	513.525	22.9235	21.8608	35.3673
159.517	256.058	58.907	50.6392	82.152	103.636	339.441	20.214	292.33	35.053	57.534	25.731	164.95	22.7444	38.7891	178.573	251.201	122.511	12.31	118.043	31.629	10.8395	23.943	43.8797	31.181	188.698	205.113	8.6322	7.0638	14.52	31.692	5.5565	154.657	431.734	427.951	267.052	1405.06	42.619	124.987	471.6	1207.94	469.463	293.951	1454.91	465.891	267.052	497.475	23.5353	24.1266	33.4082
148.198	358.067	37.347	48.2268	84.797	89.308	421.338	19.223	278.899	42.947	100.68	25.813	141.512	27.6556	41.4922	198.853	232.027	120.359	13.109	124.381	42.497	7.5802	18.121	33.1805	31.875	121.229	227.762	10.3103	5.5	11.24	29.89	5	119.889	427.297	417.415	244.312	1381.9	74.476	122.291	396.387	1187.55	450.324	289.085	1429.55	403.164	244.312	506.775	24.6176	22.9367	29.2653
144.543	387.392	32.5	51.9485	70.987	74.673	433.765	19.35	283.725	34.811	105.379	31.649	152.231	17.6222	43.8828	196.783	246.329	125.283	11.946	90.921	53.771	8.5185	15.943	30.2782	29.097	96.635	231.837	9.8046	7.0745	10.96	30.44	6.0609	118.657	480.031	441.207	231.979	1322.41	63.524	121.886	402.067	1112.33	436.722	268.683	1454.18	418.673	231.979	543.362	24.0765	24.9494	36.6531
171.595	363.533	51.831	57.7526	68.861	67.262	404.235	21.049	257.725	36.235	80.903	30.142	178.033	22.5778	43.9219	244.944	203.544	105.685	11.333	86.95	49.76	6.0864	33.736	18.2632	28.153	78.094	262.65	8.5517	7.0638	9.6	26.495	4.8348	144.525	465.078	425.049	265.323	1228.84	56.111	98.595	380.373	1079.45	441.806	274.707	1405.81	397.845	265.323	574.287	30.3647	28.2278	32.4388
156.302	296.683	55.839	52.2577	70.684	62.159	373.382	19.019	274.037	34.705	92.417	36.164	200.901	16.6778	43.125	223.301	206.409	108.022	9.884	106.669	43.56	7.1481	24.371	15.9023	29.694	60.792	181.812	11.4483	8.3085	10.9467	30.374	5.6435	156.071	470.75	421.756	293.656	1154.62	69.048	108.215	534.28	981.471	425.778	287.854	1352.13	514.718	293.656	490.725	30.8059	37.7595	36.5918
158.5	320.5	59.093	62.732	67.595	54.972	376.044	16.602	284.165	28.758	63.689	28.246	154.207	15.5	46.6328	256.42	197.054	132.098	10.76	133.626	37.691	6.9136	28.379	13.4436	27.583	70.927	180.275	10.3103	6.5638	29.08	31.484	4.8	123.96	499.922	395.439	314.177	669.312	71.556	112.392	555.253	950.833	400.306	287.28	1265.25	571.927	314.177	543.162	29.0235	28.8481	40.5
172.94	316.733	77.085	66.6701	75.392	52.336	355.309	13.883	282.89	29.098	53.981	30.075	132.802	17.8889	43.2188	203.909	199.779	139.87	12.953	170.295	34.131	7.679	43.093	10.5789	24.319	78.917	160.587	7.6897	7.7553	29.4667	25.912	7.1913	133.606	489.188	369.744	348.771	1082.35	50.317	109.152	575.947	1015.35	442.222	247.268	1156.45	556.355	348.771	515.55	35.1059	24.9114	67.9082
136.147	290.092	65.229	64.6289	73.671	48.645	318.647	19.515	269.55	29.341	80.67	29.201	154.298	28.8889	34.6484	160.881	199.503	156.337	14.24	113.468	41.291	6.3086	42.671	10.4812	23.708	59.156	132.738	7.8621	8.7979	21.8533	28.879	5.6174	134.394	542.828	394.341	349.167	1271.33	55.841	117.342	578.08	1071.46	445.704	268.378	1300.77	682.309	349.167	632.487	32.3529	20.8228	59.449
125.345	357.142	51.636	47.6804	49.835	66.589	388.206	19.136	273.156	33.962	44.34	26.216	139.132	23.5889	34.9062	174.161	210	131.022	12.922	86.59	48.657	8.3457	48.693	10.6316	25.806	95.51	214.475	9.1839	8.383	19.64	23.956	6.9478	193.424	467.938	384.598	345.229	1408.29	59.063	109.646	527.92	1051.37	459.917	286.463	1378.38	832.682	345.229	611.438	32.4765	17.8861	52.5
106.724	438.925	37.127	37.4227	41.152	67.206	494.956	22.738	300.954	26.492	36.097	20.299	157.264	24.7	33.9531	194.035	196.067	121.717	14.736	85.813	38.211	6.1852	44.429	11	22.125	104.969	122.9	6.4023	7.6277	21.44	23.473	5.7217	164.414	506.391	396.037	317.104	1375.39	51.937	115.063	497.013	1039.24	446.463	286.268	1408.73	779.727	317.104	635.763	36.6118	29.557	45.0408
127.181	420.258	24.763	42.5155	57.405	58.785	454.735	15.214	285.734	37.682	27.806	17.119	145.446	22.8556	41.1328	194.427	183.685	99.804	13.512	69.691	29.737	6.642	36.114	13.7669	35.792	192.667	235.462	11.023	5.9681	22.28	19.648	5.0609	164.354	505.562	402.171	340.375	1373.54	56.46	107.886	454.413	977.667	448.824	286.415	1484.74	866.982	340.375	618.088	31.5471	27.9114	34.3673
112.026	477.392	33.161	49.8351	79.734	49	387.485	19.592	292.954	34.189	19.049	21.828	119.802	21.4111	39.2578	196.336	195.302	98.63	12.016	55.863	43.074	8.4568	24.564	23.9248	30.042	259.885	206.8	8.5517	8.8511	17.32	28.385	6.5652	246.343	510.156	410.646	338.938	1229.2	67.222	102.456	477.76	1040.41	461.343	292.183	1397.99	880.336	338.938	542.475	30.1353	22.4051	57.3776
91.638	439.183	45.373	59.8041	71.987	48.636	280.103	20.854	298.936	31.962	28.33	20.187	121.198	20.1222	40.3203	215.476	221.195	90.826	13.713	75.036	37.526	8.5185	35.671	31.6316	30.125	181.896	266.075	8.1379	7.0213	13.4933	26.56	7.0783	265.576	492.281	392.573	334.208	1298.34	61.095	109.696	432.387	995.578	442.574	265.341	1457.08	786.227	334.208	541.975	28.5824	20.9367	60.8061
89.888	347.35	50.864	59.7423	80.177	45.355	366.485	19.456	294.431	30.174	20.874	17.06	99.107	24.5556	44.6172	195.056	234.336	88.576	12.961	98.633	53.491	8.9259	37.393	28.5414	32.389	170.604	326.175	7.0575	7.0638	13.3867	31.385	5.913	255.919	470.828	383.256	331.052	1240.89	52.778	91.671	440.24	910.667	450.009	263.183	1517.18	762.564	331.052	582.987	28.8	20.6329	55.9082
90.233	320.208	27	54.6289	62.329	45.224	333.838	17.942	285.853	31.159	18.068	17.701	131.562	29.2	44.4844	191.28	249.98	78.62	12.496	110.36	56.189	7.1481	27.314	29.188	34.083	117.458	177.075	10.1034	6.2979	15.0267	28.835	6.6783	249.646	470.891	381.037	311.406	1138.15	56.968	93.266	436.187	834.127	431.991	227.293	1454.38	737.936	311.406	573.875	29.2824	22.8354	49.5102
160.948	419.867	21.644	53.8247	79.949	39.178	324.279	18.34	272.872	28.735	19.34	16.045	146.281	37.8	44.0234	177.42	237.262	70.598	12.341	93.871	46.56	10.5926	29.171	31.6015	32.097	94.802	202.113	9.7931	7.7872	11.88	27.692	5.5391	265.444	461.359	374.768	327.323	1118.3	51.365	98.063	502.88	846.451	486.583	223.561	1519.65	834.218	327.323	540.55	25.7529	24.9114	42.7347
151.974	404.625	36.297	57.0309	84.937	42.252	411.044	22.777	267.33	33.712	21.175	18.821	186.603	24.2667	40.4219	176.93	230.859	66.598	12.597	130.59	44.806	11.716	54.971	26.8195	42.708	84.812	178.125	9.954	8.6596	9.96	31.703	7.313	242.374	413.141	372.854	330.594	972.025	48.444	98.582	549.653	806.373	473.824	226.195	1475.08	936.145	330.594	471.75	24.9176	21.1139	37.2245
158.198	493.7	61.11	63.9897	70.595	42.402	470.059	21.932	292.147	28.015	21.621	18.739	145.884	25.4778	43.9531	186.993	230.208	54.663	11.628	147.978	56.2	11.9753	76.207	18.4436	37.861	132.958	181.475	9.2759	4.6064	9.8667	23.396	4.7565	240.788	404.047	373.805	328.167	1203.54	82.778	98.228	598.04	752.716	426.676	221.878	1504.65	1111.47	328.167	497.45	29.5059	24.6835	37.1327
181.017	575.65	96.042	58.3918	73.797	44.056	328.75	21.35	304.202	34.348	15.534	16.149	132.512	32.7667	36.7578	225.643	200.846	49.522	12.202	180.655	58.971	7.9383	79.429	16.9474	28.319	115	139.1	9.1149	6.3085	9.7333	27.44	7.6435	250.03	372.844	371.146	363.948	1263.42	74.476	105	650.547	816.5	441.62	224.085	1532.73	1139.39	363.948	543.912	29.1882	20.7722	46.7347
145.526	391.833	103.178	51.0309	67.911	41.626	308.706	21.107	298.642	22.561	22.786	15.858	112.595	37.7111	39.4609	194.503	196.195	80.174	13.953	144.288	47.617	9.4568	92.857	27.7669	22.528	103.708	105.375	7.7356	6.6809	16.1867	27.846	5.313	288.434	352.547	341.024	350.729	1186.49	57.048	83.405	535.96	812.225	468.713	232.671	1551.96	1061.03	350.729	550.325	25.3882	19.8734	47.4388
126.147	395.475	90.932	45.299	86.051	32.411	356.515	14.379	297.22	21.068	15.757	19.366	139.694	35.2333	45.4219	175.93	199.718	70.598	11.202	106.079	47.68	12.4074	88.543	21.9398	24.333	116.25	100.275	9.1839	6.7128	22.4667	35.648	7.913	368.202	366.078	364.805	354.573	1232.33	121.397	96.304	625.453	890.824	446.037	237.646	1576.65	1294.69	354.573	530.55	22.6706	22.1646	74.2857
159.147	423.5	114.237	54.7732	86.228	42.626	395	20.757	278.661	27.576	14.806	31.642	119.917	38.8667	43.7578	249.308	194.148	69.489	12.605	112.403	38.966	9.4815	92.207	26.7143	32.028	168.229	150.562	9.3678	6.8511	27.0533	37.505	6.9826	289.04	360.5	382.512	352.583	1314.11	112.571	91.873	626.813	804.765	434.87	252.744	1542.21	1100.21	352.583	544.875	21.7765	18.1899	80.6225
165.802	292.008	104.127	61.1546	68.861	42.953	412.426	17.874	266.734	28.477	18.146	27.179	113.397	36.4667	45.1953	222.692	191.544	56.609	9.419	162.662	42.343	6.6296	100.736	24.6466	35.333	160.083	172.837	8.7126	5.0957	20.5333	35.033	7.0174	295.01	323.562	372.537	344.49	1397.01	109.444	95.899	603.04	805.363	455.028	306.78	1512.08	1066.78	344.49	535.112	21.1118	14.481	67.0102
180.44	353.825	100.703	60.5052	63.392	40.757	347.559	18.282	280.624	33.053	35.087	25.761	109.446	37.1556	38.0469	223.79	191.134	60.967	13.566	194.245	39.994	7.3457	77.571	29.391	26.972	129.354	166.625	8.1839	6.5106	17.8133	27.121	7.7565	257.424	326.141	426.927	326.167	1342	118.46	101.342	532.68	935.882	447.491	316.878	1508.93	966.918	326.167	471.65	23.7647	19.3418	62.9286
[truncated: 13 more columns]

## Sheet: LeftSide_RStim
131.237	69.123	889.663	44.144	1235.95	194.528	60.079	65.3	19.403	40.56	153.911	35.452	650.46	46.124	17.088	190.491	194.178	21.056	97.974	1713.07	357.353	722.125	922.431	829.479	1429.35	172.065	68.9898	730.157	730.157	998.222	832.987	492.07	367.616	520.381	338.945	16.4205	32.1139	11.9726	12.1803	8.8056	18.9211	1804.59	612.198	1644.24	1688.93	384.367	807.329	268	499.344	476.973
128.576	66.406	595.918	31.103	1018.92	165.745	42.045	51.506	18.961	45.59	155.702	120.81	958.87	47.885	15.686	162.31	201.243	18.562	97.908	1642.81	297.541	597.188	659.538	751.286	1387.43	158.364	46.4796	414.337	414.337	627.321	472.579	395.756	267.709	350.371	308.066	10.5114	30.6709	10.3699	9.3443	7.5556	17.6053	1769.28	341.279	1597.79	1607.89	317.9	616.877	196.17	758.146	553.099
119.636	94.493	396.02	26.577	830.931	123.321	30.056	41.494	23.273	42.25	171.556	204.048	764.77	45.566	12.52	134.095	149.916	17.281	79.158	1539.42	219.541	468.962	406.569	660.832	1267.63	147.178	36.0612	285.602	285.602	338.383	231.579	407.802	177.593	260.928	293.989	7.3636	31.481	8.8493	8.1475	16.0556	14.0395	1723.87	209.814	1535.61	1463.62	248.367	530.342	152.021	877.688	645.441
123.025	103.471	348.694	26.196	708.307	111.717	25.011	36.041	30.468	38.82	177.419	232.202	820.92	73.478	17.804	118.388	234.664	16.618	80.868	1271.94	200.824	322.65	240.8	506.79	1112.95	111.327	17.7857	201.759	201.759	208.741	270.053	348.186	123.895	190.969	296.89	6.9886	29.6962	10.4932	9.8525	22.25	11.6447	1681.06	138.779	1484.97	1307.27	208.344	466.63	154.809	1058.68	689.523
127.153	86.543	389.071	27.103	547.129	102.934	25	29.394	34.221	39.12	179.234	233.607	1101.8	131.159	28.118	103.034	271.561	25.438	81.158	771.911	108.494	146.2	117.615	334.193	779.63	81.766	21.8469	208.771	208.771	188.099	350.974	342.523	114.779	240.361	262.011	8.875	28.3165	12.3836	13.8197	20.625	12.3289	1602.99	101.14	1479.22	1158.4	196.533	407.26	143.404	925.438	706.595
126.407	165.696	346.827	30.722	385.881	88.236	22.461	30.712	27.494	35.65	175.306	235.988	1410	326.77	40.01	93.353	454.701	30.562	98.105	653.456	76.506	137.2	80.554	366.672	762.26	90.86	20.0612	265.145	265.145	120.333	380.934	283	101.616	311.041	293.44	8.3182	32.9367	13.3836	7.2787	24.1667	9.6711	1543.72	76.012	1429.98	1014.91	161.7	395.781	129.128	899.469	788.513
127.008	130.732	393.469	22.866	318.04	84.538	19.91	30.447	23.87	40.9	182.371	215.286	1340.52	319.814	41.52	80.017	351.159	23.427	82.789	667.844	82.2	133.9	80	459.437	826.68	110.832	24.3469	212.12	212.12	88.827	285.618	203	108.442	341.258	333.802	8.2727	29.8987	12.6849	10.5738	18.5972	13.2237	1431.61	73.453	1370.73	860.158	128.389	372.26	113.936	937.917	756.216
118.424	106.986	493.857	27.845	305.693	67.802	23.101	24.512	27.169	46.49	173.661	231.19	1512.75	336.788	49.598	79.44	330.907	34.798	100.461	743.267	227.012	157.188	104.862	541.21	866.61	120.86	24.602	221.651	221.651	68.691	209.632	159.047	67.988	255.258	309	7.1932	30.7722	13.137	11.0328	18.1111	10.9342	1266.56	65.767	1304.41	711.109	134.3	340.74	116.745	929.542	732.676
114.008	153.652	317.612	27.454	237.267	63.075	19.753	27.771	18.766	41.46	58.371	76.512	262.58	368.018	38.333	65.741	207.364	30.719	33.908	626.867	254.894	137.863	95.508	540.857	838.1	121.869	18.1837	264.241	264.241	80.309	342.947	258.244	158.663	244.268	278.495	8.9318	33.1266	11.5205	14.082	21.8056	11.7105	1175.17	61.953	1218.67	592.148	105.778	310.973	121.702	965.312	764.414
116.178	155.928	479.724	28.608	206.535	63.538	20.933	25.282	18.805	40.09	181.589	187.595	1583.71	275.08	28.402	67.233	288.869	30.719	90	405.133	307.659	95.762	83.169	512.824	777.79	129.523	17.9082	255.06	255.06	76.457	347.158	301.314	167.756	277.01	283.385	8.6591	26.8101	10.1644	10.7049	17.7778	14.7237	1035.67	69.43	1175.63	498.604	92.456	303.918	144.021	966.354	798.541
126.076	117.616	470.061	28.392	180.683	62.406	18.494	23.665	33.883	50.69	218.54	212.964	1604.55	324.46	35.588	72.103	292.617	29	85.868	440.522	328.247	111.975	64.631	519.059	724.79	116.832	14.0102	293.855	293.855	69.556	326.855	233.209	152	223.309	265.066	5.7841	30.6709	15.4247	16.0328	15.9583	13.2105	901.284	68.558	1081.62	411.119	74.3	276.301	138.894	898.115	862.487
111.212	98.174	314.408	22.402	165.792	58.274	18.64	23.706	25.623	45.37	189.25	230.619	1775.38	329.628	35.98	67.034	367.187	29.899	92.026	388.2	362.435	90.925	51.492	401.908	629.38	124.991	18.2653	468.867	468.867	62.975	277.908	173.163	135.14	259.969	256.538	8.7273	24.7975	15.3836	16.8689	20.0417	13.25	815.627	83.209	1049.37	427.297	62.222	284.685	161.596	856.958	906.279
116.127	107.696	334.51	24.825	207.564	59.425	23.315	31.753	29.065	41.24	232.048	220.905	1715.89	311.186	33.235	70.095	442.43	24.483	126.329	323.4	283.847	81.738	52.262	463.479	487.2	120	19.1735	494.108	494.108	60.444	313.763	181.093	150.57	678.258	256.505	8.3295	29.519	10.8219	10.0328	14.0139	13.5658	682.196	97.744	1063.11	350.871	59.133	280.247	129.149	1145.32	867.072
119.424	125.203	350.653	30.351	219.347	59.83	17.225	31.535	29.87	43.79	207.629	204.381	1873.73	236.911	40.912	77.672	301.093	50.697	116.513	261.733	223.612	70.7	53.785	503.403	537.81	114.991	19.8367	744.084	744.084	70.469	299.5	172.558	133.14	788.072	284.319	7.3977	29.3418	12.2466	12.8525	16.9306	10.5789	599.863	105.093	1052.53	291.089	56.211	265.247	129.383	1049.67	838.595
122.136	109.674	444.765	29.67	179.683	64.189	18.775	32.418	24.299	42.74	235.944	216.738	1847.15	368.558	52.353	74.647	416.879	55.067	142.763	242.333	184	67.512	70.769	502.538	461.76	129.15	22.7653	557.108	557.108	65.654	344.329	199.512	130.581	1121.27	308.319	10.5114	26.4937	13.3288	9.459	17.9583	12.5263	516.676	71.953	1059.39	309.673	57.656	217.096	114.532	894.125	858.874
118.941	97.406	474.867	19.845	162	57.198	22.427	39.141	27.792	42.63	199.218	178.262	1801.05	348.398	58.892	69.224	305.393	97.73	107.118	249.122	164.141	73.088	61.615	497.353	439.61	119.14	28.949	555.59	555.59	97.704	343.868	233.988	121.244	956.072	275.747	7.6932	28.6582	10.3425	13.0984	9.8056	12.8816	457.941	55.884	1043.53	266.574	53.556	198.658	128.894	923.406	795.541
125.483	81.587	559.857	31	154.822	59.953	14.281	41.171	32.714	42.73	186.718	166.679	1642.91	289.735	56.784	64.638	412.505	129.079	87.053	225.556	143.788	75.713	95.4	537.059	371.9	118.963	30.2041	594.398	594.398	99.556	366.237	236.279	176.791	869.773	271.044	12.6705	30.2152	11.1233	13.5738	10.1806	17.0132	393.059	142.302	1081.78	226.723	50.989	230.89	132.064	824.312	750.55
120.983	84.92	552.918	24.186	149.059	50.594	22.483	37.241	22.935	41.04	195.734	147.119	1553.26	346.796	52.275	68.638	549.57	121.213	80.737	260.689	172.259	69.562	112.138	530.387	343.94	115.972	26.4388	630.012	630.012	81.901	420.711	284.581	204.047	880.649	281.209	10.0227	31.038	11.9041	12.8525	11.0972	16.4079	357.51	178.302	1069.88	211.703	41.811	216.534	136.766	864.5	734.928
118.263	90.797	528.898	30.722	142.505	49.783	19.36	44.153	21.234	44.29	176.702	170	1355.26	481.664	79.392	79.707	597.037	191.472	116.961	235.789	137.459	58.588	95.308	562.059	334.24	126.972	23.3469	793.892	793.892	162.568	473.316	274.988	195.302	1094.06	273.549	9.2273	28.1646	11.9726	15.2623	11.125	25.6316	324.804	223.953	988.673	188.356	44.644	208.712	135.213	777.99	736.288
120.322	104.942	460.888	28.361	139.416	51.962	19.73	42.053	20.247	37.26	204.621	154.143	1210.89	442.867	88.088	92.009	666.449	141.27	100.987	192.189	122.506	52.175	104.6	532.193	305.88	130.944	20.8673	821.361	821.361	208.938	429.592	314.395	198.512	831.237	278.033	8.3295	28.9241	10.7808	15.1967	8.6111	23.7368	341.049	181.733	1027.96	215.069	42.856	212.493	120.872	787.708	745.838
120.017	96.551	566.51	22.577	161.455	53.991	21.573	40.271	15.416	38.37	180.411	169.988	994.4	442.637	99.176	92.793	644.336	130.562	159.053	169.178	162.082	69.688	142.615	564.059	286.98	115.224	21.6837	896.434	896.434	197.469	359.737	306.326	205.826	686.206	251.813	6.8977	25.8481	10.9589	13.4918	8.1944	25.8289	336.333	282.372	933.365	185.129	42.411	215.178	124.213	680.74	738.459
118.017	100.319	838.592	26.041	196.941	51.745	18.281	44.512	20.571	38.52	234.806	149.5	1420.88	409.796	79.686	95.379	696.981	86.146	114.763	165.178	248.976	68.287	103.062	609.277	283.07	119.075	19.8776	811.542	811.542	162.691	505.632	355.767	225.023	846.031	246.033	10.2159	23.6582	9.0411	13.5574	12.0417	25.5789	306.706	218.151	955.048	176.168	48.033	210.041	128.234	603.625	773.802
123.466	103.435	669.286	25.072	178.01	48.972	17.169	41.794	25.312	40.01	273.403	147.333	1498.99	331.434	91.284	91.155	590.065	93.416	184.263	163.511	196.047	60.25	77.108	577.908	250.1	128.336	21.7755	1079.52	1079.52	135.531	557.566	401.093	195.105	625.134	245	8.4886	22.2405	11.9178	14.082	9.3472	19.6316	287.843	165.221	1055.39	170.772	38.144	199.11	136.851	821.177	741.477
122.542	148.92	621.531	20.918	178.851	48.755	16.348	41.524	27.273	41.43	338.427	166.845	1507.44	366.717	71.127	75.293	635.86	125.764	153.711	158.878	223.671	51.875	83.938	563.235	249.19	122.168	25.2449	1032.87	1032.87	141.247	493.197	368.023	161.233	899.165	235.088	9.8068	23.1139	13.3836	14.0164	10.8194	27.7105	262.843	129.058	1061.72	151.198	39.367	210.671	129.809	848.729	752.811
121.246	148.775	587.112	22.495	186.485	52.019	18.506	46.371	20.909	42.01	448.677	145.262	1291.16	382.469	78.245	61.629	610.495	177.978	133.053	140.344	180.6	59.5	107.523	586.588	263.82	111.215	20.8571	1152.07	1152.07	267.049	543.132	303.081	203.535	1023.43	208.747	10.9205	27.9114	12.9315	16.4426	9.4306	28.6974	249.029	122.802	1005.03	151.535	42.144	217.753	137.511	1010.15	732.757
125.127	117.312	651.184	27.227	284.891	60.651	22.629	50.382	22.325	35.36	419.016	149.905	1390.2	427.956	92.51	67.793	768.551	196.022	197.553	142.111	148.306	63.325	84.385	566.067	238.05	130.168	23.6429	1203.49	1203.49	243.802	468.211	340.733	182.581	1007.02	197.626	12.5909	26.2152	11.7397	11.2459	8.0278	34.8947	231.902	130.686	1128.81	171.455	44.778	220.356	139.085	916.479	717.73
138.763	147.601	581.939	25.928	227.277	55.991	18.483	45.247	16.818	45.28	427.565	135.036	1595.19	270.027	74.843	72.491	715.383	124.944	168.5	145.078	174.976	64.125	85.262	559.521	230.97	117.944	22.449	1270.31	1270.31	330.593	483.763	304.047	163.721	1035.12	192.077	13.4432	30.4051	11.5753	13.8361	12.1528	28.75	262.951	163.884	1133.02	167.376	42.633	255.836	159.553	889.927	682.09
125.627	116.993	372.551	30.557	248.693	60	21.135	43.206	20.481	38.06	395.452	115.238	1528.34	203.69	75.01	85.172	724.131	122.719	145.434	176.556	161.576	67.162	147.246	543.597	223.94	119.364	30.949	1297.83	1297.83	380.099	405.013	312.5	137.14	839.845	176.835	13.7159	25.2785	14.0411	13.541	13.5833	36.7763	322.461	137.128	1138.05	156.188	41.044	229.342	155.489	801.771	670.045
123.475	115.529	535.306	28.464	292.248	60.425	18.09	44.918	17.896	38.54	449.944	87.464	1579.09	312.018	68.5	76.991	416.336	132.629	130.987	160.089	143.047	73.363	137.154	502.857	239.02	118.28	32.8163	1200.05	1200.05	457.765	433.368	397.651	92.488	1061.54	164.319	14.1136	29.2911	10.9315	13.4426	14.25	46.8684	280.402	263.012	1135.27	153.822	36.844	245.438	134.979	968.729	688.063
131.72	196.819	648.765	29.804	267.743	65.094	19.528	43.318	19.182	39.29	432.403	86.512	1270.27	282.416	82.363	76.103	352.701	138.135	129.118	191.689	119.965	61.95	126.4	526.933	209.75	121.879	31.1735	1185.24	1185.24	620.309	341.066	549.465	89.942	1090.78	154.462	11.9205	26.1139	14.6027	19.4754	14.8333	37.4474	271.951	241.547	1123.08	150.327	42.011	236.849	146.468	953.948	647.261
115.356	158.087	641.245	26.361	361.356	62.321	15.112	46.547	20.662	45.05	348.339	114.155	1021.57	211.858	81.196	91.362	482.29	157.809	121.776	183.1	164.635	91.488	151.4	512.101	209.8	105.748	34.602	1145.73	1145.73	674.457	370.592	417.802	143.593	974.433	169.868	16.6818	23.4684	14.9589	14.9016	11.3194	37.5263	314.735	265.442	1120.47	154.049	42.5	235.425	137.745	834.323	604.288
127.653	146.616	495.653	30.309	478.96	56.679	18.865	43.6	18.182	39.8	349.879	116.179	786.58	234.991	104.118	87.181	426.701	147.91	203.513	159.922	142.718	81.488	135.631	506.689	216.25	116.869	31.9082	1086.83	1086.83	532.086	280.934	305.558	176.919	923.144	210.011	14.0682	21.5063	10.0548	15.8033	11.1944	36.3553	388.696	285.616	1052.38	176.02	52.078	229.685	147.894	828.396	551.64
120.229	124.616	692.153	31.969	459.228	61.821	22.27	38.382	20.39	38.42	297.032	118.095	686.67	162.911	97.225	78.724	316.243	95.64	186.158	159.5	196.788	115.312	112.708	485.294	214.54	111.196	28.2449	1016.19	1016.19	370.42	161.289	274.93	128.628	1221.68	202.055	15.9545	21.1519	12.3151	16.9016	15.6528	28.1842	361.431	275.733	1097.6	165.515	44.511	231.767	139.17	879.188	527.342
122.805	120.174	659.408	25.557	354.941	58.16	19.865	41.606	22.896	38.99	314.637	134.631	593.16	189.664	108.804	80.457	304.234	96.18	224.671	158.733	159.329	80.425	82.354	391.941	149.58	109.159	18.6327	922.988	922.988	210.543	192.382	281.651	168.837	1262.64	200.659	10.8068	24.1772	10.9589	13.8525	17.9028	24.75	309.755	229.977	1208.64	260.911	56.611	244.699	135.83	739.219	581.964
119.559	101.804	584.694	26.722	317.426	58.594	17.258	34.241	15.909	44.03	257.21	175.988	416.61	162.69	95.284	68.552	381.757	90.652	284.421	196.522	172.094	81.938	145.154	490.294	206.39	115.645	29.2959	711.217	711.217	125.58	195.053	243.814	175.837	1403.02	198.857	11.625	24.8101	10.4795	13.6885	14.3056	23.5526	339.127	161.605	1140.78	292.535	43.544	209.37	126.34	727.188	555.55
116.458	94.558	466.714	21.948	411.307	60.5	18.876	35.724	15.675	41.52	336.742	172.357	322.19	248.743	95.186	79.5	545.131	87.64	358.579	219.411	182.224	70.787	122.354	522.756	212.09	104.682	33.898	865.952	865.952	249.988	245.645	241.035	141.988	1259.54	176.099	12.4659	24.6582	11.7397	10.918	17.4583	22.4737	349.784	192.209	1163.72	271.772	58.144	208.986	117.745	755.771	501.099
113.644	79.014	381.765	28.093	369.04	57.292	20.517	41.559	19.143	38.11	267.363	161.393	579.84	292.327	85.343	68.543	616.458	85.539	324.868	192.733	190.306	57.088	109.354	495.597	205.27	113.374	28.3571	745.12	745.12	185.765	224.211	225.337	149.942	1067.54	173.297	11.75	28.038	13.0685	10.0656	19.6528	24.6579	308.5	269.395	1093.77	214.356	52.556	252.123	139.915	791.719	549.171
124.246	101.536	413.071	25.577	578.931	64.557	21.697	40.524	17.727	41.65	316.476	170.143	669.64	355.496	91.461	79.94	585.383	54.258	321.934	178.133	163.341	62.862	134.077	472.185	200.98	106.682	30.5714	849.88	849.88	234.827	284.882	203.256	204.174	873.845	167.835	11.1364	30.1519	9.5616	12.918	13.6667	20.6184	285.422	270.558	1138.58	233.594	52.756	239.178	145.574	668.979	529.685
125.712	109.543	264.816	23.856	468.842	57.547	20.629	41.588	19.506	45.87	259.935	176.75	831.14	282.735	90.02	72.776	659.72	79.011	331.171	156.967	252.576	61.362	164.077	507.387	203.42	97.43	33.1735	1019.49	1019.49	302.864	299.711	277.093	260.14	1187.56	166.187	11.5909	23.2278	11.589	13.2951	9.25	25.7237	263.559	202.442	1124.88	220.525	63.989	247.219	150.936	522.333	627.333
120.5	95.884	311.337	24.619	467.317	86.877	18.663	41.241	16.597	40.58	485.46	169.69	895.79	210.743	84.51	70.198	645.654	49.202	359.026	148.322	259.353	65.887	162.077	501.866	208.31	105.748	30.1224	1052.43	1052.43	220.235	238.763	257.07	244.128	1060.7	162.703	10.8409	21.7595	8.3562	13.4918	12.25	27	271.402	189.116	1178.58	231.465	54.989	240.753	146.979	486.073	641.568
127.144	82.261	506.694	22.381	516.119	76.358	18.056	42.759	17.013	42.52	387.25	139.321	723.21	224.389	96.245	84.776	511.636	57.101	365.263	191.378	269.153	62.513	133.908	532.866	212.39	105.505	28.0204	952.253	952.253	287.605	196.447	282.465	204.488	958.588	168.198	15.1477	24.3418	11.3288	17.8525	11.1389	37.9737	243.088	226.512	1123.62	309.317	57.256	243.603	150.66	404.094	651.973
155.153	95.486	422.592	55.474	495.802	69.123	17.281	77.918	19.299	45.39	299.411	86.429	1073.95	166.911	84.078	77.483	381.29	72.742	272.145	225.789	214.094	54.312	144.692	523.109	212.65	98.804	26.0612	992.904	992.904	528.272	411.289	671.919	243.802	1119.81	179.066	12.7159	31.7595	11.1233	13.541	16.4306	31.1842	242.324	225.674	992.462	325	80.578	217.904	131.34	346.312	548.126
313.864	107.754	328.561	220.876	510.119	107.528	17.09	207.406	27.545	46.49	791.548	47.274	1380.41	121.761	54.137	125.319	226.178	47.933	191.539	248.033	465.271	74.8	242.508	514.017	211.17	101.944	28.3061	1018.64	1018.64	716.309	451.684	994.395	236.035	1529.4	177.945	9.6591	25.5063	15.9452	14.3279	12.1667	26.0921	339.196	164.837	927.577	530.426	170.478	220.137	120.191	281.125	470.541
239.763	84.239	281.837	364.412	421.762	145.991	29.989	276.165	21.156	43.68	787.613	33.619	1099.19	82.575	38.196	187.276	138.308	36.708	131.105	188.144	358.894	82.812	265.262	420.118	196.39	105.383	23.1735	774.518	774.518	528.321	724.447	1387.22	180.128	1720.74	181.593	6.1477	56.9873	15.589	11.3607	12.6389	26.2632	380.098	87.57	893.49	1180.28	425.778	209.219	83.021	219.312	463.198
196.568	70.014	190.684	393.742	431.97	251.491	34.764	322.959	27.481	46.69	672.661	24.786	779.93	68.416	32.588	215.207	100.944	31.382	102.184	168.556	287.835	82.363	255.2	342.807	222.32	97.206	32.949	660.988	660.988	345.519	650.303	1553.84	140.512	1676.56	167.143	5.2159	47.7089	18.8904	10.0492	9.8333	21.5263	582.931	111.86	843.99	1232.07	418.889	178.671	59.489	189.312	365.739
164.314	69.746	135.541	356.196	405.347	194.038	30.315	338.7	23.091	38.04	560.444	22.702	561.2	57.796	23.971	192.655	78.402	30.517	87.605	173.2	293.388	84.363	196.985	247.227	217.72	94.43	29.4796	409.241	409.241	432.099	660.605	1561.07	96.267	1609.25	163.582	6.6136	35.3544	13.4521	6.0492	8.5694	20.7632	502.118	114.686	711.981	1291.15	377.267	159.863	39.787	169.021	301.045
145.576	65.319	113.857	316.021	484.564	142.142	43.225	331.682	21.494	45.07	476.548	16.369	414.48	53.726	24.578	178.19	60.542	27.067	82.447	154.589	222.647	73.575	151.123	261.126	210.11	113.888	28.3265	419.88	419.88	369.568	629.645	1423.06	58.337	1531.79	147.429	8.1591	29.2278	15.7397	7.3607	9.1389	17.7105	468.039	99.791	741.404	1321.16	380.889	144.425	40.447	164.396	269.631
134.602	62.384	97.255	297.784	539.515	102.302	43.764	313.694	29.935	46.55	387.097	15.619	313	52.442	20.225	153.362	61.645	28.427	70.118	137.011	179.341	64.875	105.277	216.697	191.86	104.935	34.7143	308.651	308.651	261.963	742.513	1369.95	51.616	1300.05	151.879	4.5227	40.519	17.3836	6.918	8.3472	12.4079	379.255	132.523	575.615	1390.74	418.678	131.384	30.787	143.083	249.441
132.627	78.993	86.173	267.825	504.455	107.66	49.888	295.4	15.39	45.64	301.911	14.679	240.31	50.796	18.255	128.121	56.907	25.876	73.171	144.044	140.506	49.275	70.615	177.672	192.34	101.243	25.3571	195.542	195.542	179.605	571.368	1219.7	30.244	954.144	118.857	4.7159	38.8481	16.8356	6.2623	10.5833	13.4737	349.373	92.709	490.962	1339.57	341.678	114.74	29.872	143.688	190.243
119.127	112.377	90.02	197.289	816.069	161.491	38.067	292.441	16.208	46.45	256.54	12.81	215.62	46.717	18.627	109.224	59.598	23.899	71.158	127.267	121.047	49.287	47.262	129.597	143.22	93.766	13.4592	137.325	137.325	137.481	513.224	1095.44	24.64	689.258	120.385	5.8864	32.1646	15.8904	7.3607	9.7222	12.9342	320.265	68.814	437.76	1170.79	277.889	99.918	22.489	128.146	180.333
119.271	83.862	90.724	190.072	1039.7	130.057	69.596	280.488	19.494	43.47	220.54	11.774	181.41	48.726	16.755	93.716	53.636	16.247	66.855	85.544	74.024	33.375	29.062	70.798	102.29	60.439	9.2245	121.337	121.337	132.235	677.579	907.488	24.407	551.887	111.308	5.3182	25.1266	11.0822	7.541	15.9583	13.9737	296.863	49.651	405.25	1027	283.278	89.274	24.255	121.438	145.901
117.983	88.725	96.745	191.155	1483.52	379.925	92.955	263.976	18.805	44.9	202.919	13.964	168.18	47.982	14.451	86.129	55.393	24.191	63.145	99.956	78.682	30.087	30.046	71.647	140.54	77.084	13.8061	249.193	249.193	159.704	580.105	949.384	24.233	868.309	105.495	6	21.1772	14.411	4.1967	9.9167	13.8816	263.324	51.988	367.192	888.802	217.667	75.822	17.894	130.385	138.207
120.78	95.188	88.888	235.835	1650.56	434.208	150.101	264.776	18.831	42.35	182.266	12.881	161.07	40.832	13.539	99.034	55.71	21.596	65.355	115.178	108.118	34.638	72.4	84.798	162.14	101.271	23.4898	551.446	551.446	569.593	727.842	1024.65	83.395	737.072	102.593	5.9886	26.9494	13.5342	7.4918	11.1667	11.0395	245.275	86.709	354.135	750.624	205.422	69.342	14.319	121.062	128.414
125.093	110.333	93.49	228.701	1691.55	546.594	260.303	246.482	17.403	47.9	166.427	11.893	150.91	44	15.853	136.233	56.916	22.112	68.342	127.122	92.212	55.838	118.462	81.412	192.98	110.383	37.5408	666.434	666.434	674.457	716.895	876.628	118.384	800.68	88.923	8.2159	25.962	12.4247	11.6066	9.625	18.6579	253.51	230.36	450.288	650.406	188.389	70.616	16.064	123.698	113.505
123.068	131.014	86.561	209.155	1676.59	715.745	309.191	234.329	17.247	40.79	166.927	13.107	162.74	44.894	15.343	183.509	61.019	23.596	66.842	396.778	169.941	124.312	189.015	65.58	167.11	105.925	26.8061	1058.47	1058.47	790.864	576.105	728.849	127.442	982	81.033	8.0568	22.9367	11.5753	10.0656	6.6944	17.7632	232.569	374.558	436.356	822.762	305.089	75.151	19.383	118.74	114.342
142.322	99.797	87.755	173.433	1703.85	792.179	331.876	215.276	20.325	43.74	168.589	11.286	587.39	46.85	16.902	210.405	67.551	21.371	65.974	497.011	277.824	126.575	234.508	69.185	171.9	142.486	39.602	1335.6	1335.6	868.37	642.934	598.884	118.244	1118.09	95.736	9.4205	21.1772	15.8219	11.3443	8.7083	34.0658	315.245	426.988	726.731	1043.42	360.378	105.247	20.404	147.875	114.658
131.059	87.928	83.051	133.835	1666.6	808.019	363.888	190.376	17.623	41.45	188.508	15.143	956.16	53.168	18.284	202.638	89.841	26.82	70.526	802.2	258.165	182.225	255.692	81.521	199.49	175.121	47.5816	1447.38	1447.38	860.753	585.934	460.802	151.047	1141.48	103.879	12.4318	24.1519	10.6164	12.0984	7.375	29.3947	350.98	439.756	899.74	1118.92	339.033	111.616	36.532	144.677	121.838
135.254	77.543	77.633	89.619	1629.37	696.424	329.393	145.459	16.052	42.98	234.629	17.298	1337.19	58.602	18.382	183.784	187.514	38.876	77.987	884.422	410.235	151.038	233.4	122.395	214.1	234.561	42.5918	1356.19	1356.19	724.926	384.592	374.698	123.36	858.247	126.429	15.3295	23.1646	12.0822	11.7705	8.3056	26.4474	474.588	391.872	1176.2	1175.23	319.689	123.315	55.596	286.74	101.432
142.966	80.87	99.133	47.052	1552.55	461.349	295.416	106.012	32	45.99	606.113	123.31	1749.21	478.372	88.912	167.25	933.486	188.191	464.684	714.956	369.035	148.9	185.738	186.277	196.72	217.009	30.2347	1261.33	1261.33	437.691	201.921	312.698	186.593	834.485	133.319	16.0114	30.7595	14.0685	10.9508	8.9722	26.0132	722.127	419.756	1233.82	1172.01	306.256	176.795	77.106	668.698	180.126
145.678	215.362	164.388	37.402	1417.45	267.321	233.124	84.524	117.987	45.04	816.597	226.012	1879.17	917.894	171.059	141.483	966.178	227.079	632.513	581.411	292.753	117.762	164.815	240.513	257.88	185.981	34.8469	1280.14	1280.14	402.704	131.197	323.872	173.674	715.691	124.121	23.4432	29.519	15.4795	21.4754	7.25	29.9868	713.588	336.814	1239.84	1116.27	329.244	263.356	97.83	1323.71	533.856
129.695	168.304	130.071	33.825	1241.73	161.311	166.933	55.5	116.377	43.78	696.056	189.19	1798.8	865.23	189.186	134.233	667.103	196.719	968.842	474.189	312.4	120.2	132.492	219	265.01	188.551	22.7245	1349.57	1349.57	472.543	125.645	230.012	208.756	818.031	114.418	22.0909	24.4304	10.2329	15.8852	8.2222	43.3947	756.951	297.523	1355.26	1104.21	275.533	310.521	123.468	1280.2	605.279
124.958	117.87	114.031	67.196	1306.4	195.538	147.629	106.759	83.675	38.4	564.895	114.452	1719.54	499.106	127.794	138.422	386.028	108.079	676.316	648.233	245.812	122.075	251.877	303.193	248.76	185.72	29.4694	1347.1	1347.1	592.741	206.145	287.36	232.372	1271.78	122.813	18.7045	26.0633	10.0137	16.0984	12.5139	38.1842	782.5	249.616	1361.5	958.743	238.811	291.973	123.872	1293.08	519.261
136.288	146.638	98.265	194.649	1310.54	404.34	165.303	220.471	50.351	40.17	445.548	59.631	1393.88	346.513	88.853	147.414	219.393	64.596	465.987	724.889	262.376	153.113	393.723	284.731	247.03	173.065	39.949	1271.87	1271.87	557.802	355.158	363.605	160.221	1319.09	115.901	18.3068	19.9747	11.1096	12.6066	9.4028	25.9605	697.931	310.837	1355.55	825.198	192.167	222.973	87.809	1058.83	451.198
125.983	110.391	90.48	318.072	1400.13	466.462	166.258	275.394	44.052	47.13	368.145	42.048	1076.38	234.903	66.569	150.276	135.467	39.034	326.132	688.356	236.482	197.288	438.277	240.059	248.34	159.607	51.4082	1324.52	1324.52	666.012	571.868	492.605	101.93	1174.99	109.945	14.0568	22.3291	9.0685	9.0164	10.1667	22.9342	615.363	374.791	1320.01	911.465	179.767	215.068	66.064	881.917	393.712
114.517	85.732	89.031	332.124	1475.42	447.377	150.36	307.965	34.26	45.84	308.056	27.869	799.19	165.681	42.039	152.888	90.72	27.393	235.526	530.711	240.271	382.825	349.738	223.05	219.92	123.636	58.2245	1223.28	1223.28	636	672.974	447.651	70.012	1016.25	105.604	12.625	27.1519	11.1096	8.0656	10.8056	17.8684	527.755	287.837	1264.37	843.168	157.111	153.315	53.617	677.906	342.171
127.102	73.978	88.184	328.072	1397.88	333.585	131.472	325.653	24.26	43.06	273.532	21.81	575.37	119.814	37.382	143.362	76.374	26.798	163.842	734.9	181.553	214.962	270.308	182.487	233.36	146.495	50.9388	939.241	939.241	514.025	556.645	354.663	92.384	725.67	102.978	9.625	27.5443	10.6301	6.4426	7.8056	17.3421	507.676	261.419	1211.68	695.644	186.767	138.452	39.83	555.135	287.802
117.627	86.594	93.357	298.701	1230.02	248.774	119.371	317.518	22.013	43.76	246.315	18.702	423.94	71.894	27.176	108.078	63.112	22.629	116.711	650.822	211.259	209.125	243.077	156.235	217.6	137.86	53.8163	918.578	918.578	589.333	368.316	468.012	96.326	597.33	98.044	8.4545	21.2911	11.1644	9	8.9444	14.7105	464.578	216.605	1063.88	641.059	145.967	108.685	28.085	452.354	249.802
116	94.768	85.429	254.412	1114.66	202.292	97.382	317.494	21.247	45.55	209.202	14.179	334.09	64.044	21.706	93.336	56.196	21.034	102.75	523.856	158.235	172.038	141.338	127.227	223.95	140.664	42.6327	618.145	618.145	484.975	385.737	502	63.651	546.649	66.011	6	19.443	16.6164	7.1803	12.0556	14.3026	421.559	145.721	954.798	555.356	118.167	99.123	22.043	363.354	234.505
117.483	78.841	88.061	241.515	887.792	169.425	68.73	311.465	16.818	44.76	189.831	13.452	260.86	53.097	18.814	75.698	55.159	21.944	91.803	406.978	140.506	131.225	111.323	117.176	228.92	135.411	27.4388	373.398	373.398	249.84	220.447	374.372	39.372	339.041	87.582	8.4205	24.4304	16.7671	4.9672	10.3889	13.8947	356.51	86.779	801.26	455.109	98.2	70.918	20.043	297.292	194.135
117.805	96.007	96.5	248.103	765.158	111.566	50.944	291.259	15.948	42.56	189.339	12.833	217.62	51.239	14.618	63.733	58.981	17.449	80.592	314.478	115.459	110.062	74.231	105.714	227.68	139.121	18.0408	249.181	249.181	195.901	273.526	509.407	30.698	259.814	92.154	4.0227	21.7722	10.3288	8.7049	9.0972	12.4474	339.069	110.453	671.971	368.901	73.922	69.753	19.617	245.198	171.441
115.729	103.239	91.582	219.206	1122.1	179.368	34.674	279.153	18.039	41.71	173.395	14.702	184.93	45.23	17.451	60.336	55.29	19.73	73.066	290.589	102.918	91.4	78.108	81.395	200.51	129.972	21.3776	266.795	266.795	253.086	636.539	408.767	22.116	280.454	85.132	4.6818	28.3418	15.0137	4.623	10.5972	11.9868	308.608	63.57	591.529	378.743	94.511	65.534	20.681	217.083	166.054
118.127	86.906	89.418	223.897	1569.25	464.236	95.191	248.006	18.338	42.65	167.427	17.19	167.08	47.876	14.892	58.638	56.178	19.674	73.053	252.511	108.824	91.25	97.785	77.034	195.49	122.514	34.102	557.735	557.735	279.136	874.026	450.64	32.953	1012.99	73.758	11.4432	23.0759	15.7808	7.8197	9.2639	11.2105	288.01	201.035	597.808	461.396	132.967	77.233	13.021	208.094	147.775
116.746	72.971	86.265	196.742	1646	577.387	128.494	238.876	17.558	35.78	163.266	13.821	158.05	45.035	14.441	85.466	53.551	16.191	76.539	269.911	104.012	104.8	97.385	69.252	196.75	115.243	31.2755	990.964	990.964	440.556	591.934	368.302	33.151	737.907	70.989	10.9659	22.7089	11.0137	8.377	6.5556	12.4211	304.49	212.279	676.587	493.396	174.156	83.068	20.255	176.75	138.198
129.492	69.616	79.449	197.052	1665.66	844.708	173.135	221.324	21.429	43.09	166.137	16.774	145.81	34.938	11.412	109.647	52.561	22.191	72.632	230.544	112.271	109.613	135.031	56.244	197.33	141.72	43.102	1064.14	1064.14	751.988	667.263	296.012	131.14	1094.66	70.44	15.6932	27.519	13.863	11.3115	7.4444	22.1447	526.931	306.814	896.923	826.109	216.9	95.877	25.979	287.594	118.378
129.72	64.601	88.327	173.485	1640.16	668.981	239.393	205.176	16.13	43.78	149.339	13.06	138.17	39.009	11.882	140.302	54.514	17.157	73.711	260.233	140.506	169.788	181.031	55.597	197.56	144.196	45.3163	1219.01	1219.01	868.951	726.868	266	221.558	938.629	95.835	16.7614	23.2025	10.9589	14.8197	10.2083	24.7763	727.618	527.523	1321.55	690.634	343.667	101.589	23.021	277.25	131
129.178	81.645	81.082	116.155	1600.37	710.981	236.18	184.559	19.286	41.44	164.645	14.06	174.93	41.035	15.118	149.267	56.579	17.393	63.237	291.1	139.518	181.65	182.615	54.244	195.68	133.813	46.3673	1325.8	1325.8	659.79	456.487	282.093	279.826	1172.28	166.703	16.5682	26.6203	10.8904	13.1639	10.9444	33.5526	963.657	542.43	1462.44	737.079	348.133	125.151	35.383	294.521	137.099
134.881	118.29	77.49	78.309	1558.3	716.481	264.506	135.435	17.351	40.88	368.774	31.571	273.17	45.628	14.804	134.086	416.346	39.865	112.645	360.511	278.953	197	212.585	90.277	196.32	194.701	49.0918	1348.73	1348.73	522.025	262.882	232.791	236.814	1261.95	210.516	20.0909	20.6329	13.3699	16.7377	12.125	41.2763	1074.59	499.465	1501.52	892.98	324.833	122.932	58.383	411.052	155.775
132.475	159	100.633	41.732	1447.23	486.406	197.146	99.2	16.753	46.65	562.484	194.536	1041.14	452.053	86.422	128.379	887.645	210.506	482.079	408.2	227.259	166.1	158.062	140.908	220.46	179.514	45.398	1298.78	1298.78	384.519	150.079	215.384	327.116	1059.97	214.604	19.0682	23.557	10.2329	17.2787	16.2778	45.3947	1149.82	510.826	1494.65	767.772	269.844	173.014	85.511	1156.22	393.441
129.263	241.399	105.918	32.216	1245.17	296.896	132.854	72.835	60.39	43.38	702.863	269.595	1597.02	904.841	166.304	113.422	1119.77	227.472	699.329	358.122	167.141	130.7	121.108	161.395	202.28	156.439	34.4388	979.759	979.759	284.691	97.526	159.326	234.267	856.608	276.527	23.9091	21.7595	11.8219	18.2295	14.6111	54.6053	979.255	342.047	1441.13	921.762	267.244	211.74	87.596	1516.35	677.487
135.746	195.638	128.429	25.124	1084.77	168.179	107.73	57.459	100.766	38.19	918.508	245.19	1320.93	805.115	162.696	104.103	738.85	200.124	599.934	286.778	190.588	102.925	96.169	216.689	210.61	200.019	31.7755	967.108	967.108	215.309	94.382	173.558	241.244	729.546	306.769	20.8182	21.7722	13.3288	21.2131	16.2778	47.9079	974.353	249.349	1495.28	823.158	232.589	291	120.489	1499.33	823.207
130.28	150.232	204.459	48.371	997.723	148.472	93.157	80.206	69.299	45.22	858.605	152.119	1036.91	533.841	117.804	98.629	421.579	128.472	417.382	357.133	184.094	132.212	136.815	258.58	200.13	189.785	44.0306	1031.4	1031.4	298.309	137.816	200.512	255.267	684.763	340.099	17.1818	25.3165	7.1644	10.377	16.3333	39.1447	1068.36	169.395	1569.42	839.683	211.111	245.342	106.021	1387.62	752.45
205.373	169.71	486.337	95.66	1113.89	317.594	108.281	168.918	54.649	44.88	724.516	88.393	1023.39	370.336	75.451	130.052	255.411	76.449	270.105	362.589	159.612	144.038	208.908	272.613	206.1	175.682	44.5102	1126.73	1126.73	392.667	166.184	196.384	183.57	593.526	327.231	17.1023	21.4684	7.2329	13.3934	11.7778	31.7105	1197.83	207.442	1566.53	841.04	176.589	224.562	118.596	1251.8	666.09
165.517	166.406	473.663	167.103	1105.69	337.094	112.326	243.2	41.506	44.46	597.823	51.619	731.64	236.389	55.216	132.181	143.168	43.652	197.553	366.678	210.282	197.788	280.492	225.622	203.39	168.907	54.3163	967.627	967.627	381.642	366.276	210.349	173.698	786.722	293.956	13.7841	21	8.7945	10.377	10.4861	25.9079	1288.57	190.581	1545.08	869.703	141.144	192.356	71.532	1143.04	549.892
137.178	157.051	395.755	194.144	1225.52	373.991	112.202	276.976	28.013	43.21	543.371	35.012	610.26	154.726	38.892	137.379	101.925	30.348	141.855	381.211	234.694	217.075	366.431	196.462	208.19	144.196	48.0918	1074.31	1074.31	386.222	359.355	230.779	122.012	905.01	287.912	9.5227	23.2152	9.6712	10.3607	10.1806	18.0263	1444.21	238.709	1529.07	766.723	117.756	150.288	63.574	919.271	484.18
146.593	147.775	243.388	243.258	1060.05	278.368	98.315	320.135	26.818	40.17	436.274	25.774	526.17	116.257	28.5	130.353	81.645	25.539	111.895	299.456	238.094	235.962	435.877	166.697	209.91	135.075	59.949	940.157	940.157	320.407	523.829	214.558	84.221	656.557	271.857	8.0114	26.1266	8.8219	9.0984	8.2222	14.6053	1313.17	276.279	1490.17	656.247	122.744	133.671	38.702	764.51	437.676
120.246	159.457	182.092	225.856	966.604	277.708	108.955	297.171	21.338	40.26	356.444	17.929	367.11	88.611	23	118	70.813	21.528	86.5	263.956	207.706	173.712	402.077	147.193	209.3	129.664	45.6224	685.711	685.711	186.358	308.092	193.221	55.07	525.608	258.198	8.5682	22.7215	8.9863	7.3279	6.5972	13.4737	1203.7	228.221	1427.86	553.129	96.278	111.11	31.489	597.302	380.342
123.61	207.225	144.959	243.371	874.366	168.321	74.888	301.406	21.247	39.18	309.161	20.821	281.17	71.327	19.637	96.336	60.346	22.303	78.368	234.756	149.859	140.65	252.754	121.95	212.37	128.682	41.6531	411.807	411.807	164.173	434.842	151.895	41.279	352.093	237.857	7.4432	25.481	12.8767	6.3115	10.625	12.0789	1062.66	173.814	1322.29	454.564	79.811	98.548	33.468	487.083	343.964
118.288	152.348	106.724	239.876	690	116.255	60.258	291.976	20.221	38.02	250.847	14.345	229.71	55.938	17.814	83.069	60.766	19.191	77.605	200.644	127.565	121.15	146.277	103.697	210	112.654	23.0714	241.94	241.94	136.679	234.868	200	33.814	251.155	223.396	6.4773	25	10.6986	7.5082	9.2361	13.3026	930.108	116.988	1196.46	451.505	61.167	82.055	25	386.646	318.919
115.958	131.188	105.98	240.278	509.218	91.849	41.573	277.6	18.169	45.72	214.992	15.321	208.17	54.664	13.745	58.948	51.654	21.506	76.724	176.989	109.094	90.762	107.585	83.034	197.77	123.972	18.5	180.181	180.181	91.259	158.132	182.779	23.081	200.814	207.275	5.4318	25.2152	14.5205	7.2459	10.1528	13.1974	829.931	86.872	1095.96	375.406	58.611	78.329	25.702	329.938	270.486
120.475	138.71	103.041	243.691	502.584	140.896	50.506	266.724	23.039	44.97	212.863	11.714	178.34	46.77	14.451	58.491	55.794	18.18	74.434	158.667	100.435	76.35	79.246	72.95	214.06	113.215	20.7245	164.096	164.096	106.407	313.382	150.523	52.233	303.351	197.341	3.5341	27.5316	9.5342	4.6721	8.3472	10.7237	716.235	84.93	971.452	366.248	57.811	62.055	22.468	281.323	267.721
127.78	137.181	87.653	239.072	874.475	207.972	70.371	262.506	20.338	43.77	191.702	13.048	158.8	42.469	13.51	55.828	54.243	16.573	75.105	152.8	100.212	74.95	98.785	62.597	199.52	125.364	28.3163	699.916	699.916	306.556	493.263	132.895	65.628	468.691	179.692	7.1136	26.1646	12.7945	5.9344	6.4444	10.6447	639.902	109.558	1045.67	412.752	45.867	54.411	19.532	223.333	262.054
118.907	127.942	89.52	209.567	1314.77	406.519	140.888	231.771	22.922	42.02	176.427	10.655	154.1	44.319	14.833	82.509	59.037	18.64	71.737	185.033	107.871	76.975	173.123	63.37	215.34	118.916	40.8265	974.831	974.831	387.37	468.987	131.302	75.791	654.237	172.692	6.6705	23.0253	9.4247	8.1475	3.7639	13.2105	619.167	350.267	1099.4	532.683	71.011	59.384	17.723	189.042	242.405
121.153	91.768	89.684	190.381	1421.18	575.585	161.292	223.929	22.571	39.94	196.621	13.643	148.81	38.903	12.657	108.603	46.981	15.449	69.645	320.422	120.318	99.537	173.262	50.697	193.15	114.271	44.898	1073.84	1073.84	298.852	251.711	109.244	83.64	778.959	211.011	8.8864	25.519	10.2192	6.377	6.5139	10.3421	852.127	389.744	1124.79	668.99	96.133	68.877	17.064	176.271	214.495
119.119	99.746	84.541	134.196	1452.39	519.33	198.607	191.912	17.532	43.75	194.331	14.536	145.46	41.363	13.725	129.56	57.626	18.831	65.395	329.911	116.435	99.688	281.723	62.143	204.27	142.907	55.6531	1298.96	1298.96	460.444	420.053	92.128	100.988	981.577	270.956	8.5682	21.9367	9.4932	7.8525	5.125	11.6447	939.52	411.767	1326.93	685.376	103.789	74.932	21.447	253.156	177.739
118.907	298.522	143.592	104.021	1448.52	402.915	165.169	171.324	18.13	37.49	179.032	15.321	171.55	36.876	23.255	143.914	54.86	21.483	88.118	402.078	128.576	97.637	340.923	82.672	208.06	138.103	50.4388	1402.11	1402.11	624.518	232.447	108.337	159.907	1034.25	316.538	9.5227	20.8481	10.3562	6.2459	6.8472	23.3289	1003.56	370.86	1428.3	894.455	131.167	88.575	48.851	221.469	194.045
125.39	342.543	135.112	61.784	1370.26	404.425	162.292	132.682	17.831	44.12	273.516	61.048	432.69	78.947	37.392	124.336	666.262	85.371	204.566	406.656	195.224	106.162	333	111.378	204.67	151.505	58.7857	1251.4	1251.4	493.79	189.158	105.512	234.663	1115.99	403.593	13.5227	17.0759	12.9863	15.7869	10.6806	42.4342	1094.13	368.174	1508.95	969.832	113.656	90.37	73.085	247.229	257.874
115.975	232.87	136.163	42.979	1245.12	232.972	130.652	96.059	22.896	42.11	386.113	215.036	1064.44	556.097	116.892	109.026	1076.84	196.202	660.276	323.867	192.353	93.95	338.369	186.58	194.77	157.019	51.1633	765.952	765.952	267.444	111.474	209.047	215.291	1168.31	428.231	12.3864	18.7215	10.3562	15.3607	7.9167	44.2105	1057.22	279.372	1499.38	954.02	92.389	130.781	112.766	930.469	407.009
117.924	254.587	133.48	33.485	1009.82	130.132	86.157	63.506	141.39	39.67	547.589	290.44	1067.36	939.885	184.176	95.75	1008.78	230.371	907.039	204.5	223.824	60.237	210.769	206.74	185.2	134.785	44.7755	788.494	788.494	165.148	90.355	281.302	136.744	909.722	467.088	16.9773	25.5316	13.0274	9.6393	7.6806	40.5263	1064.85	292.012	1482.38	892.792	91.533	238.74	117.277	1563.46	694.811
127.466	211.79	266.796	23.351	890.852	88.726	62.011	52.406	211.039	37.98	817.766	237.583	802.49	758.646	153.892	85.595	820.122	190.798	890.895	237.378	237.035	86.762	202.785	263.092	204.76	133.028	36.2551	706.494	706.494	149.16	77.605	383.081	121.326	916.423	468.714	20.0341	21.9747	10.7671	9.5246	7.25	55.3421	1119.45	196.721	1496.64	725.624	83.733	264.26	135.979	1603.68	893.55
128.093	191.109	190.01	34.237	787.139	98.538	80.112	65.959	139.623	42.27	687.355	142.071	906.09	516.389	119.784	102.233	459.692	166.146	740.947	254.4	198.376	100.425	236	282.941	186.96	145.869	45.6224	1030.67	1030.67	369.333	92.092	401.919	94.5	919.381	479.121	12.0682	20.6835	8.2603	8.3607	7.9722	50.3158	1172.31	212.674	1526.9	757.287	84.933	236.411	154.596	1491.76	805.459
151.924	232.906	311.52	58.124	767.396	194.057	77.921	116.8	106.844	44.04	554.669	89.714	1328.17	316.292	78.794	99.672	287.944	85.742	511.092	410.744	178.824	125.35	322.723	278.773	246.68	142.748	55.8571	1038.53	1038.53	267.037	124.316	297.209	81.663	1257.6	444.121	11.625	21.0633	9.7397	7.7213	9.6528	37.3816	1066.72	177.058	1527.58	670.455	97.522	221.315	119.191	1476.84	732.784
137.949	241.145	295.316	91.938	915.257	302.396	57.933	227.771	75.792	41.02	580.185	47.881	1403.84	240.796	62.676	119.172	190.822	49.461	323.487	472.233	161.988	158.65	361.831	230.782	225.71	142.112	66.6122	962.771	962.771	298.469	110.461	232.581	52.93	1415.52	430.187	9.4432	18.8861	11.6027	9.0984	8.8056	22.4605	1335.27	295.453	1555.12	701.347	110.811	179.932	99.915	1410.76	634.631
126.763	163.428	232.684	135.928	967.753	251.066	69.831	272.006	50.766	39.86	513.5	34.048	1130.84	158.363	42.686	102.216	135.355	34.775	243.421	405.278	152.365	185.2	385.908	198.042	222.34	132.383	65.0306	1067.05	1067.05	343.321	275.434	170.012	55.744	1546.56	411.846	5.5795	24.0886	15.3425	6.8361	9.3889	16.8289	1475.32	416.209	1514.06	825.634	86.233	160.438	70.766	1277.96	573.387
119.89	115.688	226.888	165.907	1061.07	182.264	48.652	307.624	42.883	45.13	491.629	20.905	919.73	115.053	29.176	107.888	93.925	31.292	176.461	318.633	171.353	218.288	535.892	178.378	209.65	118.916	63.7143	1173.01	1173.01	449.568	542.711	337.081	74.093	1368.21	375.582	7.6364	21.2152	11.137	4.1475	9.1389	18.9868	1418.44	366.023	1062.3	665.277	134.367	134.726	53.021	1113.09	511.36
121.186	110.399	168.214	194.495	1144.03	281.642	41.652	311.206	26.805	37.68	433.927	21.94	765.66	88.195	28.206	86.233	78.14	22.472	123.408	262.889	163.765	205.762	431.092	148.958	204.42	123.935	53.7347	883.361	883.361	232.37	400.776	284.535	62.174	1303.72	370.912	6.5682	21.038	7.3014	7.0492	7.5	13.6053	1299.96	285.5	1447.41	752.386	143.611	113.521	44.447	899.938	473.91
122.466	89.123	131.092	188.979	936.436	173.264	33.753	305	26.338	44.53	333.694	19.464	561.13	74.549	23.069	69.672	70.224	20.596	101.829	233.644	121.388	155.5	283.585	120.639	197.24	114.533	42.2653	662.313	662.313	194.963	375.737	349.163	41.988	982.247	350.615	5.6932	23.1646	11.3014	9.7377	10.9722	15.4474	1167.79	260.709	1349.12	624.713	113.667	96.507	34.255	782.51	393.667
116.017	95.087	107.582	215	729.881	109.462	25.809	297.341	21.026	37.59	432.694	17.702	487.44	61.08	16.873	56.233	61.374	21.584	83.658	138.711	107.4	110.137	164.185	105.731	199.29	118.047	33.9592	498.337	498.337	170.704	280.684	298.116	31.674	697.67	333.429	4.7727	28.3924	13.6849	7.8689	11	13.3026	1077.92	184.721	1278.53	576.198	80.367	80.425	24.277	611.427	352.928
116.678	117.101	103.469	228.732	538.406	78.047	23.045	306.529	23.675	41.52	339.073	16.405	332.67	55.699	18.402	56.431	62.047	20.91	83.974	177.511	102.435	92.988	126.723	94.496	201.42	118.121	24.9286	304.952	304.952	108.667	189.618	192.047	25.314	467.144	314.956	5.5	24.7975	14.0685	6.918	19.75	11.6711	905.706	100.651	1194.13	495.01	73.644	71.329	29.936	498.177	296.198
109.949	153.319	97.337	238.155	529.99	97.642	26.989	304.494	22.935	38.37	277.185	14.702	272.8	47.522	17.578	51.94	53.234	19.652	72.658	169.489	95.824	85.9	108.2	78.109	196.04	105.626	24.8878	280.337	280.337	83.914	138.605	249.919	23.977	335.392	292.835	9.2159	27.2025	15.2466	5.9344	28.1111	10.5658	794.265	87.907	1057.22	603.723	78.822	63.534	23.872	412.312	288.18
109.72	109.08	83.173	232.278	1196.24	211.585	56.056	259.018	18.377	40.92	239.315	16.952	221.08	49.796	17.059	66.44	55.579	16.157	75.263	147.911	89.659	82.188	133.677	76.471	193.14	99.009	29.449	707.855	707.855	105.025	316.066	183.942	37.291	424.763	283.747	6.5909	20.6582	10.6986	5.918	17.5694	10.9342	839.01	132.791	1039.59	614.951	79.967	72.753	20.213	330	280.883
109.263	105.79	92.02	189.567	1196.23	253.198	88.876	227.2	19.649	38.48	220.387	14.083	182.25	42.442	12.598	85.603	55.925	18.843	72.026	185.544	102.918	99.1	159.477	70.252	181.31	113.869	34.5918	1180.89	1180.89	302.704	491.868	190.349	151.395	752.526	266.868	8.3636	26.7975	12.3973	8.2295	10.125	12.2237	981.294	248.919	1193.11	724.465	105.467	76.479	24.511	273.688	246.135
113.873	82.37	82.184	160.247	1244.92	375.16	130.73	189.924	15.026	41.94	201.71	15.619	203.42	37.611	17.206	115.448	56.206	18.753	67.987	159.733	53.306	76.512	284.554	104.437	193.75	98.252	90.6429	1189.08	1189.08	295.432	509.5	146.895	163.826	1097.43	292.231	11.1364	27.3165	10.3014	7.4918	11.7083	13.4211	1167.7	345.221	1263.23	827.059	125.089	91.959	25.468	227.344	222.225
120.153	121.464	85.143	89.186	1464.07	387.575	151.337	181.147	19.117	40.08	193.556	12.107	175.03	43.832	17.255	114.974	45.486	18.775	63.645	283.433	142.612	133.325	244.908	59.513	189.15	128.206	55.3571	1193.3	1193.3	397.593	403.75	129.174	198.953	1073.75	342.165	12.8295	27.8101	10.6027	9.4262	9	15.0395	1342.99	466.57	1419.32	1062.78	134.233	83.74	27.298	214.031	199.514
113.169	92.848	95.541	67.206	1454.35	268	139.933	159.271	15.299	39.95	219.718	12.833	255.17	40.628	14.412	106.56	142.757	36.101	93.132	344.6	193.235	181.337	334.938	74.118	212.63	155.607	54.4796	1391.71	1391.71	514.012	234.5	125.07	245.174	781.629	395.044	14.4886	24.4684	10.0137	7.3607	7.6806	19.0132	1488.08	422.709	1470.46	983.317	117.444	76.096	46.532	188.448	235.126
161.508	130.812	85.173	41.938	1390.99	172.547	91.236	121.029	16.273	44.83	357.25	70.214	241.3	85.779	32.657	92.147	603.542	134.427	539.079	462.356	193.682	199.05	310.031	111.613	175.76	189.598	51.2551	1063.95	1063.95	353.556	134.579	113.384	247.36	684.381	402.44	19.3977	22.557	8.6712	12.8689	8.5139	23.0132	1588.46	294.477	1485.08	990.693	142.867	99.918	75.043	199.562	284.919
154.364	142.935	98.255	30.155	1150.84	110.085	63.742	86.341	24.662	37.91	467.363	256.155	783.4	508.133	95.373	85.836	897.028	184.461	681.382	370.6	194.4	177.312	220.246	141.992	184.94	172.804	38.9592	828.229	828.229	188.21	97.105	115.407	185.023	561.474	419.934	18.8409	22.3418	12.0137	11.918	7.3194	30.1447	1654.3	294.663	1485.73	847.188	144.556	140.945	122.17	660.781	509.207
153.085	175.341	230.316	30.072	997.703	81.189	46.978	62.735	134.117	41.34	389.508	317.964	614.71	873.009	175.324	85.474	766.402	230.663	848.026	307.822	166.212	137.488	180.385	198.756	180.89	174.991	30.4286	544.542	544.542	125.63	67.579	136.872	150.116	365.454	474.253	18.1818	23.9873	12.7534	12.8689	8.1667	31.7763	1626.66	212.023	1468.09	781.198	166.533	231.658	122.468	1363.65	718.829
152.983	180.797	188.867	27.031	1015.01	71.264	38.056	46.371	179.584	42.68	451.702	267	453.33	773.982	175.735	78.483	895.15	161.056	795.263	302.389	175.024	119.525	165.708	250.185	195.28	153.907	29.8571	617.012	617.012	92.21	63.75	113.012	85.953	530.289	458.132	20.8636	22.6456	12.2603	11.0492	6.5556	36.3289	1617.97	176.651	1483.51	655.148	137.511	285.137	128.468	1411.22	916.018
138.856	145.326	189.755	36.639	871.941	59.453	41.135	45.018	124.714	37.81	561.524	188.512	331.15	530.301	135.353	82.957	656.112	180.258	876.974	491.478	178.659	175.262	294.954	290.017	222.52	151.121	43.949	653.349	653.349	189.889	78.526	105.872	115.186	361.845	532.747	14.5909	22.6076	12.5616	11.7213	5.2639	48.3553	1648.47	165.198	1525.1	689.515	144.133	257.247	144.766	1213.37	816.135
129.398	136.572	136.408	82.649	948.515	92.33	66.618	106.076	90.844	42.51	543.315	103.69	467.86	353.407	95.216	100.629	391.262	99	637.368	619.122	214.529	194.938	348.508	282.546	235.8	208.673	51.449	961.747	961.747	265.654	87.276	110.953	98.36	269.598	552.956	16.2045	19.0506	9.9178	8.7869	5.6806	35.3026	1262.28	102.012	539.423	786.059	189.389	231.658	119.553	1036.27	717.838
129.585	104.681	115.408	139.289	1059.62	203.358	78.045	174.282	65.727	43.48	412.21	55.321	384.3	226.54	63.755	103.509	213.794	51.438	441.724	746.578	220.047	318.288	448.523	242.092	203.91	212.047	66.8163	975.639	975.639	356.951	295.145	150	142.977	307.216	552.055	14.7727	21.6456	10.1233	7.6066	7.2639	23.1053	1620.06	160.244	1476.05	669	164.256	192.575	112.064	954.958	605.586
122.441	88.232	100.388	185.113	1326.96	349.377	80.73	242.453	51.987	37.42	336.839	33.607	359.28	167.31	50.098	122.802	144.972	41.18	286.5	686.078	199.424	328.55	433.754	191.017	263.66	167.131	58.0204	1011.58	1011.58	214.79	457.197	116.837	126.953	242.897	494.505	10.4091	22.2152	8.2055	8.3934	8.0417	19.4605	1581.06	181.14	1439.65	673.911	137.844	153.589	77	738.302	533.171
119.339	97.79	93.796	196.072	1495.63	378.613	90.528	287.594	30.844	42.7	332.073	26.179	334.48	118.389	33.059	118.31	96.019	27.09	193.816	613.989	223.024	233.288	423.723	173.613	272.44	162.243	45.4286	819.819	819.819	208.025	311.132	117.86	91.791	196.948	485.154	11.1818	22.8101	11.1096	7.4918	5.5972	14.1711	1455.13	225.14	1373.41	634.535	118.178	139.671	57	584.646	477.279
121.797	93.471	88.857	218.577	1449.51	255.425	56.517	300.541	30.701	43.95	427.476	19.274	456.78	90.053	27.539	108.853	80.364	24.438	138.724	569.7	209.235	261.65	315.877	150.647	242.87	151.056	45.1122	642.241	642.241	252.16	302.947	122.616	62.767	206.639	468.055	7.3295	21.3671	10.5479	5.8197	8.1528	16.3553	1372.07	243.698	1247.04	676.376	99.911	116.603	46.979	467.708	420.306
114.508	95.181	86.592	224.763	1397.1	256.406	46.764	292.747	24.104	46.95	547.145	18.452	317.77	68.708	21.176	85.414	69.841	20.146	106.013	447.167	151.435	213.087	239.169	125.63	231.41	141.869	37.0204	527.048	527.048	187.58	277.553	115.779	49.756	158.722	428.264	7.8295	21.2911	10.2192	8.9836	7	12.1316	1255.84	283.663	1209.92	609.069	81.378	101.068	26.319	382.667	353.784
115.568	82.58	79.082	216.34	1167.97	162.538	33.82	289.012	23.416	45.94	422.565	16.226	378.18	61.018	17.676	68.103	63.981	19.685	99.342	356.233	129.859	172.113	145.892	114.849	219.87	146.112	26.7245	433.205	433.205	195.198	220.026	118.977	33.942	147.825	392.835	8.7159	22.3038	8.4795	4.3443	6.5833	10.8816	1131.95	174.86	1083.73	502.257	63.811	84.63	24.957	312.854	332.072
119.703	144.768	85.143	224.072	1013.54	103.198	25.584	283.8	18.39	45.34	349.371	14.893	288.63	50.637	16.627	62.25	56.589	19.427	86.776	302.356	108.6	131.812	103.615	95.639	220.65	134.813	15.5612	316	316	116.235	125.395	121.895	28.802	131.866	380.363	6.2045	27.1266	7.3562	3.459	8.5139	10.5263	996.245	101.233	1004.02	481.406	69.7	70.89	19.532	269.156	280.613
109.136	231.63	86.194	195.082	972.762	172.538	37.483	267.965	18.117	44.76	353.024	16.131	277.9	49.389	15.431	55.828	61.579	21.292	75.105	271.589	97.588	113.325	70.123	86.462	238.71	136.28	21.949	285.892	285.892	85.37	98.105	103.058	26.047	241.608	354.956	5.8523	17.8101	10.1233	5.6885	5.25	7.5789	914.941	72.244	935.635	375.366	101.478	74.548	17.681	249.365	278.189
107.28	272.993	86.52	177.691	1272.17	320.009	59.91	251.659	16.338	45.24	417.516	15.369	347.44	48.664	14.529	57.319	65.617	20.652	72.711	234.844	111.541	86.7	61.569	75.059	229.12	119.841	21.4694	738.217	738.217	286.444	136.487	102.523	25.174	355.237	332.33	6.3295	20.7595	11.8082	6.5082	5.1806	12.9474	771.559	115.349	866.673	371.713	116.611	74.644	22.128	219.781	235.595
114.076	294.616	82.163	166.825	1542.24	465.84	72.775	224.947	16.935	42.86	356.919	15.369	256.72	46.31	14.235	100.922	54.841	13.888	69.184	202.467	95.188	86.125	60.154	66.605	222.89	119.168	32.3878	771.663	771.663	248.679	328.5	101.209	31	423.155	358.527	6.1477	25.5949	12.3014	7.6557	8.9028	11.9737	802	225.395	902.962	492.782	136.767	83.589	23.34	175.521	229.477
114.22	239.036	83.571	148.701	1530.74	396.981	88.753	203.159	15.377	43.72	407.774	14	209.26	39.92	17.706	134.81	56.561	18.91	65.908	224.956	83.435	72.925	86.785	60.571	211.59	120.234	35.0306	1270.69	1270.69	361.84	566.776	100.733	53.453	675.433	357.451	8.4318	38.5696	11.2877	7.0984	7.0556	13.2237	851.441	207.849	1142.89	417.931	140.778	74.397	18.574	177.396	268.072
111.814	203.384	83.796	97.969	1545.57	242.17	178.921	191.953	19.896	37.66	499.589	14.274	342.81	39.186	15.392	166.431	54.336	24.483	72.921	297.289	155.294	105.875	81.015	57.664	225.24	163.028	42.5408	1426.9	1426.9	389.926	638.605	93.942	75.128	1154.92	369.637	8.8295	38.3291	12.6027	5.377	8.8889	25.0263	776.902	302.895	1205.89	522.723	210.756	89.877	29.298	147.76	263.64
121.271	140.986	79.143	82.021	1424.01	193.726	143.562	160.312	18.026	40.08	487.839	11.393	255.54	39.673	18.118	165.371	101.757	72.955	103.697	529.233	234.8	183.962	230.862	65.655	262.42	221.439	41.0204	1208.94	1208.94	273.975	787.618	117.709	188.895	1477.57	472.681	9.1818	30.5949	10.6164	11.5902	12.125	26.8421	912.922	263.035	1417	443.277	220	85.288	37.277	149	271.369
152.703	97.761	82.571	54.299	1367.69	260.755	181.09	118.059	17.208	43.91	495.71	69.536	224.05	119.221	29.069	152.621	422.15	194.449	535.539	532.978	368.882	200.45	259.338	116.101	321.72	209.047	41.2959	1156.95	1156.95	257.716	460.697	142.535	181.674	1264.85	501.736	14.4545	24.5443	9.8904	10.1967	9.625	35.8684	1148.23	290.012	1529.47	398.515	182.1	88.918	62.447	152.281	375.36
187.915	156.486	91.602	37.691	1147.33	151.953	148.36	87.282	20.468	40.95	604.702	243.19	488.98	490.283	76.118	139.767	640.71	219.067	825.382	488.044	460.106	160.837	204.369	161.95	316.23	185.477	40.8776	967.59	967.59	162.765	220.053	214.012	129.884	1271.49	556.297	16.1477	22.9873	9.589	11.0984	14.7222	28.8553	1139.37	244.14	1522.62	402.545	169.022	122.37	107.34	641.781	551.892
215.839	410.014	110.918	27.474	1249.59	100.038	100.034	61.135	97.961	44.22	583.484	306.298	407.34	826.557	170	118.741	754.888	231.596	1005.22	489.467	521.753	140.887	124.785	194.933	257.39	174.243	32.8265	705.807	705.807	103.926	118.355	232.965	105.14	960.887	544.791	13.9886	19.3038	10.2055	11.1967	11.875	38.5263	1339.87	193.849	1541.12	426.089	160.511	170.274	120.085	1512.94	800.081
181.797	309.203	255.469	24.959	1398.65	88.038	76.719	43.341	191.416	42.5	621.282	267.5	323.41	791.593	161.912	90.069	640.822	199.73	1089.89	388.111	411.494	109.188	164.815	226.639	247.16	161.505	32.5102	554.325	554.325	97.543	97.039	303.814	115.198	806.103	565.78	17.4318	26.4937	11.7671	10.7213	8.25	44.8026	1516.14	175.779	1509.02	478.356	188.544	233.315	126.277	1541.04	953.387
166.78	236.123	184.102	37.134	1279.52	70.679	48.326	40.706	179.688	42.34	481.266	179.69	240.29	517.805	126.333	90.836	416.327	139.753	1092.26	529.633	405.388	119.625	173.277	234.445	239.31	150.776	36.0816	885.928	885.928	144.617	89.961	247.767	120.837	1032.23	626.33	18.125	23.8354	9.5616	15.9672	9.5556	58.8421	1542.44	212.907	1483.99	592.069	164.867	232.644	152.447	1442.38	923.45
258.864	201.442	248.388	71.701	1183.47	89.491	55.449	90.871	116.74	41.43	448.685	97.286	188.37	338.841	83.382	75.052	246.944	73.472	791.5	706.967	346.847	175.825	332.954	239.487	263.57	191.15	49.8265	1270.59	1270.59	291.654	211.803	182.826	250.721	1215.98	557.495	21.9205	20.0127	13.0411	14.2787	5.0556	50.3816	1669.69	200.57	1472.81	564.208	149.089	187.767	134.319	1355.98	828.955
354.983	332.681	447.714	137.742	1152.76	141.415	75.371	158.718	83.013	45.28	523.919	71.94	382.59	183.292	53.922	102.69	141.757	64.169	600.803	921.344	286.718	256.875	363.631	242.252	232.73	186.196	50.1939	1357.72	1357.72	397.914	260.461	225.058	190.151	1282.75	573.385	15.0114	24.8987	8.2603	10.7213	7.0556	32.8816	1716.01	208.965	1547.68	843.881	156.167	181.699	118.17	1288.1	747.55
263.534	310.522	304.592	170.258	1185.92	256	66.124	212.971	57.779	41.34	665.944	38.417	544.57	141.407	43.755	105.931	106.579	35.865	393.382	1040.19	265.094	295.013	379.015	202.992	310.83	165.084	57.9388	1387.76	1387.76	447.284	559.763	180.36	186.744	1215.79	536.286	13.5568	23.0127	12.5753	8.7705	6.0278	24.8026	1681.89	233.012	1493.32	919.723	159.756	137.068	79.383	1080.5	668.27
201.288	208.732	210.327	185.32	1144.87	223.708	59.798	250.882	42.922	43.27	603.202	27.44	467.79	99.513	31.5	108.388	81.346	29.438	275.961	1058.73	321.141	327.688	363.277	164.908	358.2	155.355	56.8469	1422.36	1422.36	418.062	539.5	178.047	149.349	1218.24	518.033	8.8636	21.7595	11.6301	6.5574	6.8056	22.1711	1662.58	244.116	1430.95	836.347	235.522	143.973	68.149	862.562	620.18
168.178	229.949	156.173	212.268	963.168	173.198	52.213	252.241	26.325	46.3	769.911	22.107	419.96	81.85	23.745	101.819	73.093	28	176.592	994.278	376.353	342.05	269.185	142.437	360.61	139.383	49.9796	1385.82	1385.82	398.778	359.132	171.337	96.012	894.402	469.615	8.5455	19.5823	11.8767	9.4098	4.4583	14.8553	1572.91	240.802	1397.75	786.257	209.622	126.904	35.809	702.542	520.414
157.034	272.87	116.867	234.227	845.911	183.557	37.079	283.659	21.948	41.54	799.629	20.44	381.3	60.673	17.931	76.328	61.355	23.303	143.158	813.544	284.259	270.325	219.108	112.311	316.55	144.411	44.3776	853.819	853.819	295.136	241.329	140.07	88.593	593.969	435.934	7.7386	19.9367	12.5616	7.2131	5.1944	15	1513.39	185.802	1333.85	638.079	192.444	102.356	33.277	584.5	467.441
146.11	302.739	104.469	252.268	697.277	119.066	43	278.724	54.429	43.53	724.855	16.5	266.63	61.761	14.49	62.457	58.112	18.045	112.368	638.2	257.812	207.525	127.523	98.832	296.25	125.907	31.8878	599.157	599.157	248.062	152.842	140.047	70.035	415.897	424.912	7.2386	30.2405	8.9726	9.459	6.8194	15.9079	1412.14	116.779	1215	267.089	46.433	172.699	33.34	393.792	391.216
124.856	270.246	96.388	268.485	650.317	107.915	33.652	276.535	67.818	44.21	597.621	14.94	218.29	56.664	16.441	57.129	56.505	19.506	85.263	517.189	210.788	165.488	88	89.084	293.75	119.29	22.4082	364.964	364.964	169.185	201.158	122.198	43.942	305.629	414.934	7.4545	27.2911	11.7123	6	3.3333	11.0658	1266.78	95.198	1128.83	435.188	162.589	85.808	18.979	383.312	368.234
123.975	301.833	96.296	235.485	508.594	188.783	31.528	270.171	59.688	41.87	479.653	15.821	295.37	53.655	14.637	51.181	57.346	17.438	77.632	419.633	161.106	106.338	55.246	51.353	224.96	115.617	17.3265	366.843	366.843	141.111	680.118	115.86	29.512	234.392	396.407	6.4318	28.7089	10.1781	7.1803	4.9861	10.4474	1145.2	71.43	1057.65	359.089	130.478	67.301	21.149	309.562	353.532
121.585	280.101	89.214	203.804	805.703	270.377	52.629	235.429	41.377	45.82	401.815	14.964	416.97	56.097	16.48	50.379	60.757	18.742	62.316	351.533	127.671	110.325	94.385	65.462	220.8	115.944	25.2347	714.458	714.458	146	811.211	98.105	56.756	352.165	371.099	8.2159	24.2532	13.5068	5.459	5.5694	8.3026	1016.84	76.384	1049.1	308.149	130.778	65.658	21.532	253.385	332.901
113.669	321.094	83.439	179.031	918.129	331.236	126.618	209.1	34.039	46.27	329	13.274	308.93	42.673	16.069	63.534	51.15	18.449	70.263	315.756	118.129	113.562	121.862	61.966	255.97	137.841	33.7755	873.663	873.663	175.605	621.895	96.419	80.43	432.887	332.088	9.6364	20.8481	9.6849	8.3443	6.3056	20.3289	1068.27	88.174	1125.48	474.317	125.322	81.26	19.277	264.177	302.604
116.483	480.007	85.031	146.175	1342.81	412.887	146.865	184.247	20.753	45.67	277.968	15.917	380.03	48.319	15.863	77.862	54.785	18.809	100.237	448.422	121.824	126.35	166.4	54.563	237.54	115.897	29.0612	974.373	974.373	240.988	526.868	92.709	92.116	1080.73	314.088	7.8636	24.3418	9.9452	7.7377	4.875	13.7105	944.578	125.5	1244.72	446.178	191.089	75.164	24.277	259.667	279.892
122.712	483.906	88.327	108.742	1257.29	319.575	166.787	176.718	20.494	42.28	235.016	14.048	428.03	45.363	15.225	113.155	61.215	61.27	146.184	715.3	151.541	178.475	234.462	56.58	209.76	156.168	39.3878	1157.11	1157.11	284.346	473.961	101.453	167.674	1300.83	346.253	11.5341	19.4304	8.726	9.7049	6.5	17.0132	988.863	262.826	1358.82	500.98	203.811	104.753	37.66	280.083	244.757
123.525	348.399	94.643	69.845	1225.22	441.057	152.135	152.994	20.013	42.64	216.734	15.643	528.41	54.08	12.284	132.828	102.449	77.708	261.039	592	154.988	160.425	281.215	57.748	268.34	232.131	42.602	1168.98	1168.98	222.247	232.947	110.337	215.558	1368.32	364.297	15.8068	22.3924	10.3699	9.5738	4.9583	12.8026	1351.48	390.826	1467.61	800.713	222.822	111.301	53	283.167	214.387
114.347	237.746	86.99	59	1014.29	255.849	146	118.853	18.506	44.51	233.71	102.738	608.44	74.239	24.167	124.06	423.355	152.124	460.276	767.778	195.953	190.65	274.523	84.134	260.53	212.514	43.5204	801.349	801.349	131.58	124.539	126.756	261.849	1262.95	425.308	14.3977	21.5949	10.0685	6.6721	5.25	17.4868	1376.94	390.302	1494.62	749.604	178.378	137.178	93.149	341.552	255.64
122.237	293.63	81.255	43.814	870.386	140.915	103.292	83.712	34.468	38.88	301.347	269.024	465.52	434.602	84.314	112.983	601.28	184.899	730.526	845.233	188.153	187.262	244.954	114.319	263.89	188.991	36.1429	586.554	586.554	91.741	89.211	150.523	176.953	1001.45	437.967	13.5568	19	11.8082	10.377	6.6667	37.5789	1565.09	408.86	1527.59	872.604	184.1	147.192	100.383	874.115	439.937
136.729	373.254	99.653	31.32	747.02	98.038	78.854	62.318	117.87	38.64	279.008	312.631	399.73	838.186	151.275	107.922	758.009	187.989	899.132	660.633	185.859	148.625	157.8	142.235	264.54	184.766	33.8571	506.337	506.337	81.432	78.197	289.093	117.105	737.392	434.022	22.25	21.7468	12.8082	12.8689	9.7361	50.0132	1578.32	327.5	1509.17	838.158	150.633	220.466	144.426	1480.33	783.856
128.025	265.08	99.643	29.299	872.98	78.236	59.685	51.982	220.234	39.83	292.484	324.417	322.48	828.15	161.745	92.931	835.645	220.461	1012.5	660.111	155.153	111.375	174.031	182.008	235.77	138.271	18.449	548.253	548.253	66.593	64.184	263.326	80.07	699.515	486.385	23.4659	19.3924	8.6438	19.2295	6.25	54.0921	1582.61	248.593	1493.8	791.802	135.433	329.041	141.936	1582.76	907.333
129.11	208.935	247.898	24.186	787.753	70.075	39.011	37.841	234.39	43.97	286.202	279	273.99	753.938	167.745	76.672	880.14	202.438	1073	534.656	192.424	106.188	143.692	246.529	215.17	136.383	25.9184	431.554	431.554	65.802	56.092	194.942	92.698	770.155	495.901	20.2955	17	12.1644	21.5082	5.0833	41.9737	1543.99	176.535	1515.92	725.247	127.044	359.808	143.319	1596.87	1024.72
129.017	170.406	256.929	22.959	994.653	70.962	32.517	28.8	241.766	40.18	236.653	281	229.4	624.947	169.412	77.94	783.832	189.281	1210.45	593.489	207.859	104.838	155.277	346.235	240.01	159.271	25.4082	361.036	361.036	59.691	54.921	146.779	81.919	976.515	463.132	17.3068	19.8987	10.1644	15.7049	4.8333	47.5789	1483.67	127.698	1504.34	661.594	108.456	380.822	179.617	1594.17	1107.43
132.458	153.203	254.112	24.268	1128.94	66.642	24.247	27.612	247.364	41.54	237.089	264.536	221.47	611.894	162.902	59.5	767.785	192.079	1257.79	480.989	216.329	80.887	120.723	357.361	236	178.972	30.5612	406.843	406.843	87.296	58.566	114.605	95.105	939.639	480.637	19.6705	19.7848	9.4521	20.5246	5.3472	54.2368	1538.46	122.105	1491.62	604.297	95.522	392.096	160.617	1560.87	1209.77
130.763	138.312	258.765	21.433	1147.48	60.509	25.416	20.988	206.61	44.81	229.685	256.19	200.93	587.487	164.941	65.155	705.262	156	1200.63	377.5	196.8	63.475	81.692	387.941	239.09	221.645	29.949	703.482	703.482	171.272	69.829	113.674	80.256	966.021	445.462	22.5568	19.2532	10.411	10.7377	5.8611	53.4211	1414.41	129.07	1489.67	522.049	79.233	389.356	156.809	1564.5	1196.78
122.11	126	379.765	20.67	1106.83	57.113	24.157	20.271	229.299	46.16	202.79	243.702	207.71	442.982	133.059	68.026	722.701	168.315	1173.17	320.411	312.012	70.675	70.538	416.655	228.01	249.299	23.1633	683.843	683.843	113.716	67.632	147.57	77.651	941.773	451.066	18.375	22.5823	10.2329	13.7541	5.1389	43.5	1376.99	161.802	1549.7	434.297	67.644	381.151	145.851	1524.78	1213.6
124.186	127.833	338.714	22.722	954.01	51.509	24.449	18.8	240.338	43.25	229.573	249.143	202.78	327.398	134.5	62.095	831.794	132.685	1143.2	335.511	361.753	59.237	74.477	422.395	222.74	260.832	23.5408	493.952	493.952	93.074	60.474	112.314	135.453	1029.88	468.044	19.125	16.7089	12.0959	12.0656	5.2222	48.6184	1438.63	170.221	1536.12	356.386	56.911	366.11	132.426	1507.04	1236.9
128.102	112.819	233.143	20.918	871.574	54.491	22.371	18.453	200.104	42.9	248.363	252.298	186.87	252.212	116.147	56.293	729.72	126.742	1213.22	273.211	288.824	65.9	79.062	431.328	218.6	279.636	23.5204	527.181	527.181	122.506	66.816	103.442	140.814	817.505	467.758	13.9545	21.962	8.6164	15.2295	6.2639	53.8553	1466.35	148.488	1523.34	354.723	50.489	377.411	163.894	1421.98	1239.12
168.483	185.906	297.52	23.381	787.644	55.698	20.584	18.994	169.74	43.22	322.839	248.369	187.85	219.699	118.745	55.362	626.393	178.213	1163.99	239.778	360.682	63.688	72.462	452.521	221.53	266.14	25.2857	386.217	386.217	106.506	71.5	108.07	178.919	927.928	480.989	15.8409	18.962	9.726	18.918	7.7917	44.8684	1397.5	171.314	1535.75	353.455	39.722	376.192	154.574	1325.1	1247.34
150.644	187.384	272.949	21.856	733.753	48.387	19.944	19.306	125.935	43.47	305.419	233.155	174.42	177.655	103.422	66.664	474.729	136.978	1039.71	335.789	518.482	91.463	111.277	470.613	211.48	231.477	26.5306	431.675	431.675	74.321	54.632	148.07	168.256	895.959	476.319	15.75	20.7089	11.589	15.8361	6.5833	39.5789	1301.39	152.733	1514.25	292.297	39.056	419.041	156.021	1179.47	1238.6
187.28	147.739	465.714	22.113	727.683	55.274	21.494	15.865	82.688	39.92	268.411	191.321	165.31	146.434	98.922	56.991	388.598	80.528	1160.33	270.678	501.682	117.312	143.985	499.992	205.33	214.551	22.4592	555.602	555.602	113.963	59.711	168.023	123.709	885.412	460.154	14.6591	19.6329	11.411	12.4754	7.0694	30.3421	1216.48	141.035	1536.28	348.881	58.778	396.89	154.128	997.25	1166.06
177.475	130.783	579.694	24	741.624	57.755	19.933	20.859	102.091	32.95	474.25	217.798	170.86	168.009	99.961	56.267	597.935	57.742	1221.38	503.478	624.541	116.713	122.569	512.874	200.34	236.29	25.5918	528.94	528.94	118.741	63.579	139.767	139.035	604.557	446.681	12.75	21.7595	11.0548	12.2787	3.4028	28.2105	1181.01	148.721	1496.89	300.297	59.067	418.863	168.787	864.26	1157.46
151.534	118.268	586.918	25.216	630.485	51.547	21.73	17.765	104.883	42.32	462.46	178.726	178.93	115.85	106.49	54.836	443.972	63.966	1068.09	561.111	567.118	104.725	111.769	522.252	201.55	214.084	27.3163	566.241	566.241	84.543	51.395	155.384	116.721	512.258	444.692	12.9773	23.8734	9.2877	10.2951	5.9583	28.6974	1108.6	146.291	1514.17	301.574	57.822	403.521	151.255	778.229	1135.2
146.89	112.036	599.663	23.536	532.574	51.075	17.944	15.847	100.442	38.84	385.29	171.762	167.26	97.823	97.578	50.914	397.421	89.348	1112.93	463.433	510.976	81.95	129.785	526.412	193.14	211.206	32.8878	604.663	604.663	64.593	57.342	162.477	79.86	537.309	446.901	12.3977	21.8608	10.3425	11.7049	5.1389	29.7895	1071.5	122.5	1510.4	252.941	52.378	380.986	177.574	744.677	1149.92
135.466	106.949	570.071	23.876	403.455	43.651	20.348	17.912	85.766	45.82	330.887	179.821	157.07	98.912	89.422	62.836	336.421	81.888	1152.68	381.756	399.294	73.225	144.646	553.84	201.83	189.579	28.3776	512.048	512.048	61.358	54.5	132.977	120.488	490.515	398.934	12.7386	19.0253	9.1781	12.9016	5.5139	38.8947	959.225	116.36	1498.93	229.98	44.744	355.699	164.426	614.385	1095.96
125.568	108.841	556.143	20.32	354.287	46.83	18.978	20.176	57.74	41.55	420.315	187.881	168.31	91.319	98.216	62.457	347.692	111.36	1126.22	329.911	457.376	72.762	128.185	545	198.48	176.645	33.4694	487.542	487.542	52.988	60.184	110.233	88.581	504.918	425.692	13.8409	19	11.4384	13.8361	3.5833	37.8947	857.892	88.872	1517.79	230.752	42.078	373.685	186.234	599.208	1134.78
129.678	144.848	723.173	24.412	358.436	44.538	20.146	16.665	48.649	43.97	425.911	179.893	159.45	73.92	80.902	58.517	438.486	78.18	1067.42	387.922	369.482	56.225	144.262	564.571	203.33	172.093	25.0306	516.904	516.904	56.79	57.632	116.616	72.64	628.897	434.604	11.5795	20.9747	9.4932	12.8689	5.4306	41.5921	830.765	76.849	1528.02	241.287	42.522	360.452	173.085	660	1112.41
126.831	125.275	718.418	23.392	322.049	52.604	16.213	19.041	69.584	40.5	529.363	146.69	149.83	58.947	62.127	67.362	313	40.697	889.829	494.733	284.8	59.487	106.6	532.311	213.7	159.916	24.7245	526.193	526.193	68.025	57.5	107.488	98.5	642.072	468.198	11.25	20.6709	10.2055	12.4918	4.3056	32.25	811.902	88.5	1475.27	214.277	38.178	388.247	168.745	548.406	1129.6
149.873	106.812	830.398	23.309	304.208	44.009	19.079	17.141	45.26	42.71	612.734	133.25	151.39	66.389	82.696	68.259	233.682	29.787	908.776	484.578	227.671	53.475	110.815	552.647	223.61	141.701	32.3265	529.614	529.614	67.543	53.474	91.116	109.686	625.557	463.099	13.4659	23.038	10.9178	11.0492	4.6389	19.7237	804.333	102.581	1497.8	185.683	36.733	385.753	173.34	535.156	1123.24
148.636	101.877	757.898	23.206	233.149	40.311	18.596	16.418	36.623	39.64	727.581	98.119	168.32	78.071	91.784	60.724	522.411	57.91	1108.55	579.067	274.529	64.675	106.646	584.277	229.12	145.654	26.1939	608.952	608.952	76.222	60.658	105.953	109.709	860.649	474.813	10.7159	19.6835	9.8082	9.8197	3.4028	29.2237	894.549	89.581	1497.4	170.782	41.156	426.767	172.234	468.906	1116.34
131.093	95.196	668.01	20.887	194.109	43.538	19.921	17.929	49.558	38.35	665.935	79.143	155.81	66.673	77.118	59.078	430.514	82.573	984.803	562.278	210.8	63.1	122.831	614.933	289.67	137.168	28.9796	752.843	752.843	82.938	64.513	95.128	111.826	1214.95	462	10.4659	23.1646	12.4247	14.6066	4.8889	24.8026	1104.04	80.628	1476.35	198.238	47.378	403.603	172.957	369.167	1107.4
127.907	108.384	817.153	21.897	230.604	43.802	18.438	17.3	48.792	40.72	756.145	66.798	174.69	79.327	66	49.534	579.963	88.427	1007.36	461.011	279.788	59.75	103.323	578.756	257.73	139.168	29.0102	653.651	653.651	74.543	59.974	114.07	102.791	1177.85	452.681	12.5909	20.5823	7.8082	7.8852	4.4583	27.5526	1206.9	100.884	1460.58	172.436	41.411	409.411	160.957	421.938	1112.68
130.364	103.833	668.286	24.505	233.228	43.594	17.764	21.471	39.753	41.4	694.847	91.405	181.61	65.336	75.078	69.336	690.252	84.652	982.947	341.278	358.459	37.55	82.477	559.286	245.99	126.813	24.9796	785.819	785.819	113.235	72.289	101.5	81.372	964.784	494.066	14.2614	20.3038	9.9041	13.9672	5.6389	38.1842	1145.31	114.988	1442.68	160.089	35.056	397.329	163.553	446.594	1067.86
117.593	98.362	536.531	22.68	193.723	48.811	19.303	21.282	48.429	43.16	772.597	102.536	184.89	66.991	57.539	73.466	623.262	76.461	838.658	457.878	325.671	71.387	130.046	555.966	239.22	125.523	27.449	679.53	679.53	90.593	59.842	88.407	60.558	1061.47	458.692	13.2045	20.8354	8.0548	11.9672	6.6944	32.3158	1074.85	103.884	1456.62	183.901	37.189	418.027	156.851	438.667	1032.21
118.814	88.232	536.837	28.227	171.574	43.217	21.371	22.659	57.403	42.74	857.661	126.548	178.1	66.788	69.373	70.5	632.383	47.281	819.579	516.244	248.412	64.525	99.892	611.933	252.25	146.636	33.0714	625.048	625.048	77.111	64.921	86.256	88.349	927.567	444.473	16.7841	21.2405	9.5205	7.3115	5.4167	35.4474	1173.8	83.07	1369.65	244.059	56.478	436.041	161.489	382.323	1099.61
124.551	93.101	551.653	22.959	149.624	50.934	16.022	18.582	46.714	39.89	701.008	87.952	175.71	71.451	64.098	62.853	474.402	89.337	759.382	507.178	314.647	51.062	108.831	545.899	231.71	144.701	29.4592	513.916	513.916	87.16	70.066	94.198	54.488	936.629	459.33	15.3409	20.1392	9.9863	9.6721	5.4861	27.4868	1214.21	116.965	1425.67	229.653	16.222	159.753	121.213	295.448	867.595
129.898	91.732	527.286	20.649	147.772	49.83	21.303	22.659	46.636	38.11	681.952	62.036	155.26	55.743	51.333	64.888	411.178	80.978	675.224	634.367	285.518	32.438	105.2	564.109	212.22	135.299	31.8163	577.711	577.711	102.025	71.592	86.721	65.372	1373.64	454.055	15.3977	21.4937	9.6986	8.8361	7	19.6842	1081.58	167.523	1511.48	223.168	53.133	365.192	146.702	416.927	957.847
125.034	114.775	444.214	20.155	143.257	39	19.449	17.529	50.675	40.35	623.54	64.69	162.43	54.531	45.814	62.233	443.776	92.865	670.461	624.089	218.976	54.325	135.692	539.504	215.87	128.178	28.8265	487.855	487.855	117.84	69.105	76.86	41.244	1290.13	399.286	16.25	25.5823	13.1781	7.2787	6.5556	24.1711	1004.27	148.605	1497.12	201.317	46.1	369.055	139.596	393.677	957.919
128.78	94.304	370.296	25.34	143.525	47.047	20.449	20.241	59.519	42.27	591.427	51.476	152.53	59.54	41.52	78.759	313.944	100.809	704.868	586.922	198.576	62.312	113.862	493.689	194.76	122.047	27.6429	642.181	642.181	153.346	78.171	84.802	83.384	1032	388.78	10.9318	21.2405	8.6849	8.2951	6.4167	37.7105	1015.99	130.407	1488.38	171.327	41.756	334.438	138.043	469.271	966.063
120.305	99.71	407.929	21.278	129.307	48.774	18.539	20.288	37.286	41.22	631.089	52.607	155.05	59.46	54.343	97.845	304.467	97.101	732.816	478.222	143.659	60.075	125.538	633.79	198.6	114.486	31.2449	494.398	494.398	125.79	73.618	89.744	86.884	1239.37	367.396	10.625	17.2025	9.0411	14.4262	6.6528	50.1974	936.598	108.023	1464.35	195.119	45.411	351.466	146.83	501.115	954.252
125.966	93.703	440.224	22.526	163.347	46.396	18.337	19.4	31.701	40.12	531.984	71.107	154.58	60.46	57.108	89.629	341.383	100.539	766.697	534.089	142.494	72.713	183.954	660.118	195.7	118.206	27.8878	528.265	528.265	102.617	58.355	83.267	108.919	1263.58	358.242	16.6818	20.9114	13.7534	11.0984	9.8889	48.6316	781.147	123.93	1508.59	173.802	34.311	332.767	149.021	512.188	924.586
119.161	83.783	602.969	26.722	179.713	47.792	20.191	18.059	24.519	44.35	582.065	68.012	189.9	55.186	52.843	74.069	427.336	51.315	608.592	430.589	127.235	65.075	205.508	692.689	202.03	119.196	28.6429	438.843	438.843	109.407	72.013	99.988	80.791	1101.48	327.593	15.1932	26.0886	14.5479	19.2295	7.1667	40.6711	763.324	164.267	1519.62	198.911	39.144	351.877	150.085	413.323	895.27
126.669	78.739	414.898	25.639	154.228	49.321	20.506	19.665	17.974	36.76	683.879	88.726	187.03	57.372	60.363	75.422	448.935	70.506	753.711	424.711	125.918	59.075	224.6	659.504	186	113.364	28.9898	520.663	520.663	111.605	64.605	90.523	115.709	771.144	388.923	11.5341	26.6203	13.9726	16.623	7.3194	32.8816	823.931	222.43	1505.29	176.644	35.078	322.753	180.213	376.604	885.459
126.695	172.638	491.837	25.258	144.149	46.689	22.36	21.618	31.961	43.21	590.782	114.869	185.79	64.319	56.059	68.931	548.336	83.416	752.342	354.311	120.576	66.037	224.969	673.639	200.06	121.925	30.6531	358.458	358.458	112.543	62.145	104.395	111.884	720.979	376.165	17.0227	21.2025	10.7945	12.8361	5.8333	37.5921	718.755	230.174	1510.85	162.792	44	308.548	144.979	294.615	833.838
129.508	128.333	475.673	27.784	139.337	40.802	19.82	27.047	24.312	38.67	478.379	108.012	182.79	65.867	55.569	74.81	526.43	130.91	729.566	253.633	118.988	83.825	190.415	664.008	190.62	110.084	31.551	467.639	467.639	103.469	65.25	99.558	143.012	596.165	371.363	14.5	26.3544	14.0959	21.6393	11.2361	29.6842	632.314	215.221	1512.11	156.861	38.322	324.096	148.468	264.219	773.297
122.593	111.935	538.02	28.814	146.178	42.642	22	22.847	27.364	43.39	514.742	105.405	191.41	77.46	66.118	80.155	624.28	110.989	730.145	309.233	149.047	82.588	176.985	607.597	207.99	116.813	33.8571	609.181	609.181	170.864	81.882	89.57	144.198	773.01	332.154	12.0909	21.4937	11.9178	12.6557	10.9028	30.3553	693.343	202.07	1504.32	155.455	36.678	304.534	141.745	226.458	795.505
117.898	89.913	599.143	28.784	155.228	49.132	19.191	26.765	32.545	38.77	508.766	135.821	171.85	89.876	60.961	74.724	584.907	137.596	769.329	534.867	173.376	101.037	189.077	595.63	185.07	110.607	35.2041	539.554	539.554	323.012	96.184	88.407	87.663	880.062	335.484	19.8977	25.6329	11.7534	12.541	11.2778	25.0395	696.363	164.128	1477.71	175.614	42.756	319.822	132.979	207.615	756.441
125.229	87.428	497.602	27.206	154.782	50.566	16.697	23.782	22.662	39.08	403.218	152.679	184.24	127.434	87.245	74.871	562.654	135.449	907.461	443.511	155.306	82.375	206.6	660.168	202.79	115.075	31.2959	723.988	723.988	346.185	112.5	94.081	127.151	1131.28	319.22	17.2955	24.5949	10.8767	17.7869	8.7778	28.75	682.167	202.291	1513.14	154.485	35.822	316.822	144.851	250.781	764.64
115.678	81.609	504.408	27.175	228.871	48.34	17.618	23.394	28.338	40.35	463.008	157.464	159.41	121.257	84.422	89.966	364.841	83.865	768.447	441.956	140.941	76.338	207.262	657.798	200.43	116.168	31.5408	618.313	618.313	244.111	83.947	93.733	100.895	884.639	315.429	18.4886	24.3544	11.0548	17.459	8.4306	23.2763	574.373	212.593	1505.92	187.069	42.444	342.753	137.191	204.229	718.784
114.22	78.978	492.276	22.629	260.436	51.028	20.966	20.441	24.325	42.77	388.202	157.476	159.66	107.009	96.206	94.103	339.318	55.944	772.566	344.4	121.847	69.238	194.8	664.756	193.97	117.888	40.2143	701.855	701.855	174.753	91.434	101.767	101.244	631.268	322.143	15.125	19.9494	14.0137	14.7541	12.3056	26.6184	518.225	200.826	1510.44	172.574	40.2	329.644	136.894	256.688	671.595
122.034	72.123	337.194	21.186	265.158	53.557	22.966	19.2	36.286	41.05	505.266	177	168.07	150.788	84.686	97.733	381.841	122.337	643.855	365.9	149.565	67.588	190.185	646.613	197.03	107.421	33.6429	705.145	705.145	121.42	102.618	96.047	125.837	615.412	306.22	16.3182	22.5063	16.0274	13.377	8.0833	29.4342	469.422	134.814	1491.08	148.574	38.978	335.164	146.447	248.656	655.477
122.373	73.833	384.265	21.835	259.168	47.575	19.461	21.088	41.338	39.6	556.887	137.179	176.87	142.699	94.039	110.086	547.112	141.899	734.355	356.156	143.741	47.375	170.185	590.79	186.99	111.523	30.8673	751.759	751.759	149.654	93.013	103.837	126.43	516.124	291.747	13.3068	23.2278	14.0959	17.3115	9.9583	23.9868	422.755	171.674	1524.73	175.535	35.967	315.342	149.979	253.51	690.072
116.644	71.942	397.878	19.691	206.475	48.019	19.393	20.459	32.273	40.81	704.653	166.274	176.56	115.106	81.647	102.948	523.72	157.281	722.197	450.222	221	74.037	218.877	619.235	189.01	107.486	36.0816	677.952	677.952	148.889	87.763	132.512	122.035	547.825	269.648	16.3523	24.0127	14.8082	16.623	9.0833	24.1447	370.755	168.093	1511.71	176.782	41.767	345.658	165.489	329.625	780.928
117.119	69.775	411.663	23.722	171.287	49.283	19.708	21.7	34.052	36.46	724.871	171.321	181.33	120.735	96.657	127.017	614.645	155.663	739.776	449.411	355.412	67.738	220.031	641.84	194.15	112.972	31	768.398	768.398	137.79	78.211	148.895	113.116	903.515	278.571	13.8295	20.3038	12.3973	16.8033	6.7361	27.4079	388.971	230.302	1550.62	273.97	55.6	321.89	138.319	411.375	715.928
111.034	113.283	577.408	23.258	169.871	42.679	23.73	26.729	38.494	42.47	676.968	135.679	184.01	95.876	90.314	110.991	610.963	136.685	750.434	348.167	276.635	62.112	177.6	617.824	190.45	105.224	27.6837	681.94	681.94	131.235	79.803	120.686	79.419	776.268	268.934	16.0227	21.038	16.0411	14.3279	9.625	26.4605	352.98	185.36	1503.03	248.297	36.556	284.534	144.766	619	680.532
[truncated: 14 more columns]

## Sheet: RightSide_RStim
303.31	127.575	21.212	45.4639	33.228	43.4896	92.809	19.136	60.422	12.848	26.272	16.478	1078.36	41.0333	43.5312	259.692	239.47	395.022	326.101	709.504	139.371	41.5926	51.371	14.662	204.819	70.792	99.613	66.7586	13.4043	9.853	118.385	48.5304	701.646	925.078	854.427	190.588	1934.79	279.651	134.911	475.107	1076.33	412.065	639.281	1781.43	300.6	699.219	1134.67	32.2588	12.392	41.9694
249.026	98.983	17.364	27.0619	23.114	39.75	81.338	36.369	46.477	12.47	65.019	12.873	944.099	34.8222	35.375	148.902	193.02	351.902	242.442	510.561	98.257	33.0494	48.45	14.451	206.931	62.062	76.85	48.2184	17.4681	21.493	87.022	35.6435	501.455	728.516	628.073	217.529	1915.78	226.46	164.19	549.947	1052.54	414.352	795.902	1769.52	813.309	664.5	936.662	25.5706	14.278	41.7755
198.276	79.767	17.729	18.6907	10.57	41.7708	71.265	54.961	51.44	12.47	68.32	14.403	867.835	24.1111	32.2969	117.846	188.483	298.022	164.775	358.892	78.971	34.0617	34.786	13.932	128.014	61.896	45.2	43.1724	20.234	36.373	68	26.2522	344	597.219	488.402	185.647	1872.55	206.206	161.152	475.4	979.088	397.898	900.561	1784.07	782.5	563.01	732.162	20.3706	16.722	36.3367
210.147	62.217	11.517	13.6701	9.924	60.625	56.618	49.689	40.147	14.667	85.136	17.575	657.636	23.5111	29.7266	120.818	157.919	258.663	115.372	245.46	53.291	24.8395	27.786	12.278	91.083	51.594	27.263	31.3103	17.7872	44.053	63.011	20.8522	250.02	548.391	411.512	178.471	1830.66	163.54	188.506	494.307	958.559	403.935	1071.68	1756.36	652.727	448.208	566.525	25.4765	17.468	35.551
214.224	60.167	14.449	14.9485	9.038	60.3333	56.779	41	46.523	20.333	97.136	11.104	574.281	15.1333	34.1953	95.734	135.785	235.685	83.279	171.849	40.4	18.8395	20.214	15.211	85.486	48.083	20.388	28.8276	14.766	47.773	49.868	18.0261	252.747	508.531	333.939	168.941	1753.7	142.206	190.987	394.947	926.588	416.88	993.537	1725.33	545.618	439.531	437.25	20.8941	12.608	27.4796
179.026	135.742	13.873	10.9691	10.241	56.375	56.294	44.175	52.486	23.652	60.534	14.007	484.107	18.9111	41.0234	86.615	123.067	206.087	54.287	123.655	35.074	15.7407	19.057	14.684	97.667	48.396	21.45	27.1494	15.7979	36.48	43.747	10.4087	236.838	468.797	320.756	224.618	1708.78	105.397	198.937	353.84	824.186	431.657	1145.85	1734.7	561.018	429.49	373.562	20.8647	12.709	31.0306
174.474	151.733	13.839	14.4742	13.291	53.3958	57.588	39.262	58.734	39.167	67.718	16.328	399.893	13.9778	34.2109	92.727	101.772	170.348	43.364	87.698	25.834	14.6296	14.886	14.609	72.028	46.552	22.575	25.0805	15.7766	29.613	40.714	10.0261	207.838	467.438	355.451	286.559	1627.56	96.619	212.785	333.147	816.373	410.759	1229.01	1724.92	584.355	543.396	286.388	21.4176	15.709	28.8367
139.647	246.975	13.288	14.4639	25.797	48.125	60.515	38.078	72.193	65.015	78.369	15.612	342.537	12.2333	35.3828	80.385	91.51	154.467	30.736	84.302	23.257	9.6914	12.857	15.075	89.944	45.594	17.525	20.8161	11.0851	31.813	32.89	6.9826	153.586	484.109	323.744	208.265	1514.71	89.175	225.785	333.32	892.912	418.731	1341.19	1697.43	609.309	517.302	240.738	24.4294	10.228	27.7551
118.078	293.108	18.966	15.0206	36.785	46.6771	48.941	44.165	84.495	17.28	41.563	12.209	268.645	11.1444	32.3203	94.07	78.893	138.424	26.481	63.043	18.754	7.5185	12.943	10.602	98.958	46.062	18.675	20.5862	14.4894	34.573	25.923	6.7913	153.667	412.5	274.512	183.824	1581.54	79.556	216.987	281.64	820.853	418.306	1328.46	1687.09	647.064	394.427	205.025	20.4941	14.544	30.6224
104.948	261.342	18.763	19.7938	28.62	39.8229	60.794	44.049	122.706	88.038	84.563	17.709	224.926	9.5444	43.6719	114.231	69.067	116.25	21.946	47.856	14.417	5.6173	11.457	12.579	115.639	44.667	17.9	24.3678	13.0532	38.013	25.462	8.1478	123.778	432.344	250.963	222.265	1549.69	63.238	214.013	242.147	776.775	417.333	1157.69	1719.52	573.645	436.625	168.738	18.3882	16.19	30.9388
133.353	298.217	18.703	22.4433	32.987	43.8438	76.162	43.204	138.917	109.371	103.951	13.037	189.496	12.7444	32.5078	129.371	55.403	111.978	24.519	73.295	16.497	6.3086	8.314	12.504	141.958	49.677	16.737	25.8046	13.117	36.88	24.055	4.6087	175.182	371.516	261.159	369.235	1510.38	55.857	213.734	206.747	921.196	439.407	1250.45	1774.75	604.182	404.177	140.413	17.2059	16.519	26.5
139.457	343.517	48.093	32.732	39.81	40.75	66	42.155	140.55	110.098	110.019	13.903	204.934	10.1222	37.8359	121.517	54.154	102.348	24.132	120.201	18.097	7.5432	10.007	14.158	113.083	49.271	14.55	21.1379	11.9043	31.067	17.473	7.4696	148.091	345.828	275.561	436.235	1426.94	60.19	221.646	208.213	893.745	450.259	1336.31	1725.17	598.655	343.542	116.637	18.0706	15.722	30.2653
196.017	363.9	42.432	29.567	27.899	46.9375	88.912	43.883	143.844	112.795	147.184	16.709	152.537	11.8889	33.1562	122.392	50.141	87.424	21.876	87.158	17.4	6.716	8.736	14.045	93.806	42.99	16.65	23.5172	13.2234	20.347	21.165	6.2435	187.455	350.859	255.268	459.971	1428.79	42.635	237.405	180.08	928.127	479.148	1345.05	1742.51	596.155	327.188	90.05	17.1059	13.418	30.2245
290.629	378.633	35.297	23.9588	24.165	38.4896	184.471	37.816	144.771	108.826	158.524	18.455	145.851	13.3333	32.8281	123.594	34.946	74.141	19.488	79.597	13.943	9.3457	12.05	14.556	117.194	52.188	18.55	24.6437	11.1383	23.587	16.495	5.8348	186.919	321.188	249.854	385.559	1352.19	49.254	241.797	142.827	947.176	470.25	1417.27	1733.66	710.045	306.688	82.85	16.3059	14.582	27.2755
254.302	231.225	34.432	29.8969	37.152	43.3229	168.309	42.67	160.275	113.068	112.32	14.418	117.628	9.6	33.8281	133.552	36.651	65.88	17.279	71.388	11.32	10.2716	11	15.128	106.847	49.146	17.562	19.931	11.1596	21.16	19.692	8.9826	174.091	325.594	239.854	272.941	1286.53	56.302	246.734	137.747	1035.36	486.648	1264.1	1729.67	801.318	339.844	85.363	15.9588	14.076	31.4286
214.819	232.7	42.856	30.6598	44.62	37.2292	197.471	51.437	170.376	122.545	109.942	16.94	106.521	16.0778	30.7031	135.902	30.141	54.565	17.116	55.338	12.006	7.4815	9.05	13.925	144.472	46.938	19.013	23.7356	13.8191	13.053	17.868	6.9826	203.475	250.625	210.659	381.941	1387.96	50.349	244.101	113.88	1023.33	487.352	1085.34	1730.87	836.9	369.531	92.637	18.4353	16.152	42.551
196.776	241.35	37.517	24.6701	24.025	36.9167	114.029	41.476	188.523	97.826	85.825	18.604	98.959	19.3111	31.9141	125.58	30.711	50.522	21.907	44.173	11.189	9.7284	9.164	11.308	121.806	48.594	20.775	22.4828	14.8404	15.387	17.67	6.4261	214.172	284.953	200.549	381.882	1332.8	57.079	238.494	108.52	1160.74	497.194	928.524	1767.92	920.755	321.479	79.338	16.8294	13.949	38.6531
173.371	286.383	33.864	18.732	32.519	40.0521	160.574	45.767	204.826	97.121	95.728	16.664	116.512	17.2222	32.1875	133.797	28.221	41.467	17.085	51.388	10.36	10.0123	8.607	11.286	173.431	52.396	17.55	27.1264	12.9574	12.227	15.077	7.5565	167.354	286.656	189.439	339.294	1340.69	56.349	260.418	197.12	1172.74	500.685	955.622	1756	921.3	317.073	92.4	17.9529	13.937	49.1939
193.043	324.908	23.119	21.9691	60.456	40.0938	133.382	43.767	188.11	74.939	111.35	23.269	100.074	16.2333	31.625	155.566	23.154	37.043	21.806	42.446	10.046	8.8148	7.907	13.09	236.333	43.906	18.212	25.1494	14.5957	10.68	13.945	6.2261	160.394	317.344	222.659	310.206	1301.71	53.476	257.228	269.16	1192.18	512.194	1156.96	1779.78	1180.13	371.76	86.637	17.8765	15.38	43.5306
256.517	307.808	28.161	24.0412	41.987	39.1979	162.279	38.99	201.505	59.939	107.942	19.478	109.521	20.6889	32.1406	154.168	20.691	31.511	20.109	40.878	13.046	9.4815	12.257	12.06	216.778	50.885	19.425	23.7816	10.8723	11.107	16.989	7.3739	201.081	285.969	233.524	283.735	1331.09	50.81	265.228	252.08	1134.46	492.88	1176.61	1784.7	1204.14	349.542	73.025	20.2588	14.861	36.8673
215.578	297.575	24.483	24.3402	33.734	43.5521	199.603	52.243	226.119	68.538	112.359	17.418	125.711	20.3556	30.4062	171.692	19.591	31.326	43.814	35.504	10.794	12.9753	14.6	11.188	211.306	46.177	17.663	26.8736	12.7447	11.613	13.736	9.6261	247.687	255.609	233.085	232.765	1353.85	47.651	244.722	214.533	1123.46	476.852	1154.6	1823.27	1187.7	286.938	87.025	15.7529	15.114	29.1224
298.043	294.817	18.22	21.5052	23.443	42.8542	124.309	53.816	233.248	107.561	100.019	13.164	130.388	21.4444	28.1562	170.888	21.866	33.12	33.55	32.324	13.029	8.1481	13.036	13.925	162.167	46.896	18.388	21.0345	13.5957	17.107	18.044	8.8957	231.818	242.406	215.988	206.176	1490.53	46.079	251.633	236.373	1011.29	514.583	1036.91	1814.57	1334.09	407.344	101	16.3647	14.342	31.8571
340.103	306.692	20.89	18.866	20.456	32.3333	122.603	43.874	204.991	84.485	122.117	22.209	145.198	16.6667	31.5156	155.098	18.705	29.228	25.519	42.266	11.76	8.9259	11.414	10.556	127.583	47.406	20.7	22.8161	11.117	19.373	19.099	9.4609	237.758	239.266	218.817	191.5	1580.35	55.302	262.177	235.093	985.392	513.509	910.366	1834.35	1456.61	470.906	90.137	16.4882	20.62	29.9898
332.457	308.683	25.161	16.5464	28.43	37.3333	331.735	40.301	172.862	80.955	125.408	28.507	151.207	17.3556	31.8281	154.224	15.966	23.25	22.209	33.338	18.766	14.6914	9.571	12.586	106.597	51.208	35.175	23.5977	15.617	18.147	14.516	9.0957	260.343	230.031	250.354	145.176	1647.96	49.492	261.62	297.16	994.157	496.963	841.561	1832.58	1440.87	417.927	78.037	16.8647	16.342	28.1531
367.871	249.967	24.932	20.9175	30.025	40.3646	228.544	36.369	194.119	97.394	145.466	19.664	127.752	16.3667	32.9297	142.888	18.678	27.152	21.171	45.122	12.577	10.5802	10.5	12	74.403	48.865	24.587	24.4483	11.6596	14.693	14.978	8.6609	284.313	212.922	242.512	158.824	1644.39	57.857	265.241	275.827	910.696	510.972	732.488	1819.27	1345.31	392.583	84.512	13.6294	17	28.0612
403.121	281.642	22.627	23.9485	40.785	38.125	296.618	40.913	216.624	96.303	133.592	32.015	117.281	16.7556	32.6406	156.42	17.758	22.38	19.62	38.302	11.194	8.3457	9.957	12.872	94.542	48.094	24.288	23.977	15.2021	10.68	16.264	10.1043	296.303	207.938	272.037	221.206	1677.55	66.825	277.316	231.72	919.088	515.306	772.305	1819.44	1309.65	433.208	85.4	17.9824	19.709	32.051
388.345	297.633	21.11	20.5361	60.215	43.2604	337.515	33.748	214.817	81.955	103.621	17.552	121.223	18.3778	32.2969	145.077	18.45	24.391	17.992	33.705	11.503	7.9877	8.714	13	78.347	45.479	30.325	26.4483	9.8085	12.173	13.857	8.1391	307.061	226.594	259.732	224	1609.38	46.794	279.127	220.453	836.912	520.38	687.719	1824.44	1244.57	379.844	80.9	16.1294	13.025	29.3061
370.888	287.708	17.754	22.134	60.899	35.6458	291.676	44.883	215.899	96.758	106.816	23.231	114.992	16.7778	32.7812	130.028	15.96	23.913	18.256	33.065	11.097	7.8642	8.836	11.143	92.833	47.531	24.312	28.4023	10.3085	10.987	12.912	6.2609	325.172	218.406	252.183	186.735	1573.24	50.841	262.456	233.053	739.088	523.732	618.329	1826.3	1237	337.802	84.475	17.1353	19.646	31.7653
312.086	267.933	30.737	31.0722	70.342	44.3854	235.824	32.583	218.853	100.826	143.893	29.052	89.066	19.1778	30.6328	138.182	19.275	20.554	16.853	32.403	12.211	5.8272	8.614	10.301	85.111	50.042	23.812	25.1379	10.4149	14.747	15.242	6.3913	283.071	235.375	274.878	183.559	1492.79	54.286	267.19	267.933	913.5	527.815	619.854	1797.39	1238.31	352.385	89.738	14.8471	16.747	27.3163
343.466	359.133	51.763	31.5361	47.43	40.3125	333.132	38.252	277.807	130.333	164.34	19.716	88.041	16.0333	32.0625	137.336	16.04	25.348	17.992	34.784	9.937	6.6914	9.386	12.203	103.444	51.823	22.312	26.7586	10.266	11.68	14.396	8.3217	253.768	193.688	267.866	133.794	1502.21	52.873	286.114	245.96	871.196	531.898	607.427	1791.49	1233.71	346.417	114.012	14.8059	12.911	31.2041
330	356.517	65.678	34.5464	54.139	43.875	495.912	49.602	249.037	118.318	98.922	31.164	80.372	16.6778	33.4766	149.538	17.081	20.337	20.612	38.489	11.451	5.8642	9.757	11.12	91.625	42.5	20.237	21.2069	11.4787	10.693	12.505	7.1391	222.535	183.75	302.463	143.5	1527.54	47.873	272.658	301.013	877.647	518.157	549.939	1796.34	1231.19	339.083	119.075	16.6	10.785	31.0918
283.75	270.7	53.161	27.6392	35.468	40.8542	460.574	44.408	275.037	108.083	113.951	26.791	74.851	17.6667	33.5312	156.58	17.51	24.587	15.682	36.381	12.177	7.8025	11.857	12.805	125.139	54.083	23.575	22.2069	8.1596	7.267	11.407	9.2696	226.253	202.656	299.256	141.735	1635.21	45.667	293.722	312.32	1034.49	518.565	660.561	1781.03	1116.21	424.344	101.088	17.9941	62.671	49.8061
258.81	528.5	45.466	22.8969	37.228	42.3438	478.044	44.019	245.826	95.97	90.816	27.552	81.86	21.8111	35.4922	158.091	16.221	21.815	17.822	70	9.434	6.7778	9.743	11.248	170.972	51.719	18.112	22.7011	12.266	10.6	13.945	6.7826	285.263	243.891	256.305	162.765	1551.36	53.571	317.038	326.547	1092.11	512.333	670.866	1801.22	1114.2	444.281	107.963	24.0471	56.911	49.7041
348.405	482.8	62.915	18.9278	53.797	39.4271	745.809	43.592	249.725	87.864	107.845	32.687	73.843	19.3111	27.5	174.392	16.336	26.88	15.101	72.173	10.783	5.3704	9.093	12.218	157.097	49.646	19.7	21.5862	11.3511	11.413	12.121	8.887	279.707	247.094	241.073	120.206	1543.9	52.698	313.557	310.053	1031.15	485.722	672.378	1766.23	1163.41	426.458	98.675	32.7647	40.797	40.7551
335.44	378.575	53.11	27.3505	53.797	45.6042	561.559	36.874	239.248	87.576	104.854	36.216	69.372	14.0111	24.0547	139.007	16.839	20.924	21.093	74.727	11.171	7.0494	10.15	11.481	158.583	46.125	27.325	26.3678	11.6277	11.253	16.297	7.2783	269.586	217.578	238.744	188.559	1494.14	52.349	305.177	280.387	1025.88	499.759	613.768	1754.23	1187.68	410.562	80.287	28.8059	43.937	36.2245
329	430.5	45.644	27.1134	64.911	44.0729	570.765	37.786	225.028	103.053	87.087	36.493	195.537	24.5778	39.0234	231.622	16.356	22.348	16.736	76.187	14.366	9.3333	10.607	12.271	155.389	60.292	54.037	24.023	11.7553	9.693	15.143	6.9565	291.232	186.109	223.488	163.206	1409.91	57.032	324.684	326.027	978.725	509.944	555.317	1709.35	1262.01	391.781	87.625	26.3529	38.101	34.0816
309.284	463.433	42.127	21.9485	59.329	40.25	286.632	38.476	225.908	102.561	90.932	28	139.248	19.4222	31.4062	188.559	16.604	19.837	18.744	80.036	11.04	13.8148	11.707	10.12	169.792	57.188	74.45	26.4368	11.6064	12.04	13.418	6.4783	254.333	195.266	244.134	128.441	1325.54	54.143	330.785	301.973	1028.55	508.935	605.89	1707.01	1214.21	445.448	85.338	25.4176	28.241	28.9082
486.862	473.583	34.805	25.3196	52.81	46.5	326.515	42.767	243.56	89.644	119.544	30.478	106.355	20.5556	33.0078	183.734	16.631	29.848	17.907	82.424	13.143	13.0494	8.929	11.271	225.861	57.354	70.25	21.5287	11.5957	7.893	12.846	5.8348	222.848	193.625	294.512	157.882	1177.95	55.095	366.57	305.6	1057.79	575.518	622.927	1686.25	1064.03	465.667	84.062	23.6941	22.203	30.9388
488.603	530.417	44.839	35.3402	70.937	40.625	186.324	37.631	251.651	118.53	134.631	28.687	143.711	19.7556	30.2578	232.007	17.06	25.674	19.698	78.424	11.84	9.0741	9.271	13.429	238.028	53.167	45.975	21.6437	9.4468	8.933	13.275	5.5913	225.717	187.219	278.098	148.412	1342.53	47.302	331.316	314.387	959.627	524.593	528.415	1709.25	1091.46	460.302	62.575	21.4294	16.329	29.2959
399.043	473.233	73.322	27.1237	58.013	42.5	304.706	37.845	266.927	99.341	109.825	38.373	129.041	22.3778	35.2344	235.629	15.45	22.652	17.953	85.885	11.417	15.2963	10.236	11.444	229.028	48.125	32.825	28.2184	10.1064	9.493	14.264	7.9304	265.96	199.609	305.695	199.941	1419.46	69.476	342.316	321.4	1042.77	488.519	490.476	1720.66	1144.62	522.385	64.75	18.6882	14.62	27.1327
429.552	364.15	49.237	30.3505	60.481	37.8229	422.206	40.631	245.615	85.977	105.864	52.187	111.884	24.6667	32.1562	232.916	18.631	29.163	17.806	108.813	14.857	13.7284	11.236	13.729	209.903	54.833	63.9	24.9655	10.7766	11.84	15.33	5.6174	227.646	206.172	291.549	169.118	1459.96	59.794	334.557	301.587	1160.97	485.528	589.402	1710.77	1088.62	549.792	68.875	19.0471	13.532	30.4898
398.914	293.225	51.814	35.6804	41.127	37.8229	397.074	34.252	251.303	87.606	66.243	46.022	97.702	21.9333	33.6562	219.364	17.456	20.913	18.132	81.827	14.806	8.037	13.679	11.293	221.792	44.49	47.112	25.6552	10.2872	11.52	16.418	6.4348	268.303	162.578	282.939	206.912	1592.72	101.302	347.823	299.827	1037.14	481.231	613.354	1721.57	1157.28	553.99	96.5	17.5588	21.734	36.1327
342.974	338.45	60.025	36.4227	48.987	45.7188	442.735	36.078	242.083	64.114	35.398	38.321	82.702	18.9778	32.8281	174.986	18.893	24.13	17.109	86.525	21.937	14.3827	12.85	11.677	251.319	55.5	35.975	22.3563	10.2234	10.92	14.055	6.9391	230.232	127.938	318.012	213.529	1677.4	305.683	367.038	284.907	1068.69	435.037	637	1682.95	1063.74	664.646	128.9	14.4588	42.342	34.2245
268.957	309.45	82.72	40.0825	60.076	44.6146	387.735	41.359	204.275	43.583	27.466	22.09	91.587	18.4556	34.3125	149.622	16.013	44.62	33.527	57.36	43.057	49.9506	22.514	13.669	371.792	53.323	31.112	31.4138	11.266	9.32	12.143	12.113	213.949	109.188	272.512	294.206	1546.49	460.524	414.468	263.347	1155.56	355.602	668.061	1577.21	941.909	938.469	96.062	13.4824	79.886	34.0918
213.276	251.983	70.347	34.7938	60.835	42.8854	261.941	50.398	158.44	30.227	17.728	22.373	142.504	14.8667	34.8828	126.699	17.416	66.957	135.853	49.036	71.194	66.8148	57.279	12.105	499.736	50.76	45.688	32.5977	11.2872	10	12.231	24.6696	160.485	102.109	278.866	279	1351.81	581.143	498.013	235.267	1119.41	312.12	683.805	1408.86	761.309	1020.15	82.838	13.1235	119.557	49.2449
177.983	210.35	46.856	35.0309	28.835	41.5938	151.779	49.01	119.367	21.538	15.67	20.328	174.174	18.9333	34.5859	124.776	15.188	65.359	164.465	54.468	81.063	65.4691	100.136	10.917	619.889	56.427	37.838	26.1379	11.8617	10.227	16.253	30.3826	113.727	89.953	267.854	176.765	1147.47	718.365	641.62	176.44	1085.78	269.333	711.476	1269.07	718.718	939.104	69.938	10.8176	97.709	48.2041
146.905	141.467	33.381	29.0722	40.747	37.1771	100.235	73.078	89.587	16.394	16.534	13.724	185.727	14.9	34.1719	158.79	16.376	57.935	182.085	43.777	92.389	64.716	102.293	11.346	481.5	60.031	36.737	27.046	10.8617	10.453	15.154	36.3478	76.939	70.406	229.024	329.059	1010	757.254	809.316	135.52	1119.91	208.87	802.159	1117.86	617.173	894.344	53.562	10.7235	80.785	34.398
157.784	195.267	25.39	19.8144	39.772	34.75	76.412	107.485	64.927	16.909	14.66	16.642	189.496	16.8778	35.9141	188.126	15.557	62.022	201.791	42.561	99.451	68.4074	133.314	10.887	368.222	55.49	26.525	21.5517	12.4255	11.013	17.89	36.3304	68.313	70.344	292.098	224.471	853.15	757.619	1044.23	117.373	1044.83	181.037	1016.28	984.481	669.691	720.042	65.037	11.7	93.848	28.6327
211.621	263.5	16.61	13.8763	48.304	30.9271	61.147	134.165	49.22	15.515	14.476	14.216	181.818	15.7444	39.0938	146.818	16.872	61.674	200.783	35.338	98.189	64.5309	131.721	11.782	338.819	50.156	26.962	25.2529	11.5851	9.573	16.275	46.2087	62.364	62.25	271.537	196.118	710.013	728.492	1281.28	102.76	980.569	146.574	1179.01	859.273	631.018	579.688	59.737	9.4529	94.886	30.8571
245.862	335.65	16.314	12.3918	39.519	41.9375	56.515	159.942	44.807	14.03	15.515	15.799	102.793	8.9889	35.2578	143.084	17.295	74.522	209.698	34.439	91.086	65.9877	140.864	13.316	215.597	55.333	33.188	26.7356	9.5532	11.8	14.429	40.3478	54.343	50.766	205.415	147.235	625.125	664.317	1318.63	89.227	1005.81	126.843	1159.52	749.519	482.345	460.448	57.688	9.8941	86.494	30.7347
318.957	382.8	13.288	8.6598	23.038	40.8229	61.015	188.049	35.771	13.735	13.058	13.03	84.347	7.4111	29.5469	151.72	19.624	83.848	179.248	36.597	99.651	63.716	136.5	12.902	171.111	51.125	31.225	20.1034	12.0638	13.493	10.835	36.7826	55.212	50.797	230.549	112.735	538.15	624.016	1413.84	82.067	1064.83	105.565	1067.12	655.636	418.891	383.833	54.55	10.1353	90.304	25.9694
421.405	540.183	15.331	8.9072	26.43	39.0833	53.309	159.243	37.284	15.636	15.505	14.313	158.529	7.7	22.9375	133.091	18.161	77.717	178.899	39.216	95.709	69.4198	122.371	10.571	101.347	51.125	19.413	23.0345	11.1596	10.827	11.714	42.6522	59.02	37.469	202.049	101.412	476	619.46	1398.04	76.907	1111.72	88.389	885.878	552.169	323.955	346.188	63.963	9.8765	73.962	31.8776
503.164	664.058	17.424	14.9691	18.557	38.3229	53.456	127.252	46.936	13.674	13.437	12.254	112.058	8.6667	19.7969	110.266	14.523	67.163	141.969	37.065	96.24	62.8025	115.607	11.429	83.903	51.531	35.062	26.6667	11.5213	13.72	13.659	25.4	61.354	45.859	188.317	91.265	427.525	589.492	1292.01	60.707	1018.92	73.065	752.11	475.831	262.755	302.792	57.312	10.8882	62.886	29
523.181	705.25	50.161	14.7113	45.924	42.3854	136	105.99	43.982	16.636	10.223	12.657	157.43	14.3778	23.0391	86.07	18.268	70.761	121.667	37.784	90.411	49.4198	91.529	9.571	108.917	59.677	39.125	21.7241	10.234	11.787	13.615	22.713	60.636	44.75	184.744	103.412	378.237	585.937	1242.94	54.52	906.363	83.278	656.085	428.883	225.2	314.635	66.625	9.3647	76.139	38.0816
618.164	554.367	57.542	17.9588	70.975	36.625	416.397	82.864	90.284	15.735	11.155	15.634	102.636	10.5667	23.0703	115.895	22.564	71.152	82.891	52.022	79.52	36.8765	64.157	14.173	78.056	54.688	69.6	25.069	10.117	15.573	14.363	18.1304	59.061	53.5	202.671	220.029	356.237	553	1173.15	54.853	814.029	81.361	535.463	379.558	242.236	673.396	54.838	8.7588	94.785	48.2653
504.586	589.108	64.78	16.4536	90.165	39.4792	615.544	57.893	138	17.568	22.534	14.94	143.372	10.4556	30.3438	142.231	21.228	64.315	86.853	59.655	67.389	23.4815	54.764	11.714	77.833	53.344	62.638	21.2184	12.0638	15.52	13.352	14.4261	63.394	72.938	178.902	206.765	320.1	584.397	1057.06	55.507	932.657	106.75	519.756	337.455	271.364	571.75	74.512	10.5647	101.861	47.051
531.741	550.442	62.72	24.6082	104.241	41.2604	715.5	54.194	200.422	58.318	69.922	12.53	131.76	8.0556	32.0156	139.72	20.047	61.239	66.349	119.64	60.829	16.0864	45.129	12.737	77.236	56.375	61.912	23.5287	12.2872	12.333	16.451	11.7565	140.091	69.438	202.902	260.912	405.475	567.048	1028.03	72.933	986.559	164.843	462.598	368.429	444.573	548.312	80.525	10.4706	90.544	42.4592
391.129	353.075	81.119	34.1959	117.38	41.1979	759.765	61.845	249.055	107.242	134.466	22.052	241.322	21.7111	43.6719	198.21	18.497	65.12	46.411	177.101	49.577	10.6543	46.493	17.707	78.917	62.375	60.775	23.2759	15.9255	9.293	15.484	10.4174	261.96	115.172	239.195	300.676	887.775	550.063	913.456	155.093	1010.62	243.87	451.927	780.519	899.673	612.073	96.688	12.4588	66.139	33.5102
347.784	329.8	100.025	40.2784	86.684	38.0208	706.309	58.786	283.514	172.992	200.175	80.172	293.38	22.1	42.8672	205.692	17.913	57.543	36.651	303.885	40.309	10.037	37.807	15.586	75.625	96.698	50.987	23.1034	13.8617	8.827	20.945	8.8522	316.606	110.938	206.866	313.206	1522.1	558.667	811.76	353.747	1102.96	343.528	637.305	1329.86	1317.84	740.438	93.688	18.7471	64.468	29.7449
393.638	250.825	115.839	39.7938	107.19	45.2396	621.868	56.097	296.826	201.652	226.835	137.515	238.058	23.0111	43.6797	202.448	22.779	52.717	27.845	407.691	38.651	7.8889	33.664	14.707	53.625	102.156	68.375	20.046	13.3404	8.68	15.198	8.4348	280.798	140.5	217.098	385.265	1839.04	524.889	776.405	427.2	1122.41	418.722	1205.05	1707.29	1473.33	777.458	90.15	25.2059	44.747	30.1531
363.569	256.575	114.89	54.1753	91.506	39.8854	444.059	54.553	379.009	221.295	232.408	141.679	247.207	18.7778	46.0312	184	23.369	50.554	45.279	419.022	33.989	8.1111	27.443	25.068	62.514	84.031	62.875	25.7126	14.1383	11.147	16.11	9.9739	228.475	173	209.646	365.882	1876.97	502.524	737.101	452.893	1167.53	463.046	1327.96	1823.49	1501.2	858.583	117.613	32.1706	37.063	31.102
350.319	301.475	98.475	50.8351	83.696	40.6562	365.809	46.447	348	181.053	154.66	108.433	231.727	27.3667	48.0234	216.671	20.617	40.207	40.574	444.058	41.229	8.1852	20.936	25.466	56.931	86.969	80.037	23.3793	8	9.4	13.736	9.4087	259.707	143.125	252.61	306.676	1898.65	518.46	684.114	390.267	1236.06	448.602	1338.49	1821.7	1396.11	799.854	134.55	32.1765	38.772	41.7551
306.879	416.45	97.008	49.7629	82.823	40.2917	451.691	37.583	345.771	113.667	80.35	91.44	195.223	23.6667	46.0938	196.063	18.04	35.435	27.597	445.892	42.177	6.0247	16.621	17.669	55.833	67.958	69.062	22.6322	9.9787	12.373	19.363	13.2609	263.636	135.734	226.305	382.441	1870.38	558.413	659.418	319.493	1242.24	413.343	1225.55	1802.04	1282.72	694.01	151.512	24.8824	42.81	43.5102
235.44	420.608	123.737	54.4124	102.025	42.3854	511.338	38.214	328.119	73.045	42.903	59.261	229.38	25.3222	44.5156	186.552	18.148	36.457	23.938	456.086	38.8	9.8025	21.7	16.135	56.611	63.167	67.825	23.3103	10.1596	11.587	17.67	14.5478	256.091	119.484	220.537	491.147	1768.65	445.603	676.494	235.413	1119.26	375.463	1146.26	1704.61	1091.69	666.49	145.8	20.3471	39.291	38.0714
224.509	357.208	112.669	41.134	95.481	39.8333	416.412	33.049	260.862	45.098	29.767	50.015	278.579	23.1333	34.3594	29.077	17.154	41.359	21.969	307.108	49.251	29.4691	41.864	12.94	43.056	60.99	71.613	25.4828	11.4681	10.653	16.33	13.7217	163.131	100.328	186.585	447.676	1702.29	455.476	602.81	154.44	991.275	296.602	1080.49	1552.48	879.336	570.125	132.262	19.3118	51.823	34.5918
307.422	312.342	85.136	25.567	67.203	40.5	345.632	41.456	184.881	34.114	19.583	33.03	289.628	25.6778	42.5	167.126	15.805	34.207	25.721	253.719	55.069	45.9383	46.964	14.271	34.542	63.656	62.75	25.5402	11.234	16.92	18.088	17.3739	120.192	82.609	199.744	351.559	1504.6	425.381	959.861	164.707	997.608	257.269	951.963	1431.07	699.045	525.583	117.537	13.5647	44.101	34.0612
317.672	310.592	53.932	23.8969	49.165	42.0417	182.824	55.369	146.431	26.932	20.903	24.067	282.364	27.9778	46.8672	176.783	17.993	37.761	52.38	213.633	62.074	43.8148	42.571	12.211	46.306	64.979	85.213	18.9425	9.5532	12.493	17.451	23.5739	94.192	73.906	203.037	361.647	1308.88	386.984	1114.58	133.893	921.598	204.611	805.012	1246.26	620.773	404.552	91.537	11.7765	61.747	26.7857
365.741	289.25	34.602	14.8247	27.051	42.375	106.897	70.835	111.954	22.242	17.32	21.858	277.62	20.0778	43.9062	175.839	11.289	33.261	105.24	141.626	75.56	45.5556	48.8	10.526	98.194	68.167	121.287	27.6552	11.4043	14.64	17.703	31.2696	88.061	64.656	206.89	292.588	1127.89	324.81	1278.53	104.947	823.127	180.343	754.232	1070.39	535.9	320.562	78.562	12.3235	58.937	27.8878
384.776	349.117	26.153	10.8454	14.646	43.1771	73.485	110.534	78.862	17.568	13.806	16.358	263.645	18.9778	45.875	210.874	16.396	50.022	174.426	106.101	78.377	49.7778	56.686	14.038	158.472	69.229	119.762	20.7586	13.2872	15.587	17.846	36.1304	77.798	58.922	218.293	330.647	973.275	387.064	1406.37	86.147	839.225	146.037	752.207	916.545	514.445	270.292	70.15	11.2059	38.165	26.1735
449.034	369.392	17.576	9.8866	12.722	47.8542	96.265	143.155	59.358	15.917	14.68	16.507	251.554	19.9333	48.4844	215.014	13.248	34.554	188.853	99.676	77.594	39.4074	51.543	11.955	138.056	64.198	92.912	23.2069	14.9043	10.8	12.286	29.5565	77.828	43.922	205.841	230.324	812.725	367.143	1449.67	86.96	797.245	122.509	716.232	816.623	486.236	204.177	67.637	10.5118	34.747	30.1429
541.19	463.125	16.076	9.9588	14.81	40.75	112.882	117.777	57.376	16.962	12.417	14.09	245.413	17.9111	49.3984	203.294	14.101	34.609	196.953	73.504	63.029	23.321	43.629	15.278	191.153	61.135	54.763	26.8736	11.5319	12.107	12.143	29.4174	97.717	44.734	214.5	177	721.963	380.413	1437.01	78.68	781.441	93.944	675.732	694.195	396.064	204.604	79.575	10.8176	31.316	26.2755
499.819	523.85	14.161	9.9072	20.063	38.8438	305.412	71.689	88.248	15.803	14.136	13.791	247.959	14.0667	46.4141	214.748	16.846	32.478	137.721	126.921	72.834	18.321	36.429	14.459	162.792	53.667	48.5	28.2414	11.8936	11	15.659	18.1913	117.495	54.453	187.439	149.941	637.65	377.825	1379.82	73.853	705.578	90.38	633.159	600.857	322.745	179.604	72.5	10.8588	30.57	26.1224
516.586	408.95	17.017	9.7423	28.038	41.3438	486.912	62	120.587	17.386	15.359	14.433	240.752	16.6111	49.6875	229.65	13.933	28.587	89.248	132.108	70.806	10.0741	30.329	11.241	123.083	56.427	42.575	23.5747	9.6489	11.84	16.495	15.9652	158.293	47.484	192.817	106.824	548.138	391.492	1319.76	63.773	638.333	75.796	587.732	505.455	262.718	199.021	60.1	11.0353	43.114	29.9388
555.086	393.375	27.025	8.0928	40.494	40.5729	602.779	48.175	148.789	16.265	16.476	11.97	263.364	21.8778	50.4844	217.371	12.832	32.152	63.016	120.511	63.566	7.1605	21.171	12.368	100.389	55.948	46.662	20.5287	9.4787	11.667	15.209	16.5826	141.788	53.266	189.085	106.294	458.263	359.841	1202.84	62.547	583.216	101.898	509.098	423.818	236.809	382.74	63.375	10.6824	37.633	27.6633
486.353	354.358	34.814	8.7423	63.696	40.7083	535	46.039	224.183	24.235	14.68	13.642	235.099	21.9556	52.5391	210.385	14.315	25.174	43.101	174.885	62.463	8.5309	17.571	47.316	107.278	55.729	56.7	22.0115	10.9043	12.013	14.659	14.4696	165.525	64.828	193.244	140.5	424.438	363.889	1105.28	52.84	534.382	133.435	460.89	393.857	294.436	418.052	67.312	10.8412	30.025	44.3367
520.586	361.033	57.076	11.7835	69.025	39.5	386.235	45.107	263.569	42.947	107.806	42.246	237.223	22.3444	47.1641	203.126	15.711	24.576	35.202	194.532	48.297	7.5802	13.357	89.737	87.611	86.333	69.125	22.0115	10.5319	9.467	20.275	12.3652	198.909	98.328	196.549	150.118	401.925	496	975.684	77.573	662.245	184.787	530.085	527.831	446.591	456.417	65.325	10.2471	23.266	41.6735
446.595	323.233	62.169	19.0722	73.165	38.0104	431.926	39.738	335.193	71.765	168.233	99.067	183.876	19.1778	49.6328	224.189	13.49	29.543	27.442	268.388	38.257	6.6543	18.371	123.647	119.861	71.771	93.338	24.4598	11.5532	11.267	21.615	9.7826	216.465	80.609	190.256	280.118	666.662	480.349	900.203	136.707	843.196	255.593	545.561	885.974	621.691	552.312	90.5	13.6471	16.696	33.6735
490.129	284.325	77.534	17.0619	59.481	43.6979	390.412	40.612	364.321	93.811	213.738	167.612	161.744	19.9111	49.3672	269.182	15.745	31.022	35.93	342.633	31.011	12.963	19.529	134.624	200.597	214.719	97.113	21.3793	11.0319	9.093	23.659	8.1478	207.162	94.172	193.268	568.618	1174.79	509.254	816.544	268.053	1090.72	341.917	926.232	1387.07	882.073	826.594	133.438	22.6882	18.658	36.3776
517.966	319.767	69.127	18.1237	34.899	42.8542	315.176	38.66	406.523	163.598	244.796	208.358	166.355	22.3667	49.125	303.231	17.691	26.609	27.581	387.273	23.811	14.0864	18.093	140.406	230.306	272.927	71.412	19.4828	9.4894	11.013	24.659	7.5739	163.566	123.828	194.134	471.059	1331.9	481.889	804.127	371.827	1019.58	405.713	1327.63	1705.83	1241.36	820	113.713	29.5824	21.709	32.5612
440.379	316.767	80.602	23.5258	42.544	43.2396	367.926	33.913	386.982	159.568	260.01	176.09	135.405	21.3556	50.8984	293.825	13.362	23.87	22.209	425.921	22.72	14.321	18.629	136.895	221.167	299.906	77.15	25	10.7021	12.32	26.308	8.4348	157.253	130.531	157.585	357.382	1484.49	488.079	763.81	475.173	888.314	431	1306.22	1796.82	1370.7	750.302	130.562	35.3412	15.152	24.5816
415.388	299.025	62.924	21.9278	51.481	43.8125	397.544	39.544	423.945	109.28	195.485	149.582	157.413	19.7778	47.0547	248.839	18.443	23.88	20.155	419.41	29.44	8.1605	15.579	123.09	151.417	183.323	65.6	21.5172	7.4894	7.813	25.198	5.2522	228.071	127.531	167.159	397.118	1473.66	469.984	703.456	469.773	890.922	424.685	1165.68	1803.87	1399.76	641.281	127.262	26	17.696	32.4694
379.474	316.417	52.602	19.3711	50.709	39.2917	540.176	39.408	381.495	79.235	113.369	104.448	193.678	27.6222	48.9297	230.189	14.752	35.163	35.791	415.252	33.434	11	26.114	87.414	168.569	129.875	64.213	21.1494	11.0532	11.067	27.615	8.7739	302.253	105.766	208.634	347.382	1446.01	386.206	708.835	372.707	882.451	408.861	1082.21	1737.66	1217.48	610.469	169.087	21.8882	23.127	28.9796
287.284	435.925	61.305	26.5979	81.633	44.0312	366.206	33.165	348.826	59.197	58.942	81.44	183.884	22.7111	46.2578	244.098	16.53	38.38	26	414.525	57.8	15.2099	41.25	57.256	166.611	90.667	43.725	20.2989	10.0213	11.44	27.593	12.2609	281.192	118.672	187.5	310.088	1254.58	337.159	690.101	265.08	775.529	344.204	971.915	1600.79	977.009	568.531	165.512	17.3824	31.658	27.4898
252.905	449.025	67.483	16.2474	75.215	40.4688	591.868	30.087	281.404	37.629	34.709	51.664	156.769	21.5222	47.0078	242.552	18.027	41.228	51.426	338.496	65.943	42.9136	69.029	37.451	193.25	69.646	35.112	23.1034	9.8936	11.653	28.319	16.6	284.586	105.984	184.78	314.412	1096.41	304.46	767.013	231.253	781.775	306.343	876.281	1387.21	800.673	562.583	146.738	15.7	90.899	24.2449
240.336	381.258	49.585	24.5155	86.278	37.6979	603.941	35.592	236.605	31.621	27.223	40.649	225.413	20.0444	43.1016	241.196	17.879	58.38	52.55	320.964	70.126	55.0741	90.471	29.008	290.139	67.604	48.388	22.5402	8.734	11.987	31.407	23.3478	221.273	93.406	195.695	263.941	904.963	364.429	847.177	162.2	703.245	233.028	823.354	1178.48	762.982	463.698	122.062	11.6353	108.063	30.0714
258.388	351.292	37.373	20.0515	63.278	43.3542	489.5	52.835	168.22	24.909	20.175	30.082	247.835	27.2889	47.3047	262.259	17.805	67.293	49.791	248.266	70.297	54.6173	74.636	19.466	236.083	63.646	63.775	23.6667	10.3723	10.08	30.275	31.6348	136.202	86.234	213.78	229.529	773.875	331.302	1096.65	157.16	629.314	181.593	789.695	1046.82	673.327	364.448	146.212	12.2647	97.177	29.7551
239.853	361.558	26.364	13.299	43.557	39.5104	341.103	80.602	120.706	21.902	20.029	22.948	237.744	26.4	47.7422	247.811	17.315	50.663	54.876	180.144	67.166	49.963	65.964	16.406	139.306	57.24	67.037	20.3563	8.7872	12.72	29.341	33.113	106.566	78.594	183.963	170.235	652.162	340.587	1184.86	115.173	683.696	170.63	809.927	902.727	625.245	296.021	132.075	12.5647	70.519	25.5918
315.612	289.4	22.119	10.3299	23.139	37.9375	352.382	92.961	91.358	17.848	13.689	20.209	325.587	18.4222	51.8594	201.245	17.953	84.859	55.519	152.964	62.926	46.2716	58.95	17.827	88.486	67.521	72.912	24.0805	7.6383	15.587	26.264	26.4957	89.202	59.047	174	128.5	580.925	367.079	1303.34	99.893	756.333	125.472	885.439	787.221	527.582	238	96.137	12.4882	59.81	27.8469
290.491	338.742	16.153	9.4845	14.62	49.25	210.5	121.427	65.248	16.485	13.612	15.403	334.091	17.7111	48.0547	213.294	15.557	125.25	68.225	111.209	81.046	46.0741	66.043	15.564	144.583	57.167	69.387	20.4828	9.9681	10.613	25.253	28.0261	88.182	55.562	154.963	100.824	491.263	371.127	1437.8	93.6	805.314	110.731	981.146	690.312	479.327	258	91.588	12.7353	43.278	30.5612
329.474	374.383	14.695	6.9691	13.089	41.9479	196.338	106.718	61.706	13.174	13.029	16.187	309.165	10.4667	50.9062	237.503	19.128	156	84.605	115.885	78.074	43.037	84.271	10.579	144.167	58.01	84.175	23.0575	8.8617	9.053	26.11	28.9478	117.495	43.906	165.293	104.824	422.2	340.571	1336.91	78.2	794.314	99.111	894.707	590.39	501.791	218.312	83.812	10.9	32.177	29.0714
361.629	355.242	14.754	7.8969	28.228	44.1979	187.074	71.282	73.495	15.591	12.612	16.09	327.116	18.3111	46.1719	200.986	17.966	148.761	80.705	80.014	82.994	27.7531	63.621	13.353	142.125	59.635	60.638	23.2069	11.6702	14.733	19.385	26.9478	115.121	49.828	176.707	107.529	377.45	312.603	1302.51	66.627	774	83.241	713.659	511.766	389.3	191.573	79.387	9.5412	24.063	27.7551
357.828	468.042	22.398	14.1031	33.582	41.4792	165.044	57.796	108.743	15.856	14.155	13.604	350.62	16.6444	48.0625	196.622	15.436	126.652	92.14	172.928	82.423	21.7284	67.879	10.992	232.875	47.146	76.175	25.6207	8.8723	9.813	17.341	24.4522	157.98	57.359	172.134	92.294	332.75	323.587	1284.49	72.813	743.118	78.343	622.902	423.351	285.864	233.646	85.688	10.8353	23.557	31
420.267	489.25	27.593	13.4639	51.899	39.2396	320.574	39.369	162.725	19.803	17.922	13.485	346.149	16.7	47.4922	161.748	16.537	125.685	99.891	195.468	78.92	17.1605	57.943	23.797	182.917	56.573	87.275	22.1149	10.3936	8.653	22.791	24.9565	208.384	53.531	173.305	103.059	322.237	258.238	1163.23	65.693	716.922	84.352	515.902	378.299	244.336	243.677	74.6	10.2588	18.203	26.8469
527.353	579.05	49.22	11.8454	57.025	36.8125	228.015	41.67	214.037	22.598	74.476	13.597	387.636	22.3778	45.9062	196.245	16.262	132.098	85.783	200.619	62.703	12.716	44.529	61.759	126.833	71.156	84.95	22.1954	9.7553	11.653	24.725	21.8435	217.919	71.047	189.305	104.559	287.913	214.349	1060.48	57.787	686.343	125.028	456.207	317.896	220.173	252.76	77	9.6765	21.329	25.5102
534.095	527.942	67.305	15.6495	54.797	40.5312	215.588	39.223	302.541	35.28	146.699	16.642	322.273	23.6556	50.5703	188.713	19.57	142.152	54.605	280.259	59.063	7.1852	31.614	87.797	110.806	206.74	132.363	21.2644	8.4894	7.587	21.505	18.2957	234	81.109	191.793	119.029	289.15	196.254	936.747	55.893	709.549	168.815	426.037	288.87	234.064	290.177	70.75	11.5235	21.532	32
451.767	451.683	70.644	15.1753	66.785	40.5208	226.485	36.961	354.697	42.765	223.524	37.425	300.554	27.0778	47.0938	180.685	16.208	125.435	42.442	340.317	59.183	9.2593	27.493	105.865	78.917	289.979	175.913	22.0805	8.9894	7.467	21.857	12.3304	285.354	91.328	172.28	165.941	803.963	184.032	843.975	169.587	832.167	224.333	629.927	649.39	438.9	305.854	77.075	16.3941	17.557	32.3673
387.06	388.817	56.627	24.5155	71.759	39.0729	218.971	36.524	358.917	87.03	241.243	79.47	250.446	26.1444	47.5391	177.049	16.805	113.109	30.605	351.827	41.64	6.5802	18.136	115.835	69.236	342.562	147.788	22.2989	11.5957	9.267	17	11.8609	290.202	109.094	186.341	177.824	1267.53	173.603	780.43	266.187	839.765	297.528	822.244	1103.99	875.6	379.646	75.438	25.9471	21.139	34.2653
391.897	454.492	41.72	29.3093	64.924	33.2812	209.882	41.136	387.697	104.606	260.068	127.485	209.314	26.1667	52.4375	260.643	17.04	100.337	35.589	456.165	34.429	11	15.986	113.293	112.556	502.042	137.925	21.6667	8.4149	9.187	20.187	8.8609	247.444	112.359	173.707	177.324	1530.14	203.54	690.063	261.453	1025.78	353.019	833.781	1477.96	1105.58	411.646	107.025	27.7471	16.937	26.4694
310.302	309.208	26.932	31.6495	73.62	41.4375	189.162	33.981	360.174	142.568	257.485	141.866	170.421	27.5	48.5469	234.077	17.188	107.859	29.295	398.906	25.451	8.963	12.6	119.481	103.764	600.74	161.575	21.0345	8.5213	6.867	18.055	8.7739	243.828	138.531	153.707	164.206	1588.81	217	663.684	326.733	1154.34	397.574	878.866	1687.97	1167.03	387.208	143.913	33.9353	14.886	31.602
296.543	311.592	19.525	25.433	66.456	37.3021	209.632	39.175	339.743	125.674	196.544	119.142	188.669	26.6111	40.2188	235.105	18.591	105.685	27.891	452	21.28	7.1975	11.279	104.94	78.319	577.156	169.238	20.1149	9.3936	9.293	17.813	7.6	289.899	163.703	200.902	217.471	1660.44	177.286	645.038	285.013	1170.67	412.481	904.232	1699.86	1119.49	400.125	147.712	32.0294	16.329	27.8367
225.328	335.508	30.542	39.6907	48.025	39.7396	203.25	31.243	331.239	84.447	118.67	89.015	148.669	27.3111	46.8203	288.119	20.919	112.163	32.698	396.331	22.491	7.4691	21.057	77.925	66.292	344.635	162.337	23.092	7.2553	5.213	24.198	12.2348	295.515	130.5	217.207	164.206	1638.58	173.238	645.671	230.413	1125.63	401.537	731.268	1701.42	1013.7	414.031	138.175	23.2059	22.266	33.5408
233.293	337.125	45.186	36.6701	53.595	89.4375	213.294	35.835	306.064	55.356	66.107	61.813	170.992	27.8556	46.0625	324.727	20.376	98.826	44.519	316.899	38.903	9.5802	54.114	62.053	125.25	223.156	125.7	19.5977	12.1702	11.507	20.879	11.9043	276.293	122.891	204.89	172.412	1511.24	266.762	620.544	179.8	1067.9	349.037	662	1523.84	766.982	464.052	124.838	16.9941	34.873	29.2755
208.733	359.575	49.517	35.8557	60.684	93.2396	398.426	33.913	266.633	37.061	31.864	45.097	186.149	25.9	45.6016	296.21	18.886	84.533	35.411	249.482	39.749	11.1111	78.071	46.075	118.986	128.521	87.162	22.954	8.7766	9.56	21.011	15.8087	215.586	91.859	156.159	199.912	1349.69	262.857	655.785	149.613	938.98	291.417	562.829	1329.9	532.5	343.302	128.975	15.3176	34.494	30.6939
169.871	345.15	43.712	41.3299	72.797	76.0104	231.162	43.126	190.752	27.826	29.427	31.612	281.124	24.3222	44.8828	238.182	18.98	78.261	35.178	212.54	54.68	17.7037	74.586	31.241	87.208	127.479	71.062	23.4253	12.617	7.453	20.989	15.7478	167.495	59.328	157.988	186.118	1155.33	265.651	736.886	112.733	890.392	242.565	510.561	1089.4	390.591	306.615	100.275	16.1706	26.392	31.6429
166.517	326.55	27.508	29.2784	48.165	69.5417	121.706	50.029	153.807	22.818	18.505	25.037	281.446	27.4889	45.3359	246.217	15.879	70.641	43.202	176.993	49.543	23.963	105.35	22.722	96.083	250.615	73.338	23.0345	8.5106	17.8	21	22.0087	141.636	84.016	179.256	199.265	979.162	268.714	947.633	105.507	947.931	209.611	537.988	965.221	426.009	265.396	96.65	11.9882	45.038	26.9694
195.267	336.142	25.381	17.6495	61.886	62.5104	92.529	73.301	116.872	17.985	19.097	20.47	264.314	30.5333	49.0234	268.126	17.423	78.217	44.837	221.295	73.811	30.7037	109.279	17.143	83.375	208.323	101.325	23.5747	9	8.827	18.956	17.4783	139.768	82.578	211.122	208.353	853.037	257.857	1085.25	95.147	961.353	159.593	495.841	844.338	497.882	226.948	98.787	10.8059	45.392	25.949
156.819	417.325	20.28	18.0206	29.608	58.8333	72.103	113.786	87.165	16.477	16.039	17.694	224.471	23.4778	47.6094	342.643	17.664	72.109	62.481	176.014	61.24	17.4321	84.686	13.519	50.819	141.812	108.2	22.9425	8.1277	13.427	14.154	15.8435	122.97	62.141	168.463	153.5	700.2	307.905	1237.73	74.6	910.373	142.602	652.622	758.442	639.573	187.49	97.225	11.4647	37.835	23.602
169.422	380.175	18.619	11.7629	24.532	50.7812	54.515	144.476	75.991	18.265	15.252	16	261.099	20.1222	46.7266	307.434	14.309	64.326	87.806	125.77	75.994	27.9753	68.136	15.782	76.542	124.552	105.95	22.0805	9.4468	10.853	16.945	16.5565	103.101	61.078	174.183	151.765	600.7	311.556	1285.27	69.32	884.824	118.389	728.488	647	645.864	162.771	91.113	10.9176	33.139	26.9286
216.336	482.267	14.322	7.433	31.329	46.8646	65.971	109.534	69.771	14.864	14.01	15.955	235.479	21.9333	47.3125	263.413	18.248	62.609	76.411	137.683	76.166	26.7778	60.693	11.699	98.653	162.552	94.062	20.8966	9.8723	16.453	15.242	19.1739	83.192	48.047	149.329	124.235	515.263	346.222	1303.11	63.027	870.735	94.611	724.073	561.61	476.018	138.469	109.088	8.1529	21.329	27.3367
253.25	573.233	13.941	9.3402	34.772	46.4479	72.574	73.35	89.596	13.311	15.068	12.112	328.24	18.8222	44.0547	257.021	15.638	63.587	62.636	102.827	81.989	27.2593	49.114	11.917	131.833	97.865	97.088	22.5747	10.4894	9.027	18.033	15.6783	98.03	53.328	155.622	90.176	445.775	365.936	1215.01	63.96	792.882	82.028	600.573	479.169	360.673	141.438	101.1	10.9529	27.975	24.8367
253.776	566.083	20.915	12.6495	45.532	44.25	272.912	53.243	112.991	17.947	15.058	13.739	278.562	26.0556	44.2734	262.189	17.148	78.457	69.992	157.137	74.886	15.7531	46.129	14.985	130.375	80.177	77.325	22.6782	14.5745	16.427	17.615	19.8435	82.909	67.156	194.89	139.824	421.612	332.54	1203.66	68.68	713.049	81	629.219	401.26	288.5	158.833	92.963	11.7294	21.367	26.5612
297.138	530.142	17.653	13.9072	56.494	46.9583	428.044	36.777	152.716	21.129	15.398	12.567	184.769	25.0556	28.8047	175.902	16.49	76.63	52.488	163.691	65	13.5185	37.764	23.293	85.347	66.5	58.188	23.2414	9.4043	28.08	18.451	13.5565	96.515	106.953	240.146	187.735	386.425	282.905	1091.67	63.973	651.706	95.444	645.293	358.519	247.782	171.927	114.637	12.2412	22.291	24.8265
337.25	471.117	16.644	12.9794	56.215	42.4688	483.603	34.66	246.284	24.97	13.573	13.172	220.744	22.6222	44.3906	213.783	21.913	74.272	44.512	146.086	50.829	7.716	27.707	38.992	65.778	57.99	82.387	25.2989	10.2872	38.067	18.297	10.8261	146.646	100.781	227.61	191.706	387.85	267.683	986.279	63.88	586.578	137.074	582.463	307.299	260.7	186.656	113.25	10.4176	21.506	46.8061
373.543	468.35	22.822	16.1856	74.709	41.1562	574.574	41.223	292.725	40.114	110.33	20.373	181.529	20.9222	46.375	230.587	24.624	78.359	32	154.158	40.314	6.5432	21.571	70.797	75.347	201.448	88.375	19.2759	9.0957	33	16.681	8.0087	143.475	93.969	235.049	134.294	529.438	274.159	885.873	70.693	684.216	188.139	504.378	353.507	364.282	281.896	177.837	9.7176	13.899	39.3061
357.586	484.908	19.314	22.1031	62.747	39.6354	536.485	33.019	334.661	86.174	178.291	39.604	188.959	25.5111	43.1953	187.839	26.765	91.978	28.395	279.619	47.086	8.4444	14.521	87.714	85.917	246.333	110.725	27.1954	9.1915	28.453	19.527	7.1478	148.263	94.953	247.098	171.971	907.65	308.302	789.949	106.16	826.922	265.204	538.39	700.87	688.627	438.323	222.712	13.0765	12.962	34.9592
348.862	516.592	29.915	22.7423	74.937	38.3542	511.515	34.039	339.679	129.402	235.544	87.306	198.942	22.7111	42.4766	203.063	32.611	91.337	24.364	262.784	36.24	7.3457	14.907	87.308	81.583	520.458	127.675	21.3218	9.5638	19.96	18.967	8.5913	125.343	121.328	284.829	184.059	1250.5	345.571	723.823	243.587	904.598	340.546	641.793	1145.53	950.282	531.49	213.875	25.4941	16.62	33.2857
287.069	438.783	31.619	28.4536	59.861	42.2292	406.412	32.184	360.523	158.947	247.01	121.104	178.752	27.4889	41.5781	189.266	41.235	77.076	20.209	371.784	32.966	8.5926	18.3	77.579	74.139	569.031	138	21.8851	11.7553	18.107	16.681	8.0696	168.919	129.75	312.293	167.088	1488.78	287.333	682.215	393.613	888.618	389.75	943.951	1409.14	1183.61	594.531	198.512	43.2412	15.101	32.3673
259.534	484.842	26.822	29.5052	28	41.7917	320.926	30.757	378.991	181.28	236.252	109.455	148.273	20.4889	46.1406	229.51	53.027	57.554	22.333	376.209	28.686	6.0617	11.4	84.286	61.361	735.521	164.325	21.7126	11.9681	10.973	14.736	7.6	173.081	110.359	292.915	171.176	1733.35	247.032	610.076	440.067	968.314	409.222	862.768	1607.53	1199.44	566.5	208.788	47.0588	16.392	33.2245
252.112	521.1	35.246	31.5052	33.595	37.6979	306.941	30.214	366.395	131.871	179.893	92.254	122.909	23.1556	46.8906	227.965	44.369	77.511	27.442	365.871	30.32	7.3333	12.729	104.015	39.181	574.521	188.288	23.4483	9.6489	17.747	17.429	9.3652	238.859	127.078	264.683	168.765	1766.39	194.619	589.051	365.08	971.892	459.963	729.719	1703.08	998.318	546.24	203.962	40.4824	12.924	24.1122
262.879	453.308	42.373	34.567	49.785	37.6875	205.294	31.078	372.376	74.25	103.922	69.873	216.496	20	43.4922	249.175	45.215	125.989	21.519	388.309	36.8	8.3704	14.914	93.789	41.819	396.458	207.1	21.6092	10.6915	43.653	14.429	7.3565	235.859	115.797	227.878	249.618	1702.95	215.825	540.443	322.827	898.804	416.75	705.512	1676.84	854.373	500.031	198	29.2176	15.848	82.3571
249.578	437.525	37.703	31.4433	41.62	40.625	169.353	33.495	317.321	54.417	55.689	42.097	208.876	24.8111	47.625	227.189	39.617	147.348	17.682	306.338	50.691	7.679	20.421	74.361	47.861	234.333	203.3	26.8391	6.1809	44.427	15.857	12.1217	254.232	91.5	246.463	212.765	1506.49	237.81	547.734	256.547	794.353	384.611	561.476	1526.04	616.318	408.188	149.062	21.5588	16.418	74.3775
204.336	497.358	49.61	30.0309	43.101	44.4583	188.338	28.854	265.092	39.576	32.796	36.978	147.909	23.1444	41.4688	223.14	37.523	171.522	16.147	312.209	61.571	9.9753	30.486	56.135	182.167	152.688	151.5	30.1379	8.9255	57.547	16.945	18.1826	231.798	74.328	257.317	232.529	1364.25	284.794	568.646	205.56	693.745	346.648	492.866	1334.22	502.245	317.167	134.863	20.1235	14.19	62.051
203.026	448.65	31.754	28.866	59.557	40.625	225.353	43.699	210.872	27.818	20.786	27.791	199.826	20.7889	48.375	246.049	28.792	163.641	16.07	323.201	59.891	12.1111	33.257	31.429	263.139	104.521	124.55	26.1839	8.0851	54.507	17.374	17.9739	169.838	78.328	297.78	225.059	1181.12	309.571	630.684	170.093	642.657	297.231	417.854	1112.71	408.882	250.156	122.537	15.6588	16.43	47.9898
201.034	420.925	44.398	21.6289	76.038	36.2604	158.324	63.252	162.615	17.742	17.641	19.388	223.545	21.5222	47.3828	234.413	26.678	135.902	20.372	294.727	78.189	16.7778	26.114	23.165	343.375	83.552	101.588	25.1034	9.9894	42.573	22.769	19.1217	155.899	51.219	258.939	239.912	1007.49	257.794	694.38	123.173	573.108	235.444	410.378	958.753	580.527	189.875	112.825	13.4353	16.291	34.2041
243.56	435.125	27.576	18.7216	63.165	33.8646	85.882	69.146	109.807	18.045	16.311	14.373	289.248	22.1444	43.3984	223.021	24.255	129.587	36.171	250.007	94.429	29	28.264	21.496	279.528	134.365	115.637	22.1724	7.766	32.04	19.868	20.8261	131.495	63.609	282.976	170.794	861.912	248.556	886.797	102.213	517.735	190	421.402	824.377	584.409	168.812	131.525	14.6706	14.392	31.8469
249.448	335.883	22.161	16.6598	29.089	36.8958	64.397	93.68	78.807	14.833	15.689	17.843	232.322	16.8	43.0156	190.559	20.523	128.913	33.395	188.676	86.554	36.284	26.421	17.286	215.333	153.99	76	20.2414	9.4681	40.2	22.187	17.4522	100.071	53.719	273.037	144.235	771.388	226.27	1038.19	92.973	483.843	161.898	411.573	732.987	629.836	154.312	107.113	11.2412	16.595	31.4592
203.043	349.475	16.797	16.4742	13.759	40.3958	61.5	108.621	65.156	14.811	13.903	15.284	208.364	13.4556	42.1719	205.783	23.611	122.837	36.31	135.626	81.926	40.9753	24.314	13.06	240.417	125.49	91.725	22.908	10.734	35.68	22.835	19.6783	84.323	55.016	227.744	111.706	706.062	274.651	1208.24	92.76	542.235	125.426	441.439	654.481	616.718	157.031	92.75	12.6118	15.215	27.8469
251.845	288.967	12.729	13.732	34	35.3438	66.618	85.437	59.284	15.697	15.087	14.418	218.017	11.6111	46.2656	206.448	20.114	130.446	45.093	104.094	82.96	35.963	18.743	9.977	187.569	119.448	79.025	18.6092	8.8936	35.787	21.011	20.2	81.495	49.766	217.098	97.588	604.275	233.46	1204.8	74.507	559.804	116.009	472.012	598.351	532.555	161.104	95.85	9.4471	14.494	32.551
278.078	283.708	11.907	9.6186	33.873	36.5	69.529	73.65	67.064	16.023	11.67	12.597	208.248	15.8111	42.2812	214.769	22.631	121.554	69.907	160.194	75.263	32.5062	23.743	10.549	208.639	95.26	105.625	21.069	6.1064	28.613	23.725	18.1391	104.949	62.422	209.829	121.029	548.6	256.778	1181.29	74.627	509.569	98.824	424	502.247	443.545	160.385	95.412	10.7882	16.456	27.3367
382.302	340.8	23.314	16.1134	66.468	37.75	279.294	55.845	69.339	12.098	14.854	10.478	259.934	21.1333	47.4531	260.49	12.678	97.696	69.349	138.101	81.817	32.4815	33.729	24.158	231.583	69.26	110.275	26.7356	7.7979	20.92	15.604	21.6957	97.778	59.203	190.793	172.882	484.263	272.857	1060.82	61.04	515.059	99.259	387.537	428.481	329.182	147.573	118.162	11.5353	14.443	30.4694
341.216	497.383	37.466	9.3093	69.43	40.1979	390.118	39.117	115.055	19.742	12.029	13.701	215.934	17.8333	45.0391	248.462	17.208	121.478	47.202	116.194	58.88	19.3951	28.079	44.376	81.069	84.094	94.45	28.908	12.2021	16.413	15.868	16.7826	123.808	58.484	166.622	192.118	404.375	274.286	971.595	60.72	512.471	127.778	350.659	359.753	251.8	159.427	111.35	10.2765	15.316	19.9796
352.44	417.208	58.568	17.7216	81.063	38.1042	468.088	33.282	152.165	22.561	13.854	12.687	226.372	18.7556	44.2422	249.14	20.611	96.467	49.209	263.647	94.029	17.5062	35.714	69.113	153.208	116.698	87.825	32.4023	10.3511	29.627	15.593	22.7652	119.98	69.203	155.049	209.912	397.4	248.302	903.57	62.213	476.363	158.398	328.354	307.532	266.891	248.969	116.312	11.9882	17.582	23.7347
339.155	501.792	67.627	29.4948	72.873	40.6979	371.574	33.146	209.183	26.159	75.146	29.5	269.579	23.6667	44.0469	205.888	27.537	85.957	34.667	219.309	84.869	16.5062	40.621	96.737	129.111	182.458	115.287	24.0575	11.2766	41.027	17.879	13.2435	170.818	65.953	154.524	272.235	410.925	203.476	833.266	94.987	551.098	217.065	314.976	387.675	370.736	258.5	115.387	16.3294	15.329	40.949
392.81	486.875	60.89	32.1753	71.924	41.8854	326.338	29.893	261.697	65.174	184	59.843	218.331	24.4333	45.9531	222.175	42.054	77.174	25.953	277.504	72.137	12.8025	33.586	111.91	99.556	243.427	191.637	24.7356	9.7766	72.853	15.143	10.4522	251.727	80.328	159.573	298.618	658.125	182.032	713.835	190.24	599.686	310.481	308.939	703.481	571.1	284.198	164.125	26.0882	16.241	45.2551
307.164	576.367	84.364	39.0515	82.266	39.2604	310.926	39.33	316.495	76.545	238.913	104	209.157	27.1222	55.8125	222.825	60.436	82.228	28.736	312.568	60.103	6.9259	24.979	115.15	142.264	391.042	153.475	20.3218	10.0319	72.68	15.802	8.1391	262.061	92.891	171.293	347.912	971.237	190.413	682.203	274.707	762.088	386.222	436.171	1342.79	849.227	305.719	177.925	31.4471	14.291	36.1939
303.974	565.533	74.492	43.9588	71.354	41.3438	363.824	36.078	335.743	93.614	265.058	152.612	188.182	29.2889	60.4453	243.399	63.765	77.435	26.31	372.424	48.731	8.321	29.621	94.602	113.847	525.594	153.125	20.6667	8.8936	68.76	18.319	7.3913	240.606	107.891	136.622	387.441	1332.33	170.698	603.013	352.067	1060.59	450.861	688.781	1655.22	1144.48	372.885	216.025	48.5412	13.329	32.3061
284.216	506.942	90.619	38.2268	74.013	44.5417	316.015	34.67	356.174	113.045	269.631	143.545	146.661	28.5556	60.3047	234.476	71.819	75.598	18.519	403.604	44.851	7.7037	23.3	80.526	82.417	590.792	226.887	23.0345	7.2872	42.24	17.989	7.5217	240.061	113.953	165.122	393.265	1553.12	136.857	598.886	466.16	1090.53	461.898	814.939	1770.42	1201.24	416.333	272.925	43.2235	13.481	33.602
271.371	485.933	79.093	33.7732	59.646	38.9375	377.603	34.485	394.073	98.629	254.99	142.47	164.264	26.9556	51.9141	254.07	94.638	71.533	19.473	389.187	41.749	8.8765	20.821	85.511	62.486	462.281	196.587	23.7356	9.6596	76.48	19.923	6.4348	241.646	119.719	184.378	428.206	1663.35	110.286	521.62	404.347	1099.82	477.685	873.244	1813.7	1222.8	554.552	255.475	39	16.734	31.8469
284.129	360.675	54.839	35.9381	60.886	37.5938	380.441	32.825	382.532	76.409	198.379	107.179	190.727	27.4889	50.9297	226.287	112.221	72.522	17.295	327.23	42.537	8.4444	21.521	66.383	49.694	398.76	210.087	27.1839	10.9043	108.88	17.901	6.8609	249.909	121.422	215.061	429.029	1540.05	144.762	515.468	337.44	1042.06	473.231	714.402	1826.61	1031.93	524.938	247.038	30.4765	15.266	29.949
325.181	407.817	69.263	27.0515	78.051	37.8958	381.853	25.99	273.679	43.212	104.583	80.642	223.744	29.0667	51.5781	185.231	100.51	98.837	17.155	268.165	38.006	8.8889	17.543	53.729	85.472	283.354	134.725	20.8161	8.8936	102.307	18.319	10.1043	309.212	116.328	234.988	405.882	1372.53	225.095	483.076	263.053	1003.45	432.509	635.366	1690.45	823.955	472.479	189.05	21.5118	28.241	69.9082
278.793	420.725	57.034	28.9278	110.063	36.3646	413.544	28.621	269.991	31.765	54.068	65.172	245.628	28.4	46.6562	200.224	88.101	103.783	13.961	258.986	34.846	8.321	19.679	35.195	93.028	177.844	85.675	21	9.2553	117.853	16.198	15.313	264.657	85.875	246.744	367.088	1182.99	259.476	519.063	217.16	977.088	381.685	577.085	1576.99	669.409	401.99	149.125	17.6941	22.595	60.449
273.293	491.7	46.568	18.2062	82.861	42.8646	276.309	27.388	230.45	24.038	33.078	43.373	226.008	29.7889	45.125	160.86	74.013	105.5	17.93	258.619	51.28	14.3704	17.007	25.752	100.514	118.396	101.6	24.4828	7.5213	115.707	18.989	15.9478	260.081	81.891	227.488	297.118	1011.81	282.524	618.987	171.653	881.922	330.306	547.781	1375.17	748.455	337.646	124.25	15.8824	25.658	53.0204
284.086	524.8	39.907	19.5052	77.241	36.6875	179.029	37.718	168.55	17.939	20.408	34.47	298.851	29.9	46.5547	159.07	70.564	122.196	21.992	178.353	59.971	19.1852	39.171	19.534	114.986	152.938	114.35	24.6782	9.2447	107.507	17.286	17.8609	204.374	69.688	236.695	339.382	881.987	302.794	672.025	152.387	804.775	267.639	649.451	1159	683.927	420.25	93.575	15.3529	20.152	36.7857
298.733	612.917	25.983	16.6701	69.899	33.7396	109.824	54.049	124.569	16.114	20.214	25.112	297.149	32.2778	43.5391	164.357	61.228	138.783	25.829	152.978	54.194	26.7037	43.607	15.97	88.194	110.854	138.25	21.4368	9.0319	96.6	22.879	15.0174	151.828	73.734	199.732	246.324	729.987	278.349	874.937	127.053	782.049	225.991	664.951	1031.95	771.809	397.281	98.05	12.4353	13.873	33.4592
324.086	504.525	22.619	12.732	60.937	40.1042	78.941	60.65	88.679	14.985	17.175	20.5	287.488	27.2333	37.7422	161.189	54.161	125.946	41.496	42.424	48.531	40.037	33.993	14.677	75.153	144.552	103.025	30.8851	10.6489	97.44	19.824	18.7913	119.939	21.25	137.756	228.647	607.8	362.921	1068.65	111.88	783.873	183.889	679.171	837.753	691.945	346.354	102.025	10.8471	15.861	32.9796
322.448	487.408	17.831	9.5876	33.911	40.5417	62.426	84.146	72.312	14.795	17.155	15.672	204.033	27.5778	29.2188	128.014	51.302	127.891	58.062	135.655	37.731	29.4074	26.007	11.323	75.25	102.583	96.887	30.2874	9.0851	85.973	17.385	23.4783	106.081	72.344	180.11	253.529	548.213	393.54	1204.34	86.693	737.971	142.824	1002.54	854.545	959.091	329.333	126.387	11.6412	11.848	25.5306
317.19	417.292	13.873	9.7629	38.785	38.4896	71.015	85.699	59.394	13.455	16.311	16.537	110.76	11.4	29.5391	127.923	40.423	106.076	31.969	168.942	45.109	18.3086	18.114	12.752	101.667	73.938	91.45	24.6782	11.5745	69.307	18.176	24.3565	103.636	70.172	166.976	336.735	504.812	329.46	1313.99	85.373	672.314	133.528	964	708.039	970.091	267.323	123.387	11.5765	19.253	25.5816
348.241	380.842	16.797	6.9175	31.43	40.375	192.618	64.67	64.679	13.091	14.379	13.575	127.413	10.5778	26.4609	131.972	35.302	91.098	35.977	152.014	57.977	12.4938	15.886	11.887	77.931	65.896	68.438	22.3793	9.2766	47.36	16.396	18.887	157.646	51.469	179.317	423.029	506.325	277.968	1234.38	79.147	643.225	114.417	1020.22	611.636	730.927	269.469	126.812	9.8882	12.911	30.7347
365.853	442.375	17.153	7.732	26.81	35.2396	248	38.786	94.294	12.061	14.301	15.433	178.347	18.8111	36.3672	118.909	30.423	81.685	67.372	236.547	67.583	11.5556	16.436	37.865	148.75	56.823	68.675	19.5172	9.5319	68.92	17.923	22.113	123.071	64.5	177.305	514.676	460.75	307.429	1204.48	74.04	795.098	115.398	899.537	509.026	602.218	282.042	125.762	11.7706	16	34.4694
507.888	485.55	18.602	12.7113	59.62	44.2083	331.338	29.932	119.541	15.508	15.155	15.485	202.347	23.9111	31.2656	116.503	33.067	62.402	57.899	195.309	76.314	12.1235	16.443	46.489	228.583	58.021	88.537	20.4023	9.5319	82.44	14.11	14.6696	138.495	61.719	182.524	485.294	450.038	323.619	1080.2	61.32	781.245	123.667	746.719	452.545	528.509	431.719	99.238	10.5176	15.873	29.7245
433.647	445.117	18.034	15.433	40.975	39.4792	404.662	28.136	182.45	14.606	40.087	12.425	135.802	20.1222	28.7344	94.601	29.658	63.478	46.225	262.46	66.851	9.4568	15.621	56.504	170.181	85.969	168.038	21.5862	9.7979	64.387	12.879	13.0348	161.475	71.406	194.463	417.324	415.75	312.73	1005.22	85.293	710.294	168.407	750.512	399.961	512.164	529.583	101.338	10.8412	18.646	31.949
329.224	559.392	41.525	28.5876	49.051	41.6771	482.985	33.146	240.367	21.992	90.301	21.201	109.298	13.3667	22.7812	72.594	23.503	71.88	30.829	258.561	54.131	8.0864	13.021	70.985	136.083	214.583	172.575	23.2414	9.883	56.347	14.824	9.7304	206.323	52.438	170.146	377.206	366.325	264.698	819.367	119.453	783.245	234	681.841	429	547.809	573.302	105.662	11.7353	19.532	25.9898
476.966	405.358	37.907	29.1237	56.177	43.8229	350.897	29.359	280.349	24.22	153.903	47.052	157.777	17.9111	25.4609	93.469	34.604	58.63	32.55	240.194	51.811	8.5432	8.957	94.654	86.111	380.688	123.162	17.3793	7.4255	89.067	15.659	9.2174	208.061	82.828	163.024	350.412	472.725	266.222	808.544	235.28	980.039	317.963	587.451	618.299	871.909	656.156	158.262	13.0118	17.671	30.5102
417.509	446.05	45.195	29.2887	63.582	40.8958	381.368	27.66	336.459	27.023	229.262	82.112	170.967	22.2556	30.9688	151.958	45.772	49.989	28.86	261.662	38.72	4.7901	13.143	108.91	74.528	605.427	256.125	23.0575	9.3723	99.413	13.527	6.7826	255.222	83.688	185.22	309.265	640.6	270.667	682.025	309.387	998.716	382.63	787.549	970.104	1120.06	671.177	196.363	22.4412	18.278	30.9592
376.69	359.758	37.72	33.5052	64.304	40.5521	431.162	29.689	377.899	58.402	255.709	113.403	166.058	29.6222	30.1406	160.818	57.826	43.728	33	300.964	37.023	10.9877	16.279	135.767	78.903	647.448	209.775	22.9195	10.7447	109.453	11.209	8.087	231.828	89.781	196.634	301.853	996.05	237.27	661.646	542.533	1030.93	455.426	1220.01	1431.67	1439.19	773.615	211.325	26	20.253	35.4898
354.078	376.283	25.831	35.5361	48.468	40.8854	526.676	28.107	379.211	72.462	241.252	116.5	187.231	24.8111	30.1328	143.608	48.094	43.826	25.876	345.54	35.754	9	10.621	115.722	60.111	766.396	177.538	21.3793	8.7553	88.853	12.725	5.8087	298.889	126.781	193.341	342.235	1275.34	224.968	624.57	657.413	1065.16	483.111	1335.85	1654.13	1359.15	895.708	274.075	36.8176	15.506	30.0102
329.44	307.475	25.814	45.6804	42.304	43.1458	481.529	26	383.587	73.364	213.835	122.627	160.81	30.1889	32.8438	135.51	58.644	51.293	33.271	322.345	36.834	5.3827	10.557	89.737	51.167	589.115	229.825	21.1149	10.3511	75.227	12.912	7.2348	244.02	134.609	206.72	434.206	1561.28	172.746	561.684	669.24	1038.06	519.361	1400.11	1745.14	1383.74	852.302	295.362	49.2765	19.076	29.5612
272.155	326.025	17.059	37.3196	36.367	38.6146	467.485	30.301	369.716	61.932	208.107	112.007	134.298	24.1	34.5234	117.098	75.336	45.739	22.186	282.835	31.297	5.6543	12.157	96.699	50.472	633.688	191.688	19.4138	7.9362	73.32	14.967	7.7217	260.162	177.281	198.268	424.441	1616.19	176.762	575.81	646.893	1227.5	538.333	1540.24	1798.61	1265.74	768.562	313.75	45.0059	15.658	28.7755
296.845	400.95	30.678	37.1546	46.051	38.6458	528.765	26.903	375.229	54.356	186.515	119.455	118	28.1889	35.3047	106.811	80.993	51.967	19.744	310.058	27.657	8.0617	9.871	65.466	51.75	733.26	220.95	20.5172	10.8298	72.72	18.044	7.5565	249.929	152.625	191.415	491.324	1682.21	165.841	512.608	545.56	1250.18	551.315	1562.66	1801.96	1210.92	676.438	288.05	40.3294	16.937	29.9082
348.224	368.017	20.356	33.7216	46.076	35.5104	489.971	26.951	378.064	82.265	169.117	119.216	105.331	29.7222	34.5234	110.867	98.953	36.359	17.713	256.187	26.674	7.6667	9.543	43.624	42.569	643.156	197.725	21.2529	10.6383	70.813	14.813	7.287	279.071	179.812	189.646	400.353	1701.96	149.762	487.57	506.12	1154.5	566.509	1448.67	1827.57	1183.86	566.854	297.138	31.8529	16.81	26.3265
338.897	443.675	17.144	32.1546	51.62	39.9896	501.103	33.058	407.257	83.697	161.311	117.515	96.372	23.8778	36.2031	108.818	107.148	41.228	15.279	233.791	26.931	7.2099	11.536	55.902	44.444	458.802	188.363	17.7931	8.2979	76.053	14.626	7.3391	256.242	217.562	207.146	446.5	1631.24	121.778	463.076	523.813	1234.16	590.065	1520.87	1794.36	1091.68	520.385	344.825	38.5647	15.392	29.2857
324.405	502.375	20.331	30.4742	53.215	44.6562	551.588	30.476	401.459	66.159	157.485	133.224	93.777	22.6	31.3594	126.902	131.262	39.022	25.093	308.655	32.92	8.8395	12.971	88.135	48.097	332.719	123.775	19.1724	11.5851	76.853	13.066	6.0957	226.222	190.5	184.732	508	1703.03	97.889	435.051	488.387	1310.06	592.148	1349.18	1817.49	925.045	521.5	268.95	43.0529	12.658	24.7551
343.948	487.767	26.11	28.866	32.405	37.3542	677.324	30.087	390.541	60.705	145.456	106.821	112.066	32.3222	43.4609	140.51	173.087	29.326	19.488	367.633	51.863	4.9136	14.386	97.865	41.958	292.146	209.562	21.8621	10.1277	80.013	13.033	5.9478	212.253	163.438	216.244	509.471	1698.5	88.206	417.924	554.707	1355.89	627.463	1319.05	1845.31	823.618	579.229	324.112	52.1294	16.139	27.9082
318.474	465.092	22.144	22.6907	33.468	44.6146	629.75	23.903	347.862	70.826	133.922	105.896	131.512	36.2222	37.3359	139.049	167.45	29.054	17.426	381.209	50.56	7.5185	15.071	100.173	41.5	225.115	196.812	18.1724	10.7766	73.027	19.429	7.0261	200.566	179.078	198.561	563.324	1719.81	78.841	428.987	509.987	1407.09	639.139	1348.4	1839.26	813.727	512.219	322.138	49.6882	14.405	31.2959
304.681	361.042	45.847	21.4845	53.557	45.0729	720.941	32.369	365.505	69.333	124.534	76.612	144.769	30.2889	36.6484	154	211.852	24.891	15.992	285.403	49.994	5.5926	10.45	83.316	36.986	229.26	151.1	18.023	8.1702	53.373	16.989	6.687	177.061	165.094	183.988	441.206	1652.99	83.81	395.165	466.04	1478.63	627.361	1352.32	1839.09	783.127	498.927	315.938	50.1588	14.291	26.7449
369.698	335.933	35.746	27.9588	68.203	38.1979	768.75	31.544	359.165	87.402	128.981	60.254	158.397	31.4222	32.7656	134.259	180.913	35.707	18.085	271.676	44.651	8.6543	10.007	88.654	34.347	379.177	133.675	18.046	9.7872	62.573	19.209	6.7391	177.818	181.359	203.793	454.912	1634.36	95.127	429.848	415.587	1520.36	646.704	1275.31	1828.93	750.282	500.396	276.788	43.7588	15.165	31.7347
324.828	375.158	35.873	33.9381	70.38	40.6354	673.132	33.612	372.055	75.742	71.942	44.537	152.24	25.3778	33.4062	144.811	189.154	29.946	25.132	314.245	39.851	6.2469	11.136	81.669	34.903	476.094	102.175	20.5517	12.0532	52.627	18.077	6.1652	153.354	193.484	214.902	376.294	1522.51	84.476	418.797	435.08	1569.98	631.528	1055.73	1810.14	787.664	570.938	229.163	41.7941	13.899	28.9082
254.319	402.142	45.907	36.5464	79.354	41.0417	484.765	29.243	389.193	57.932	82.388	53.679	181.934	29.0333	36.5703	151.147	172.564	31.207	20.845	355.309	38.657	8.3704	19.336	57.895	42.458	591.583	110.312	21.4828	8.3404	44.253	14.582	6.1478	188.091	204.203	192.89	320.824	1485.09	80.603	331.354	404.213	991.206	557.083	879.671	1729.05	674.036	552.885	186.95	43.6118	17.987	29.1224
248.216	349.85	35.381	37.0309	67.797	40.3958	621.118	29.825	379	50	93.107	46.679	160.421	32.1778	38.3516	161.825	174.893	36.087	19.395	298.525	38.366	8.1235	17.8	66.023	35.306	646.875	163.825	20.908	9.0319	45.093	16.56	6.9478	153.646	200.938	198.963	416.412	1453.67	116.524	403.278	422.307	1614.95	618.657	776.585	1736.84	544.6	603.125	202.125	50.3765	17.063	29.2449
234.681	287.267	24.042	41.3402	70.228	40.1875	557.603	29.942	405.872	58.061	98.175	41.903	160.083	29.9667	36.0859	185.776	205.738	38.087	22.736	294.252	33.897	10.8025	20.064	69.436	40.917	581.49	215.438	19.0115	10.5319	47.253	17.319	7.7565	144.586	182.734	208.902	402.618	1465.72	88.381	396.924	384.347	1600.58	599.815	678.683	1748.12	658.609	487.052	196.625	47.0882	14.304	24.2653
271.828	292.617	24.703	35.7216	45.747	38.9583	492.324	33.233	414.605	44.409	103.262	56.015	142.099	30.0222	36.25	191.979	192.906	40.913	18.202	269.518	38.766	14.6049	16.6	49	37	614.323	231.725	21.4713	8.8936	32.4	16.209	6.913	152.505	209.984	187.439	509.971	1485.71	76.381	385.684	320.893	1486.43	620.639	660.841	1772.1	683.5	404.177	192.562	48.2647	13.696	25.8163
327.147	333.55	27.085	34	37.152	39.3854	629.529	32.117	404.706	39.727	121.184	48.522	121.959	34.5333	39.4766	194.196	185.06	44.837	21.411	294.532	32.046	10.6543	16.543	46.91	38.681	658.74	213.887	21.0575	8.883	45.107	17.242	8.0087	211.434	211.969	195.695	414.441	1513.12	64.603	391.544	360.2	1626.4	595.861	681.329	1761.75	659.527	349.25	201.95	50.5059	12.253	25.8776
301.31	271.475	27.28	32.701	42.443	36.0417	524.294	31.447	387.982	42.439	87.971	47.463	110.785	28.3667	34.3594	181.406	149.027	37.076	15.256	347.964	36.926	7.6914	11.464	41.09	42.361	660.469	219.462	20.977	8.3298	34.64	12.143	6.313	165.788	189.328	196.256	304.5	1594.26	69.873	379.873	427.787	1667.9	603.907	894.463	1788.47	679.773	426.083	252.587	41.8235	11.608	24.3571
275.362	235.125	31.458	29.1237	40.101	37.4375	512.176	29.883	371.514	46.462	116.437	45.813	88.926	28.3333	29.8906	171.161	181.396	51.88	21.395	310.978	42.114	7.1975	14.607	43.338	30.139	540.76	201.925	18.2299	6.8404	67.947	17.176	8.6	154.687	209.5	220.841	361.235	1596.74	65.127	368.342	422.973	1650.46	600.287	785.841	1768.7	578.991	439.906	281	37.8824	12.076	24.1429
302.448	266.558	18.712	25.3402	29.013	40.6771	597.074	24.913	395.055	51.765	115.67	38.694	103.537	26.0111	32.3516	159.636	203.376	69.859	16.14	351.518	39.154	6.3827	12.093	47.263	37.069	654.625	170.8	15.6667	8.2872	50.133	17.154	7.3043	174.899	231.641	217.939	321.706	1438.94	73.556	379.228	414.427	1718	589.213	707.366	1667.36	537	563.125	360.275	34.3647	16.405	33.2551
300.517	320.042	18.415	23.7216	36.81	38.8646	514.074	26.087	373.982	48.538	104.757	32.828	96.091	32.9444	30.1641	186.14	207.664	59.446	17.333	309.755	42.943	5.9506	11.943	39.195	38.986	635.49	108.287	20.1724	9.8936	55.507	18.802	7.5913	219.96	210.562	201.073	406.765	1449.11	88.857	364.418	386.667	1793.31	576.528	627.281	1709.05	508.764	606.906	368.925	34.4882	16.418	25.2245
316.664	413.492	13.966	19.7113	46.494	35.8438	479.868	23.34	386.33	36.795	70.893	33.03	95.893	28.6778	37.6172	167.28	170.06	56.402	14.574	342.561	30.406	7.3827	13.564	43.451	35.583	481.302	206.375	18.4368	10.383	53.133	16.758	8.1478	259.242	205.734	254.11	383.059	1387.17	64.889	345.772	397.4	1768.63	595.352	552.146	1699.08	464.173	589.458	337.913	32.1118	10.81	28.5612
321.155	423.75	14.534	21.3608	52.266	38.9583	396	23.194	366.771	43.879	78.126	23.381	89.256	38.8	34.4297	184.266	175.235	47.543	15.287	341.122	27.863	6.4321	10.886	33.248	30.347	327.656	232.688	19.4023	8.9787	44.853	15.11	7.8087	289.556	203.594	233.341	357.559	1431.47	61.032	373.316	352.467	1746.17	609.009	491.024	1666.45	606.473	563.927	287.275	34.8706	14.139	29.102
348.474	458.892	14.458	26.3402	57.582	37.4479	341.412	28.485	369.321	47.47	95.233	26.963	68.57	23.3333	38.1406	197.385	161.456	47.141	14.806	315.554	25.269	6.7531	11.814	58.519	35.097	288.198	227.837	17.8506	8.0957	38.32	17.132	7.2	366.687	162.172	231.976	371.706	1458.69	60.603	369.43	351.827	1767.7	582.694	448.927	1662.52	576.209	552.792	225.712	37.8647	16.949	28.949
373.991	503.083	20.322	16.8866	48.684	46.4271	424.088	30.097	364.725	42.258	66.456	24.448	89.628	30.0111	35.75	215.65	161.725	48.109	15.953	290.978	36.966	14.1728	16.086	65.519	30.528	300.844	220.837	19.2529	9.2872	63.733	19.681	6.5826	337.929	172.312	217.622	310.382	1383.19	50.413	332.354	332.16	1843.03	568.324	462.671	1656.83	514.782	581.573	181.4	29.8941	15.101	30.2653
422.06	373.45	17.297	17.1649	63.696	41.5521	272.603	31.553	356.734	27.795	48.388	24.082	90.628	25.1889	30.75	186.469	178.953	48.598	18.915	228.683	32.189	9.679	15.207	67.023	29.361	305.99	221.538	20.8736	7.9468	62.56	24.923	10.0696	274.869	92.188	98.293	302.324	1369.01	77.73	375.684	330.093	1845.12	619.833	390.037	926.325	476.727	623.635	183.413	32.8059	12.215	27.949
449.81	367.008	20.314	19	44.709	31.8125	451.853	30.165	386.633	41.977	57.282	19.731	85.901	23.2444	32.6016	235.573	176.55	49.424	17.992	175.964	40.091	10.7037	26.621	61.398	29.986	223.583	174.863	18.5402	9.8936	56.36	21.89	7.4174	313.414	184.109	197.805	525.824	1260.79	63.587	368.304	307.547	1795.84	618.102	736.427	1631.73	659.691	617.094	188.725	34.5941	14.709	32.0204
490.974	260.492	19.966	19.7526	58.658	40.3438	354.926	29.718	387.211	57.553	77.942	37.694	84.992	26.1889	35.4531	224.72	183.477	40.174	19.101	292.791	35.846	11.7531	23.607	61.586	34.958	209.385	209.7	19.9425	6.5213	61.533	22.659	6.9565	372.444	201.969	221.573	527.882	1129.31	70	377.114	333.453	1755.32	614.694	943.024	1560.34	752.745	575.302	163.137	42.2294	16	31.2959
414.922	304.925	25.424	29.0206	62.873	40.0104	401.029	33.835	367.596	59.735	73.01	37.716	88.198	17.5333	31.5469	211.259	187.812	40.065	19.326	405.619	38.691	9.0617	29.864	61.677	32.264	274.948	276.188	21.4713	9.8617	63.653	21.088	8.1739	394.838	240.422	209.878	532.794	1084.25	71.333	361.924	296.2	1798.46	603.5	1008	1467.78	824.755	567.427	155.175	35.8471	24.418	24.2143
435.552	406.925	28.949	36.3711	74	44.0625	431.015	31.155	354.486	72.53	119.408	40.672	83	25.5222	34.4844	208.853	166.228	48.283	16.744	396.755	46.2	7.1975	20.986	58.985	34.014	288.917	216.938	19.7701	7.3617	57.4	20.473	6.1652	331.121	276.062	212.744	578.412	1199.24	75.048	387.658	274.067	1774.98	574.602	1081.18	1569.7	932.491	601.75	151.288	36.6706	52.823	40.8878
320.224	383.858	25.568	33.1546	73.405	38.3958	391.382	36.621	352.33	74.939	127.835	61.649	88.388	21.8889	36.5469	177.441	190.06	43.728	18.705	382.633	44.691	10.1111	28.929	74.887	33.931	384.552	168.762	23.5862	10.7766	59.84	24.967	9.6435	242.141	261.297	198.366	531.5	1246.39	66.825	371.62	282.093	1746.9	570.694	1074.31	1640.6	962.9	531.594	157.775	42.4235	40.405	36.1837
397.793	407.942	17.195	33.9588	75.038	46.0312	437.456	30.845	355.908	62.447	110.592	64.44	86.19	22.0444	37.2812	150.734	190.866	37.565	16.643	300.245	43.994	11.7037	28.471	80.203	43.833	363.542	162.863	23.7011	10.617	40.573	22.505	10.9478	244.838	250.656	201.561	476.912	1303.39	51.54	391.899	336.907	1717.77	581.935	1065.1	1645.44	940.191	529.333	206.575	46.1176	33.405	31.9796
485.94	468.908	18.839	41.1649	74.709	42.8125	357.926	26.068	353.514	66.553	111.155	79.187	82.942	22.3556	35.6875	136.748	190.148	37.967	22.543	309.108	38.566	10.4444	27.329	73	31.069	490.562	212.15	20.6322	11.6702	33.133	24.055	11.0435	267.576	216.688	223.256	545.882	1290.28	78.444	377.709	333.187	1783.28	563.556	1121.71	1514.51	957.927	550.365	220.587	40.1588	43.215	30.9898
420.888	528.275	20.847	31.2577	71.392	38.4479	316.868	22.408	332.193	74.265	98.282	53.261	86.719	27.0889	38.8438	155.741	172.215	30.098	16.202	283.007	39.303	7.3457	17.964	61.541	33.125	439.562	181.837	26.8851	14.0745	39.96	18.176	8.2261	237.97	215.25	232.463	589.088	1302.17	78.381	367.076	343.333	1783.58	565.204	1057.05	1519.07	977.355	520.865	195.325	37.9353	29.911	28.7347
492.121	515.25	43.314	50.701	81.785	36.7188	338.338	27.34	318.798	57.667	87.136	73.664	98.19	31.3778	35.8438	160.203	153.651	32.902	17.597	229	37.851	9.4691	16.236	54.925	42.986	583.802	198.188	21.5747	13.7128	62.8	19.593	10.1739	208.091	206.891	196.232	427.647	1218.42	64.984	376.886	408.827	1763.22	550.018	1027.15	1475.38	1046.69	473.906	206.675	38.7882	25.62	30.7449
412.103	650.333	36.873	44.1134	86.013	34.9688	284.544	28.126	345.679	65.894	67.447	72.261	119.686	27.9667	34.2891	204.797	136.57	35.957	17.054	229.266	35.24	8.6296	15.221	54.323	34.75	600.146	166.512	21.977	9.4149	41.413	21.989	7.9826	223.212	217.953	189.427	461	1332.94	59.762	360.81	380.867	1775.23	562.972	857.207	1536.23	1018.76	470.042	200.738	32.2176	21.797	25.7551
357.845	818.892	28.746	35.4639	57.987	43.6771	342.191	31.087	322.706	87.598	71.718	62.306	100.934	22.8667	31.8125	174.706	117.174	42.272	14.961	207.209	37.246	8	13.657	49.722	31.431	426.01	177.163	19.3218	8.9468	47.48	30.418	7.2957	232.475	208.109	195.244	494.147	1262.5	52.127	346.38	320.04	1749.21	557.241	844.402	1499.29	851.564	429.25	190.05	33.9353	17.785	28.7755
339.69	872.467	25.339	35.3402	61.253	38.0417	435.779	29.68	358.073	102.773	78.981	51.336	142.198	30.0111	33.7344	160.133	107.872	52.12	17.279	170.396	32.24	8.8272	14.564	37.293	31.069	396.396	122.887	22.1034	10.0213	60.6	33.176	9.1043	211.182	222.703	184.939	369.412	1154.09	50.143	332.62	301.347	1712.06	581.732	767.207	1463.03	798.809	392.875	166.9	32.7882	15.392	29.7755
366.767	762.675	20.788	37.3299	58.177	41.4896	439.75	33.903	334.147	84.364	70.029	59.201	147.785	33.9333	32.3203	142.105	123.651	39.533	18.45	245.935	36.88	9.1605	14.35	28.278	29.917	440.99	85.9	21.4138	9.3404	57.107	27.154	5.7565	163.737	204.953	173.805	306.588	1104.44	51.81	361.19	251.24	1675.54	559.667	707.232	1460.44	712.927	420.427	171.9	31.7941	15.443	29.7959
383.233	726	19.441	28.0928	51.519	40.3333	460.824	23.505	318.358	76.992	59.806	60.59	130.521	34.4889	32.625	156.49	142.275	36.891	29.302	280.784	38.24	8.2716	17.05	42.09	33.028	492.927	129.337	26.4483	11.3191	75.093	26.593	9.0348	184.202	215.031	173.549	317.5	1211.4	65.413	377.519	207.12	1630.78	596.926	706.219	1560.65	780.318	442.323	156	31.6059	15.19	26.5612
475.009	816.483	12.449	26.7113	66.443	39.5104	438.044	29.592	350.688	82.098	43.068	61.597	165.694	33.2889	33.7578	158.706	124.43	35.565	24.93	309.273	41.034	8.8642	15.55	33.233	30.681	504.219	161.913	26.7126	11.0213	76.813	24.912	9.3478	219.515	210.938	177.451	319.941	1224.6	71.333	358.759	172.133	1654.01	560.389	752.012	1673.23	843.136	443.385	137.163	31.0118	13.684	24.2449
404.957	741.858	16.542	40.3711	74.228	46.0729	456.574	29.194	339.899	66.121	37.903	54.321	147.38	28.2222	28.7344	127.65	115.584	28.913	21.899	273.007	33.663	9.4074	13.121	34.541	33.028	343.604	101	23.5057	12.5426	58.72	24.242	12.4348	183.475	229.109	189.28	284.382	1066.24	68.365	340.62	211.84	1611.22	557.306	865.207	1579.01	779.945	467.146	131.85	32.7412	19.203	27.7959
428.75	615.283	14.602	40.4845	64.975	40.0208	454.853	29.592	368.229	57.402	39.146	59.179	124.455	27.9444	36.6406	134.133	101.268	33.5	18.233	261.079	38.017	11.284	14.407	40.316	29.625	372.927	133.113	26.7126	13.6383	75.04	20.934	10.1217	155.99	238.031	169.268	258.529	927.325	55.698	326.127	225.92	1688.66	534.204	817.317	1562.7	670.609	538.948	114.75	34.1529	15.443	29.2347
384.81	549.425	14.144	37.4227	48.038	41.5521	371.735	25.447	336.422	66.152	39.204	57.127	154.455	26.8	34.0156	116.252	107.443	47.804	20.837	278.201	46.863	10.7407	12.443	32.902	38.514	407.615	169.6	26.3793	11.617	77.733	20.198	9.0087	122.697	248.953	214.78	284.941	877.438	89.317	341.481	261.64	1766.83	544.315	916.317	1507.23	611.427	720.969	88.125	34.9294	16.696	26.051
354.259	539.65	21.576	28.6598	49.139	41.8021	549.118	30.864	314.165	50.144	45.942	75.612	159.397	28.5444	28.2891	153.203	98.57	49.087	16.101	299.439	44.834	11.6049	14.15	39.932	29.653	487.719	241.1	32.3678	11.8191	66.973	21.593	9.2783	105.576	201.734	181.354	234.824	1020.62	76.079	369.823	287.187	1700.54	586.778	943.573	1562.29	624.991	580.99	102.175	41.6765	15.709	23.602
[truncated: 13 more columns]
