# Supplementary material for: Input from torus longitudinalis drives binocularity and spatial summation in zebrafish optic tectum
Source: BMC Biol. 2022 Jan 25;20:24. doi: 10.1186/s12915-021-01222-x (PMC8788132; doi:10.1186/s12915-021-01222-x)
Supplement: Supplementary file 4 — Additional file 4: Data S3. Pyramidal neuron calcium responses during presentation of 30s ramp stimulus (xlsx 854kb). [file 12915_2021_1222_MOESM4_ESM.xlsx]

## Sheet: 5s Ramp
202.597	185.276	629.756	265.23	8.4762	188.914	39.577	118.013	35.25	153.174	24.583	21.077	79.456	84.274	33.2143	123.68	154.822	13.115	22.091	3.338	4.8594	13.492	275.186	87.4906	8.1154	10.423	188.055	NaN	NaN	NaN	NaN	NaN	NaN	NaN	NaN	73.756	378.575	87.212	59.565	91	127.531	100.694	12.507	183.952	105.489	10.333	11.6346	21.372	32.225	14.368
163.387	153.621	529.936	186.954	7.7333	124.8	43.942	99.727	39.771	155.628	46.6	20.5	76.193	92.435	26.8095	90.44	166.8	17.023	21.621	4.493	5.3281	16.576	306.898	77.6226	9.3846	28.038	119.073	NaN	NaN	NaN	NaN	NaN	NaN	NaN	NaN	116.244	480.25	121.942	65.413	63.84	201.673	114.613	13.507	207.167	71.289	8.842	21.5	24.302	32.875	22.632
75.468	77.345	463.936	106.115	8.819	95.386	36.827	80.961	41.75	156.57	60.8	25.404	69.93	77.613	14.6667	74.3	159.511	12.08	52.636	6.4507	6.5	38.508	254.966	65.3208	6.9808	31.487	91.509	NaN	NaN	NaN	NaN	NaN	NaN	NaN	NaN	91.39	567.425	141.942	61.304	61.14	239.612	146.129	16.373	192.048	55.467	8.632	11.3846	13.302	28.7	27.404
90.5	90.81	374.5	103.701	6.781	69.786	36.769	75.013	54.042	165.372	71.567	27.827	62.614	125.952	16.2381	54.02	150.778	15.161	56.924	7.507	9.1094	38.644	251.475	51.3396	11.2308	26.154	85.036	NaN	NaN	NaN	NaN	NaN	NaN	NaN	NaN	90.463	598.7	170.654	54.543	37.08	275.102	133.581	12.149	158.429	42.578	8.702	12.7885	21.256	35.3	25.316
58.419	84.655	315.436	78.828	5.4	57.471	35.788	71.792	48.458	149.151	81.05	23.538	56.754	112.516	27.2381	70.02	173.289	13.931	50.848	8.3239	20	52.373	254.034	49.6038	11.8269	23.09	74.927	NaN	NaN	NaN	NaN	NaN	NaN	NaN	NaN	69.341	607.225	189.115	61.239	26.2	298.796	120.516	14.269	186.571	37.111	8.298	16.7115	20.07	37.125	26.404
69.597	71.5	231.949	62.943	5.0762	43.829	35.442	59.896	79.938	153.023	82.517	21.231	43.211	118.339	37.2143	62.66	341.6	14.057	63.742	6.0986	18.25	53.932	195.102	52.1887	11.1731	23.744	121.345	NaN	NaN	NaN	NaN	NaN	NaN	NaN	NaN	60.707	579.775	207.442	75.196	19.7	319.061	115.339	16.716	182.095	30.689	7.088	13.5385	18.256	33.1	30.246
50.645	65.155	193.538	50.379	4.8	41.471	40.962	101.701	75.854	165.326	57.867	27.135	45.842	125.129	33.0952	53.24	384.511	15.874	53.621	9.2394	35.4219	62.881	187.254	40.1321	9.6731	28.705	137.055	NaN	NaN	NaN	NaN	NaN	NaN	NaN	NaN	44.244	515.625	211.308	81.783	13.48	347.939	138.387	18.179	140.762	25.778	9.386	13.6731	19.744	33.65	33.965
33.919	62.414	148.385	41.943	6.1714	34.629	39.75	77.364	86.021	161.977	72.25	29.5	45.105	172.839	20.2619	37.72	307.578	14.299	80.773	8.9014	30.9531	67.119	204.644	39.7925	7.7308	28.705	114.164	NaN	NaN	NaN	NaN	NaN	NaN	NaN	NaN	36.537	472.15	221.038	72.696	24.7	341.143	103.371	15.851	163.881	19.867	7.439	10.6538	24.86	36.975	32.246
30.21	64.534	114.795	44.724	4.5714	42.371	35.962	70.468	151.271	182.64	78.683	29.731	60.491	196.097	18.7857	68.06	268.067	13.046	69.5	12.7042	30.0781	55.966	183	41.7925	12.3269	29.051	96.891	NaN	NaN	NaN	NaN	NaN	NaN	NaN	NaN	37.878	472.85	253.519	69.783	29.18	357.857	103.935	13.343	124.119	16.844	11.351	10.4423	27.116	31.525	19.947
25.468	55.086	89.038	41.494	4.6	37.129	40.115	75.675	113.521	185.233	82.533	32.231	72.596	180.984	14.2381	56.52	323.244	15.276	55.667	12.8169	28.0312	41.593	192.576	41.1321	12.3077	27.615	97.818	NaN	NaN	NaN	NaN	NaN	NaN	NaN	NaN	26.683	452.2	247.423	91.217	20.36	391.163	106.565	13.836	135.524	20.222	9.263	10.1346	30.628	29.125	24.386
27.871	51.293	66.064	36.644	4.4476	37.7	40.423	67.039	79.021	176.43	75.35	23.212	74.965	198.79	15.7381	68.76	350.311	13.402	55.773	10.9155	22.5156	24.186	204.153	37.6415	11.3077	35.756	117.436	NaN	NaN	NaN	NaN	NaN	NaN	NaN	NaN	17.634	403.225	237.462	89.63	21.04	353.143	118.194	13.746	145.238	13.489	8.877	13.4231	28.535	38.05	18.544
26.887	55.052	62.359	87.414	5.9143	49	64.154	68.831	59.208	156.988	83.433	25.308	75.421	244.806	13.0476	72.06	554.111	17.862	53.833	12.3099	23.4688	33.034	179.119	51.8679	10.0962	27.321	94.345	NaN	NaN	NaN	NaN	NaN	NaN	NaN	NaN	30.317	356.875	255.135	67.913	30.42	387.694	97.113	11.612	96.19	14.711	8.982	15.1923	39.209	30.9	24.439
14.952	71.19	43.641	54.414	6.7524	44.871	63.135	58.364	45.542	172.965	106.45	35.808	73.649	299.742	26.6905	85.92	560.244	20.851	51.591	10.662	17.7031	31.627	190.017	54.9434	11.5769	24.205	85.673	NaN	NaN	NaN	NaN	NaN	NaN	NaN	NaN	16.463	378.825	275.577	73.957	53.1	459.796	111.435	14.687	129.31	11.733	7.263	13.7885	61.279	25.175	15.526
53.484	77.207	51.59	72.759	6.4286	41.343	77.096	105.39	86.875	212.872	97.717	34.327	87.088	275.032	24.4762	81.82	485.156	21.184	64	9.7887	11.0156	26.254	190.339	68.4528	12.1731	21.051	103.036	NaN	NaN	NaN	NaN	NaN	NaN	NaN	NaN	34	383.325	293.654	74.913	40.44	451.49	97.435	24.955	126.786	8.289	8.877	12.6731	84.209	36.8	21.14
46.581	87.552	42.615	55.678	5.6667	40.243	64.077	69.312	53.854	210.942	123.867	30.673	94.298	255.21	17.2381	80.86	479.222	13.701	63.379	14.0423	10.6719	44.22	206.797	83.0377	12.4615	16.385	102.273	NaN	NaN	NaN	NaN	NaN	NaN	NaN	NaN	32.024	302.275	281.885	70.065	32.94	418.816	100.161	15.015	118.905	6.089	13.632	7.0385	78.093	31.1	23.14
36.71	69.207	44.141	46.161	4.6952	39.843	43.538	68.74	50.417	194.919	144.333	30.596	87.316	210.806	13	70.62	409.689	20.264	59.985	14.8592	7.4219	45.017	188.78	63.8679	12.6923	16.256	132.055	NaN	NaN	NaN	NaN	NaN	NaN	NaN	NaN	41.195	298.475	291.942	69.457	33.64	431.918	94.113	12.836	142.381	9.644	8.877	12.1538	79.186	37.375	23.14
47.871	61.017	41.051	40.793	3.6667	35.471	48.077	66.221	43.938	173.326	141.35	27.077	101.509	156.29	12.5	122.8	308.044	24.414	43.939	15.9859	9	45.729	181.576	59.7736	8.8654	11.962	173.327	NaN	NaN	NaN	NaN	NaN	NaN	NaN	NaN	51.512	307.6	324.846	62.261	18.48	432.571	127.435	16	115.833	7.311	7.456	14.1346	79.605	31.6	25.491
40.274	75.155	37.769	38.368	6.3143	36.243	55.962	95.065	60.562	175.035	153.45	33.269	119.158	154.742	13.3333	153.8	245.467	25.425	60.894	16.3239	6.8594	61.373	156.78	58.9623	7.7115	15.141	197.127	NaN	NaN	NaN	NaN	NaN	NaN	NaN	NaN	51.341	322.775	313.269	54.087	16.6	465.306	101.758	16.478	152.024	7.156	10.07	13.5577	103.023	29.775	21.912
26.806	69.741	33.692	35.207	6.7143	68.357	66.481	116.065	62.812	181.5	156.4	42.346	115.298	199.71	18	145.94	295.578	30	52.182	13.2676	11.9844	45.39	151.915	56.9245	10.5769	19.5	164.418	NaN	NaN	NaN	NaN	NaN	NaN	NaN	NaN	40.463	236.75	260.558	99.217	28.56	428.082	77.887	14.149	153.262	8.133	12.912	17.2115	114.326	35.375	28.772
27.823	61.138	38.321	38.874	4.5714	66.486	115.519	94.156	58.083	173.64	146.35	38.712	186.754	173.194	13.5952	161.6	352.111	28.31	53.379	13.4507	9.1875	41.441	160.966	53.283	8.5769	14.231	179.927	NaN	NaN	NaN	NaN	NaN	NaN	NaN	NaN	41.098	290.6	294.077	107.696	34.28	425.449	63.081	14.269	169.19	7.911	11.807	14.4423	101.326	31.625	25.509
26.516	83.845	32.321	32.908	5.4857	69.214	125.615	197.429	75.896	163.407	179.483	38	181.246	163.355	18.0952	161.02	510.733	33.333	64.939	13.338	8.9844	71.322	167.508	54.283	19.9038	15.256	167.564	NaN	NaN	NaN	NaN	NaN	NaN	NaN	NaN	31.805	344.225	287.25	107.348	47.26	427.796	82.871	14.746	157.81	12.844	11.018	13.7308	122.884	38.275	22.123
27.887	82.155	32.795	30.149	4.8286	50.686	79.096	151.87	71.146	173.128	149.05	41.731	189.561	171.952	14.8333	189.72	444.356	30.057	57.061	13.0423	5.1719	63.627	145.831	53.5094	10.6346	11.756	136.218	NaN	NaN	NaN	NaN	NaN	NaN	NaN	NaN	25.805	279.925	298.731	115.717	57.86	469.571	93.371	18.851	151.5	11.6	43.035	14.5192	131.372	32.675	24.912
27.565	72.862	26.692	30.92	6.2857	46.229	51.615	121.078	69.833	170.884	139.683	35.481	209.088	199.613	15.7143	167.56	349.067	32.563	43.576	19.493	9.7969	66.102	163.576	34.7358	11.2885	8.41	115.236	NaN	NaN	NaN	NaN	NaN	NaN	NaN	NaN	31.561	247.45	305.231	137	38.18	411.224	66.435	12.448	147.214	10.578	32.895	14.1731	137.86	40.775	20.93
38.468	130.345	36.628	32.69	5.8952	49.971	159.808	96.766	58.542	184.453	117.417	36.404	195.368	164.419	18.9048	148.24	333.978	31.207	44.258	14.5634	7.7969	61.525	156.763	41.8679	8.9423	8.731	105.855	NaN	NaN	NaN	NaN	NaN	NaN	NaN	NaN	48.659	235.95	320.308	141.848	33.32	381.306	116.823	27.552	164.262	10.933	35.684	14.5	145.674	39.775	19.246
21.435	97.431	27.551	38.264	5.0762	44.986	196.923	75.623	61.583	182.477	124.683	39.365	159.561	232.274	15.5476	116.42	258.378	24.414	26.515	20.1268	12.9844	82.305	141.678	45.2264	11.8654	7.103	156.164	NaN	NaN	NaN	NaN	NaN	NaN	NaN	NaN	44.634	222.85	266.865	130.261	25.52	367.347	74.774	35.97	148.738	6.467	18.93	21.1923	123.047	43.8	27.018
20.387	81.69	28.564	27.552	7.6286	57.771	169.577	70.182	115.167	193.663	129.15	34.654	162.667	282.258	16.1905	104.78	334.733	37.506	47.894	20.3239	8.75	109.983	152.034	36.566	12.5	13.128	131.655	NaN	NaN	NaN	NaN	NaN	NaN	NaN	NaN	32.073	226.6	318.231	82.783	26.52	399.265	80.952	34.642	161.429	6.444	14.316	13.7308	106.442	35.35	31.737
24.371	65.31	39.385	30.034	6.0667	49.714	157.038	63.286	63.146	194.5	137.1	33.654	151.754	269.758	14.2619	100.5	272.822	37.954	57.97	14.8169	18.3281	103.61	165.017	49.0189	14.5385	14.179	158.545	NaN	NaN	NaN	NaN	NaN	NaN	NaN	NaN	26.659	228.675	328.173	100.022	32.3	419.245	70.629	28.254	118.738	7.667	9	12.6154	112.605	32.25	34.737
20.694	118.931	32.936	33.759	6.6667	35.4	125.404	61.74	103.396	198.267	123.333	32.365	138.596	255.113	17.1905	101.98	207.267	47.552	65.561	15.9014	14.2344	82.441	150.881	43.7358	9.8654	11.513	160.655	NaN	NaN	NaN	NaN	NaN	NaN	NaN	NaN	27.829	235.025	343.308	113.739	40.2	427.122	92.855	27.358	157.976	4.2	12	12.4038	146	29.775	33.526
23.016	105.345	29.256	26.977	4.3619	62.971	117.462	69.87	109.812	191.686	102.583	28.442	122.982	260.145	30.5238	110.24	218.311	47.494	66.394	16.3662	14.4219	80.915	160.305	44.2642	11.1346	21.628	121.764	NaN	NaN	NaN	NaN	NaN	NaN	NaN	NaN	50.512	219.8	335.019	124.63	29.06	453.653	93.532	18.149	146.452	5.978	20.421	15.0192	148.605	44.55	33.456
33.855	114.759	36.077	32.115	7.7048	111.829	172.288	56.182	105.667	175.326	151.217	37.038	143.404	261.839	50.4048	131.54	250.667	46.621	63.076	14.493	17.2188	54.525	148.102	44.3774	10.5192	22.385	106.145	NaN	NaN	NaN	NaN	NaN	NaN	NaN	NaN	49.463	199.3	338.442	106.217	28.82	442.918	87.742	13.672	134.786	9.133	14.807	11.4423	147.419	43.475	32.877
39.274	129.069	40.564	37.31	5.6857	159.8	226	120.403	101.667	222.244	143.167	35.885	196.86	211.677	40.8095	101.86	298.867	44.184	80.409	13.6901	12.5938	55.441	148.881	29.7358	12.9615	28.59	107.491	NaN	NaN	NaN	NaN	NaN	NaN	NaN	NaN	43.707	192.875	353.692	103.391	33.8	457.776	70.597	17.657	168.452	4.222	9.965	18.5192	178.349	41.25	40.035
64.435	150.328	33.462	33.609	4.9238	114.771	248.269	96.442	102.188	200.337	125.883	32.654	218.93	208.355	26.7619	105.68	265.844	38.425	98.712	12.0423	15.2656	100	150.983	51.1509	15.6154	35.038	94.382	NaN	NaN	NaN	NaN	NaN	NaN	NaN	NaN	32.098	151.95	349.731	119.152	43.7	421.02	88.468	23.567	110.262	6.8	9.561	13.6923	216.628	39.675	34.298
80.016	183.362	37.833	37.195	6.9619	72.429	143.442	83.727	64.688	172.244	98.683	31.615	191.298	201.823	20.881	113.32	203.911	36.379	85.227	13.6056	11.75	99.305	157.186	48.7736	6.75	33.397	108.782	NaN	NaN	NaN	NaN	NaN	NaN	NaN	NaN	34.585	135.55	355.115	144.391	43.68	441.939	60.484	34.627	201.143	10.311	7.474	15.0192	184.721	52.175	36.035
66	189.052	32.731	33.897	6.2095	71.043	89.173	95.299	49.021	176.547	90.667	33.75	149.561	217.5	19.0476	108	160.689	39.08	87.788	14.7746	12.125	63.814	131.051	46.9057	8.9808	26.282	115.345	NaN	NaN	NaN	NaN	NaN	NaN	NaN	NaN	18.585	145.65	341.923	129	32.38	425.633	70.097	19.97	183.262	11.244	9.368	9.1346	191.558	45.225	29.982
70.048	156.879	35.5	35.333	7.1238	58.7	84.519	77.987	44.708	161.884	86.75	37.173	151.035	219.339	15.8095	141.76	191.978	50.816	50.424	14.2535	27.25	76.169	139.898	56.2453	15.0385	21.295	87.891	NaN	NaN	NaN	NaN	NaN	NaN	NaN	NaN	19.439	150.65	323.865	93.891	26.78	455	66.403	65.403	183.048	5.578	8.14	15.1731	181.093	40.425	35.386
119.984	150.983	35.346	35.46	6.2571	84.6	61.115	70.221	144.062	199.535	84.767	50.308	190.947	214.871	12.9762	127.68	270.911	43.195	38.091	14.507	35.0938	72.322	131.983	55.3396	11.3269	14.641	86.345	NaN	NaN	NaN	NaN	NaN	NaN	NaN	NaN	20.39	184.55	352.442	79.957	30.94	511.898	52	48.134	173.071	8.867	10.772	12.1154	216.93	42.3	29.526
103.855	118.569	35.808	45.448	6.6476	61.8	95.327	72.143	118.833	175.953	73.133	62.135	191.526	178.129	17.5238	127.58	245.578	57.517	43.409	14.8873	36	70.983	128.559	54.8868	15.1731	22.128	82.6	NaN	NaN	NaN	NaN	NaN	NaN	NaN	NaN	21.537	158.825	351.558	62.348	25.4	483.653	47.468	55.164	171.81	9.956	6.035	21.7115	250.628	45.175	31.579
110.952	170.207	34.872	59.391	10.8476	51.886	193	59.506	70.479	154.174	77.633	46.173	147.632	161.097	15.3571	129.42	193.6	46.954	51.803	15.4225	23.3125	74	164.424	42.4151	11.8654	21.013	113.182	NaN	NaN	NaN	NaN	NaN	NaN	NaN	NaN	14.78	139.375	362.135	78.391	29.72	450	52.323	72.806	157.238	11.044	11.123	18.1154	262.558	48.175	34.649
100.629	339.655	39.462	53.92	7.0571	60.257	298.308	63.519	50.646	170.395	57	37.442	137.228	168.129	14.4048	87	212.556	47.322	50.485	14.8732	20.7344	50.542	139.39	43.0189	16.7692	26.795	82.491	NaN	NaN	NaN	NaN	NaN	NaN	NaN	NaN	37.951	141.05	369.288	93.957	24.24	412.653	39.065	53.463	146.548	10.022	14.158	14.9808	266.302	53.575	35.474
117.742	270.466	35.718	50.322	9.4571	57.657	229.538	53.818	44.479	173.779	87.933	49.923	121.579	176.29	17.119	107.08	210.222	37.575	42.455	19.2394	29.2969	52.508	142.983	45.6038	13.2692	23.167	66.945	NaN	NaN	NaN	NaN	NaN	NaN	NaN	NaN	25.854	136.075	362.885	89.565	24.86	433.898	42.113	33.343	124.762	5.733	9.351	15.2692	257.744	44.725	40.035
85.645	781.121	34	108.356	9.4286	42.486	223	72.078	57.25	199.5	70.067	37.577	132.088	139.984	21.2381	113.6	258.4	43.241	48	19.0563	54.375	79.864	121.712	33.7925	17.5769	27.564	59.109	NaN	NaN	NaN	NaN	NaN	NaN	NaN	NaN	16.244	138.025	379.5	79.109	39.32	498.49	36.403	26.522	101.857	10.911	7.07	13.6923	324.814	40.8	68.807
60.468	863.397	41.923	78.966	12.7143	76.429	473.558	120.519	101.167	262.023	50.35	38.077	191.579	135.274	65.6429	111.08	269.333	37.425	45.697	18.5352	40.8125	61.475	130.051	41.3774	19.7692	31.705	61.618	NaN	NaN	NaN	NaN	NaN	NaN	NaN	NaN	39	330.175	320.635	117.261	32.84	362.694	26.694	23.224	84.714	7.933	10.07	11.7885	304.023	51.175	71.684
57.306	716.207	37.936	132.977	9.2667	64.214	622.519	137.468	169.75	710.558	41.4	39.865	159.807	84	84.5238	73.7	337.356	32.885	30.833	14.2817	31.2812	72.746	112.407	48.566	13.5577	31.795	83.382	NaN	NaN	NaN	NaN	NaN	NaN	NaN	NaN	60.976	499.25	223.827	183.391	24.8	255.653	32.774	19.836	76.81	13.889	9	9.4038	269.744	58.95	49.807
40.29	612.724	38.295	151.598	7.6952	111.286	616.442	99.338	127.146	1110.88	40.833	34.846	174.316	59.919	78.5714	60.88	289.378	26.264	29.742	14.1127	19.1875	68.559	100.78	39.6604	12.0577	108.205	82.745	NaN	NaN	NaN	NaN	NaN	NaN	NaN	NaN	119.171	486.6	160.904	282.87	13.7	226.061	28.774	17.03	76.095	13.422	6.07	10.1731	230.512	56.425	53.018
31.532	458.569	34.756	209.517	7.6286	78.057	416.538	73.818	88.854	1243.41	38.267	29.115	147.105	48.548	56.7857	49.96	230.044	20.115	23.697	13.5775	19.9062	44.203	95.475	28.9245	10.1346	104.308	87.273	NaN	NaN	NaN	NaN	NaN	NaN	NaN	NaN	135.439	384.475	122.673	379.217	20.56	205.878	28.048	22.164	61.929	9.578	10.491	12.7308	204.512	46.825	41.123
31.742	350.207	39.064	194.793	5.181	52.971	250.731	76.558	59.021	1335.09	35.667	26.712	108.175	33.21	37.5238	44.74	181.6	22.839	16.606	9.3803	17.1719	29.508	100.475	25.5472	11.3269	94.449	98.382	NaN	NaN	NaN	NaN	NaN	NaN	NaN	NaN	118.171	328.725	98.558	437.848	15.54	135.857	25.758	15.179	67.619	9.822	7.316	6	153.581	38.775	30.509
28.71	340.431	37.962	158.575	5.181	41.386	170.212	73.844	50.229	1340.92	28.533	31.019	95.246	20.871	26.1905	32.02	145.556	22.31	17.03	7.493	9.0312	24.441	60.271	24.7358	8.75	72.679	98.127	NaN	NaN	NaN	NaN	NaN	NaN	NaN	NaN	88.927	250.7	70.25	444.587	10.92	116.653	26.887	15.373	50.738	8.089	7.632	3.4808	126.442	47.575	27.649
27.29	603.19	34.885	149.092	4.8	56.771	105.442	59.935	35.25	1385.42	28.267	25.25	84.228	25.952	19.5238	35.48	127.867	14.908	14.47	10.169	7.0938	19.356	82.847	27.3019	10.6731	55.333	155.4	NaN	NaN	NaN	NaN	NaN	NaN	NaN	NaN	64.805	212.75	64.327	412.413	7.72	89.408	21.629	12.761	51.238	6.844	8.667	6.8846	112.791	43.65	30.246
31.016	549.707	46.667	150.655	4.6286	85.043	422.481	59.091	35.979	1375.94	30.05	26.942	76.596	23.677	16.4048	32.58	121.444	14.322	13.712	12.0563	5.9531	16.339	77.203	31.8679	9.9615	48.449	150.491	NaN	NaN	NaN	NaN	NaN	NaN	NaN	NaN	47.512	182.225	69.038	355.304	8.08	80.633	22.661	11.806	44.357	10.267	13.649	8.7692	76.326	38.975	25.596
45.742	525.207	69.026	138.138	7.7429	71.014	676.058	208.779	50.729	1359.24	22.2	24.288	63.211	22.145	17.1905	32.46	109.889	12.011	14.136	18.3099	8.9062	21.712	65.678	36.4906	9.9423	57.179	95.873	NaN	NaN	NaN	NaN	NaN	NaN	NaN	NaN	37.561	193.9	57.923	305.37	8.26	71.592	50.565	12.985	39.857	13.556	26.088	9.8462	109.093	35.15	25.632
52.403	807.724	59.295	114.092	6.7143	71.957	688.192	669.623	208.771	1327.07	37.55	29.019	67.632	23.581	42.1905	42.3	268.156	37.103	12.076	40.0423	17.8125	64.847	73.644	47.1887	11.4808	95.962	83.764	NaN	NaN	NaN	NaN	NaN	NaN	NaN	NaN	28.537	170.325	80.808	277.457	7.44	95.776	190.016	81.716	59.333	13.8	112.86	4.8462	131.953	36.2	25.351
54.339	788.828	54.103	108.483	12.2381	101.471	589.846	645.662	281.771	1255.78	41.183	66.096	87.614	47.71	74.6905	102.68	355.422	44	30.455	43.0141	46.4531	128.729	83.051	51.9245	13.3846	104.192	74.127	NaN	NaN	NaN	NaN	NaN	NaN	NaN	NaN	25.098	190.175	113.981	257.761	11.48	114.122	146.806	102.522	86.929	18.289	128.018	7.4808	226.581	46.25	29.526
40.355	638.017	44.013	127.149	8.4095	161.657	437.019	551.221	192.917	1265.57	32.7	61.442	78.035	26.758	71.5	78.04	407.422	45.77	25.682	36.9014	35.3438	89.746	65.203	46.3585	16.8846	101.321	69.945	NaN	NaN	NaN	NaN	NaN	NaN	NaN	NaN	15.463	176.475	99.923	266.304	10.66	87.102	89.581	75.985	66	22.844	90.421	7.6346	183.465	55.775	33.561
35.274	497.328	41	221.92	6.9619	210.343	375.462	434.519	138.958	1384.16	30.183	50.096	61.912	31.677	53.3333	63.86	342.4	29.368	17.894	32.493	27.9844	70.373	70.254	47.6415	11.1923	107.346	100.382	NaN	NaN	NaN	NaN	NaN	NaN	NaN	NaN	28	326.475	70.731	334.5	8.66	78.469	66.806	44.343	55.81	17.444	57.281	7.4038	173.419	46.05	25.877
33.661	357.69	46.397	260.402	4.9429	158.271	228.154	332.675	112.917	1406.43	26.617	34.885	102.561	39.403	47.619	42.38	399.6	32.598	15.652	25.4085	17.9688	44.61	69.085	40.1132	8.75	76.872	72.236	NaN	NaN	NaN	NaN	NaN	NaN	NaN	NaN	40.098	368.55	60.385	349.804	10.82	63.633	39.581	36.731	50.31	13.933	29.368	5.0577	162.279	49.05	23.123
31.726	297.466	38.923	241.954	8.181	172.543	131.596	259.273	72.458	1451.21	28.317	31.942	119.526	47.226	30.6905	44.84	321.267	26.586	21.409	22.0141	15.1094	39.678	64.508	34.7547	11.1731	71.654	87.964	NaN	NaN	NaN	NaN	NaN	NaN	NaN	NaN	54.878	452.325	56.981	415.413	13.46	45.265	41.435	23.94	55.857	14.2	16.614	3.6154	134.791	37.325	25.807
41.581	520.517	34.09	254.299	7.8286	101.314	94.365	192.377	62.875	1420.58	27.917	31.712	80.877	48.742	22.9286	38.28	229	25.724	15.894	15.8732	10.1562	26.525	63.763	27.717	14.1346	60.179	84.4	NaN	NaN	NaN	NaN	NaN	NaN	NaN	NaN	49.927	478.75	53.173	393.457	21.86	41.898	32.629	21.224	57.619	10.778	17.719	6.7115	97.884	44.225	23.825
44.339	600.431	37.667	251.448	7.0762	141.629	59.904	168.143	44.708	1401.13	27.433	28.058	63.965	38.452	17.9286	36.86	184.733	20.977	20.091	22.5211	7.8906	20.407	52.712	27.5472	11.2885	39.423	145.782	NaN	NaN	NaN	NaN	NaN	NaN	NaN	NaN	24.585	384.05	46.981	360.435	11.12	44.265	21.661	22.97	43.929	9.511	10.807	8.0577	80.302	38.975	18.491
45.839	538.638	31.936	219.885	7.9333	225.4	175.346	161.104	44.083	1368.83	25.883	21.192	52.807	37.613	31.5476	41.82	207.533	20.563	15.667	18.4507	16.7031	22.797	57.644	51.0189	9.3462	53.692	146.364	NaN	NaN	NaN	NaN	NaN	NaN	NaN	NaN	22.854	305.375	48.558	327.087	11.26	42.163	53.597	13.448	56.286	8.511	21.263	3.7308	78.326	38.275	20.754
41.774	579.569	37.897	164.241	9.1048	170.814	393.635	389.805	195	1303.55	30.4	26.75	48.158	31.548	82.1667	37.02	649.867	40.632	33.5	34.5775	37.5312	40.492	73.576	68.9057	18.6923	75.192	142.345	NaN	NaN	NaN	NaN	NaN	NaN	NaN	NaN	23.659	376.3	76.865	307.261	13	46.265	113.339	26.478	49.976	12.889	56.018	5.2308	116.023	44.275	23.754
67.323	642.569	47.295	190.563	10.7238	233.586	437.75	538.519	320.458	1263.21	83.067	70.75	51.298	48.081	61.0952	72.36	717.289	64.161	58.621	46.5775	39.4844	192.746	94.746	75.8113	25.1538	87.128	158.455	NaN	NaN	NaN	NaN	NaN	NaN	NaN	NaN	42	902.15	184.519	248.413	10.76	136.408	206.032	155.194	229.452	17.2	35.421	7.0385	240.814	51.225	36.368
47.516	592.586	43.487	162.667	15.4571	228.129	423.615	508.571	336.542	1244.66	67.6	70.231	67.561	37.887	99.9762	86.26	801.889	60.989	72.606	51.8169	39.8906	236.305	112.559	74.9623	19.5769	88.551	130.218	NaN	NaN	NaN	NaN	NaN	NaN	NaN	NaN	30.195	766.5	161.731	222.109	12.92	134	133.548	118.627	154.786	34.311	57.333	8.0962	284.605	62.975	47.877
49.5	470.759	42.449	148.563	15.2667	283.543	315.154	375.766	239.312	1310.28	58.917	49.481	43.614	30.129	101.452	65.34	645.4	51.149	40.182	37.8732	26.7969	175.39	106.356	64.1132	16.7885	94.192	120.109	NaN	NaN	NaN	NaN	NaN	NaN	NaN	NaN	14.585	680.125	114.231	245.283	8.68	86.612	98.935	76.851	88.5	46.622	50.719	5.4231	281.535	66.9	41.228
36.274	351.069	43.41	161.356	9.5429	337.314	184.135	301.688	145.854	1389.15	48.983	45.788	37.895	25.613	65	49.58	572.444	48.287	34.03	39.0423	23.75	144.61	82.39	58.3774	17.5769	90.359	95.673	NaN	NaN	NaN	NaN	NaN	NaN	NaN	NaN	18.195	683.35	85.481	231.543	12.56	82.612	54.177	50.358	76.429	37.178	34.947	6.8846	237.628	58.75	29.351
30.984	258.19	38.59	322.621	7.781	212.314	115.442	215.701	99.771	1397.12	45.217	33.635	29.842	36.677	38.3571	48.16	445.933	42.471	27.364	29.3521	17.2344	114.983	85.881	47.5283	12.0577	80.218	85.418	NaN	NaN	NaN	NaN	NaN	NaN	NaN	NaN	17.659	653.6	64.538	283.826	18.04	60.633	45.452	32.821	52.024	23.378	25.509	6.25	187.07	50.175	27.561
33.387	208.052	39.692	298.276	13.1238	138.814	73.654	175.429	70.625	1399.8	30.25	37.173	28.211	35.839	37.0714	36.14	519.756	36.299	16.773	25.662	12.8906	94.136	74.186	32.4717	14.7308	70.449	67.618	NaN	NaN	NaN	NaN	NaN	NaN	NaN	NaN	26.146	587.65	58.808	329.913	17.38	51.796	44.242	22.418	49.524	25.556	17.491	7.75	142.907	41.775	31.842
35.984	249.672	37.833	299.012	12.1714	163.286	65.788	137.221	52.354	1403.05	29.067	24.827	32.93	60.984	29.3333	34.72	548.222	31.414	19.394	20.9577	10.9844	60.644	58.339	31.6792	12.0577	48.744	53.636	NaN	NaN	NaN	NaN	NaN	NaN	NaN	NaN	14.439	479.7	50.192	303.304	12.96	45.082	34.532	20.627	56.667	19.867	10.807	6.9808	110.814	40.1	21.789
39.871	265.81	29.038	371.724	12.2476	221.871	171.173	108.039	58.708	1377.16	24.8	26.577	31.439	56.565	18.9524	32.28	478.044	25.057	20.879	20.8028	8.6406	54.339	68.61	45.8491	11.2115	47.538	55.636	NaN	NaN	NaN	NaN	NaN	NaN	NaN	NaN	11.512	427.025	45.269	308.739	9.46	51.755	49.242	21.97	44.738	12.533	13	4.8846	129.791	42.175	24.702
56.242	203.517	36.91	323.701	12.3333	214.014	381.769	190.935	64.083	1327.17	28.817	24.808	25.789	41.677	31.1905	39.3	654.667	51.747	25.394	26.662	18.0312	48.881	68.644	71	12.5192	47.615	54.436	NaN	NaN	NaN	NaN	NaN	NaN	NaN	NaN	9.634	409.85	62.615	284.152	8.24	52.204	109.355	17.522	48.714	13.844	49.947	4.8654	117.767	41.775	26.246
104.968	400.362	35.256	365	12.1619	246.971	461.5	525.286	196.042	1270.42	48.883	42.769	31.298	40.177	39.8095	84.64	768.667	95.92	37.379	33.3099	21.3594	79.661	62.034	85.9245	17.4038	59.423	63.218	NaN	NaN	NaN	NaN	NaN	NaN	NaN	NaN	18.927	390.05	122.904	236.391	8.36	122.653	260.774	87.821	72.048	15.467	81.912	4.7115	159.535	48.75	31.298
92.806	459.586	34.756	413.977	16.8	261.057	484.019	547.701	211.604	1216.86	84.783	102.327	56.772	63.258	59.4048	174.26	732.578	128.264	120.288	30.3944	36.625	115.169	89.881	92.566	22.9615	67.59	62.036	NaN	NaN	NaN	NaN	NaN	NaN	NaN	NaN	18.341	428.875	246.5	173.196	10.14	144.347	231.677	65.851	123.762	24.111	95.614	7.3077	240.674	59.75	44.439
75.145	360.707	38.846	416.931	17.181	333.586	549.135	571.649	236.396	1209.55	60.65	73.942	48.719	41.403	61.9762	172.4	756.289	112.241	120.803	23.2394	35.1719	79.712	92.576	106.962	18.3654	55.628	73.236	NaN	NaN	NaN	NaN	NaN	NaN	NaN	NaN	12.049	380.425	181.769	183.761	7.94	124	146.661	46.269	93.405	34.133	69.702	6.8077	309.442	58.675	50.386
48.839	279.897	33.154	345.598	9.7905	416.8	400.981	449.961	158.375	1294.38	51.367	50.385	39.491	78.29	44.6429	136.68	666.844	95.678	74.97	20.9437	28.2969	78.729	94.339	100.226	20.8654	59.295	123.8	NaN	NaN	NaN	NaN	NaN	NaN	NaN	NaN	10.171	327.475	125.058	213.391	6.98	103.265	103.032	33.284	67.643	29.933	38.807	5.4038	258.86	44.95	41.596
41.29	208.5	32.782	273.644	7.8	335.286	248.154	350.493	107.583	1364.94	41.5	46.962	31.14	68.016	52.5714	76.8	599.644	90.057	44.955	17.3521	22.1875	74.966	75.797	75.8679	17.4808	49.179	147.145	NaN	NaN	NaN	NaN	NaN	NaN	NaN	NaN	9.732	259.675	77.635	252.609	12.3	64.918	62.758	22.194	59.476	22.6	23.632	5.5769	203.767	53.5	35.614
37.419	159.707	40.923	237.989	9.6952	232.129	145.558	273.519	81.167	1398.46	44.3	37.442	33.211	47.887	38.3095	66.58	499	69.333	32.061	11.1831	12.2188	71.576	67.831	57.2642	17.2115	42.949	176.309	NaN	NaN	NaN	NaN	NaN	NaN	NaN	NaN	21.049	331.6	61.308	278.304	8.92	60.041	66.758	27.806	52.905	14.6	14.877	3.8462	119.581	50.875	20.825
60.516	123.328	41.718	190.632	5.8286	144.386	100.423	222.026	55.229	1391.48	38.8	32.154	35.298	34.161	30.9762	51.58	448.067	54.103	29.712	11.9296	13.0156	40.712	63.102	45.7547	10.5385	38.192	122.309	NaN	NaN	NaN	NaN	NaN	NaN	NaN	NaN	26.244	447.725	53.135	304.109	11.44	55.816	45.839	18.239	60.619	13.778	14.456	5.5	128.349	53.075	20.895
53.726	119	45.859	161.276	9.8952	222.7	88.692	162.896	59.583	1389.81	26.7	32.173	28.263	38.339	48.4524	51.28	453.578	54.851	22.848	10.3521	7.9375	30.593	54.576	30.4151	12.8846	28.218	97	NaN	NaN	NaN	NaN	NaN	NaN	NaN	NaN	24.122	362.425	44.827	277.196	5.46	60.245	36.645	14.687	42.81	10.111	22.298	5.2885	127.419	37.85	25.14
32.258	105.879	44.167	166.08	10.0857	314.686	208.442	135.312	40.271	1318.2	26.467	24.019	21.053	35.839	39.2857	39.32	551.111	50.862	18.864	13.0986	8.9219	25.322	74.441	61.3396	9.9615	31.372	96.582	NaN	NaN	NaN	NaN	NaN	NaN	NaN	NaN	12.854	283.725	44.885	288.304	10.86	47.143	100.032	38.552	54.024	16.044	63.07	5.5192	113.209	46.175	24.895
51.952	89.586	41.282	296.034	12.6286	296.686	318.635	529.857	174.771	1249.39	28.467	25.327	25.561	35.145	28.2381	42.7	693.422	96.977	64.106	29.0423	28.4688	33.831	59.915	66.8113	14.9423	62.603	107.6	NaN	NaN	NaN	NaN	NaN	NaN	NaN	NaN	15.512	249.55	71.635	270.435	6.54	70.408	160.032	79.701	53.571	10.889	115.982	6.8462	146.116	54.575	26.439
87.871	301.328	64.269	249.368	13.7238	208.457	191.942	759.494	520.042	1229.08	140.933	85.115	58.684	39.129	49.0952	82.54	800.178	145.644	136.121	40.507	48.7031	98.492	85.322	70.6415	43.2885	83.244	92.727	NaN	NaN	NaN	NaN	NaN	NaN	NaN	NaN	29.293	567.25	164.885	204.63	8	230.429	282.887	143.791	285.571	15.467	88.596	11.6154	231	94.125	41.614
63.613	331.431	56.667	243.034	9.6762	248.343	400.462	609.013	381.167	1161.69	120.983	80.019	49.228	85.032	102.405	78.14	981.822	132.379	126.091	36.7324	54.0469	107.542	97.542	86.7924	40.7115	70.885	60.655	NaN	NaN	NaN	NaN	NaN	NaN	NaN	NaN	12.707	414.875	110.077	128.717	7.8	262.816	326.113	162.687	250.905	2.244	35.632	4.4808	185.953	62.1	36.228
67.387	257.966	63.526	233.345	13.3714	369.114	337.288	487.883	256.229	1239.56	104.067	55.115	40.649	70.919	104.071	70.2	904.956	109.989	91.773	39.2394	41.875	65.763	97.458	70.6226	32.75	50.679	55.509	NaN	NaN	NaN	NaN	NaN	NaN	NaN	NaN	12.537	361.475	85.827	126.543	5.42	203.347	186.581	94.299	158.31	12.133	25.228	10.8269	258.279	81.575	39.14
40.774	192.379	53.154	271.46	9.1333	496	236.308	364.338	181.292	1323.43	76.5	42.885	34.316	94.661	75.381	53.42	720.956	109.575	52.091	31.2958	39	80.746	86.695	54.8679	25.6154	44.308	53.545	NaN	NaN	NaN	NaN	NaN	NaN	NaN	NaN	17.78	426.525	58.75	126.761	10.86	143.612	112.742	64.463	101.714	6.267	24.842	4.6154	200.721	77.25	35.035
35.645	141.466	49.628	309.862	11.7905	317.857	145.769	280.623	131.312	1380.3	61.367	37.5	44.474	75.952	47.881	48.56	581.956	87.356	28.636	29.3944	28.4688	64.593	67.322	41.7547	17.6731	36.667	74.455	NaN	NaN	NaN	NaN	NaN	NaN	NaN	NaN	12.195	425.425	56.308	187.304	6.8	110.224	103.226	44.866	77.762	8.222	11.965	3.9231	175.791	80.125	37.351
35.806	112.241	48.205	275.988	8.9524	212.9	101.827	214.818	88.667	1379.81	53.117	30.365	32.772	66.677	40.8571	41.14	470.8	71.667	24.394	19.2113	18.3438	47.051	65.729	33.7358	18.2885	31.128	75.582	NaN	NaN	NaN	NaN	NaN	NaN	NaN	NaN	10.073	411.75	48.423	213.413	9.32	85.224	78.774	35.373	62.024	9.378	15.86	7.4808	157.233	58.575	25.368
67.419	172.069	48.41	304.276	9.181	199.914	68.5	171.857	69.229	1366.96	39.133	26.365	34.368	61.081	31.0476	35.92	381.244	63.747	24.076	16.7606	10.0469	32	51.61	25.5283	14.3462	27.487	101.655	NaN	NaN	NaN	NaN	NaN	NaN	NaN	NaN	7.268	328.8	44.25	208.239	6.2	75.776	68.887	22.642	54.929	10.333	27.035	6.0962	140.977	53.6	26.298
88.371	227.293	58.269	301.77	10.1714	281.357	214.212	171.935	54.667	1325.45	38.483	28.462	27.614	43.548	19.6667	37.68	415.089	63.552	19.652	21.2535	10.1719	19.322	62.576	31.0377	12.1923	89.295	105.745	NaN	NaN	NaN	NaN	NaN	NaN	NaN	NaN	9.732	265.35	43.135	203.87	7.48	72.49	50.952	19.537	55.548	10.711	19.018	5.9423	108.907	47.875	30.544
109.21	166.948	55.769	303.54	12.019	267.129	202.115	153.338	42.646	1273.34	37.1	28.846	31.193	44.871	68.7381	34.32	673.889	90.379	25.894	36.9014	21.1562	35.627	53.186	60.3208	17.8654	108.628	126.582	NaN	NaN	NaN	NaN	NaN	NaN	NaN	NaN	10.195	219.75	46.308	169.217	6.78	64.327	116.516	52.373	50.738	9.6	56.667	7.9231	124.419	43	38.93
105.629	298.707	48.846	265.885	8.4286	228.814	134.096	565.195	112.583	1204.51	56.7	27.596	33.912	30.21	61.5238	65.78	832.222	118.011	61.97	41.2394	44.2812	119.847	76.678	60.9811	31.4423	123.09	134.236	NaN	NaN	NaN	NaN	NaN	NaN	NaN	NaN	13.293	238.925	116.846	141.848	5.66	175.51	363.661	137.507	85.619	10.978	73.456	8.7115	156.814	57.275	42.035
104.129	417.155	44.205	165.207	14.9714	239.271	69.25	558.545	262.917	1157.94	100.817	93.019	68.719	82.129	61	142.6	704.978	116.092	132.803	44.831	46.6094	180.169	76.898	61.6226	40.5192	138.436	121.582	NaN	NaN	NaN	NaN	NaN	NaN	NaN	NaN	12	257.15	218.269	125.022	6.92	336.531	264.177	140.493	276.31	16.422	55.544	12	224.14	83.875	71.211
83.919	455.741	49.667	133.575	14.5524	315.771	263.096	457.935	168.083	1127.8	84.15	78.135	72.614	69.952	86.5476	149.76	640.533	117.23	87.03	33.4507	53.7656	125.102	97.61	75.6038	38.5769	122.949	117.764	NaN	NaN	NaN	NaN	NaN	NaN	NaN	NaN	13.976	248.4	167.962	111.391	10.86	251.51	167.5	97.224	172.595	15.178	49.228	13.4231	287.465	142.475	49.877
72.79	347.5	67.064	173.103	13.0571	314.843	246.885	353.026	121.542	1190.5	67.35	56.769	62.158	65.435	48.7143	109.44	634.267	110.575	58.197	29.8451	36.3906	89	79.169	63.2453	25.8269	101.564	113.382	NaN	NaN	NaN	NaN	NaN	NaN	NaN	NaN	13.122	221.15	121.577	128.739	6.1	192.163	99.613	67.478	114.071	16.556	21.053	6.3269	261.721	97.1	41.316
44.323	248.328	67.385	315.759	7.6	320.443	153.173	260.455	71.229	1309.23	47.067	36.481	51.351	86.613	44.6429	84.8	703.311	91.092	45.409	25.5915	24.75	96	57.102	52.2453	26.4231	75.718	127.564	NaN	NaN	NaN	NaN	NaN	NaN	NaN	NaN	13.488	233	95.942	105.674	8.98	147.265	73.065	43.657	83.357	17.044	16.07	7.9808	185.465	79.625	31.386
50.226	194.379	56.526	420.943	11.4571	295.971	101.692	208.831	60.729	1364.28	45.15	26.808	55.368	71.581	56.3571	62.4	864.6	91.069	28.379	22.662	19.0156	65.085	63.153	37.3774	18.6346	74.308	101.091	NaN	NaN	NaN	NaN	NaN	NaN	NaN	NaN	29.22	309.55	69.731	147.978	19.4	131.245	41.919	32.075	89.476	15.067	11.07	10.9423	170.512	54.875	23.053
73.565	247.534	51.705	366.241	10.6286	255.014	59.308	168.545	55.604	1351.04	37.467	38.308	40.404	63.419	30.5238	51.18	683.489	72.586	23.318	16.338	15.0312	48.034	55.644	30.2453	17.9808	63.013	115.764	NaN	NaN	NaN	NaN	NaN	NaN	NaN	NaN	24.927	256.675	50.615	170.739	8.78	101.959	36.355	27.448	69.595	12.889	12.526	6.6346	159.674	50.025	28.509
66.887	261.517	46.59	270.092	8.1619	341.443	100.731	126.247	39.458	1352.8	37.45	25.038	31.702	63.968	51.6667	46.86	657.556	64.299	17.333	11.7465	13.6406	37.983	52.492	33.9811	16.9615	61.372	115.455	NaN	NaN	NaN	NaN	NaN	NaN	NaN	NaN	18.22	227.175	49.712	162.37	9	76.469	45.081	19.821	48.857	7.978	39.228	5.7308	124.558	58.9	29.754
79.129	195.741	67.436	409.195	10.3714	292.543	222.904	108.675	59.812	1285.19	36.5	30.288	28.807	87.226	42.5238	43.14	611	82.264	26.742	17.4507	9.4531	28.034	59.424	46.1321	14.0192	67.872	112.309	NaN	NaN	NaN	NaN	NaN	NaN	NaN	NaN	16.317	180.35	56.327	141.783	5.54	49.592	58.145	19.537	62.071	11.956	73.789	5.9615	89.233	61.025	41.035
83.758	152.293	58.538	357.644	13.3238	320.9	515.808	222.26	150.5	1227.72	50.267	29.192	37.789	57.161	66.3571	45.56	706.933	105.793	32.53	24.2958	27.0625	19.051	53.441	65.8868	15.2885	82.103	159.491	NaN	NaN	NaN	NaN	NaN	NaN	NaN	NaN	15.268	183.925	107.038	122.043	6.84	89.449	191.758	56.836	47.524	15.422	95.263	4.2692	116.186	62.775	41.14
100.306	306.845	61.987	281.724	14.981	273.129	334.423	389.247	434.021	1177.87	164.633	131.846	81.105	101.645	53.3333	97.18	743.4	116.172	51.242	32.6338	52.2031	93.169	70.475	57.2264	20	99.013	167.018	NaN	NaN	NaN	NaN	NaN	NaN	NaN	NaN	45.878	384.925	266.942	100.696	12.4	240.673	329.21	95.06	282.214	21.533	91.105	10.2115	201.581	58.75	66.947
118.661	399.328	63.269	257.69	14.4667	276.343	380.404	386.325	408.708	1126.26	143.733	128.75	105.842	84.323	54.5	129.78	657.6	124.782	39.636	29.3662	39.3438	79.831	82.102	65.0566	33.7885	93	151.745	NaN	NaN	NaN	NaN	NaN	NaN	NaN	NaN	24.146	371.35	273.115	90.957	14	217.918	220.79	68.179	306.476	34.2	61.684	10.1923	283.116	148.5	71.333
92.629	302.672	59.372	208.241	15.1714	296.871	508.808	301.481	225.104	1142.34	111.333	98.096	91.754	112.145	41.4524	105.26	571.6	113.471	22.833	27.9577	28.2656	55.288	89.576	54.434	28.4423	75.09	155.2	NaN	NaN	NaN	NaN	NaN	NaN	NaN	NaN	15.512	281.75	190.596	100.565	10.8	168.571	138.726	46.91	165.667	23.289	37.93	8.4808	329.721	162.425	78.351
59.645	177.155	51.821	181.483	9.9429	324.929	311.75	233.377	171.208	1254.94	89.1	80.404	94.702	206.032	38.381	74.58	443.089	95.011	22.864	15.338	27.0469	127	68.085	46.9057	23.5962	91.321	168.109	NaN	NaN	NaN	NaN	NaN	NaN	NaN	NaN	22.683	297.45	136.808	141.565	6.34	95.306	95.484	30.642	100.119	24.333	24.14	7.2115	214.233	130.575	52.333
46.79	151.862	51.026	245.586	9.4952	340.186	197.365	167.987	127.354	1367.76	74.55	57.981	72.912	151.097	21.0238	57.26	348.822	80.517	18.455	16.2535	22.0625	118.119	66.22	44.4717	23.0192	78	139.6	NaN	NaN	NaN	NaN	NaN	NaN	NaN	NaN	17.561	254.15	113.231	137.804	5.64	106.327	73.113	25.209	89.167	16.244	11.737	5.6538	192.279	77.625	49.298
105.177	220.621	54.308	269.46	6.5905	232.686	122.327	124.584	92.312	1406.91	68.817	41.827	64.772	120.258	40.881	50.48	304.222	71.333	15.439	14.7324	13.6875	69.271	57.22	34.8868	15.4423	66.179	115.455	NaN	NaN	NaN	NaN	NaN	NaN	NaN	NaN	27.463	208.55	82.846	174.957	10.74	77.592	62.71	22.552	66.5	14.356	12.947	6.3269	159.372	81.1	47.491
113.79	269.31	80.782	305.713	12.2857	206.271	83.885	109.143	59.521	1379.31	48.683	42.615	54.053	107.274	23.5476	42.18	247.911	57.885	15.924	10.6056	8.6094	50.475	52	35.7547	14.7308	52.321	157.745	NaN	NaN	NaN	NaN	NaN	NaN	NaN	NaN	28.439	192.025	75.096	220.391	12.64	79.245	46.129	19.015	53.31	12.022	7.649	5.0769	122.349	68.975	29.912
121.645	252.983	70.808	526.253	16.419	413.357	116.538	95.623	58.458	1327.06	39.183	31.865	36.825	73.532	22.6667	44.02	192.956	61.839	14.394	10.2958	11.3438	38.847	45.373	40.2453	14.4423	43.192	215.182	NaN	NaN	NaN	NaN	NaN	NaN	NaN	NaN	14.512	168	55.385	215.261	9.66	48.571	32.452	16.09	66.69	9.111	30.579	5.3269	114.093	64.575	26.07
108.694	198.086	69.718	508.345	14.1524	326.414	231.442	168.026	145.354	1266.83	38.35	29.096	52.982	55.468	19.4762	42.2	241.533	81.034	20.985	20.9437	12.5156	39.136	46.695	45.7358	24.1346	82.013	178.036	NaN	NaN	NaN	NaN	NaN	NaN	NaN	NaN	11.829	163.325	70.115	162.304	9.38	62.571	125.516	37.284	62.143	18.711	72.842	8.3462	121.465	69.775	42.895
210.726	315.017	124.526	427.805	14.9143	305.529	197.481	391.636	383.021	1244.3	71.867	28.769	47.298	45.532	17.381	52.26	235.622	102.184	47.939	33.3239	24.3281	66.746	51.898	54.1132	31.8077	107.269	160.327	NaN	NaN	NaN	NaN	NaN	NaN	NaN	NaN	24.78	187.9	131.788	140.935	13.4	131.347	229	107.119	149.048	18.933	99.263	14.0962	171.233	98.9	64.474
207.339	634.5	156.821	304.701	19.8952	187.443	109.5	371.974	543.125	1052.35	161.05	85.75	68.175	121.403	34.5	116.22	306.822	93.138	131.394	38.1549	30.6406	180.39	69.119	62.4528	30.4423	93.833	127.436	NaN	NaN	NaN	NaN	NaN	NaN	NaN	NaN	25.171	280.875	277.231	114.543	17.8	270.653	231.661	103.97	434.69	33.978	50.737	17.5	294.209	191.125	92.053
270.79	545.707	192.038	254.448	25.3905	178.271	252.654	288.221	352.188	959.849	127.733	69.827	82.719	80.806	27.881	84.8	240.933	87	79.409	24.662	22.4688	102.271	67.678	46.0943	22.75	96.603	108.309	NaN	NaN	NaN	NaN	NaN	NaN	NaN	NaN	18.488	286.9	212.731	88.13	12.28	208.51	159.71	70.134	318.738	53.467	34.088	15.6346	305.535	173.35	78.965
216.984	464.638	182.295	296.471	18.4381	190.557	193	230.61	294.667	1100.35	103.4	65.442	82.193	133.548	21.4524	66.26	186.111	69.069	72.167	30.5352	18.4688	65.983	54.407	49.3208	23.9808	88.538	65.945	NaN	NaN	NaN	NaN	NaN	NaN	NaN	NaN	11.878	238.675	152.288	111.478	7.92	169.163	108.645	42.776	187.31	58.111	21.053	6.7308	230.395	154.2	80.614
162.161	311.81	152.244	283.943	12.8095	260.557	129.269	163.584	226.729	1271.33	79.583	50.058	77.228	168.629	16.7381	48.38	164.844	70.046	45.364	21.0704	13.8906	99.102	48.542	51.566	21.3077	76.064	132.036	NaN	NaN	NaN	NaN	NaN	NaN	NaN	NaN	11.878	215.2	122.019	83.152	13.82	146.327	68.823	29.97	121.857	43.489	13.579	10.3269	202.512	121.325	56.07
178.742	255.034	154.859	336.08	9.8476	212.514	94.981	128.545	155.875	1346.66	57.7	37.173	75.544	132.677	20.7619	41.62	136.556	59.425	30.5	18.7606	7.9062	81.068	42.881	44.2264	23.0385	59.064	91.527	NaN	NaN	NaN	NaN	NaN	NaN	NaN	NaN	13.22	239.525	87	106.978	10.46	106.204	52.387	24.597	90.452	37.044	11.316	8.5962	167.209	92.375	44.544
179.306	317.672	124.064	313.379	11.2762	233.686	66.25	105.714	108.125	1370.65	53.117	32.077	70.526	97.565	29.619	39.34	129.333	44.379	27.697	12.338	10.2031	46.119	42.831	27	15.6538	50.859	81.091	NaN	NaN	NaN	NaN	NaN	NaN	NaN	NaN	9.634	247.4	77.385	107.326	13.38	83.224	44.242	15.403	59.5	26.733	10.667	6.2692	138.977	79.075	36.333
306.355	317.328	167.026	281.057	11.4286	295.514	57.481	80.532	82.354	1360.15	49.35	29.154	55.158	67.339	27.0476	46.02	109.667	41.034	17.424	14.3521	8.1562	34.186	42.034	30.7736	15.6154	38.5	88.727	NaN	NaN	NaN	NaN	NaN	NaN	NaN	NaN	14.024	202.125	62.115	103.761	9.66	62.857	33.516	19.522	58.786	29	15.667	7.75	109.372	70.925	40.053
311.435	258.138	163	234.011	14.4095	352.843	88.462	79.935	55.604	1317.61	32.033	28.654	42.175	47.065	18.1667	37.88	105.822	57.184	21.606	20.6761	7.0312	17.339	43.525	51.9623	16.1538	42.731	179.455	NaN	NaN	NaN	NaN	NaN	NaN	NaN	NaN	11.902	180.2	59.615	104.087	9.1	63.673	43.629	26.358	56.619	21.222	29.053	10.4423	109.581	52.6	37.509
252.645	177.19	167.987	226.46	10.9714	354.543	161.115	155.61	189.958	1265.38	45.683	25.192	47.211	37.484	48.5238	55.94	205.711	73.885	37.773	38.6197	11.0938	20.678	46.542	74.7547	25.9615	72.782	130.509	NaN	NaN	NaN	NaN	NaN	NaN	NaN	NaN	15.951	166.1	97.385	89.63	13.06	84.959	113.968	48.463	50.5	33.133	57.632	13.1923	143.977	58.8	48.175
373.145	277.948	233.5	174.851	13.6286	317.286	130.212	292.649	512.042	1211.44	152.95	94.846	60.474	31.774	69.7857	68.98	210.756	72.333	102.273	42.3662	25.3281	80.678	57.593	81.8113	39.0769	92.09	78.127	NaN	NaN	NaN	NaN	NaN	NaN	NaN	NaN	53	345.275	298.942	89.326	16.26	278.959	269.694	135.552	231.643	28.044	56.509	16.5	255.163	55.575	67.649
443.403	466.103	220.231	133.586	16.6381	312.4	142.75	274.844	389.062	1131.19	175.117	116.231	80.105	55.532	79.0952	152.52	474.689	84.851	154.061	40.3803	34.8281	112.492	71.136	80.3019	52.1538	97.051	80.018	NaN	NaN	NaN	NaN	NaN	NaN	NaN	NaN	46.073	345.375	340.442	75.87	10.76	275.898	194.355	119.358	335.643	47.978	45.632	17.1154	307.023	101.175	86.211
374.113	368.483	180.141	166.586	16.7429	425.286	317.404	242.377	265.833	1094.52	121.4	85.192	90.088	38.952	64.8333	120.6	383.089	66.862	114.742	31.169	24.3281	101.102	68.881	73.9434	49.9615	74.974	77.436	NaN	NaN	NaN	NaN	NaN	NaN	NaN	NaN	31.22	256.6	264.481	90.413	11.66	201.898	127.984	81.284	201.381	52.2	31.526	11.25	282.279	81.9	97.386
277.726	276.086	184.115	173.724	10.9238	445.729	322.942	177.779	163.312	1215.78	104.3	61.115	65.456	34.855	40.2381	84.1	275.644	61	72.076	31.2958	22.0625	99.983	66.966	55.1509	46.0192	78.641	109.927	NaN	NaN	NaN	NaN	NaN	NaN	NaN	NaN	21.122	269.775	205.923	86	8	174.633	72.387	59.478	112.333	44.044	16.211	9.9423	240.279	68.4	81.07
221.097	212.241	155.026	141.264	10.9619	421.086	228.442	142.052	125.667	1337.38	73.783	50.846	65.526	25	24.5714	68.54	222.933	50.644	44.152	26.8169	15.4844	64.932	61.814	58.0189	33.8654	64.513	113.109	NaN	NaN	NaN	NaN	NaN	NaN	NaN	NaN	22.976	362.775	147.962	113.761	8.76	125.265	45.968	43.866	81.548	32.444	15.351	10.1154	230.907	74.525	59.351
156.968	249.431	143.397	105.701	7.2857	273.086	132.115	109.974	85.083	1414.58	56.833	37.462	78.614	30.419	27.8095	62.96	186.867	44.54	33.242	22.2817	14.9375	51.441	51.39	44.6038	29.9231	51.026	92.964	NaN	NaN	NaN	NaN	NaN	NaN	NaN	NaN	41.024	376.6	108.692	123.217	16.02	98.265	40.742	25.806	52.476	33.489	11.105	9.7115	208.07	60.35	45.877
211.242	292.983	149.962	85.023	8.6857	219.929	89.077	97.883	50.146	1374.04	52.933	31.788	55.526	33.065	22.2381	49.36	158.111	40.023	27.273	17.507	11.3594	42.102	45.305	38.6038	22	46.282	77.345	NaN	NaN	NaN	NaN	NaN	NaN	NaN	NaN	44.585	305.625	93.212	158.5	9.46	82.551	30.258	21.284	57.69	28.378	7.86	7.5962	161.093	58.275	49.018
209.952	396.828	189.795	90.253	9.9619	259.429	175.288	83.584	64.396	1348.05	45.25	34.385	47.544	32.597	23.0714	40.26	136.467	35.057	21.227	19.0563	12.375	27.746	39.763	40.6226	20.2115	62.897	49.727	NaN	NaN	NaN	NaN	NaN	NaN	NaN	NaN	28.902	236.225	76.596	148.196	10.12	66.429	52.484	19.179	54.833	21.044	23.053	10.1923	112.163	42.25	41.544
170.758	298.862	157.577	130.103	6.4286	269.486	290.519	146.766	56.958	1292.35	43.8	24.635	52.509	28.355	36.3571	65.74	138.289	51.966	18.879	23.3803	12.8594	19.915	45.644	56.4151	24	75.962	67.291	NaN	NaN	NaN	NaN	NaN	NaN	NaN	NaN	20.732	201.825	92.519	111.478	10.16	78.327	106.871	55.552	46.595	16.244	63.877	9.1346	105.023	46.4	29.035
248.645	295.845	149.615	112.862	7.2	277.857	352.904	463.74	300.729	1224.72	96.4	42.212	50.386	24.258	64.7857	135.38	264.244	71.529	25.955	30.9014	21.8594	67	60.288	60.8679	24.9808	112.731	93.964	NaN	NaN	NaN	NaN	NaN	NaN	NaN	NaN	20.415	189.25	164.442	94.696	12.48	205.327	246.774	149.91	103.548	16.978	81.561	15.3077	175.558	46.3	61.632
305.581	416.431	179.782	91.046	8.0667	227.114	208.346	598.364	357	1182.7	267.217	156.423	139.702	88.258	73	163.54	229.133	80.609	79.03	39.3803	22.9531	144.136	92.102	54.6981	31.0385	129.372	92.818	NaN	NaN	NaN	NaN	NaN	NaN	NaN	NaN	29.585	235.5	361.404	78.5	9.78	317.265	228.194	171.791	390.643	49.378	41.474	19.5	265.791	76.375	113.211
314.21	573.638	297.641	65.483	11.4381	241.614	412.346	563.039	309.271	1085.55	208.567	124.404	121.877	62.629	56.2619	254.82	199.867	85.034	56.152	28.3944	30.9688	131.966	101.593	53.6415	48.6346	131.026	86.473	NaN	NaN	NaN	NaN	NaN	NaN	NaN	NaN	14.463	199.075	328.308	69.022	7.62	322.592	137.161	128.552	226.286	51.578	25.333	15.9231	296.93	94.7	99.649
232.145	474.121	240.449	61.138	8.3714	392.771	429.635	439.455	205.438	1150.61	157.45	85.346	106.123	54.306	32.5714	190.08	149.778	73.207	39.227	28.5211	17.0781	99.729	91.949	65.0566	44.6923	107.846	72	NaN	NaN	NaN	NaN	NaN	NaN	NaN	NaN	13.22	177.275	252.846	84.326	10.76	247.327	99.532	81.716	141.738	50.467	17.526	13.1154	269.372	68.625	93.561
168.613	327.655	186.872	113.759	7.0476	491.843	381.654	330.818	138.792	1287.85	133.367	62.885	123.544	52.774	33.3095	141.7	163.067	65.379	28.894	23.3944	14.3906	87.254	79.051	64.3396	31.2115	86.949	69.236	NaN	NaN	NaN	NaN	NaN	NaN	NaN	NaN	18.463	142.85	171.923	90.5	10.06	201.041	69.194	56.687	96.524	46.378	17.368	9.0962	245	51.35	69.632
117.371	310.621	169.744	109.644	5.7333	406.029	228.846	260.182	89.146	1392.42	96.133	48.423	109.825	40.21	41.5	95.52	193.244	55.287	20.909	17.6338	10.2188	74.695	73.102	41.4528	26.8462	79	60.527	NaN	NaN	NaN	NaN	NaN	NaN	NaN	NaN	43.805	161.125	118.058	145.022	8.12	142.653	66.661	45.343	66.167	40.311	9.719	8.7885	203.674	59.275	55.772
140.419	421.569	164.859	87.207	6.019	293.843	136.173	199.104	66.542	1419.13	83.483	37.442	89.982	31.79	58.6429	78.4	153.111	47.552	19.182	12.1549	8.4219	53.169	59.305	46.0566	20.8269	66.936	37.345	NaN	NaN	NaN	NaN	NaN	NaN	NaN	NaN	29.732	151.3	116.212	143.565	7.96	108.408	46.468	26.239	60.381	31.111	8.263	5.7885	155.721	37.85	40.228
143.081	451.534	166.846	95.31	8.7238	254.643	81.365	146.74	56.021	1336.77	68.867	34.981	57.895	33.677	74.4762	59.58	135.222	42.609	17.409	9.0845	6.6719	51.119	48.644	39.434	20.6346	64.038	51.6	NaN	NaN	NaN	NaN	NaN	NaN	NaN	NaN	26.927	155.25	90.25	139.435	6.02	97.612	41.71	24.567	48.5	29.933	8.684	8.7308	130.628	42.45	44.053
156.097	346.259	127.526	79.31	7.581	285.414	274.731	128.519	48	1333.12	75.3	32.558	60.877	35.887	49.6429	53	255.133	40.885	29.682	26.0141	6.2656	49.203	45.424	50.283	18.4231	71.115	46.836	NaN	NaN	NaN	NaN	NaN	NaN	NaN	NaN	18.024	151.65	83.538	157.37	5.96	95.694	55.968	31.075	53.905	43.289	76.491	5.3269	113.535	28.725	62.333
156.226	250.759	119.692	113.287	7.6	340.314	495.712	286.429	87.625	1245.57	85.617	43.904	47.982	35.387	74.9286	55.82	338.222	58.08	55.121	27.7183	13.2812	51.22	65.373	62.3585	21	83.218	53.418	NaN	NaN	NaN	NaN	NaN	NaN	NaN	NaN	14.61	164.35	112.635	122.783	6.18	98.959	131.032	63.821	64.548	41.422	107.404	7.7308	147.767	32.6	46.825
296.339	400.897	143.654	132.724	11.5238	265.843	319.615	326.052	142.146	1174.11	169.333	83.423	84.982	80.29	91.1905	60.84	498.556	92.529	130.788	39.338	30.1406	123.373	77.712	63.8868	24.2115	82.077	47.273	NaN	NaN	NaN	NaN	NaN	NaN	NaN	NaN	38.951	411.875	274.231	104.435	7.7	267.653	251.468	119.925	290	41.311	62.298	10.9808	228.419	43.175	111.193
337.629	496.414	152.628	95.77	11.5619	264.243	295.5	279.065	292.104	1139.99	189.467	121.25	110.702	90.032	84.4524	66.68	466.311	107.529	126.652	38.6479	34.6562	141	95.661	69.7358	34.4808	62.321	50.073	NaN	NaN	NaN	NaN	NaN	NaN	NaN	NaN	31.244	371.2	416.538	84.63	11.14	255.061	211.952	128.776	421.048	54.444	71.719	15.0962	318.093	69.775	96.281
263.339	433.707	163.218	127.77	9.981	205.957	311.365	210.688	250.479	1114.33	165.017	110.173	85	68.274	79.0952	68.16	355.156	91.437	96.242	29.4225	34.4531	91.153	82.136	87.4717	39.6346	51.795	80.818	NaN	NaN	NaN	NaN	NaN	NaN	NaN	NaN	30.732	318.125	310.231	84.717	10.86	196.265	124.565	86.209	236.476	50.889	41.105	9.4038	361.349	102.6	111.596
221.194	329.362	145.462	102.264	6.8857	195.357	192.404	160.766	147.688	1192.54	125.8	69.192	75.667	62.532	47.1429	50.32	255.333	81.644	60.197	27.9577	23.7969	57.814	95.627	69.7924	29.5962	43.987	108.255	NaN	NaN	NaN	NaN	NaN	NaN	NaN	NaN	19	245.225	227.308	91.261	8.62	140.551	84.21	57.642	134.786	49.822	29.772	9.8846	288.977	88.825	86.807
132.258	247.19	166.769	82.529	7.1714	317.757	121.731	124.545	115.312	1311.98	107.667	54.269	55.579	58.097	33.2381	39.96	197.467	70.552	47.909	22.4366	14.8594	30.983	72.339	50.7547	26.4615	39.244	86.964	NaN	NaN	NaN	NaN	NaN	NaN	NaN	NaN	14.415	268.9	156.231	127.522	10.1	105.49	49.726	45.687	91.929	38.289	13.632	6.75	225.349	75.625	66.719
123.468	296.724	192.526	71.828	5.8571	227.071	76.769	94.078	70.875	1399.73	95.35	44.154	50.14	37.435	23.5714	33.22	163.822	65.264	43.682	18.3099	13.6875	39.034	55.339	51.6415	22.3269	25.167	63.236	NaN	NaN	NaN	NaN	NaN	NaN	NaN	NaN	44.122	474.225	130.269	209.848	9.78	81.735	43.258	28.597	82.667	29.089	11.702	7.1923	188.488	62.625	52.614
218.065	433.31	215.333	63.724	5.4571	182.6	59.154	94.325	58.5	1379.27	76.467	32.808	40.263	37.774	18.381	37.26	179.244	54.126	21.348	12.8028	10.1562	35.864	55.966	28.6604	14.0962	26.333	61.764	NaN	NaN	NaN	NaN	NaN	NaN	NaN	NaN	30.61	375.95	88.308	211.196	18.14	68.612	39.387	20.552	87.167	22.867	15.649	9.2115	154.93	34.65	49.912
269.016	617.931	180.718	85.908	7.5905	290.357	65.404	85.013	48.792	1351.8	60.867	28.423	34.193	30.774	23.0952	37.48	145.4	40.69	26.106	11.493	7.5312	22.22	57.339	33.7925	15.4615	20.628	70.418	NaN	NaN	NaN	NaN	NaN	NaN	NaN	NaN	21.244	253.95	100.269	200.37	14.02	73.612	42.065	18.657	67.929	25.156	9.789	8.1538	144.047	57.825	46.053
258.532	431.517	142	110.736	8.6095	314.957	125.827	116.013	33.583	1288.78	48.7	31.385	36.86	30.435	35.5714	34.94	303.756	41.874	34.576	16.3239	14.3906	22.78	59.949	45.4906	23.1346	36.372	86.636	NaN	NaN	NaN	NaN	NaN	NaN	NaN	NaN	20.293	250.125	108.327	177.848	13.2	63.755	69.71	30.134	52.286	22.422	31.456	5.5577	152.395	62.125	41
274.516	386.207	167.603	105.241	13.4952	384	130.673	424.974	207.167	1177.07	67.233	31.077	35.053	30.887	81.2143	79.18	384.178	72.954	45.924	30.8451	19.3125	70.305	65.559	64.7736	28.8846	45.103	77.345	NaN	NaN	NaN	NaN	NaN	NaN	NaN	NaN	23.878	243	150.115	128.913	19.08	158.388	150.29	80.925	139.738	34.489	33.877	8.3654	207.977	54.55	44.947
359.323	620.138	172.103	86.011	12	378.4	92.423	508.753	298.792	1160.79	242	79.981	91.789	80.903	88.0952	92.38	412.644	71.46	94.97	36.7183	36.9531	101.661	78.593	63.8302	36.6154	43	65.509	NaN	NaN	NaN	NaN	NaN	NaN	NaN	NaN	32.463	413.15	420.038	139.37	22.64	318.694	176.516	144.194	544.119	56.311	32.965	17.1346	339.442	96.8	89.614
289.339	796.241	189.808	62.379	11.8	419.543	99.385	451.039	211.042	1091.34	205.55	65.423	78.158	74.016	46.8333	180	331.756	66.103	97.652	32.0563	28.0156	66.068	107.271	73.3396	44.3846	34.923	77.545	NaN	NaN	NaN	NaN	NaN	NaN	NaN	NaN	32.488	343.125	378.654	115.457	9.04	285.694	99.613	83.104	418.762	70.289	49.912	12.9423	381.047	89.775	105.035
241.21	631.517	149.833	59.276	9.6762	455.557	189.75	339.338	206.021	1124.46	157.35	46.212	66.263	65.452	34	142.46	299.244	65.184	77.712	28.0141	20.6094	52.78	92.305	68.4528	45.2115	25.115	57.727	NaN	NaN	NaN	NaN	NaN	NaN	NaN	NaN	20.659	293	291.212	121.717	10.64	208.98	64.774	66.627	213.81	73.778	30.965	11.6731	395.581	111.1	81.912
170.677	478.586	133.744	159.299	9.6667	511.557	212.115	237.909	141.792	1220.46	129.2	31.135	54.175	69.468	28.2619	106.5	234.556	51.667	56.515	25.5211	18.2344	40.237	81.78	65.9245	35.5962	22	51.564	NaN	NaN	NaN	NaN	NaN	NaN	NaN	NaN	46.951	216.05	194.25	134.065	11.22	156.286	39.032	41.627	163.857	57.889	22.175	10.5769	319.256	90.05	60.421
147.468	424.621	127.346	134.069	8.3048	361.157	127.904	187.403	89.521	1331.23	95.233	39.635	48.895	50.032	25.6667	81.06	175.267	44.379	40.621	25.4085	10.2812	46.237	62.932	55.283	28.2692	20.795	50.255	NaN	NaN	NaN	NaN	NaN	NaN	NaN	NaN	68.098	282.25	163.981	163.761	17.04	109.49	38.855	24.672	116.143	53.667	10.439	7.9038	245.256	65.95	51.386
236.274	408.138	136.295	98.701	7.5048	223.586	81.865	147.13	67.062	1348.48	78.217	37.115	38.825	52.742	27.9524	65.16	171.978	36.713	23.561	16.5493	11.2812	35.729	57.627	40.3208	20.9038	19.859	64.527	NaN	NaN	NaN	NaN	NaN	NaN	NaN	NaN	71.341	329.75	117.212	168.739	13.9	104.98	44.871	24	86.429	30.756	11.877	7.1154	195.442	59.575	41.316
290.194	515.534	146.654	129.966	9.0381	200.843	63.615	123.169	52.938	1301.59	57.9	22.288	28	58.71	22.0476	59.2	141.133	32.011	23.591	15.9859	10.7031	43.78	51.051	30.9434	19.6923	15.462	50	NaN	NaN	NaN	NaN	NaN	NaN	NaN	NaN	41.829	284.525	84.615	164.304	14.4	94.367	42.581	21.448	64.119	37.244	14.947	6.6346	175.953	50.075	39.86
229	397.397	143.192	138.172	8.8476	383	122.596	106.961	45.667	1262.06	49.217	24.577	27.596	38.71	23.7143	47.94	136.889	45.092	24.273	17.9859	5.2031	23.864	54.458	44.1509	14.7885	22.603	68.145	NaN	NaN	NaN	NaN	NaN	NaN	NaN	NaN	32.39	248.925	94.115	141.174	6.8	74.653	38.355	24.448	64.024	31.133	14.333	7.9808	166.116	59.575	34.895
181.581	301.293	182.5	126.471	7.181	299.914	133.154	209.377	101.5	1185.56	41.05	33.231	33.684	30.323	34.2619	49.86	353.4	77.713	28.439	24.3239	21.7812	23.593	63.864	57.5283	21.3077	45.372	67.709	NaN	NaN	NaN	NaN	NaN	NaN	NaN	NaN	20.512	210.775	133.673	123.826	11.12	91.837	102.403	23.09	89.476	37.267	36.175	5.8846	152.419	51.55	33.596
135.371	251.879	267.474	140.069	6.6952	343.443	92.346	393.481	401.312	1170.85	108.017	81.346	31.754	40.79	41.1667	108.16	301.156	75.172	35.167	28.2535	20.7344	106.576	65.746	52.5283	35.7885	81.333	69.473	NaN	NaN	NaN	NaN	NaN	NaN	NaN	NaN	41.22	558.25	360.788	92.37	8.12	207.898	187.145	41.791	263.738	58.756	38.474	13.9423	286.721	68.2	51.702
106.645	179.776	259.423	129.172	4.0762	353.329	129.365	330	501.188	1081.13	237.033	209.904	50.158	136.823	28.9762	144.88	311	80.931	72.727	36.2676	18.6719	157.322	96.237	61.4151	49.25	95.231	63.164	NaN	NaN	NaN	NaN	NaN	NaN	NaN	NaN	75.878	680.925	568.5	74.174	13.48	439.551	131.403	100.134	671.786	55.733	26.596	13.2885	431.256	149.95	105.702
120.5	136.155	280.41	95.368	6.2952	364.186	173.192	329.247	484.625	1040.45	260.267	252.731	69.246	161.419	28.5952	158.4	269.067	72.667	77.576	36.8028	13.7812	147.661	103.831	61.1132	45.1538	83.679	67.127	NaN	NaN	NaN	NaN	NaN	NaN	NaN	NaN	58.634	782.75	689.327	67.717	13.1	531.939	85.984	78.582	784.619	89.578	20.825	20.1154	505.326	201.2	138.053
120.403	102.414	255.115	86.655	8.2762	354.371	129.288	301.857	495.729	943.36	319.883	234.077	120.789	173.113	17.4048	151.16	252.378	74.713	85.379	33.3239	14	152.78	113.169	64.6792	56.6538	68.679	63.036	NaN	NaN	NaN	NaN	NaN	NaN	NaN	NaN	40.878	714.075	714.75	56.348	24.86	553.49	72.806	81.507	910.381	88.067	13.579	24.0577	501.767	348.45	178.474
118.484	83.603	273.795	63.069	7.1619	361.9	142.615	211.727	328.042	865.814	348.967	266.288	156.895	210.274	15.6429	136.04	244.667	66.46	94.121	31.0423	13.5156	139.949	126.831	69	72.0962	65.436	74.436	NaN	NaN	NaN	NaN	NaN	NaN	NaN	NaN	39.244	605.025	809.462	49.304	27.98	610.02	89.29	51.343	836.786	97.511	9.667	24.3462	512.023	367.2	232.632
137.968	58.276	240.923	74.897	9.9048	473.4	126.635	170.701	264.188	792.674	312.1	229.058	194.754	176.935	18.4524	143.18	201.222	69.667	70.5	31.0563	11.9531	150.102	122.797	81.3396	63.1538	50.269	44.691	NaN	NaN	NaN	NaN	NaN	NaN	NaN	NaN	19.122	518.6	838.673	51.239	33.34	703.224	77.387	37.104	862.548	122.044	8.93	30.0385	582.302	419.425	257.211
131.613	65.345	217.718	120.851	9.3524	446.557	130.731	171.792	184.125	687.023	335.383	232.25	219.947	205.742	24.0714	194.96	200.733	59.448	56.348	35.8169	12.625	137.797	142.39	85.3019	59.0577	51.846	51.236	NaN	NaN	NaN	NaN	NaN	NaN	NaN	NaN	12.634	523.45	900.115	57.674	35.68	687.837	56.323	28.104	718.571	122.689	11.649	23.6731	576.349	468.95	276.719
160.839	57.241	233.756	90.471	7.9905	407.071	104.75	197.039	120.021	618.302	305	179.038	267.596	161.952	18.2619	173.68	195.8	56.885	97.591	35.169	14.0156	121.678	140.915	79.6792	67.75	57.051	48.491	NaN	NaN	NaN	NaN	NaN	NaN	NaN	NaN	23.756	548.75	892.115	54.913	27	668.653	57.855	23.388	776.31	146.6	21.193	34.0577	518.233	485.1	228.965
176.468	50.931	231.59	94.552	12.1714	452.857	146.231	255.857	72.604	539.663	329.35	157.904	251.474	211.258	21.7143	154.14	203.067	67.126	122.53	34.5211	23.8125	143.271	139.492	69.1132	65.8269	66.256	40.909	NaN	NaN	NaN	NaN	NaN	NaN	NaN	NaN	26.317	443.3	845.135	45.391	48.5	656.673	55.903	15.94	789.714	160.467	13.386	31.7692	432.116	408.7	262.754
179	46.259	233.949	73.897	13.4667	334.271	147.212	192.597	90.479	483.895	287.133	163.769	266.807	175.258	18.881	174.54	197.111	80.678	122.045	23.8169	27.1719	148.593	158.102	55.1321	61.3846	63.295	36.855	NaN	NaN	NaN	NaN	NaN	NaN	NaN	NaN	22.634	399.775	883.481	43.37	65.4	762.796	46.661	12.612	771.333	133.978	13.772	30.4231	475.233	382.15	261.018
131.629	47.845	271.436	119.287	12.7048	379.114	149.077	153.195	63.542	431.419	278.65	124.077	268.105	246.871	27.2143	157.28	194.2	74.575	119.894	23.5915	33.1719	137.831	153.475	69.2642	51.9423	60.962	25.4	NaN	NaN	NaN	NaN	NaN	NaN	NaN	NaN	21.293	369.875	869.519	42.522	90.52	773.49	59.194	11.582	726.095	128.622	27.86	27.0577	552.419	400.1	277.333
83.984	42.517	202.013	91.839	13.3714	436.043	188.231	121.922	50.833	380.953	234.267	102.923	238.702	270.726	19.0952	171.18	194.4	73.563	150.727	26.7324	18.6406	169.407	164.78	59.7925	59.9423	54.577	27.527	NaN	NaN	NaN	NaN	NaN	NaN	NaN	NaN	20.171	431.525	854.942	45.478	82.18	767.143	66.839	22.015	680.167	120.356	19.649	31.7115	502.326	424.45	275.842
58.339	44.914	183.667	97.943	12.9524	403.2	177.212	101	38.25	317.267	211.183	100.904	255.632	265.71	24.0952	157.62	187.822	88.805	115.833	23.3944	27.7812	143.61	158.881	62.7358	67.75	59.859	34.545	NaN	NaN	NaN	NaN	NaN	NaN	NaN	NaN	18.049	367.025	822.269	57.717	88.42	704.673	55.403	19.985	702.357	131.356	13.702	36.5577	453.837	406.8	247.105
99.258	44.69	171.077	105.862	9.7524	407.429	146.423	99.792	36.208	279.953	201.8	84.865	244.491	211.323	22.4524	187.66	167.311	75.46	123.848	16.1268	30.8281	165.407	169.729	60.6415	58.9615	46.603	25.818	NaN	NaN	NaN	NaN	NaN	NaN	NaN	NaN	19.854	353.225	874.673	65.435	90.46	693.551	49.774	11.866	687.19	126.667	38.93	41.5769	508.512	492.125	259.281
78.581	45.052	163.192	104.138	8.3714	338.386	112.365	85.597	73.917	273.651	210.7	96.135	251.123	212.452	18.3095	162.12	203.689	85.874	137.955	15.2254	36.375	142.576	171.271	49.8679	67.1731	39.795	24.855	NaN	NaN	NaN	NaN	NaN	NaN	NaN	NaN	17.854	339.925	888.942	46.717	89.1	706.408	57.242	14.642	688.095	151.4	33.228	42.7692	510.93	496.35	233.228
54.403	45.776	128.333	65.862	10.7619	288.071	101.308	83.247	74.438	261.093	210.067	71.365	247.491	235.806	22.5238	111.58	253.378	89.782	141.848	11.9859	44.8906	126.508	186.932	40.5849	65.5962	46.731	21.091	NaN	NaN	NaN	NaN	NaN	NaN	NaN	NaN	15.463	277.075	885.481	57.891	91.56	689.49	74.806	12.821	644.905	120.889	25.789	39.7308	480.419	502.275	213.895
41.371	41.052	130.641	59.092	8.181	302.214	163.385	75.13	56.896	215.756	181.5	80.404	276.404	215.468	17.2143	105.2	226.844	84.782	133.803	11.8451	45.6875	148.763	175.898	43.8868	81.0192	46.487	24.291	NaN	NaN	NaN	NaN	NaN	NaN	NaN	NaN	19.317	224.2	794.558	51.804	108.1	644.449	82.484	13.119	677.69	128.689	44.509	43.2115	486.651	585.35	211.123
52.806	37.5	121.013	46.437	9.1333	172.443	188.538	87.143	46.104	201.558	184.05	61.673	240.509	234.806	28.7381	108.44	203.578	74.529	171.606	12.338	60.125	132.78	182.627	58.8868	92.4808	84.282	22.945	NaN	NaN	NaN	NaN	NaN	NaN	NaN	NaN	18.805	190.15	790.25	53.174	100.64	638.449	94.226	28.254	738.762	132.089	62.842	49.2692	430.651	484.7	198.316
35.516	46.31	125.359	45.724	9.6762	235.171	145.404	77.61	36.333	186.977	183.3	50	207.596	177.532	21.2381	140.22	214.178	70	173.485	13.7746	49.3594	135.254	182.678	59.434	65.9038	91.615	21.691	NaN	NaN	NaN	NaN	NaN	NaN	NaN	NaN	15.829	166.975	812.192	46.522	101.04	682.082	113.952	36.925	708.429	168.267	34.667	42.3846	455.558	465.5	180.351
36.355	40.534	113.333	57.92	12.3905	214.8	185.538	72.974	45.333	171.221	162.65	51.981	208	269.71	20.7381	140.64	210.311	74.908	147.985	13.4507	42.1875	125.169	172.271	54.717	73.1346	76.923	20.218	NaN	NaN	NaN	NaN	NaN	NaN	NaN	NaN	14.61	206.1	821.404	53.717	108.42	691.531	89.435	38.507	628.571	139	19.789	43.5577	473.93	567.175	168.684
34.823	39.759	126.808	97.851	13.4857	196.843	218.846	60.831	39.062	167.116	171.45	56.135	247.965	228.339	20.3095	130.38	215.222	85.621	141.091	10.9718	36.375	94.153	183.559	74.6604	67.8077	74.654	21.218	NaN	NaN	NaN	NaN	NaN	NaN	NaN	NaN	14.976	165.375	818.904	42.717	100.58	660.755	82.935	29.597	640.452	122.733	13.842	46.5385	445.535	522.75	183.491
30.129	38.69	204.077	87.046	15.381	124.229	184.423	59.545	32.625	148.837	155.95	41.635	232.649	268.694	25.9762	133.44	209.867	77.816	164.091	9.493	36.5156	64.932	165.729	71.0755	70.25	81.115	22.436	NaN	NaN	NaN	NaN	NaN	NaN	NaN	NaN	20.951	157.875	859.404	48.652	90.02	628.796	67.113	44.851	512.048	106.911	13.772	39.1538	484.372	505.075	153.193
47.516	38.879	230.064	69.195	12.3429	174.986	137.731	75.779	46.521	147.395	171.25	50.346	276.158	296.452	51.8571	99.86	277.889	74.448	150.591	7.4225	27.1562	75.169	187.186	70.7358	62.0769	103.821	23.545	NaN	NaN	NaN	NaN	NaN	NaN	NaN	NaN	24.341	213.5	859.923	42.391	113	647.694	55.855	28.239	441.333	109.311	10.649	41.6346	472.767	489.975	166.614
44.516	37.103	255.846	58.54	9.7143	168.357	125.115	75.208	44.667	142.733	173.167	49.827	254.509	241.387	83.3571	100.42	334.622	76.092	141.833	6.7606	26.7969	63.237	188.881	72.6981	44.5192	88.436	23.055	NaN	NaN	NaN	NaN	NaN	NaN	NaN	NaN	25.561	175.325	829.327	55.043	131.24	648.245	55.21	21.866	412.024	89.689	31.281	37.9038	477.163	450.225	191.105
58.887	53.793	278.833	78.322	9.8952	181.414	101.788	84.247	27.458	140.558	166.6	37.365	266.088	267.258	55.4048	114.16	392.933	67.621	165.409	5.2958	19.6406	62.237	190.102	51.5849	55.4231	71.026	24.236	NaN	NaN	NaN	NaN	NaN	NaN	NaN	NaN	22	186.875	807.404	60.696	112.36	603.082	45.935	20.433	432.071	84.356	31.298	47.0769	466.326	588.8	192.088
43.613	32.983	303.769	53.908	9.0381	165.5	144.846	94.779	44.229	144.198	159.483	42.192	256.842	204.21	62.2619	126.78	376.089	74.333	176.53	7.7746	25.1875	84.525	189.102	62.9245	51.3654	56.244	26.764	NaN	NaN	NaN	NaN	NaN	NaN	NaN	NaN	26.146	159.95	728.904	52.717	116.16	594.367	46.5	15.806	472.976	85.978	18.211	42.9231	430.93	633.85	220.947
53.113	46.138	289.603	68.874	9.0381	142.286	150.904	239.571	53.333	137.186	158.5	38.365	225	194.194	48.9524	107.3	301.556	79.828	184.833	5.9437	32.0469	95.39	176.22	56.9434	54.0385	49.949	25.564	NaN	NaN	NaN	NaN	NaN	NaN	NaN	NaN	16.122	132.525	771.25	53.739	147.58	622.082	41.935	10.746	465.619	80.111	30.684	37.0577	406.302	594.275	235.386
68.774	38.828	269.41	64.644	10.4571	145	125.038	230.714	43.917	127.791	159.983	39.365	208.491	199.613	35.7381	136.74	293.444	75.092	192.333	5.493	38.9219	71.458	184.136	52.9057	53.0962	38.269	28.473	NaN	NaN	NaN	NaN	NaN	NaN	NaN	NaN	15.171	120.775	758.731	40.304	134.5	592.612	35.194	13.866	424.452	88.178	42.14	29.1346	394.791	486.425	187.018
51.548	40.655	246.423	59.333	11.5619	122.3	106.904	178.26	38.958	121.872	130.567	40.538	215.702	185.597	40.8333	158.22	268.311	87.046	195.712	6.1408	41.1719	65.831	193.864	66.7736	57.1346	61.321	24.345	NaN	NaN	NaN	NaN	NaN	NaN	NaN	NaN	11.244	130.975	838.596	51.891	123.84	532.204	37.742	9.373	343.405	95.222	27.246	30.9423	393.023	588.225	161.07
47.21	39.983	288.538	51.586	11.2	192.371	153.288	177.519	36.333	119.012	137.583	33.173	184.386	190.129	40.8333	187.08	230.956	74.276	169	8.0141	40.9062	79.051	181.881	69.7736	44.9231	69.628	22.291	NaN	NaN	NaN	NaN	NaN	NaN	NaN	NaN	16.756	131.45	843.135	66.565	114.18	605.796	33.565	16.104	346.69	81.867	17.561	35.8269	364.628	584.4	148.263
34.371	41.448	310.372	65.943	9.1429	127.2	263.673	136.039	39.896	111.407	160.283	21.692	241.754	182.435	47.0238	164.94	331.933	67.092	128.924	3.9859	31.5781	44.034	169.186	93.5094	38.8654	58.269	25.982	NaN	NaN	NaN	NaN	NaN	NaN	NaN	NaN	18.463	121.525	800.923	54	130.54	600.224	33.194	24.612	338.619	78.956	35.263	42.4808	377.93	546.525	142.877
46.161	45.328	293.487	55.736	13.4381	95.386	266.75	111.299	31.188	113.709	150.083	27.481	201	173.5	35.9524	137.1	311.156	63.103	154.697	4.9718	32.875	57.797	168.051	89.8679	46.5385	52.115	29.982	NaN	NaN	NaN	NaN	NaN	NaN	NaN	NaN	26.244	110.225	810.558	58.63	105.7	579.184	36.339	16.194	406.5	49.444	31.351	39.7885	429.442	470.025	144.456
41.371	37.31	248.115	42.115	10.581	68.157	185.692	110.065	32.979	117.884	152.217	32.462	216.719	174.952	63.4762	148.02	314.622	66.138	141.576	5.9437	24.4531	38.441	172.695	90.1132	63.3846	42.141	32	NaN	NaN	NaN	NaN	NaN	NaN	NaN	NaN	19.707	124.575	821.038	58.696	113.32	618.837	34.226	15.851	376.19	47.822	40.614	43.2885	463	523.825	144.526
61.032	34.672	212.436	53.529	11.8571	136.286	139.115	104.74	34.479	120.477	147.267	25.192	231.614	171.5	49.1905	104.8	386.022	66.517	150.591	8.3099	23.7812	58.881	169.441	87.7358	67.9231	36.385	29.891	NaN	NaN	NaN	NaN	NaN	NaN	NaN	NaN	25.683	145.825	791.038	57.543	145.54	545.429	27.935	14.582	354.786	56.911	42.246	47.0769	430.651	576.85	149.105
77.161	38.138	195.051	38.632	12.5905	169.614	83.731	113.649	31.521	121.802	129.05	38.846	245.491	238.887	47.6429	95.22	478.444	63.494	154.742	10.3521	22.1875	38.373	153.407	71.6792	65.3077	37.859	23.636	NaN	NaN	NaN	NaN	NaN	NaN	NaN	NaN	25.317	129.2	731.442	58.848	173.72	503.816	44.065	13.716	396.857	73.533	66.579	57.0962	414.186	608.8	120.333
76.903	36.931	232.872	36.966	10.3048	136.829	88.885	92.662	30.625	112.814	125.25	48.923	266.719	222	56.7619	93.68	396.844	57.391	143.864	13.1549	22.6562	38.203	180	63.1509	53.9615	39.359	22.345	NaN	NaN	NaN	NaN	NaN	NaN	NaN	NaN	29.683	159.55	756.827	55.652	148.66	540.735	40.161	13.94	339.167	74.444	80.982	49.7115	428.814	585.45	120.14
68.048	41.224	284.526	40.621	15.3905	120.643	85.385	77	33.854	107.488	115.1	39.192	251.281	227.839	56.619	105.4	373.067	67.621	140.5	8.9296	16.5156	37	180.102	68.3585	66.2885	43.692	23.182	NaN	NaN	NaN	NaN	NaN	NaN	NaN	NaN	43.683	165.6	776.288	60.478	126.9	557.367	29.032	10.821	313.857	59.333	50.754	38.1731	446.953	564.125	122.211
86.29	40.362	261.038	38.77	9.581	88.214	161.577	78	31.083	120.093	117.283	36.192	208.614	212.903	55	103.92	459.333	52.092	107.015	8.2817	15.125	25.712	170.949	58.7925	77.6538	41.051	26.018	NaN	NaN	NaN	NaN	NaN	NaN	NaN	NaN	50.317	160.1	793.962	72.717	130.06	492.939	29.048	14.075	320.762	58.511	27.947	56.2885	387.884	604.55	116.947
103.29	41.172	274.013	57.586	9.5714	91.457	154.25	73.753	27.104	121.291	126.35	40.558	258.105	247.79	43.4048	85.96	430.2	50.057	98.985	8.5493	21.75	30.136	186.373	65.3396	73.9423	30.962	27.982	NaN	NaN	NaN	NaN	NaN	NaN	NaN	NaN	53.634	165.675	764.481	60.63	139.92	450.408	32.306	9.463	354.143	43.733	18.088	39.25	360.372	668.825	133.526
71.968	35.345	279.41	42.08	15.7238	71.643	187.135	105.117	38.312	119.163	110.717	37.635	231.053	294.129	27.9048	84.72	399.489	55.287	101.121	4.8169	16.5469	35.39	174.288	61.3208	62.6346	35.654	21.909	NaN	NaN	NaN	NaN	NaN	NaN	NaN	NaN	47.073	130.825	753.827	55.109	125.42	528.204	45.726	12.194	326.976	45.667	12.193	52.1346	391.023	536.575	118.316
62.258	41.362	269.974	48.379	16.3143	59.114	119.538	126.792	30.583	107.86	125.983	36.058	207.14	264.79	28.6429	79.14	365.422	63.057	107.909	3.4085	18.9375	33.61	158.542	71.0189	65.4231	35.615	25.382	NaN	NaN	NaN	NaN	NaN	NaN	NaN	NaN	38.22	123.425	761.288	48.609	113.58	583.755	47.065	13.179	265.929	48.422	14.491	40.2308	444.674	639.6	122.737
73.613	45.069	266.577	44.862	24.1429	112.3	78.481	123.701	28.667	112.849	116.333	31.25	219.035	216.484	20.0238	74.56	325.156	58.598	102.561	7.4507	23.6562	35.186	163.424	60.8302	54.3654	41.615	42.345	NaN	NaN	NaN	NaN	NaN	NaN	NaN	NaN	17.732	131.1	799.846	44.609	115.28	481.245	50.823	12.672	249.119	49.489	45.281	41.6731	344.233	637.95	111.263
72.952	44.5	293.205	40.931	17.8667	80.6	112.635	102.312	24.375	116.593	96.967	36.385	207.474	254.677	17.0714	62.86	400.244	75.759	75.621	5.1127	20.0469	28.559	162.814	60.7736	60.5385	39.846	42.618	NaN	NaN	NaN	NaN	NaN	NaN	NaN	NaN	22.317	159.125	757.192	51.63	125.78	478.837	41.194	11.448	205.929	41.244	30.737	47.0192	403.488	746.725	122.596
81.581	38.31	250.846	46.057	15.8286	92.986	171.769	114.286	29.146	119.36	103.183	36.404	247.474	235.919	25.2857	51.56	384.778	74.023	85.545	6.7042	37.875	27.729	150.593	68.1887	51.1346	37.397	43.873	NaN	NaN	NaN	NaN	NaN	NaN	NaN	NaN	25.463	246.35	710.173	47.674	135.94	433.857	42.113	12.224	217.714	40.711	34.088	65.6346	392.14	665.4	95
64.984	38.224	224.038	41.483	12.4095	89.014	147.462	94.273	34.062	110.93	102.833	47.231	217.105	250.129	24.7381	55.18	530.778	62.862	67.727	6.7887	28.0625	21.237	164.254	62.5472	64.4038	32.397	26.855	NaN	NaN	NaN	NaN	NaN	NaN	NaN	NaN	23.927	221.525	761.5	58.587	128.52	461.918	61.258	12.896	235.143	52.133	23.579	48.8077	454.302	673.8	141.561
60.952	43	242.679	44.644	9.3524	83.071	93.808	79.13	20.396	118.895	112	46.962	218.351	272.145	45.4762	66	648.889	63.816	79.485	4.3944	26.1094	26.186	162.542	63.3774	65.5769	33.962	24.582	NaN	NaN	NaN	NaN	NaN	NaN	NaN	NaN	17.463	284.875	734.462	59.043	137.52	440.776	42.935	13.075	330.881	51.222	16.246	53.5385	463.767	743.325	168.035
70.661	41.5	234.769	79.345	9.7905	61.257	109.962	72.701	25.521	116.64	105.083	48.327	203.404	208.774	68.3571	85	718.844	60.931	101.515	7.2535	28.0781	35.898	152.051	54.7547	70.8077	30.705	22.964	NaN	NaN	NaN	NaN	NaN	NaN	NaN	NaN	47.146	287.9	689.596	58.565	126.94	469.816	40.371	8.209	257.452	46.4	11.14	56.0192	465.488	779.725	136.474
64.387	48.017	256.449	57.966	10.4952	67.8	101.288	69.039	33.75	117.756	104	37.442	205.737	250.129	46.881	78.24	662.178	57.057	124.606	10	29.2969	27.678	166.949	64.3962	82.2115	26.628	26.945	NaN	NaN	NaN	NaN	NaN	NaN	NaN	NaN	47.805	221.1	684.038	51.761	135.88	454.347	27.403	11.119	227.881	69.067	22.018	59.1923	393.977	702.7	126.263
95.839	57.138	254.051	53.517	11.4095	97.743	71.5	68.091	31.667	115.756	92.65	43.192	209.947	243.79	30.1667	125.28	492.533	57.586	79.242	7.5634	32.6094	35.271	152.22	78.6415	65.3846	22.462	25.764	NaN	NaN	NaN	NaN	NaN	NaN	NaN	NaN	47.683	261.75	727.365	61.37	137.38	482.816	32.806	12.866	249.071	65.489	27.105	47.1923	437.326	625.9	127.947
69.435	45.897	255.628	49.529	10.6	83.1	58.827	65.792	26.812	116.279	112.9	46.731	217.737	303.306	20.881	105.08	516.844	56.08	65.061	8.2676	41.5781	37.339	153.627	74.4151	75.5	31.564	22.182	NaN	NaN	NaN	NaN	NaN	NaN	NaN	NaN	63.951	513.375	664.058	50.761	148.14	453.694	37.177	13.463	218.738	49.889	19.105	51.7692	479.744	684.375	136.316
94.306	40.5	254.513	57.621	9.2	79.386	88.077	68.416	25.229	110.384	119.417	46.769	201.772	291.129	44.5476	118.68	520.711	54.885	94.288	8.5634	38.6562	50.373	163.322	80.283	71.9423	32.564	26.582	NaN	NaN	NaN	NaN	NaN	NaN	NaN	NaN	102	528.35	624.712	67.978	137.76	390.551	40.145	10.149	247.31	44.933	40.351	61.1154	444.163	752.725	137.772
125.016	41.172	244.256	55.092	9.9143	66.7	125.038	72.649	28.292	121.953	88.333	46.577	193.842	290.629	49.2857	114.78	592.4	51.713	81.167	7.7746	42.8281	67.712	162.136	80.4906	75.5	32.667	23.418	NaN	NaN	NaN	NaN	NaN	NaN	NaN	NaN	73.634	396.425	624.865	50.261	128.78	390.347	27.677	9.731	295.976	40.778	47.807	61.3654	407.093	725.825	139.491
135.194	41.207	270.449	47.839	13.9524	49.657	74.423	90.662	31.979	115.581	88.067	40.212	180.211	226.597	24.6905	99.9	593.244	49.471	82	8.6056	44.5156	62.373	156.695	77	73.5577	45.808	25.673	NaN	NaN	NaN	NaN	NaN	NaN	NaN	NaN	37.244	400.75	697.019	55.348	139.24	462.061	32.806	13.104	247.738	38.711	60.561	52.0962	481.047	690.725	148.632
142.516	38.672	266.218	48.218	13.8857	38.471	66.942	70.312	35.688	118.36	102.267	35.327	197.947	242.71	72.0238	89.86	679.244	38.414	74.773	5	35.0625	40.203	153.847	84.6226	65.3846	54.577	24.218	NaN	NaN	NaN	NaN	NaN	NaN	NaN	NaN	49.78	384.85	648.865	48.152	118.32	458.959	37.097	9.09	363.667	42.111	57.439	50.2115	476.814	777.575	161.175
195.194	41.983	219.346	46.184	11.2667	46.4	54.192	144.403	34.458	124.593	105.233	41	173.667	234.258	65.8095	80.38	786.933	39.414	55.136	7.3662	24.8594	45.78	157.322	80.2264	60.7885	58.885	26.636	NaN	NaN	NaN	NaN	NaN	NaN	NaN	NaN	48.902	403.725	594.923	54.457	96.86	443	27.355	11.164	329.643	38.8	36	46.0769	505.116	750.025	156.474
197.774	41.897	171.808	43.483	12.6381	72.957	78.712	115.481	24.979	121.826	103.567	38.019	245.491	245.581	47.0238	88.46	772.422	37.356	62.394	7.8592	21.3125	41.542	171.746	70.0189	69.8846	63.872	27.164	NaN	NaN	NaN	NaN	NaN	NaN	NaN	NaN	47.317	365.9	619.558	49.913	104.02	435.796	28.548	13.91	297.286	39.222	21.684	52.8846	393.837	748.375	154.263
184.516	38.241	147.154	43.701	15.2857	56.686	71.058	100.247	30.542	104.779	121.217	51.846	249	258.048	50.5476	71.16	696.667	45.598	43.364	9.2254	21.5312	29.746	160.949	73.2453	74.5577	61.077	20.618	NaN	NaN	NaN	NaN	NaN	NaN	NaN	NaN	21.585	423.225	666.288	45.783	85.2	443.49	38.452	13.567	277.929	42.667	27.807	42.8462	426.535	707.05	152.246
246.871	81.672	161.795	77.851	17.5429	40.543	45.846	91.234	33.292	115.651	120.083	55.077	249.807	265.532	68.1667	64	689.4	35.701	51.803	8.3239	12.3438	22.186	160.22	69.6792	58.7692	70.397	25.255	NaN	NaN	NaN	NaN	NaN	NaN	NaN	NaN	18.732	342.525	661.808	58.174	104.1	445.776	24.565	10.776	217.429	45.022	26.702	47.3077	418.093	737.6	142
229.129	97.276	126.731	63.805	11.6	33.514	63.904	76.182	34.417	117.302	118.85	51.981	217.14	251.194	76.2857	56.68	762.667	42.069	48.894	9.831	17.9062	44.237	160.983	81.8491	66	67.462	24.655	NaN	NaN	NaN	NaN	NaN	NaN	NaN	NaN	19.756	361.475	682.577	57.239	114.88	437.816	23.823	10.881	192.905	53.289	35.684	37.5192	459.907	756.775	141.053
171.581	80.552	114.474	60.621	11.3143	46.957	47.481	71.416	29.021	115.442	101.35	42.327	239.807	211.21	63.2857	73.92	736.289	37.931	54.909	9.3662	24.2969	41.814	151.322	59.2075	68.0385	45.346	28.545	NaN	NaN	NaN	NaN	NaN	NaN	NaN	NaN	15.39	360.925	680.385	52.609	111.14	425.51	36.677	16.09	164.857	47.956	30.123	53.0769	407.163	755.925	123.842
153.694	77.103	132.654	47.701	14.0762	72.957	43.827	68.403	26.292	112.767	95.317	47.327	268.053	235.452	87.2857	79.66	668.844	37.437	60.167	14.7324	30.2031	52.339	161.356	74.6604	56.3269	51.064	23	NaN	NaN	NaN	NaN	NaN	NaN	NaN	NaN	17	317.1	683.154	38.761	109.08	449.959	35.984	15.627	130.667	30.822	23.667	32.7115	394.233	702.1	102.754
111.274	70.655	108.846	47.034	14.581	64.171	37.865	65.143	26.188	118.64	113.117	40.231	246.649	230	47.1905	75.46	516.711	29.414	51.833	10.8873	31.8281	51.729	159.593	61.5472	58.3654	56.821	22.527	NaN	NaN	NaN	NaN	NaN	NaN	NaN	NaN	18.829	254.3	688.115	57.043	93.32	418.143	32.452	10.687	179.167	37.4	40.789	40.3462	411.372	757.6	104.825
128.516	78.655	159.782	64.483	17.5048	53.971	50.519	64.558	28.75	113.86	103.75	42.712	217.053	202.516	66.2381	71.26	488.422	37.586	70.227	14.0845	27.5938	44.39	153.475	57.6226	69.9038	51.705	20.836	NaN	NaN	NaN	NaN	NaN	NaN	NaN	NaN	21.244	262.5	751.154	57.5	116.88	422.224	32.452	11.612	237.952	40.711	36.895	36.8654	433.349	696.075	126.947
128.839	62.845	164	52.023	17.019	89.457	106.423	76.662	35.208	115.64	95.833	42.731	247.807	178.806	42.5476	55.72	480.889	35.322	79.439	15.4225	25.75	37.661	139.034	56.6415	63.9808	52.744	17.6	NaN	NaN	NaN	NaN	NaN	NaN	NaN	NaN	15.732	316.675	649.308	58.435	108.98	397.041	28.5	15.418	288.786	33.044	19.439	45.1923	324.953	745.75	159.632
104.452	53	166.372	56.195	15.7143	95.971	147.808	73.208	24.542	115.5	83.6	40.019	247.316	202.21	90.9048	85	614.378	44.172	87.394	14.9296	23.5938	28.746	144.424	52.283	75.5385	45.551	22.291	NaN	NaN	NaN	NaN	NaN	NaN	NaN	NaN	23.585	264.775	633.038	65.739	89.64	383.143	28.016	13.463	262.976	31	15.123	48.9038	344.302	708.175	200.789
104.355	51.138	164.91	42.874	18.219	140.757	85.308	82.675	35.021	116.047	83.9	45.923	246.579	203.661	83.5476	93	643.622	35.989	90.591	15.0282	28.6562	41.983	152.983	50.5849	76.7885	36.859	30.564	NaN	NaN	NaN	NaN	NaN	NaN	NaN	NaN	30.976	229.575	646.365	51.174	73.48	366.857	32.129	13.06	231.571	33.978	14.772	47.3654	392.558	728.9	206.193
109.516	44.207	207.192	46.126	19.4286	111.5	69.423	69.519	35.771	123.221	100.1	34.538	240.579	215.226	76.6667	100.64	586.311	45.713	82.424	8.5915	22.6875	29.339	143.322	59.6792	67.2885	27.167	25.509	NaN	NaN	NaN	NaN	NaN	NaN	NaN	NaN	34.951	198.425	582	45.935	76.46	391.02	36.71	16.313	197.595	35.644	13.421	42.1923	390.907	804.175	193.263
73.242	40.517	261.256	79.471	14.6762	119.443	152.712	63.143	30.5	129.023	149.05	36.538	254.737	181.661	70.1429	92.7	618.222	39.644	80.803	10.9718	15.1562	22.508	148.966	56.3208	59.25	25.833	23.564	NaN	NaN	NaN	NaN	NaN	NaN	NaN	NaN	45.463	203.95	597.115	56.5	87.08	384.061	38.742	13.179	186.5	32	10	40.8846	405.581	804.675	147.246
104.097	61.069	232.59	60.747	18.381	98.457	169.423	65.987	32.354	112.884	149.7	69.269	248.947	181.29	70.3333	118.7	685.467	37.644	64.879	11.1831	15.3438	32.271	156.356	52.6226	58.7115	18.744	46.909	NaN	NaN	NaN	NaN	NaN	NaN	NaN	NaN	40.829	164.375	608.346	50.913	81.88	382.469	44	10.373	266.905	43.378	11.246	40.2115	355.442	750.875	131.825
102.419	78.19	192.038	49.701	17.7143	107.771	122.462	64.792	29.542	116.151	153.9	68.577	229.386	221.097	69.3571	111.4	661.222	38.667	69.015	7.7606	20.7812	54.119	144.797	62.0943	61.7115	16.167	60.745	NaN	NaN	NaN	NaN	NaN	NaN	NaN	NaN	45.146	232.225	604.269	45.043	114.38	413.776	43.952	12.164	283.405	37.578	13.684	44.9231	339.93	713.7	142.754
118.435	56.052	213.692	48.287	19.1905	117.557	78.846	63.468	33.25	123.64	142.533	68.096	225.982	179.984	43.9048	130.98	572.778	42.034	54.909	8.1268	24.5469	45.881	154.966	53.3019	56.0962	16.128	69.036	NaN	NaN	NaN	NaN	NaN	NaN	NaN	NaN	55.024	215.15	603.942	62.652	87.34	480.898	35.839	18.896	235.976	33.333	19.982	38.0769	376.209	762	115.842
149.532	48.414	216.692	93.356	17.619	102.229	51.75	58.364	26.021	116.57	136.733	52.846	253.105	201.968	49.881	136.58	544.111	45.989	54.879	13.0704	27.5938	63.356	158.373	55.4906	51.6731	20.885	58.509	NaN	NaN	NaN	NaN	NaN	NaN	NaN	NaN	66.024	231.35	624.712	59.696	62.2	438.694	34.097	12.373	232.857	35.6	23.93	31.7308	398.651	696.425	126.281
105.177	40.621	235.218	72.161	19.2857	139.171	61.827	63.909	39.125	119.837	110.867	93.981	293.86	210.097	34.2381	120.26	498.289	38.391	59.197	18.8451	26.0781	57.61	141.729	54.3962	49.3654	28.808	59	NaN	NaN	NaN	NaN	NaN	NaN	NaN	NaN	45.268	158.15	559.654	71.826	88.34	386.633	30.274	13.209	276.476	37.089	35.965	50	357.512	758.825	132.491
125.097	42.207	249.513	85.287	16.9048	87.814	55.731	75.818	39.333	128.081	128.417	90.808	294.947	156.968	28.1429	107.76	674.978	33.943	52.561	19.2958	26.5625	57.797	141.932	48	45.9038	65.5	52.055	NaN	NaN	NaN	NaN	NaN	NaN	NaN	NaN	40.366	163.825	588.231	54.174	89.44	434.469	31.935	11.821	270.476	30.933	27.947	50.2885	312.209	604.825	121.088
93.661	88.5	180.218	82.701	18.3238	82.1	46.308	69.052	31	118.872	94.983	94.654	235.667	185.71	24.6905	116	783.289	41.046	34.758	13.1831	26.1406	69.932	151.644	59.3585	46.0577	69.628	39.4	NaN	NaN	NaN	NaN	NaN	NaN	NaN	NaN	21.683	151.775	600.75	40.022	92.98	484.02	25.839	9.164	183.452	32.622	23.632	37.9423	330.837	618.95	88.193
134.855	75.603	198.962	70.506	16.2286	56.1	146.462	64.558	38.417	115.64	98.3	110.212	242.14	174.887	20.0476	101.94	822.089	39.793	44.879	13.8028	28.7344	71.576	133.254	52.8113	36.1154	58.423	37.527	NaN	NaN	NaN	NaN	NaN	NaN	NaN	NaN	26.098	252.15	595.885	45.63	82.38	471.224	29.871	11.507	203.738	26.378	42.404	38.2692	392.581	612.075	62.263
100	63.966	181.167	54.448	14.8571	71.8	297.769	60.065	30.188	112.384	147.917	111.731	274.123	199.452	24.3095	75.7	820.022	42.529	41.909	13.0141	27.5469	42.932	131.61	54.0755	43.3269	52.526	37.364	NaN	NaN	NaN	NaN	NaN	NaN	NaN	NaN	25.195	218.1	601.577	43.609	59.68	426.082	34.226	11.045	198.071	44.844	33.649	48.1154	304.977	625.175	73.614
107.79	44.276	181.474	73.92	12.9429	94.4	276.673	62.468	30.646	123.547	112.417	110.423	228.754	196.742	20.4048	81.56	724.2	53.747	42.803	9.5493	18.7344	25.881	123.695	58.1698	37.0962	38.872	33.364	NaN	NaN	NaN	NaN	NaN	NaN	NaN	NaN	11.976	182.075	575.038	52.217	96.54	420.224	36.968	12.687	230.429	32.356	34.474	40.2692	279.047	581.625	83.684
189.581	66.224	153.577	64.977	18.4857	87.414	230.231	60.545	36.354	101.314	98.317	95	194.105	175.935	22.5238	76.66	644.533	56.713	45.485	14.493	18.5469	26.356	133.492	49.5094	40.5385	34.731	24.036	NaN	NaN	NaN	NaN	NaN	NaN	NaN	NaN	15.902	161.15	630.942	53.609	89.2	434.082	38.242	11.493	217.667	22.289	20.719	41.2692	277.698	526.1	92.965
131.484	53.121	172.346	50.103	16.6476	80	207.5	60.61	38.854	114.151	116.117	97.346	203.263	178.532	30.3333	142.82	584.667	70.161	67.076	13.169	24.8438	27.288	139.068	53.5472	43.9231	31.59	27.255	NaN	NaN	NaN	NaN	NaN	NaN	NaN	NaN	13.049	162.6	620.673	49.978	97.8	445.571	30.871	12.851	201.69	19.089	12.526	47.5769	374.116	697.025	106.281
119.677	70.069	128.667	90.138	17.381	98.643	218.615	55.922	30.521	123.105	154.3	105.981	188.754	178.258	77.7619	166.08	701.222	79.931	67.545	9.5493	36	51.864	122.475	53.1321	48.6731	35.372	23.782	NaN	NaN	NaN	NaN	NaN	NaN	NaN	NaN	14.146	190.15	588.308	66.37	74.66	399.204	32.145	11.642	192.667	23.667	16.193	44.4615	370.628	789.05	145.368
138.806	78.052	162.718	93.494	15.4762	102.871	236.673	54.532	26.562	120.337	145.25	83.5	171.702	170.694	45.2381	198.74	625.556	86.402	52.227	11.3662	22.5	37.237	141.034	52.3962	54.6923	26.667	32.218	NaN	NaN	NaN	NaN	NaN	NaN	NaN	NaN	18.317	388.8	580.481	69.717	80.5	440.102	47.774	9.358	237.071	17.467	8.789	41.7115	391.302	765.225	147.439
195.242	121.586	174.897	85.828	15.8476	87.586	136.423	59.506	35.604	118.616	127.733	88.654	165.965	202.532	47.5476	165.86	518.667	77.011	41.894	15.5634	18.9531	28.559	133.627	51.0755	60.6731	33.872	22.2	NaN	NaN	NaN	NaN	NaN	NaN	NaN	NaN	21.049	360.1	575.019	71.087	106.54	432.816	51.194	14.552	201.81	26.156	9.105	41.9423	368.023	698.925	152.737
178.774	115.931	192.09	82.621	20.0381	78.2	169.346	61.494	31.312	123.035	126.417	86.019	184.333	219.935	47.7381	159.2	434.844	88.218	29.227	16.0423	13.3281	31.424	132.322	46.9623	57.3077	37.436	30.745	NaN	NaN	NaN	NaN	NaN	NaN	NaN	NaN	20.463	336.375	533.25	62.304	128.94	433.592	42.323	7.224	203.214	32.378	9.912	42.8846	324.233	743.425	145.07
187.952	107.603	215.308	153.402	16.8571	130.129	240.981	55.39	28.708	121.57	117.217	65.288	182.684	192.5	44.8095	140.6	359.444	83.54	30.258	15.4085	12.9375	21.695	127.949	52.1887	55.75	56.231	26.764	NaN	NaN	NaN	NaN	NaN	NaN	NaN	NaN	22.927	370.6	533.327	68.674	101.84	458.163	45.984	9.94	208.071	31.8	9.439	46.5769	321.512	724.5	131.719
141.935	111.828	210.192	121.161	14.2857	207.443	159	64.831	24.417	120.012	136.033	119.692	160.123	168.919	38.3571	104.3	321.8	80.782	34.591	13.169	7.0781	15.119	127.864	48.3019	51.7692	51.038	29.436	NaN	NaN	NaN	NaN	NaN	NaN	NaN	NaN	17.634	290.775	569.519	72.63	97.52	459.653	48.387	12.284	189.143	39.022	13.561	44	307.86	825.225	154.526
161.468	81.466	224.41	93.713	20.4381	198.814	169.135	60.013	41.458	121.93	124.017	107.75	166	150.581	33.0238	102.22	429.644	84.46	44.682	15.9859	9.3906	37.508	144.322	49.3396	49.5385	41.974	43.218	NaN	NaN	NaN	NaN	NaN	NaN	NaN	NaN	10.561	311.4	584.788	61.717	116.56	469.551	53.548	8.194	202.762	41.156	10.596	40.7885	305.744	726.1	130.298
241.903	60.103	215.885	77.598	24.7048	234.514	172.154	69.948	41.896	125.023	98.05	115.635	159.14	169.903	29.0714	102.62	411.4	81.862	45.288	12.6197	7.875	40.915	143.085	54.7358	53.0385	27.179	70.364	NaN	NaN	NaN	NaN	NaN	NaN	NaN	NaN	18.707	307.525	591.885	53.261	76.82	507.898	52.855	16.388	197.571	48.556	9.93	46.5192	341.419	667.175	102.035
202.565	83.241	225.59	190.908	18.8476	225.357	162.173	72.818	32.729	124.116	113.2	133	186.298	169.113	38.9762	88.74	542.778	99.333	28.621	16.3239	7.7812	36.441	141.678	44.3208	50.9038	23.5	78.818	NaN	NaN	NaN	NaN	NaN	NaN	NaN	NaN	22.073	348.825	586.865	56.5	75.74	488.122	49.419	10.985	187.238	44.8	5.298	41.9423	331.698	705.175	110.404
202.29	65.672	229.949	244.287	16.419	173.571	108.615	60.597	66.479	122.767	110.3	182.942	174.07	189.452	29.2619	105.56	655.111	87.816	26.273	21.9014	9.3594	31.119	129.644	50.3774	54.3462	36.731	60.382	NaN	NaN	NaN	NaN	NaN	NaN	NaN	NaN	19.463	387.775	528.885	53.413	70.84	426.837	60.661	12.955	214.619	51.533	8.895	48.5769	297.233	899.65	117.368
204.516	128.362	226.282	174.046	18.5429	211.086	187.385	67.234	48.875	126.593	142.767	152.865	166.474	187.661	25.119	94.96	554.911	96.724	40.606	15.4366	8.5156	23.78	142.305	47.6792	49.9423	60.128	65.745	NaN	NaN	NaN	NaN	NaN	NaN	NaN	NaN	24.171	407.25	519.192	59.522	71.02	445.592	60.79	12.134	198.643	54.289	8.421	49.2308	275.628	850.35	142.982
191.435	126.5	202.269	162.655	23.3619	190.9	193.404	77.286	102.396	133.628	123.217	121.212	176.456	142.823	38.4524	107.66	471.622	107.287	42.121	12.4507	7.2656	48.576	144.475	45.8868	49.8654	70.397	57.655	NaN	NaN	NaN	NaN	NaN	NaN	NaN	NaN	16.268	364	584.5	56.739	49.22	463.102	55.726	12.746	216.548	60.844	9.07	34.6346	260.907	747.05	124.719
126.081	119.414	198.577	132.322	20.2095	122.129	121.769	64.597	175.979	145.86	118.733	169.865	148.386	161.597	36.8095	104.22	460.644	93.517	28.667	16.8732	12.9062	62.034	143.017	51.0189	50.3077	71.949	54.291	NaN	NaN	NaN	NaN	NaN	NaN	NaN	NaN	16.854	359.95	576.365	64.783	53.4	469.857	50.758	11.627	183.381	54.911	10.509	40.2692	324.721	778.2	118.14
167.935	131.845	212.718	103.333	23.819	102.757	70.558	66.766	118.271	131.733	86.833	128	152.193	145.371	36.2143	105.54	397.244	109.057	39.864	13.5352	10.8594	56.576	122.746	52.1321	53.2308	61.564	41.818	NaN	NaN	NaN	NaN	NaN	NaN	NaN	NaN	16.829	379.675	559.154	68.652	42.82	418.633	41.016	12.896	148.381	44.778	10.965	34.9231	327.698	801.225	116.895
154.21	111.569	196.051	82.264	20.5905	98.043	142.808	101.273	78.812	138.349	126.083	115	136.526	169.387	23.9524	97.68	483.867	110	34.273	13.7887	6.9688	56.085	140.169	43.3396	53.4808	56.282	44.782	NaN	NaN	NaN	NaN	NaN	NaN	NaN	NaN	27.561	308.975	515.481	69.304	74.42	442.449	47.694	9.209	192.929	37.578	11.088	35.7308	268.047	757.95	100.632
254.419	112.052	201.205	125.724	18.4286	64.486	198.346	83	30.104	34.233	137.233	68.75	166.439	72.806	26.9048	110.74	162.244	130.425	32.379	7.0704	3.6562	43.271	133.864	45.0566	9.4423	46.615	45.2	NaN	NaN	NaN	NaN	NaN	NaN	NaN	NaN	24.049	250.45	456.596	59.087	81.02	406.592	47.29	12.104	140.286	42.333	16.509	35.5577	280.512	677.55	79.737
290.355	157.724	206	102.046	16.3238	77.571	145.212	88.766	49.812	94.581	176.883	44	178.526	119.984	46.1667	86.74	673.444	137.011	38.636	13.5211	9.0156	30.373	98.729	40.1132	39.0192	70.487	35.018	NaN	NaN	NaN	NaN	NaN	NaN	NaN	NaN	20.195	219.375	513.596	55.13	93.84	454.612	40.226	10.403	185.571	43.044	11.105	33.6923	287.163	750.4	122.281
208.161	171.534	181.013	99.805	14.7619	73.386	118.865	76.13	45.125	111.256	182.183	56.096	130	95.661	32.0238	128.52	537.8	130.989	59.394	13.3803	11.9688	30.305	107.085	41.9057	46.8846	69.692	51.345	NaN	NaN	NaN	NaN	NaN	NaN	NaN	NaN	9.878	189.75	511.019	64.326	69.06	429.755	43.177	10.448	150.381	40.356	10.351	37.1923	282.256	666.7	126.737
186.016	172.603	170.128	84.138	18.6667	50.943	123.019	71.896	42.938	119.442	172.05	52.942	145.053	91.306	34.0476	140.54	395.378	125.494	76.03	10.8592	15.75	20.746	114.068	50.1698	54.4615	58.179	48.018	NaN	NaN	NaN	NaN	NaN	NaN	NaN	NaN	17.171	198.025	564.712	58.848	69.94	404.449	51.113	10.672	149.548	30.956	6.474	31.1731	286.674	713.45	117.316
211.113	115.603	144.282	87.782	14.8857	55.929	162.654	86.935	138.729	135.779	159.583	69.75	185	103.613	24.5238	144.36	301.022	107.632	93.621	11.6197	15.0469	19.017	109.051	44.1698	57.9615	58.372	52.382	NaN	NaN	NaN	NaN	NaN	NaN	NaN	NaN	17.317	185.8	514.577	65.109	59.02	387.082	82.129	13.104	201.143	28.778	10.14	33.9038	286.465	751.825	127.018
167.194	73.569	143.051	79.057	13.2	127.557	136.75	69.675	94.25	131.756	181.3	68.385	214.772	116.419	26.4048	144.7	235.311	112.632	105.682	14.9296	13.5469	18.017	117.932	36.6792	55.8077	73.09	48.145	NaN	NaN	NaN	NaN	NaN	NaN	NaN	NaN	26.878	231.525	538.385	62.283	65.5	403.245	78.71	11.866	202.524	22.267	11.263	31.4038	272.302	736.3	143.947
113.065	98.103	111.41	71.253	12.219	134.957	211.096	74.143	69.812	119.523	171.017	52.5	212.316	98.081	23.1667	117.14	209.156	115.138	144.379	7.7183	9.8438	31.661	101.576	35.9434	55.5385	53.756	53.964	NaN	NaN	NaN	NaN	NaN	NaN	NaN	NaN	30.585	215.875	548.558	50.913	67.54	420.02	56.613	12.03	203.69	30.333	8.053	28	284.953	768.5	154.246
103.419	156.603	102.923	54.172	10.2571	139.471	130.712	87.74	84.375	127.198	178.433	50.346	213.982	80.984	17.3095	106.06	180.044	118.092	158.833	8.7887	13.4062	63.712	104.203	42.5283	59.9808	44.038	78.255	NaN	NaN	NaN	NaN	NaN	NaN	NaN	NaN	28.585	283.175	503.077	68.283	61.3	367.286	47.581	10.97	179.048	23.289	17.368	30.7115	294.302	834.05	190.07
164.806	111.379	94.962	67.632	14.4	79.557	162.154	76.377	91.312	126.721	164.033	56.308	215.088	71.226	17.2857	94.78	178.956	109.598	123.955	11.5775	16.8281	62.203	102.831	42.6226	62.6154	49.679	65.927	NaN	NaN	NaN	NaN	NaN	NaN	NaN	NaN	23.976	309.075	522.827	63	72.88	380.265	58.161	9.507	179.619	19.422	8.719	28.2115	293	760.425	208.965
157.968	98.138	110.885	61.678	17.1238	108.286	272.885	74.468	122.583	123.953	138.617	45.827	173.123	116.742	18.9762	125.5	174	99.874	124.136	11.1268	13.875	57.102	106.305	44.4906	47.8654	42.615	48.509	NaN	NaN	NaN	NaN	NaN	NaN	NaN	NaN	25.683	262.225	519.577	53.565	61.92	344.571	49.323	13.687	176.548	22.822	19.912	27.3269	237.186	691.15	189.702
																											0	0	0	0	0	0	0	0
[truncated: 27 more columns]

## Sheet: 10s Ramp
681.226	115.31	1144.46	13.437	66.1619	987.8	922.942	104.234	46.479	183.384	66.633	22	27.193	25.161	18.69	356.28	157.289	39.874	117.682	3.507	20.1719	47.339	128.831	49.849	31.038	21.423	299.727	84.5	506.78	24.477	58.118	268.729	16.403	3.0714	13.569	91.415	260.375	302.365	118.913	34.26	192.816	48.919	40.433	210.976	69.133	52.228	23.654	30.047	284.075	60.035
499.645	110.759	1106.19	17.103	56.2571	788.286	636.788	89.74	62.625	264.058	91.183	25.077	54.158	25.065	16.405	264.3	223.444	39.92	63.091	4.7465	14	57.678	135.068	43.453	29.462	28.051	200.436	89.097	356.92	63.709	44.098	225.322	12.79	9.6667	23.708	275.366	475.575	453.308	198.304	38.8	237.408	60.581	34.09	576.524	58.133	33.158	22.288	25.07	201.425	63.825
322.645	85.776	986.077	11.897	36.1524	578.743	393.692	79.61	66.292	276.837	110.317	29.827	114.965	33.694	26.738	182.62	300.889	30.931	50.318	3.1549	13.2969	76.814	125.39	38.075	17.827	19.936	129.4	155.514	229.28	64.767	41.706	251.847	10.274	3.9048	16.415	317.805	640.975	538.923	233.652	26.22	284.265	52.984	35.612	613.524	49.378	18.491	38.192	26.419	166.325	58.632
244.226	94.517	823.654	12.862	28.2476	428.2	262.462	70.753	72.521	288.64	170.633	35.846	117.93	46.694	34.667	147.08	451.733	32.908	32.136	3.4225	11.9375	97.729	106.322	33.736	19.231	16.756	96.291	188.986	167.56	55.523	39.588	252.983	13.016	2.9762	13.385	318.854	748.375	665.077	296.87	74.72	344.673	59.903	35.299	469.571	27.378	13.298	36.058	44.698	127.925	55.263
116.323	89.19	676.487	12.736	21.5238	301.314	200.404	66.948	49.896	292.419	192.467	29.308	110.421	64.274	35.905	102.36	428.889	27.851	23.394	4.493	13.8125	83.525	125.915	32.679	20.288	15.962	63.836	202.958	129.94	61.07	41.627	179.644	12.806	5.2619	22.354	287.073	736.775	695.654	348.196	71.6	300.327	41.484	39.06	670.714	21.511	6.807	36.038	39.698	106.3	62.702
125.194	96.31	595.192	15.908	19.8762	159.929	223.519	68.623	40.5	330.512	175.933	36.519	131.807	102.258	20.119	84.26	511.689	31.977	25.742	5.2113	14.625	73.746	111.593	37.755	17.154	13.833	40.291	368.319	84.28	47.012	37.529	116.254	13.823	2.1905	21.877	296.732	769.35	646.885	371.674	72.52	307.857	31.371	24.552	719.405	19.733	10.298	28.731	60.372	93.325	65
162.516	89.569	451.667	13.805	14.4476	142.029	316.423	62.506	35.25	318.709	158.533	33.385	152.298	137.532	25.571	64.5	587.533	23.264	19.091	7.5775	19.5781	80.61	105.237	37.283	17.558	24.397	37.236	438.528	74.52	50.279	42.216	86.407	12.242	4.4524	14.031	256.683	654.1	674.519	372.283	48.44	292.571	43.823	28.806	841.476	31.044	9.526	38.423	99.302	88.2	58.14
112.532	96.31	388.449	12.345	11.019	69.229	210.5	63.299	46.396	322.244	172.283	44.827	176.632	196.419	24.667	58.18	628.644	17.08	22.712	6.4366	8.4844	77.847	108.576	42.094	12.558	28.859	25.436	281.236	74.14	47.86	43.039	64.407	11.597	7.6905	28.554	251.098	569.025	711.288	411	55.78	322.551	48.968	26.687	739.19	35.311	6.386	39.519	131.023	90.85	75.088
87.161	83.362	325.333	12.345	9.6952	108.414	212.635	69.104	42.958	301.244	173.8	38.173	203.526	194.468	21.381	38	503.911	15.402	19.5	7.3662	12.2188	91.763	114.254	30.075	13.596	21.756	21.8	193.764	71.44	38.081	38.647	91.644	22.484	3.0952	21.277	226.024	511.45	730.115	404.152	56.9	308.102	32.694	14.582	744.833	32.622	7.614	35.769	171.047	83.45	82.86
64.677	88.224	235.244	11.655	10.8381	97.714	111.192	75.623	40.583	312.326	224.567	38.712	197.316	159.565	28.262	33.36	448.022	11.609	24.591	7.2676	9.3125	102.644	106.593	46.566	14.846	24.564	22.473	135.097	64.64	33.198	30.961	132.847	19.194	3.6429	25.754	228.732	499.575	751.654	435.761	54.98	326.694	36.516	20.478	729.262	45.378	17.14	36.346	185.605	88.2	81.947
58.919	90.172	202.397	14.218	9.619	81.814	191.231	68.468	37.646	296.291	253.817	38.75	155.211	151.919	23.667	39.48	416.756	11.874	20.03	8.2535	17.7188	98.763	96.424	46.925	23.346	24.282	20.309	109.139	67.4	25.814	45.843	77.814	17.968	5.5952	16.338	157.537	403.5	725.654	446.609	60.52	296.388	28.742	17.224	664.738	58.467	22.228	41.692	169.93	87.275	74.404
59.855	123.862	162.115	14.816	8.6286	79.429	122.288	77.766	33.625	300.826	208.65	24.981	143.772	151.242	21.286	37.06	382.644	14.747	23.97	11.662	23.0625	125.712	114.525	53.811	31.231	26.436	22.018	106.847	56.38	18.709	31.471	71.407	16.71	6.5238	14.754	98.878	349.2	715.519	379.63	68.48	303.367	21.387	22.597	696.738	59.267	36.947	30.288	184.814	110.55	65.965
57.387	118.379	136.936	13.678	10.8952	69.771	97.962	66.545	45.104	275.651	221.067	27.058	153.895	154.371	20.405	50.82	414.356	15.954	27.864	9.4085	25.875	128.729	114.492	65.887	46.096	36.115	17.236	105.389	58.98	26.023	30.784	42.847	18.661	6.6905	16.477	104.878	298.075	750.673	426.891	52.46	313.143	31.71	14.97	663.333	78.511	32.053	44.673	241.953	121.55	77.421
73.29	103.293	123.628	15.138	9.8095	67.771	76.596	67.87	40.729	276.965	199.633	30	154.158	112.516	21.786	50.42	430.156	15.379	24.803	6.9437	21.0938	76.797	112.508	75.717	33.288	41.333	18.2	79.458	92.5	24.326	51.765	46.508	10.694	13.9048	15.262	81.024	249.45	777.231	464.174	63.02	337.286	27.306	11.896	773.048	114.689	20.333	43.865	261.698	122.55	107.088
63.435	99.828	96.167	12.667	9.9429	119.386	83.423	62.299	76.354	270.698	227.8	37.327	162.526	98.452	22.405	34.58	393.156	12.724	16.091	14.5352	23.8438	64.78	108.847	64.868	38.808	52.641	22.164	65.931	74.68	24.256	60.314	42.593	50.903	11.9048	12.8	116.634	206.05	688.096	474.13	71.82	321.918	24.581	13.075	647.548	94.222	13.947	38.596	322.419	136.5	122.561
54.629	154.948	93.833	15.011	6.6	163.786	89.385	61.831	64.417	272.744	212.833	94	168.018	107.323	20.143	50.4	339.2	14.345	12.091	13.9859	24.2969	65.932	123.898	79.585	37.442	71.321	19.818	97.431	56.66	20.407	93.451	40.136	62.935	6.6905	13.831	128.146	211.375	806.75	487.457	71.74	297.02	23.032	8.716	699.643	74.756	14.368	44.135	254.605	122.725	131.596
51.952	140.897	83.295	23.552	8.7238	291.143	90.5	64.338	55.896	276.279	224.667	79.769	229.649	107.71	24.762	57.44	269.933	10.322	30.288	12.9859	20.7656	53.119	130.424	98.472	45.846	60.115	18.2	71.264	63.88	14.826	90.784	42.22	62.581	9.1905	17.369	227.463	187.225	768.115	405.957	88.72	299.816	20.806	8.731	544.952	92.044	12.614	34.981	318.302	139.325	135.491
55.306	171.328	81.397	29.402	7.7429	306.2	73.904	68.883	41.958	252.407	258.5	107.788	216.649	95.629	21.929	49.28	243.689	13.885	30.606	12.0423	14.4062	48.085	121.525	122.377	49.538	54.679	16.055	64.736	59.04	13.523	95.176	32.186	42.984	10.4048	18.8	212.341	171.75	793.904	385.283	68.98	325.061	25.677	11.299	521.286	95.356	12.456	39.538	365.581	101.5	157.14
53.823	250.5	73.654	22.414	6.6	210.386	98.038	69.701	34.458	262.186	211.25	106.712	190.351	86.742	19.476	68.5	208.978	14.448	34.576	11.2113	20.4844	56.407	135.271	125.019	41.577	57.769	20.018	65.222	47.46	16.163	88.137	24.949	29.968	9.0714	14.185	210.39	161.4	781.038	459.326	76	267.265	17.548	8.104	598.833	102.067	8.474	53.481	314.535	128.5	140.912
51.194	269.121	61.974	19.747	7.0667	177.657	107.269	70.143	32.375	243.5	185.6	102.846	154.193	62.161	32.881	62.22	186.089	12.264	26.348	12.4789	18.7969	71.136	139.119	113.849	44.5	50.346	19.491	98.667	49.5	17.744	92.843	26.559	29.194	10.1667	12.985	204.561	150.025	860.942	431.043	63.18	268.102	19.887	13.119	429.571	81.889	15.246	50.5	318.791	111.675	143.053
52.677	247.259	69.026	17.782	6.2	128.2	83.731	67.779	48.312	233.64	173.733	71.923	184.386	37.661	35.667	65.68	238.956	17.069	25.303	14.3803	11.8438	72.051	153.288	117.075	41.808	39.308	20.418	72.667	46.98	21.105	63.941	21.203	21.935	4.7143	12.554	175	147.775	869.788	409.674	77.48	297.531	35.306	7.642	467.214	88.089	22.439	48.481	346.953	117.625	111.579
49.177	194.362	75.769	21.655	7.3429	160.386	90.788	68.597	44.375	221.791	192.867	72.192	180.421	52.29	24.19	73.24	319.333	13.931	25.076	17.6479	14.4688	48.034	153.068	119.642	34.212	36.679	14.4	102.444	63.94	25.244	97.235	27	17.968	3.0238	14.554	105.902	134.65	839.788	406.043	46.84	307.122	34.919	11.313	360.643	112.422	11.281	38.5	421.419	92.175	139.632
58.129	162.897	74.667	20.379	10.2286	120.271	74.077	61.506	38.792	210.907	192.567	62.808	145.421	62.226	21.857	64.96	326.689	18.621	21.485	18.8873	20.4375	42.288	159.475	95.302	38.385	41.859	17.745	130.028	79.26	34.128	109.255	33.339	18.468	5.3333	15.877	92.634	153.9	851.288	370.783	55.5	305.755	37.694	9.567	450.31	105.778	38.789	43.019	373.558	115.7	205.772
63.597	228.466	68.179	42.322	10.6	74.457	63.673	63.13	31.229	209.244	179.167	55.827	160.93	98.5	18.595	57.8	418.644	15.115	23.955	23.2394	18.5781	56.593	156.559	102.547	37.404	38.244	21.6	179.417	86.42	22.581	90.098	29.932	14.726	6.8571	15.246	91.146	135.2	824.25	361.478	70.94	282.388	24.161	7.612	304.119	90.889	70.368	49.692	350.791	145.525	187.316
54.065	365.207	63.769	30.77	9.8381	93.543	86.269	68.74	43.938	153.453	130.783	45.096	113.404	60.855	25.952	46.78	475.711	22.92	22.439	21.8028	10.0781	39.305	119.034	107.113	22.192	46.487	18.818	177.944	85.56	28.372	99.686	23.356	14.823	4.3571	26.585	63.659	143.8	821.904	392.348	61.12	288.878	22.468	9.791	240.286	97.333	43.842	53.346	409.558	126.35	210
54.129	327.155	71.513	22.828	8.7048	153.357	94.25	65	46.312	206.756	172.583	36.962	219.035	62.726	22.238	38.08	433.911	23.966	22.333	16.6901	8.6562	85.525	139.441	94.774	29.192	40.218	16.636	211.472	88.48	28.779	115.333	28.085	15.145	6.619	19.738	57.195	136.4	780.827	352.696	46.22	293.776	21.935	16.507	241.381	114.356	23.298	49.635	413.07	110	218.526
68.71	350.741	63.628	29.241	9.4476	94.5	86.75	67.468	75.188	213.756	163.583	41.308	190.526	80.71	22.167	31.48	419.133	20.989	24.091	18.4366	12.9375	88.254	138.085	90.453	37.058	92.923	18.218	197.986	85.28	41.651	124.51	24.119	14.065	9.0714	17.923	59.878	122.9	757.058	371.196	38.7	256.633	31.677	9.254	253.952	152.111	28.333	49.115	381.14	154.375	208.702
54.758	380.086	69.282	36.678	9.3333	110	89.538	70.078	67.146	194.814	135.317	43.423	212.789	88.21	17.5	34.7	651	19.092	26.758	24.3944	17.125	110.017	157.915	94.434	30.25	120.974	28.273	229.861	120.26	45.372	102.412	25.271	25.565	9.6429	17.108	79.171	129.05	691.731	323.565	58.34	278.653	25.968	7.672	260.167	140.933	16.333	54.654	458.279	163.15	225.281
82.742	293.828	68.41	31.034	9.8	92.414	110.519	69.403	55.708	208.884	176.783	35.788	163.544	77.742	23.167	37.78	689.511	16.897	18.894	25.2113	12.7031	119	121.881	84.717	37.192	118.103	26.655	196.153	110.28	60.512	96.627	20.356	64.839	15.6429	16.585	71	168.125	677.077	298.804	76.16	257.143	26.935	9.97	224.214	140.644	26.175	51.827	365.581	160.925	222.088
66.71	217.707	59.513	25.448	10.2857	119.414	71.577	113.805	61.958	234.256	190.167	65.404	161.158	64.887	26.214	67.04	773.822	14.276	40.136	23.3803	21.9219	140.847	146.831	98.509	51.538	112.205	39.618	250.486	92.58	52.105	94.824	24	72.952	11.0476	12.708	89.293	173.325	709.692	271.326	123.04	260.592	26.403	15.239	200.476	162.489	19.596	39.827	379.628	155.725	216.404
67.323	275.879	62.897	35	9.7714	115.471	63.019	95	50.104	234.849	184.367	47.288	164.86	55.419	22.31	80.28	835.178	12.759	52.424	24.7887	17.0312	130.746	129.254	94.151	45.423	122.731	46.673	190.472	98.64	66.535	91.078	26.525	74.032	8.7857	17.185	85.976	166.7	730.788	228.848	90.7	259.531	32.129	10.851	187.19	130.556	13.175	45.038	451.86	110.15	203.123
54.258	235.069	61.577	27.356	8.7524	81.829	42.904	114.455	43.25	236.826	203.917	51.5	189.947	58.419	24	74.5	840.444	11.253	67.364	24.0423	16.0938	101.559	132.746	119.849	52.942	130.949	79.545	152.097	121.42	54.907	105.275	22.356	78.452	9.3571	21.092	109.585	158.75	737.731	215.065	117.72	244.102	31.032	14.582	252.143	107.022	17.018	50.385	426.279	196.475	183.737
48.419	177.293	60.692	39.034	6.8095	109.143	49.442	111.182	43.208	222.14	237.467	47.75	172.193	74.548	26.69	84.16	811.667	14.287	65.242	22.8451	19.375	108.881	156.034	122.755	61.731	100.731	106.564	114.097	118.76	38.453	91.118	23.034	88.468	17.7381	19.338	113.195	183.275	719.75	231.609	112.84	241.694	24.452	12.433	251.429	135.267	13.579	56.577	374.488	188.1	181.07
55.339	151.086	70.077	37.816	10.4857	76.4	63.942	127.792	43.458	216.186	218.117	64.192	154.86	76.145	20.738	73.4	857.467	14.425	49.182	23.4507	33.25	95.051	132.339	115.604	62.692	100.256	79.2	97	91.64	33.314	61.51	24.542	115.323	39.881	27.923	121.927	170.475	749.365	214	120.48	260.143	31.145	8.597	192.762	137.267	22.807	51.538	389.326	213.975	178.719
57.129	122.207	69.897	37.954	11.2	46.157	46.577	98.026	70.396	204.837	276.583	110.654	211.07	76.629	28.381	61.36	773.689	20.816	48.227	35.8451	23.6875	96.339	138.864	116.075	66.981	100.5	89.673	83.708	70.76	24.698	76.137	18.864	83.661	28.0714	18.123	96.756	141.875	669.577	172.717	144.64	263.694	28.323	10	264.119	138.978	14.228	67.635	418.488	209.275	203.193
59.935	295.724	77.821	30.195	8.8476	50.671	50.962	81.779	82.167	217.233	317.5	130.827	173.474	79.613	26.667	48.56	798.556	18.931	67.394	28.6338	25.0469	84.271	149.034	119.434	66.558	135.256	57.473	229.986	81.9	18.128	57.353	41.153	79.516	24.5714	20.108	55.268	134.15	736.769	187.891	156.74	274.122	29.581	8.537	264.452	142.689	12.789	57.865	404.442	187.15	216.421
68.145	264.328	66.154	21.793	7.2476	48.286	66.846	92.429	66.208	201.919	282.5	110.327	178.667	80.516	28.667	67.22	770.689	26.908	62.364	35.5493	21.6406	84.932	162.39	116.925	55.769	143.474	63.255	207.361	71.86	36.686	65.196	30.864	63.081	21.9286	18.523	91.341	143.875	718.827	173.152	160.98	284.347	39.694	8.164	253.071	123.156	17.07	71.212	369.744	182.925	253.965
88.935	192.224	67.244	38.897	12.9143	39.743	57.25	81.234	47.542	210.64	309.55	115.327	176.842	78.403	20.524	57.66	646.311	31.402	55.121	31.5775	15.1094	109.136	179.966	123.943	65.885	137.423	54.055	151.722	96.6	25.872	75.137	22.898	61.677	25.9524	20.308	125.854	157.05	753.365	177.696	124.16	237.694	29.597	11.851	248.262	150.622	11.368	63.788	363.116	237.65	230.088
75.694	164.638	70.731	35.241	11.0857	45.186	50.885	76.753	46.479	203.884	276.8	177.635	179	59.839	16.738	46.9	629.622	46.678	57.273	32.9014	11.5625	88.831	140.339	108.66	64.808	141.833	81	130.833	102.22	32.314	89.588	33.034	60.629	19.9048	41.477	155.683	184.3	784.885	155.783	87.32	287.612	35.468	11.672	240.238	129.111	10.386	44.712	409.488	232.475	221.754
102.806	465.586	70.897	29.276	12.1048	38.486	74.173	69.506	43.542	174.523	250.4	130.212	268.491	40.29	34.405	37.92	741.511	70.609	60.227	25.6338	8.1562	53.831	148.983	96.623	47.769	142.346	77.309	103.764	79.2	38.221	95.863	33.034	55.694	14.7381	52.815	145.024	304.425	828.519	146.304	55.22	298.551	43.242	10.836	314.143	134.756	12.018	62.154	422.372	192.575	265.982
165.919	881.069	66.462	22.506	8.9333	42.471	57.981	66.792	45.646	154.57	270.367	123.25	270.105	46.468	26	51.14	630.622	62.563	81.818	32.7324	9.7344	56.966	130.169	103.132	62.635	136.487	83.382	81.528	82.94	41.721	93.922	34.864	66.161	16	102.923	134.854	288.675	797.462	133.935	64.58	292.388	52.694	10.06	269.833	131.067	15.281	54.192	423.186	223.525	262.667
174.452	764.155	65.449	19.322	10.4952	36.343	144.212	71.935	36.312	556.453	211.533	87.231	204.561	54.016	70.143	49.36	712.489	50.184	107.652	23.9014	6.0312	54.644	142.61	87.623	54.115	123.872	71.236	254.847	119.72	36.744	76.569	46.322	103.323	10.0238	77.585	121.732	287.175	771.692	141.022	55.64	243.612	46.855	10.299	194	122.578	8.93	55.519	409.488	205.2	269.86
165.581	625.103	63.91	19.552	6.6286	47.1	257.423	139.948	43.708	988.686	183.883	71.212	153.86	35.452	261.167	44.56	822.556	46.609	65.258	23.507	11.1875	38.441	171.559	110.981	44.404	111.551	72.418	878.861	86.12	202.419	77.294	56.339	139.726	11	43.908	220.78	292.4	640.904	294.457	32.58	203.02	29.516	8.433	144.667	108.089	8.737	49.327	331.698	171.35	248.719
336.387	587.724	66.603	16.103	8.7048	37.529	303.635	124.935	40.938	1218.19	141.633	51.885	142.351	26.774	325.595	35.88	793.733	43.448	37.712	21.8873	10.3281	36.186	143.271	96.755	36.904	100.987	102.691	1104.94	93.88	292.035	83.745	40.746	205.226	17.5238	28.262	183.512	372.225	454.942	556.5	25.16	170.102	17.548	6.821	102.5	143.244	16.842	34.154	331.767	179.55	212.737
258.887	475.414	64.833	22.448	10.2857	43.471	184.519	97.377	42.354	1314.71	92.833	37.058	112.439	22.419	265.167	31.6	632.667	40.506	34.773	20.7746	9.1875	41.61	126.763	106.434	21.212	86.769	125.945	1103.35	110.22	280.744	58.569	29.915	250.194	24.4048	22.338	164.073	284.225	346.308	861.13	17.08	122.163	20.081	8.209	97.81	122.289	10.316	24.962	263.744	165.475	152.491
168.79	373.121	62.474	33.954	9.7429	106.571	112.577	94.091	46.104	1362.34	74.783	34.173	111	17.097	228.238	36.54	564.844	40.057	21.803	15.0563	6.6875	41.966	99.356	83.736	21.769	72.064	117.4	1078.99	141.22	270.488	44.49	24.525	250.387	15.9524	24.015	119.878	263.625	256.308	1095.33	19.54	82.469	13.742	7.104	82.167	102.622	6.316	26.212	232.023	130.375	134.825
123.242	280.828	63.487	67.138	9.8857	127.986	86.25	76.364	42.854	1177.95	89.45	21.077	112.333	18.645	229.262	13.78	501.467	34.977	16.803	9.3803	3.7188	34.271	84.898	56.17	17.519	69.141	83.182	1110.08	195	209.733	37.725	23.695	281.032	15.0476	19.246	110.61	200.65	199.212	1149.85	17.7	70.082	15.516	8.433	80.429	108.222	9.07	18	170.047	114.825	114.789
99.468	207.379	62.91	90.471	9.0095	91.229	65.038	72.545	34.271	1366.24	62.4	22.308	78	19.032	101.381	27.6	351.711	27.333	15.258	15.1831	4.4844	24.305	71.797	46.226	17.712	52.115	58.673	1104.46	162.7	189.093	33.255	24.441	271.645	25.381	36.292	102.341	197.225	172.596	1166.26	14.5	67.959	10.403	5.597	70.81	81.511	6.965	15.327	157.372	94.2	85.158
90.323	173.81	65.154	130.54	7.7714	87.071	63.827	61.26	40.917	1394.88	58.5	19.269	60.807	16.387	72.929	27.04	293.867	24.621	16.636	10.8873	3.8906	20.254	63.068	40.377	14.346	38.372	51.4	1104.33	110.28	118.023	26.98	27.356	290.129	32.8095	65.892	84.732	181.7	137.231	1130.85	15.66	46.102	12.403	7.06	69.452	58.467	7.088	12.058	108.419	83.5	55.86
73.806	150.017	59.808	137.678	7.5619	97.657	64.769	67.675	36	1376.21	33.05	21.923	49.526	19.774	46.952	25.16	225.556	23.356	19.03	7.2958	5.75	16.627	66.085	36.245	13.808	28.5	94.182	1090.04	83.4	91.977	18.824	20.644	262.387	38.4524	117.092	61.829	157.5	111.442	1110.35	13.86	39.061	12.677	5.522	74.262	42.6	7.737	13.885	106.977	75.825	68.263
60.371	127.207	59.115	174.276	8.2	77.186	59.538	66.013	45.604	1351.83	32.867	22.058	37.386	17	43.476	31.26	201.044	19.161	16.121	7.9577	5.4219	18.831	65.831	28.792	11.019	31.282	113.036	1076.94	73.08	65.837	25.235	16.814	291.355	38.1667	79.892	41.927	134.225	84.269	1058.78	13.08	33.531	10.032	7.209	54.238	30.156	7.842	13.827	62.721	59.275	52.509
53.21	109.552	90.269	216.517	7.6571	69.657	64.346	63.571	38.021	1354.61	28.467	23.558	35.351	20.629	34.214	26.96	172.333	21.368	21.485	5.1831	5.1875	13.017	43.576	22.868	9.5	20.603	118.364	1072.78	69.26	41.872	19.608	18.407	297.113	36.4286	142.185	25.854	127.9	88.192	1005.65	12.98	26.245	10.29	8.597	78.548	25.667	5.105	8.808	65.163	53.075	51.579
61.097	107.879	91.051	167.678	7.5524	56.314	60.462	59.494	40.521	1392.54	37.233	25.885	32.351	15.823	19.714	29.06	146.933	16.31	18.439	5.9577	4.6094	13.644	59.153	28.132	9.154	19.5	137.036	1040.58	49.34	53.93	12.608	20.983	319.516	35.4286	153.462	27.512	155.45	82.231	1002.78	11.26	26.531	12.597	5.597	60.786	26.6	5.842	6.327	62	63.375	50.719
63.694	359.69	83.282	142.943	11.0095	66.5	60.327	53.597	40	1327.35	35	17.962	26.86	18.355	25.976	23.64	160.133	15.977	15.682	3.2394	4.4062	17.153	47.085	28.057	7.596	18.564	170.236	1054.21	148.16	38.035	16	19.78	301.565	41.3333	116.031	20.756	122.8	70.462	974.826	13.46	19.98	12.161	8.09	67.452	22.644	8.93	7.096	56.814	60.1	50.86
203.887	296.948	84.205	104.322	10.6762	58.7	63.538	63.065	43.354	1319.48	27.067	21.442	28.561	20.161	32.881	23.28	185.689	15.391	17.03	8	3.6094	14.136	40.136	38.887	12.462	15.41	173.6	1061.08	269.46	37.93	19.941	23.966	275.855	26.0238	103.154	18.317	117.65	67.846	880.37	17.76	15.061	13.468	9.209	61.31	23.244	8	6.327	41.14	61.925	36.93
212.081	624.776	78.205	77.713	10.4857	95.486	165.846	63.662	43.646	1297.14	30.5	21.269	22.123	15.581	29.048	32.08	166.333	15.632	14.227	10.0282	3.5312	17.712	34.593	44.943	11.577	27.205	154.127	963.431	208.38	38.709	19.569	21.508	294.694	33.7619	170.323	15.829	121.675	47.904	720.761	12.9	28.02	21.484	8.209	54.333	22.4	5.07	11.962	41.256	57.625	47.86
189.629	836.621	78.487	57.08	10.8476	238.357	378.385	65.831	39.771	1245.54	27.417	17.038	30.965	22.258	83.762	27.62	279.667	12.276	16.803	22.0141	6	17.356	36.237	66.811	9.519	33.013	120.673	850.056	345.8	50.442	68.078	23.729	288.548	31.2381	111.477	13.073	158.9	74.385	622.326	9.2	19.816	20.855	16.836	59.5	31.356	36.93	9.269	33.605	54.55	42.263
249.581	800.345	72.513	46.092	11.2667	301.729	514.346	99.662	53.562	1150.88	26.65	21.462	24.702	19.839	144.714	34.72	593.422	12.391	18.712	25.6056	15.0781	20.153	40.508	111.377	12.596	55.936	127.564	685.639	364.86	91.837	97.039	31.068	291.419	21.2619	78.738	18.463	201.275	66.442	581.217	15.16	21.633	44	28.701	52.119	23.533	40.14	8.654	54.209	55.25	61.035
170.823	676.362	80.769	36.172	21.0667	258.757	696.5	144.325	178.438	1105.63	38.633	21.538	22.842	18.29	184.5	62.88	989.356	14.149	21.803	33.4507	29.9062	38.373	44.186	167.698	22.173	92.679	120.964	460.889	343.34	117.709	119.118	62.068	241.839	10.9762	54.708	16.293	156.35	73.077	462.957	11.98	23.98	47.516	48.836	55.929	45.956	42.439	10.346	82.651	67.425	93.544
233.097	650.845	79.551	30.598	20.2095	306.886	668.269	304.857	499.208	1065.73	87.1	23.308	22.404	19.952	206.714	108.94	1137.16	24.356	43.606	35.1127	28	132.39	60.678	208.66	34.154	101.051	131.109	456.931	323.56	108.93	118.51	62.153	184.468	8	33.231	25.61	184.675	126.096	416	13.44	39.612	89.919	77.328	69.881	63.444	37.123	7.942	184.791	116.85	159.298
284.823	787.293	86.115	29.782	19.5238	345.9	387.654	467.299	657.792	1008.05	279.683	172.327	59.947	23	135.452	175.12	1034.16	57.276	101.015	31.8169	32.0781	197.831	67.102	207.528	60.327	170.577	133.636	513.472	201.4	84.547	133.373	44.576	154.516	6	31.077	83.293	786.75	284.635	303.957	12.46	112.857	155.21	109.493	227.905	76.111	40.632	15.346	302.07	110.6	216.86
432.823	776.207	90.782	20.057	28.3048	306.886	406.923	432.935	621.292	910.116	225.883	142.712	49.158	25.742	98.071	274.14	991.978	59.437	64.439	29.169	45.1406	197.627	95.712	224.925	61.673	175.333	150.345	525.208	179.9	52.709	116.373	37.712	120.855	6.3571	38.323	106.732	1050.7	576.788	260.065	15.84	182.633	168.613	108.91	457.405	84.644	54.596	24.442	372.326	127.275	228.825
321.887	717.017	124.462	19.943	25.7714	464.786	413.077	488.675	468.917	946.802	196.833	94.788	42.123	21.71	142.905	282.72	984.4	49.954	47.636	29.7465	39.5469	168.78	79.932	224.585	48.365	157.756	165.436	517.472	183.04	114.698	145.078	72.661	96.79	10.5	38.446	68.878	965.625	447.808	221.37	15.12	141.653	103.823	71.955	253.643	94.6	37.614	20.846	473.395	117.9	257.228
264.903	601.224	97.385	21.46	21.4952	358.443	559.885	383.727	301.417	1111.48	125.717	88.231	32.228	27.742	100.905	216.48	854.267	46.23	31.833	43.3803	20.7969	129.627	65.712	196.17	44.231	138.821	134.673	730.083	252.82	158.349	124.275	45.559	114.226	14.881	79.123	34.049	898.325	290.635	197.435	13.02	125.286	53.387	52.955	151.071	119.378	40.526	16.846	444.791	132.05	182.614
211.468	459.776	90.385	29.494	16.7714	420.929	572.423	271.26	214.875	1194.54	90.95	50.442	30.14	26.048	59.119	156.32	686.089	41.529	26.273	29.5915	21.6094	101.475	67.746	178.453	39.327	116.679	130.236	922.597	278.48	158.465	100.608	35.271	132.645	29.1429	54.277	26.854	781.625	209.365	272.326	13.2	88.776	36.597	38.418	88.881	125.044	18.526	15.75	373.628	99.625	203.702
143.29	352.879	88.423	44.92	13.4381	289.1	427.308	226.208	144.167	1273.56	97.433	41.269	28.316	27.935	39.262	140.3	540.067	34.483	26.091	27.4648	12.2188	61.186	56.441	125.264	22.654	94.282	170.018	876.958	180.42	107.767	83.392	31.237	157.661	33.4762	33.646	20.073	788.2	178.538	283.217	15.44	66.061	23.774	21.015	61.048	140.489	17.035	11.923	345.163	76.775	148.368
103.855	256.224	99.641	43.552	10.5238	270.1	380.673	170.714	102.146	1308.16	71.517	36.212	26.719	51.339	30.952	92.28	423.356	30.816	17.03	22.507	7.2656	39.78	45.898	103.717	22.654	77.115	159.8	773.125	143.9	78.977	66.412	28.339	161.29	35.4524	28.646	18	677.95	126.904	414.543	12.52	53.469	17.419	18.478	63.476	123.222	10.982	10.635	280.628	68.9	130.684
87.177	212.828	99.615	55.057	10.9429	184.114	218.019	122.078	80.5	1286.06	66.6	25.019	29.807	42.629	28.857	73.02	318.133	27.276	16.848	15.6479	11.2656	29.831	40.678	85	15.712	58.731	183.255	728.722	114.06	46.547	46.353	19.458	170.5	25.2619	27.277	20.537	609.25	107.154	518.609	13.16	46.143	15.419	13.269	68.048	100.956	7.912	12.038	221.326	76.675	103.982
71.903	171.897	105.551	85.172	10.1524	133.643	127.885	104.143	67.833	1303.98	51.25	21.923	27.579	32.758	28.667	57.34	243.956	24.368	15.455	14.5352	8.2188	23.424	42.068	59.189	12.635	53.782	147.091	630.764	82.54	44.477	39.725	21.831	162.5	26.0952	29.785	17.122	487.85	83.923	572.391	8.12	41.041	14.339	9.403	56.405	75.222	10.228	8.192	149.07	78.975	78.561
71.403	161.241	94.821	94.494	10.8857	100.486	108.904	102.857	55.792	1300.23	51.483	23.115	19.912	21.855	22.214	53.2	244.556	20.207	12.924	9.7042	8.0781	18.559	37.576	45.057	16.135	43.333	118.582	518.431	94.24	38.116	28.392	26.068	202.387	30.8571	57.677	14.317	397.975	85.577	588.413	16.62	29.51	9.29	11.09	65.81	49.311	11.018	7.577	132.465	58.725	68.632
89.097	139	113.179	75.897	8.2	89.186	101.788	82.506	40.375	1284.81	41.667	22.731	23.93	26.758	20.833	39.88	233.311	18.667	11.242	11.0845	7.2344	23.271	29.271	37.962	10.462	36.718	119.164	494.569	84.28	30.733	23.549	22.458	228.323	27.7619	61.4	12.341	337.5	77.308	594.978	12.76	28.184	14.968	9.224	66.429	50.667	6.947	6.654	103.791	75.35	62.14
102.468	114.586	136.577	118.529	9.2762	73.243	78.212	77.805	45.062	1256.66	38.817	17	21.211	16.726	29.524	34.44	197.267	19.563	18.727	6.6479	6.6875	15.119	26.729	33.057	8.519	30.731	126.673	465.958	91.82	19.907	21.882	20.712	199.484	34.6429	120.892	15.415	278.875	62.885	567.152	10.52	24.306	13.742	10.134	53.595	33.778	7.053	9.75	89.953	65.125	54.298
250.258	434.672	112.295	179.494	9.8	76.014	79.558	77.364	41.5	1243.88	31.967	23	17.281	17.403	40	29.92	155.244	14.759	18.864	6.0704	7.8594	15.576	24.068	49.302	10.538	24.103	131.127	418.111	160.74	25.453	23.529	16.847	215.565	45.6667	78.138	14.415	268.05	56.538	540.37	13.64	24.714	12.468	12.567	57.595	29.356	12.386	9.135	73.023	68.15	53.877
202.177	405.431	127.577	155.046	9.7905	105.029	122.077	67.61	39.271	1215.37	29.817	21.096	25.246	17.468	59.119	29.42	184.867	15.333	15.955	11.9155	3.8906	16.153	24.034	53.415	10.596	21.244	134.455	304.681	385.28	18.395	34.647	24.678	184.919	40.5238	92.923	12.195	203.1	69.019	447.13	14.78	15	14.21	6.239	56.857	23.178	9.175	6.885	61.581	51.675	45.877
409.855	403.828	103.359	138.517	10.3143	147.629	355.115	77.571	38.75	1172.51	31.233	17.058	20.368	24.5	81.81	32.22	205.511	11.414	15.515	13.338	7.8438	18.085	30.559	77.472	11.058	25.038	133.036	203.986	258.44	15.919	37.216	24.881	203.081	39.6667	69.215	10.732	190.25	57.865	343.348	16.8	18.429	17.339	8.448	58.548	22.978	8.14	10.346	52.372	63.3	41.263
427.839	469.741	126.885	139.379	11.2286	188.557	405.077	69.169	59.729	1095.69	30.383	18.885	22.632	17.452	115.405	39.08	335.311	13.402	15.742	13.5775	15.0156	16.119	25.814	104.226	16.654	37.5	137.673	150.167	224.36	14.477	78.745	29.949	183.129	27.4286	69.646	16.634	159.025	62.365	279.348	13.7	22.306	13.371	6.672	53.714	20.933	20.211	7.558	58.395	56.8	40.351
520.548	337.069	122.936	114.552	11.1524	228.4	459.404	75.494	98.354	1028.37	30.333	19.923	22.895	21.581	97.548	28	595.222	13.253	38.833	24.3944	21.375	19.542	32.051	149.226	18.558	44.115	159.945	114.056	390.72	37.209	132.941	32.102	158.484	24.1905	51.062	11.927	162.125	82.173	262	14.2	18.571	18	24.761	61.952	34.756	86.526	12.173	93.395	62.35	62.772
394.548	275.052	265.154	112.172	14.1333	252.557	275.481	189.403	183.229	957.849	39.967	20.577	23.228	18.484	74.048	66.18	743.4	26.287	47.136	32.4366	29.4531	52.763	35.339	158.604	33.077	103.423	208.145	88.5	520.28	44.814	112.176	29.881	128.274	10.9524	30.908	30.122	129.375	112.462	176.239	12.58	23.49	33.145	39.269	59.143	31.556	74.386	12.212	126.163	71.5	81.316
393.194	308.241	210.436	87.126	12.4952	290.529	273.654	423.13	377.458	886.93	129.65	63.462	26.333	23.694	103.833	147.78	743.689	65.126	69.258	40.0423	37.25	114.729	52.237	153.491	55.827	137.372	186.745	107.347	434.66	60.047	99.706	31.966	100.081	9.9048	24.015	69.829	166.9	230.058	156.978	12.68	91.102	69.629	45.493	129.333	70.933	71.386	20.404	206.326	84.75	99.754
473.677	333.466	198.205	83.161	20.2095	270.5	119.654	585.299	651.917	859.57	365.817	371.288	74.018	47.419	75.024	165.04	705.822	97.874	88.136	40.2394	51.6094	190	67.458	159.415	74.077	167.526	201.673	111.819	291.14	43.453	90.843	30.085	80.677	8.619	26.723	113.073	722.475	462.673	157.087	19.34	155.02	145.919	77.239	481.595	67.489	46.579	38.942	292.628	108.3	148.825
536.484	676.793	268.564	49.517	30.1238	254.729	156.038	555.87	508.667	761.5	303.35	354.558	62.263	79.806	69.024	229	733.533	111.598	80.864	38.5211	34.3594	174.508	68.407	163.226	71.385	166.385	169.2	101.264	185.44	28.116	67.686	39.492	62.048	4.0952	25.615	136.537	886.225	774.077	133.109	12.68	242.265	148.532	89.06	952.143	109.222	28.105	36.923	406.907	186.875	198.316
553.726	772.224	227.026	60.287	39.2667	156.986	187.077	607.416	459.042	761.802	256.083	259.173	51.807	76.323	79.238	234.3	684.067	119.621	68.606	31.2535	45.3125	164.186	73.373	173.019	62.731	157.705	146.455	73.806	255.92	35.326	96.098	60.085	55.145	4.4762	21.354	95.537	762.4	680.442	123.696	16.48	192.327	104.774	63.731	718.286	127.667	33.947	22.442	429.744	199.5	254.772
472.629	721.759	163.974	50.943	38.6286	313.629	226.808	532.714	309.979	853.488	205.6	213.538	42.228	57.435	83.643	189.58	671.733	95.655	43.364	29.507	35.0469	117.085	83.356	170.377	59.423	127.385	173.545	63.028	202.62	94.547	101.882	51.102	55.774	5.5952	47.846	89.024	691.225	525.269	94.348	14.7	162.449	67.694	40.716	418.929	158.067	63.105	18.577	472.047	214.15	235.772
543.629	571.241	190.359	46.736	27.2667	375.329	209.327	392.481	214.438	1054.54	158.9	136.365	34.246	114.71	91.429	133.46	598.978	86.057	30.045	28.4648	32.375	76.339	68.271	172.094	57.404	103.821	154.909	320.875	276.9	49.081	74.647	58.441	42.306	7.0952	34.292	120.561	619.825	363.654	111.457	15.7	117.51	45.532	31.134	217.881	125.022	53.614	19.942	430.767	241.975	226.895
403.968	461.31	199.179	50.989	19.3619	493.729	156.481	295.649	139.292	1145.27	143.65	105.269	34.263	125.435	66.524	93.26	472	68.897	22.242	18.9296	25.0312	58.814	60.119	148.774	37.327	85.397	161.327	611.472	345.44	69.337	72.373	32.441	53.435	3.2857	38.985	98.39	524.8	285.596	194.674	10.44	93.51	28.79	17.567	127.548	145.133	26.912	12.115	383.884	209.625	203.105
282.645	356.966	159.154	44.161	17.6667	455.657	105.346	234.065	100.688	1166.01	116.383	74.25	33.982	103.726	39.786	78.28	339.244	59.701	17.348	14.5634	18.1562	38.864	58.203	138.962	36.5	68.885	189.873	541.25	488.78	38.302	57.059	27.119	80.581	5.2381	25.477	127.488	436.05	185.923	292.109	10.12	67.673	19.597	13.612	78.952	119.6	18.281	13.538	321.047	167.3	142.632
201.645	260.862	134.91	37.782	13.1048	409.614	85.327	185.922	84.271	1198.2	69.917	54.5	28.614	79.71	27.452	62.66	279.333	51.552	16.394	14.5352	13.5312	28.458	45.695	108.755	23.192	60.833	150.127	472.736	364.48	45.733	42.569	27.729	78.935	8.5952	24.631	100.854	351.425	140.846	431.587	12.02	57.898	17.339	12.552	86.357	89.111	13.667	11.385	249.837	125.725	120.035
142.919	200.586	134.359	32.92	9.981	281.471	80.673	133.052	45	649.349	99.767	26.058	23.053	46.629	27.69	34.2	123.467	70.218	7.545	4.9155	5.4062	13.356	21.661	75.774	4.962	54.474	123.855	582.806	236.66	32.291	38.412	20.797	63.129	12.8095	32.077	66.122	310.625	114.673	558.261	15.22	44.694	11.532	8.09	72.762	62.133	8.702	8.865	195.721	101.075	93.105
104.435	180.655	162.397	34.575	9.3429	163.971	79.212	114.455	63.396	1046.64	68.267	27.5	26.246	39.403	21.643	30.96	230.8	50.299	14.697	6.5211	7.5	14.966	25.153	66.396	12.038	46.679	145.927	464.847	175.98	32.57	21.039	20.593	50.161	13.5	26.692	54.61	225.725	98.365	581.891	14.64	48.776	16.403	13.896	77.071	50.511	12.211	11.346	187.674	75.975	81.491
75.919	153.707	244.667	58.759	8.8667	133.486	66.096	91.065	57.271	1121.77	54.467	19.538	33	31.145	23.69	32.7	252.956	42.954	15.045	5.9859	4.6406	16.932	30.203	53.34	8.096	34.91	195.836	304.556	147.84	22.535	23.784	21.068	54.065	22.2143	22.308	56.732	224.325	86.981	664.957	11.7	37.265	15.694	7.403	60.381	46.6	8.018	8	168.767	87.925	65.14
81.823	137.103	334.41	49.943	12.0952	97.9	70.173	87.714	50.208	1115.8	51.767	20.038	23.912	29.29	20.405	29.56	209.533	38.184	17.939	5.0563	6.1875	18.186	30.593	41.245	8.808	28.154	201.909	237.417	144.88	20.035	20.294	22.847	47.419	24.5714	17.308	41.195	190.95	86.596	601.63	11.12	33.959	10.177	6.925	71.952	29.889	8.807	9.904	128.116	71.175	63.421
183	548.793	351.359	69.253	12.4952	89.6	62.846	87.429	43.458	1088.29	44.383	21.981	28.421	27.758	23.929	31.22	165.356	27.667	13.985	6.3521	6.2656	14.695	30.051	42.264	8.596	36.769	151.436	203.611	290.12	17.698	37	22.034	56.032	25.619	17.769	26.22	174.075	81.173	501.761	11.66	30.102	14.274	6.06	55.833	19.733	8.474	8.173	101.488	57.35	50.105
437.484	568.552	429.295	89.299	31.0667	93.786	78.423	65.779	61.521	1053.13	41.683	20.192	24.035	23.032	25.095	24.44	158.644	23.598	17.803	10.3803	3.9375	14.22	23.678	50.453	9.942	33.603	143.109	136.347	252.6	13.733	74.863	20.61	76.113	36.9524	20.169	20.829	158.2	67.442	393.978	14.54	26.959	10.742	6.403	53.262	27.2	11.509	7.365	104	66.025	54.368
599	685.655	430.513	108.713	41.9143	170.871	110.577	69.818	51.521	977.384	41.267	19.865	23.228	21.532	14.881	22.68	153.333	23.931	15.364	12.6197	4.5	17.763	27.407	65.283	13.654	59.41	166.818	32.292	140.06	11.256	20.157	7.627	57	32.5714	15.231	13.512	152.225	72.077	377.174	13.66	25.837	17.774	10.836	60.095	32.867	13.193	10.5	66	64.625	54.421
645.468	844.069	343.692	87.149	49.3429	354.229	104.904	67.26	59.604	928.547	34.7	12.865	25.912	23.565	41.143	49.34	304.867	21.356	21	17.9859	7.8438	12.627	30.458	81.792	21.769	75.436	149.982	88.958	125.2	22.919	166.275	60.085	66.129	25.7619	13.462	17.171	131.175	69.192	297.283	14.18	22.49	18.968	6.358	64.143	43.867	41.895	10.212	71.535	65.875	67.386
697.758	714.103	320.115	69.655	51.6476	430.5	176.288	176.065	203.271	861.233	30.05	16.288	27.965	18.129	52.571	57.08	456.644	27.023	18.03	26.7183	11.9531	21.254	41.085	121.396	42.077	94.731	183.636	74.403	142.3	35.907	167.941	133.729	70.355	20.1429	30.523	14.439	115.275	102.596	220.609	14	23.918	30.258	5.91	69.548	63.422	108.702	12.25	111.233	59.7	80
532.516	550.966	325.192	91.448	41.5524	340.686	102.154	538.286	433.688	810.337	45.5	23.788	40.579	22.355	117.857	123.04	705.689	59.218	24.273	30.169	29.9375	36.203	49.763	173.245	55.635	85.833	181.764	81.542	165.56	36.337	139.569	112.169	54.984	15.2143	24.062	24.756	132.05	180.731	225.652	16.32	34.51	56	10.313	102.5	64.889	139	15.808	174	62.875	70.702
399.935	445.138	374.167	86.69	32.5619	167.686	197.808	666.494	568.521	752.14	156.267	50.442	51.474	30.516	118.071	132.32	854.133	117.793	106.985	33.8169	36.9375	77.695	53.153	161.887	63.231	98.756	188.745	75.417	113	31.465	127.667	94.22	44.29	14.6429	24.969	57.317	335.075	337.096	193.174	18.8	104.408	90.968	18.149	234.286	71.356	75.737	21.423	264.116	87.2	107.018
520.21	543.19	360.397	74.034	31.019	89.743	211.385	679.792	698.75	689.709	373.967	281.423	131.509	71.113	76.214	147.1	785.956	102.483	198.227	40.4366	31.9688	93.288	73.153	168.472	77.288	131.59	151.073	65.056	90.6	21.547	120.98	64.847	27.645	11.7619	25.062	126.122	1075.08	687.442	157.913	61.76	208.714	165.806	67.94	626.214	71.044	59.018	38.212	302.651	97.525	131.491
595.435	1014.83	374.846	85.46	39.781	206.043	316.269	708.61	628.958	622.407	379.25	258.327	160.491	132.855	53.357	183.16	724.778	114.195	226.364	28.338	19.4844	134.542	97.508	151.66	98.5	139.628	136.636	59.667	73.44	19.942	106.745	47.339	22.113	10.0476	17.585	108.073	1079.15	905.346	154.13	51.02	292.49	182.935	78.284	998.881	79.6	31.228	37.981	339.512	89.25	188.228
701.306	990.069	332.962	66.632	59.2762	316.257	503.115	620.701	439.708	590.791	280.633	229.288	114.088	116.823	44.714	204.12	694.889	115.126	174.818	24.1408	21.8281	116.424	88.068	154.679	90.712	139.628	149.345	48.236	136.08	12.837	93.451	86.898	21.323	7.5476	18.708	93.829	993.975	923.269	132.783	39.6	260.735	136.435	75.313	897.786	111.467	63.667	31.981	380.791	122.8	205.386
671.274	922.483	277.615	66.161	64.381	311.986	456.115	463.104	323.188	667.256	232.667	138.077	90.456	106.742	61.333	201.02	579.378	93.598	130.773	18.2113	20.5312	121.593	96.254	175.528	78.75	133.462	152.636	51.111	353.98	75.43	87.922	100.22	18.339	8.8095	21.523	93.756	840.7	699.038	133.5	29.58	236.878	98.661	47.179	570.095	121.089	63.86	29.288	500.674	123.325	212.193
721.484	728.845	243.59	39.678	59.4381	525.157	533.115	358.688	230.5	850.919	181.117	107.038	70.912	102.79	87.214	150.12	574.4	84.506	92.439	25.1127	16.6875	108.085	85.322	154.868	68.577	137.513	135.164	48.833	274.26	90.012	70.353	53.186	16.774	7.9524	19.6	121.878	743.725	536.308	148.261	20.3	162.408	55.048	29.582	311.762	161.4	54.684	22.712	470.93	134.05	159.93
590.419	591.345	252.654	36.931	58.181	408.257	359.442	282.013	147.417	1024.87	134.767	90.731	63.456	130.387	68.976	135.7	427.956	74.586	60.833	24.7887	15.0625	107.61	68.966	140.491	65.904	102.179	126	83.444	253.16	93.616	80.392	45.864	21.839	7.2619	22.969	72.659	634.65	397.865	168.783	20.8	133.347	39.435	21.985	174.929	158.911	22.754	23.923	379.884	107.3	132.211
441.032	466	294.679	50.667	39.4381	362.371	247.269	203.701	98.562	1090.04	128.967	55.846	47.298	114.113	45.738	94.74	347.933	69.46	37.424	18.1127	9.375	81.966	65.593	131.245	39.788	88.077	121.182	83.625	312.36	87.14	59.706	39	24.129	22.2619	20.723	61.366	520.825	291.769	278.674	17.56	110.531	20.145	13.806	117.095	131.222	18.772	14.615	297.814	69.675	115.456
307.613	359.828	303.654	45.46	30.9429	321.314	149.827	160.688	82.667	1159.34	99.817	51.269	35.737	78.79	46.952	70.48	256.6	61.195	33.273	19.6197	10.2188	53.39	52.508	93.094	36.308	71.859	115.6	116.597	285.76	73.337	42.137	26.932	26.742	18.0238	12.892	49.39	465.425	215.596	463.043	15.46	77.694	18.016	11.776	96.167	98.956	15.211	13.731	242.512	89.35	86.14
247.452	282.328	231.833	70.149	22.4857	175.4	118	128.688	62.417	1188.05	81.333	34.904	41.947	58.984	30.405	60.54	210.8	50.897	25.833	9.6479	7.7188	31.695	40.915	79.623	28.962	61.846	89.055	141.389	227.02	60.163	35.039	28.695	24.871	16.7143	15.938	8.659	102.925	175.423	312.804	10.94	75.653	18.935	12.045	70.714	80.733	7.702	10.885	72.326	35.275	76.263
172.581	218.586	194.282	62.655	15.5048	264.957	112.135	116.948	47.917	1225.77	48.033	32.231	32.158	55.661	26.452	39.04	172.311	46.69	17.106	8.0282	5.5156	24.678	32.102	63.698	24	50.09	85.927	142.389	122.52	41.64	31.667	22.864	26.081	12.5714	21.431	98.585	338.075	148.077	734.565	13.26	55.408	15.306	8.925	71.548	59.2	9.947	10.865	186.233	59.4	61.316
121.5	178.759	292.59	80.391	14.5143	149.143	72.692	91.195	39.729	1229.29	55.467	27.231	26.298	43.468	23.143	40.68	158.689	36.092	18.258	9.2113	6.5469	18.525	38.644	45.868	16.635	43.09	91.2	138.583	90.68	40.372	27.431	25.695	33.71	14.381	19.062	65.439	257.225	108.442	658.587	12.98	58.245	16.129	8.701	63.619	48.333	7.789	7.308	137.721	58.225	55.596
255.113	143.966	355.474	114.816	17.3714	192.657	64.346	92.273	41.562	1213.39	50.117	18.981	27.439	34.516	16.833	27.12	142.333	35.057	16.076	9.1268	5	19	35.305	46.925	16.231	31.654	96.964	240.528	86.7	33	23.471	23.034	45.274	21.5714	26.908	31.805	245.85	95.538	676.152	11.92	33.02	14.081	8.045	64.762	33.867	8.14	6.212	117.093	59.525	55.632
321.968	319.914	341.09	129.218	19.9238	195.214	67.5	84.039	45.125	1175.04	40.517	20.904	25.895	32.194	21.976	35.52	152.933	27.701	18.591	4.4507	4.2812	16.864	37.153	59.698	16.846	30.167	117.473	283.236	82.92	46.826	23.333	27.153	34.161	12.9048	44.508	27.317	194.7	89.423	689.196	13.4	28.429	12.032	5.746	58.905	30.822	3.456	8.981	121.721	64.375	43.614
652.242	367.741	319.192	90.471	24.3905	398.771	225.885	69.273	37.229	1118.78	39.6	20.154	20.193	26.129	20.524	31.56	143.156	26.517	17.545	5.1268	4.0312	15.78	34.949	67.623	12.769	23.667	150.618	275.833	70.86	33.581	48.412	34.712	76.613	29.881	31.908	24.244	161.35	75.635	591.087	13.06	22.245	21.194	14.791	71.333	24.667	19.86	8.288	76.674	61.2	47
683.032	499.293	359.577	102.713	43.8857	393.071	162.654	72.247	41.542	1035.91	35.8	25.5	27.526	35.065	21.881	33.1	138.067	19.184	15.682	11.8592	8.5156	16.797	41.322	98.736	13.692	44.769	149.8	175.569	147.52	21.802	88.078	22.458	65.403	24.2619	22.492	17.171	159.25	63.25	422.5	15.2	25.776	16.274	13.433	68.81	26.778	49.579	10	63.372	55.6	41.614
813.387	519.517	298.256	102.724	34.5524	475.871	175.327	73.584	41.792	974.86	34.6	19.404	24.193	38.774	23.095	25.14	183.778	18.414	17.409	22.3099	25.8594	18.576	35.186	126.189	25.538	79.295	148.2	117.333	180.06	38.93	152.471	38.39	76.161	21.1905	19.077	14.78	136.2	75	317.478	9.7	22.041	18.097	10.851	49.19	64.578	94.07	10.212	76.977	54.125	47.298
734.79	390.603	302.628	90	30.781	273.129	169	321.519	293.25	899.791	33.283	18.615	27.719	34.806	57.476	75.2	385.978	27.506	25.924	25.9014	27.3594	16.017	49.78	118.415	33.481	72.628	150.636	121.597	186.64	38.547	157.902	80.237	51.161	14.3333	16.323	13.341	137.45	112.423	279.87	12.04	24.837	18.032	12.358	50.571	89.4	110.684	10.846	102.047	56.175	48.386
604.355	299.672	296.91	100.46	23.5619	336.743	235.827	567.26	450.667	812.012	69.6	21.615	31.105	47.032	53.738	124.12	400.778	38.253	38.061	41.0986	43.5469	40.288	63.814	152.302	55.019	95.538	190.655	95.347	236.44	44.314	144.49	55.271	49.452	15.0476	19.446	11.854	179.525	201.558	263.5	14.78	52.408	57.516	52.478	69.405	85	104.386	24.577	167.558	64.175	55.421
427.435	232.603	379.987	94.287	32.4381	354.629	335.962	738.299	471.542	752.209	186.567	62.962	83.632	68.129	52.738	150.56	522.422	70.264	91.53	45.0423	46.6562	89.017	79.678	136.566	70.442	150.564	145.018	121.472	149.08	32.058	139.98	53.424	37	14.0238	15.492	42	205.925	326.846	225.022	18.96	107.143	103.355	60.925	309.81	122.089	73	26.5	254.023	102.375	62.158
461.032	273.259	397.5	99.782	37.4857	430.5	318.231	724.597	610.479	683.477	399.967	234.904	189.298	153.355	64.024	153.04	459.511	75.253	86.909	46.7324	32.7656	105.424	98.61	130.849	67.25	152.628	178.982	90.861	99.66	22.058	138.627	40.119	28.968	4.9048	19.585	93.049	223.025	577.096	215.587	27.66	241.551	143.823	65.716	751.452	141.756	37.614	37.212	391.488	165.65	90.877
659.29	337.138	424.744	79.609	61.9048	285.471	317.865	605.571	526.104	587.279	398.85	247.519	204.86	215.742	90.381	135.42	420.556	102.379	82.53	36.5634	27.3125	79.373	97.508	106.679	89.865	161.795	203.145	79.847	82.14	12.186	129.471	36.102	19.935	8.381	16.662	105.122	259.2	830.577	207.413	24.02	371.531	156.274	65.881	1044.52	143.911	16.456	41.096	489.512	290.3	117.807
741.484	353.5	373.897	61.943	72.1048	331.514	430.192	485.844	360.312	532.779	304.167	172.385	158.474	196.29	61.571	166.54	353.6	108.736	79.242	32.5493	28.6875	101.966	114.356	105.321	107.827	155.192	197.964	68.972	66.06	13.488	119.667	40.051	19.403	6.6429	19.138	96.878	244.1	854.808	186.391	42.74	373.429	140.516	40.418	901.857	172.822	24.737	38.308	606.116	317.225	100.526
843.968	499.603	431.846	56.333	86.4952	309.5	522.75	490.039	255.938	555.651	226.983	143.712	117.825	201.855	83.333	159.76	322.489	93.448	48.136	32.4366	30.7031	65.983	111.627	136.698	92.981	111.103	202.945	59.278	68.18	43.116	129.941	82.831	17.71	2.5714	19.108	55	188.625	691.962	143.609	32.76	305.49	94.29	23.194	555.429	189.422	59.895	30.942	541.512	315.55	115.175
887.21	517.052	398.526	75.747	82.7143	451.629	450.058	420.662	163.938	665.558	198.983	92.885	89.14	204.919	60.595	149.9	226.556	80.31	38.136	23.8169	31.3125	69.017	88.288	139.17	81.077	88.91	215.655	54.319	106.92	77.384	113.922	55.593	22.403	5.381	20.846	56.341	170.625	476.75	128.522	21.14	202.469	60.952	24.552	313.119	205.333	55.368	26.423	473.86	259.7	94.649
679.806	392.31	320.667	74.253	61.2667	496.614	413.481	317.234	120.917	802.151	147.083	64.865	87.351	186.984	58.262	101.84	208.644	63.828	24.894	24.7606	21.8594	65.305	88.763	147.792	68.538	83.09	255.927	131.472	135.22	69.477	111.569	44.119	42.242	4.4762	24.677	63.976	151.5	389.865	180.391	17.36	170.653	37.661	11.179	188.905	205.044	37.053	14.558	458.953	226.025	90.14
472.613	319.19	407.141	55.54	39.9524	404.514	242.769	246.442	86.083	956.814	117.55	54.596	69.719	160.016	46.81	78.64	172.978	63.529	20	23.0282	16.2812	65.424	62.169	129.434	46.942	102.692	233.545	278.917	112.6	72.791	90.667	34.373	52.081	6.6905	30.677	85.732	151.375	260.019	258.326	15.74	130.918	26.968	12.03	130.071	176	18.965	14.192	373.093	172.2	79.333
329.839	228.293	359.077	53.103	34.2476	486.386	180.538	176.766	68.271	1038.83	104.533	39.481	62.596	112.645	38.714	55.78	151.578	45.368	18.939	14.6197	10.1719	58.22	69.119	101.981	37.5	85	199.836	390.458	171.82	53.837	72.235	30.661	64.032	9.0238	71.154	124.366	159.225	198.923	466.478	14.04	102.551	20.855	8.642	97.262	133.444	15.702	15.365	321.256	145.55	65.807
232.774	184.397	380.962	61.517	20.8762	282.286	126.308	140.831	56.312	1132.87	91.717	29.577	39.474	77.565	27.833	47.54	133.289	52.701	17.833	12.2394	8.7031	38.051	55.915	67.453	29.904	68.218	158.836	296.347	149.8	57.884	68.078	24.627	77.823	7.6667	44.938	114.488	146.85	155.115	620.261	13.54	85.265	22	6.269	86.929	121.933	11.088	10.462	203.279	126.775	56.719
150.919	157.517	431.359	77.494	17.7905	300.514	87.25	119.597	43	1164.92	74.05	28.577	38.982	56.113	18.595	41.94	123.956	39.736	18.818	11.5634	10.5469	25.661	53.322	64.415	26.788	56.487	164.382	416.889	171.32	50.128	42.608	22.593	94.613	10.619	26.077	73.024	135.075	124.135	599.587	8.02	72.776	18.919	9.09	68.024	98.333	9.702	10.577	195.953	90.025	55.825
128.145	345.534	399.282	80.368	18.5143	173.414	73.731	96.805	41.104	1193.41	57	19.673	35.368	45.339	19.381	35.76	140.467	32.897	17.242	9.5352	6.5781	17.915	52.39	45.811	21.615	45.551	142.127	365.806	102.48	40.047	33.333	21.983	100.194	14.3095	23	60.39	132.3	101.923	658.304	12.12	54.224	13.548	6.642	77.643	73.067	9.088	8.615	148.674	85.375	49.018
220.242	599.879	334.756	85.563	17.2762	158.929	66.846	81.558	37.458	1206.93	52.583	28.115	36.491	41.532	15.738	31.68	104.911	27.08	15.939	8.338	5.9062	17.39	38.797	65.491	20.212	38.538	162.673	328.75	104.66	26.14	28.961	23.339	79.048	7.9286	36.585	37.585	134.5	83.019	668.413	11.08	43.98	11.081	6.761	55.905	54.356	7.351	14.192	125.93	74.725	46.807
432.306	919.69	353.603	139.218	25.7238	197.543	83.481	80.766	37.208	1156.57	44	20.019	34.386	33.129	16.786	29.62	116.756	25	11.03	8.7042	5.9844	15.78	37.102	62.453	13.712	35.821	140.345	394.208	123.16	23.209	29	24.746	65.468	7.9762	21.831	17.098	123.2	72.231	634.37	12.78	39.735	15.161	7.642	58.238	48.044	8.456	7.808	99.186	71.775	38.281
739.5	872.138	417.359	156.517	28.0952	303.471	76.635	69.377	38.125	1096.73	34.067	21.673	28.105	28.5	15.31	25.6	123.378	23.828	14.864	5.831	5.8281	13.915	44.763	62.113	16.904	35.436	161.4	324.986	292.54	21.012	59.373	17.661	101.758	5.5952	35.892	19.22	123.6	82.096	501.804	14.42	31.245	10.306	6.716	74.952	44.756	18.105	7.231	72.047	61.275	40.526
821.355	715.621	424.256	131.862	40.6476	405	173.673	76.623	45.833	1003.44	30.617	21.519	34.14	26.661	30.929	27.7	128.311	18.598	15.53	13	12.1875	22.203	46.051	82.774	21.615	43.526	162.2	264.736	387.74	25.384	161.098	36.695	133.903	2.9524	29.138	16.878	144.075	76.981	476.63	9.78	31.653	8.774	8.701	62.119	45.311	48.772	5.135	72.86	49.325	39.982
873.758	596.138	417.603	159.195	47.6476	489.386	234.192	114.156	142.375	944.302	30.617	21.577	24.158	29.161	47.333	45.28	113.556	20.115	30.439	26.3803	19.9688	20.356	48.068	89.585	43.385	95.192	160	178.361	436.62	43.256	155.275	73.119	112.145	3.0714	33.246	16.829	138.05	95.885	364.109	13.92	29.776	20.855	7.418	67.833	52.889	90.491	9.942	67.907	61.45	53.193
896.806	452.776	349.321	147.736	51.8857	573.4	214.788	169	160.812	837.326	33.6	18.981	24.14	40.452	93.357	48.72	427.356	25.724	61.197	27.6761	23.0469	32.339	60.915	117.698	61.904	117.769	163.818	119.125	527.94	57.605	171.941	93.644	77.161	5.7381	29.477	10.854	137.975	151.038	323.283	17.68	25.347	41.79	9.985	58.548	73.889	106.895	10.269	134.326	63.475	61.684
552.5	321.293	248.667	116.529	41.2	488.986	342.712	188.922	269.25	782.977	45.65	20.077	24.509	35.29	79.905	90.66	550.578	47.701	76.212	25.9437	35.8438	126	53.186	161.245	88.962	110.821	205.418	150.972	482.76	33.628	158.373	92.576	59.468	2.3333	21.877	24.78	127.85	195.731	242.326	12.92	57.816	52.903	27.642	74.214	70.733	92.965	15.154	200.419	92.875	76.193
526.355	259.19	239.679	124.391	34.9714	678.943	286.904	280.623	345.896	721.36	173.117	54.538	44.877	52.161	76.024	126.18	530.667	74.563	104.015	32.5634	48.0469	190.746	79.661	143.698	89.442	105.051	216.509	149.542	324.48	22.849	171.98	64.373	51.952	3.8333	21.262	69.854	275.975	423.442	206.87	45.14	125.571	128.081	62.672	132.143	90	53.509	22.577	309.837	81.25	130.877
416.742	417.948	251.385	103.931	33.4667	550.186	300.788	260.351	572.292	647.895	389.767	182.173	91.158	111.79	47.429	120.92	463.356	100.126	87.015	36.0423	37.4375	158.898	102.915	137.811	104.885	115.5	178.618	119.764	223.96	19.023	150.059	65.61	32.177	4.8333	16.523	65.927	405.975	661.827	193.457	52	253.122	183.903	80.299	402.119	74.756	29.018	25.712	493.07	199.125	170.737
522.806	450.793	256.705	70.667	28.4	445.7	205.692	230.286	547.354	567.209	397.983	205.365	143.088	105.452	68.119	124.18	363.2	82.46	83.697	35.662	29.25	118.678	99.271	136.208	115.827	108.692	186.491	95.111	150.7	13.372	109.882	44.712	29.629	3.2619	19.046	69.171	367.1	898.212	200.239	97	357.429	170.984	87.687	922.143	97	16.877	53.212	627.349	246.025	153.368
710.597	890.069	226.474	60.195	50.8952	521.114	432.962	170.818	445.792	528.942	342.967	164.423	101.614	80.226	34.405	160.88	366.067	93.126	98.545	31.2958	24.6094	136	126.153	123.642	106.635	114.423	234.527	69.153	122.7	13.267	95.157	54.322	22.952	6.0238	19.123	114	281.725	906.538	153.565	87.78	365.245	116.806	68.806	888.548	122.622	14.649	44.404	666.721	320.1	196.333
877.952	910.724	171.718	64.046	63.9714	480.4	504.346	221.455	358.479	563.791	250.533	115.654	97.912	99.758	33.286	168.94	274	77.103	62.258	36.8451	30.3906	130.797	112.864	139.736	85.173	92.295	252.709	67.111	242.26	20.919	140.51	127.898	24.258	4.0714	18.015	67.756	232.35	734.096	102.478	68.04	343.633	93.339	43.463	541.238	161.689	27.526	45.365	619.512	319.05	239.982
916.903	864.172	214.41	52.667	59.5238	624.286	719.423	168.052	235.438	712.512	188.983	82.25	70.211	102.355	40.952	136.52	228.333	71.437	53.045	27.662	36.5625	117.797	122.305	149.679	101.404	98.09	277.4	73.556	256.24	87.977	136.667	92.525	15.048	9.5238	15.877	65.829	191.55	559.827	142.152	58.46	254.571	49.161	33.896	306.643	186.778	47.509	28.904	675.14	329.05	223.895
891.984	715.724	288.013	58.793	49.9619	635	599.096	123.753	161.312	877.953	178.517	57.404	52.018	132.984	26.667	102.52	194.311	50.828	31.97	24.9859	29.7656	80.373	107.729	159.019	83.404	84.256	269.455	165.292	214.64	97.023	110.922	54.881	15.419	3.5714	15.123	34.951	185.95	422.308	218	37.68	185.449	36.097	18.045	178.31	173.2	47.421	18.673	604.558	325.175	181.947
772.677	567.966	285.077	51.667	39.2762	588.386	398.308	107.195	110.021	1011.29	131.467	43.654	46.211	99.548	23.714	71.04	152.244	53.149	23.697	19.662	19.8906	79	99.712	133.585	61.269	65.603	253.255	181.972	226.42	72.57	96.686	42.441	37.726	11.2857	17.108	30.244	162.575	307.25	319.13	25.76	146.939	19.903	16.94	127.881	191.289	39.439	19.885	458.884	248.1	143.035
535.565	433.5	272.885	44.31	26.0857	452.243	312.25	86.208	69	1138.93	115.7	40.962	38.93	87.323	20.571	51.9	141.156	43.621	21.303	16.9859	17.3594	54.441	66	112.302	51.404	49.179	240.545	228.944	265.86	67.14	63.431	31.136	47.048	23.2143	15.631	49.854	130.15	224.25	417.13	22.86	116.612	18.5	14.821	91.524	162.467	24	15.538	373.233	170.225	112.947
387.903	340.293	285.551	40.011	14.4762	359.5	213.462	85.779	65.542	1162.28	98.467	29.788	32.982	63.484	15.262	47.8	129.289	43.149	18.288	12.5352	12.4062	32.508	71.237	91.075	41.077	46.282	208.345	222.792	239.1	51.558	65.902	31.407	41.758	20.119	18.554	32.78	146.4	194.827	508.239	18.74	100.816	17.194	12.597	86.095	126.089	19.789	16.058	302.884	158.525	88.632
331.629	272.862	303.295	51.092	16.1905	280.214	155.077	67.922	46.229	1183.26	77.317	21.692	32.737	42.806	16.405	42.68	117.156	43.54	20.682	14.5634	8.7188	22.729	65.797	72.509	31.519	37.628	219.182	195.278	217.78	40.43	46.275	29.508	57.726	19.6667	13.831	34.317	138.7	144.288	602.109	10.34	79.755	12.887	8.015	65.524	120.222	11.298	8.885	278.977	130.65	81.421
493.484	307.655	322.756	57.77	17.3905	181.657	84.981	71.403	48.458	1173.81	58.233	27.5	35.842	40.081	16.81	35.3	137.8	27.828	15.455	7.8028	4.7344	20.508	48.203	64.547	19.404	30.231	208.309	246.083	142.1	29.116	37.235	25.559	67.516	25.0476	25.723	53.195	118.95	101.673	700.261	14.18	65	14.21	8.955	82.333	88.622	7.719	10.904	220.116	113.675	71.175
595.371	351.517	301.936	85.057	20.9048	186.686	92.135	75.364	41.938	1190.46	61.717	20.808	26.825	31.887	14.81	31.34	128.711	27.437	14.833	10.7746	10.2969	17.881	43.525	46.453	19.981	24.885	191.218	321.653	151.92	31.209	26.725	25.61	49.161	30.9048	34.969	41.146	130.225	86.923	705.37	12.94	36	11.419	7.388	69.952	80.911	7.193	11.692	179.488	86.85	56.719
721.839	595.19	357.218	104.897	33.8667	269.757	114.385	65.26	38.271	1159.83	41.583	22.288	28.877	29.048	19.286	28.8	122	23.586	15.682	8.338	7.625	14.525	44.271	39.736	18.962	20.026	233.927	460.208	181.28	26.872	35.412	22.847	54.452	28.881	30.462	16.122	125.7	71.788	514.957	15.58	43.673	13.532	5.821	68.738	51.756	11.684	13.096	128.279	79.775	56.789
710.452	714.276	353.833	104.264	37.7238	406.514	196.25	67.753	39	1118.36	35.25	19.231	27.789	30.403	19.119	32.88	132.089	21.851	35.015	4.5634	7.4688	19.169	41.644	37.83	14.75	25.679	258.673	441.028	182.08	19.221	67.686	22.288	62.645	31.6429	86.831	15.659	128.2	81.942	520.478	11	29.286	12.742	9.075	66.5	61.133	27.386	10.365	127.116	62.5	47.456
914.726	683.259	323.987	120.839	59.0286	493.343	387.077	172.312	41.667	1057.36	36.083	27.058	26.351	49.016	15.762	34.48	120.067	17.552	54.833	8.1408	15.0469	19.559	57.915	66.868	25.635	76.5	235.964	314.194	165.48	46.942	100.784	23.661	71.21	19.8571	63.569	15.39	123.45	91.673	456.761	14.82	28.653	10.855	9.493	64.881	88.022	53.649	9.865	95.977	67.15	45.789
925.081	665.655	315.654	141.034	61.3238	491.357	488.769	142.896	72.333	964.244	31.3	23.673	20.982	71.452	20.952	34.28	119.4	15.103	50.318	20.4366	25.9844	21.729	42.559	89.415	46.769	112.128	238.4	205.653	178.84	35.419	123.137	33.373	62.694	12.2381	60.015	16.78	119.425	106.096	363	15.14	31.837	17.129	8.761	71.429	92.844	67.281	15.673	106.884	73.5	47.509
789.823	511.155	355.449	113.828	49.2286	539.029	427.423	189.403	239.896	881.256	35.483	21.692	29.789	56.484	19.238	39.7	236.667	31.655	86.682	31.2535	38.7656	21.559	55.932	111.34	60.846	120.936	300.455	139.861	154.36	33.953	175.49	69.068	47.081	10.9762	79.646	15.634	134.025	138.962	281.761	10.74	32.51	25.952	26.328	61.69	108	75.368	16.827	125.256	65.25	74.474
574.403	319.362	291.167	116.126	49.6286	507.143	257.365	425.961	429.458	802.337	36.067	19.769	20.316	45.823	20.071	32.48	380.756	54.207	90.712	40.2394	49.3125	48.898	76.492	116.283	82.692	101.154	280.291	223.778	285.78	34.698	130.02	79.373	44.629	9.619	49.846	15.902	129.875	240.5	204.522	14.18	53.633	67.419	47.343	79	122.022	75.246	22.654	189.628	54.7	70.018
484	319.862	322.641	116.782	41.3619	536.671	285	438.558	481.833	722.093	122.683	21.327	99.211	47.871	22.167	52.64	329.267	60.092	122.258	40.7465	42.625	65.864	96.237	130.679	101.423	97.167	239.455	190.111	157.08	19.023	113.176	57.508	33.371	6.4286	29.677	21.902	168.175	447.923	169.891	16	122.449	108.339	68.672	247.238	132.844	50.158	21.769	254.953	59.7	68.439
285.548	233.638	303.654	127.149	24.4857	529.443	305.115	391.493	577.521	628.919	403.683	117.423	225.474	92.403	20.405	43.52	310.511	73.598	128.091	35.6056	36.5312	88.559	110.78	89.943	99.865	106.5	220.527	165	116.26	13.302	137.804	57.644	26.548	5.7857	22.631	38.366	269.05	718.942	186.587	24.64	270.612	148.887	100.403	703.643	146.133	24.842	26.769	347.093	75.325	106.544
220.79	282.603	318.385	144.425	24.9619	427.029	254.904	328.545	661.021	589.151	563.783	176.115	234.702	145.565	22.19	37.1	283.489	73.816	150.97	29.6338	29.0781	89.254	118.831	86.434	108.904	82.744	210.545	101.958	85.46	13.57	127.902	70	20.113	3.6667	20.677	82.415	434.85	919.635	172	49.14	362.714	150.952	91.269	948	137.533	15.649	31.75	420.233	82.55	192.632
179.532	212.345	384.359	106.333	24.4857	373.314	194.942	249.74	692.521	525.465	625.183	218.904	262.754	242.742	25.976	48.48	259.889	72.667	150.015	29.3803	17.8906	107.322	138.288	76.075	120.269	78.372	221.327	84.625	70.04	13.302	114.706	81.322	19.774	5.5	19.2	134.512	510.4	996.404	143.391	82.7	395.918	138.274	66.433	1080.93	168.578	15.895	41.788	588.907	174.65	262.596
123.823	175.069	431	104.368	22.819	396.943	234.25	192.948	582.979	467.64	479.433	225.442	343.947	273.161	56.929	46.98	386	82.667	113.379	19.8451	16.375	112.051	178.017	71.66	120.577	82.205	165.455	67.861	74.38	11.733	114.137	84.915	21.677	3.5952	14.154	144.268	567.9	1101.69	128.37	96.78	419.612	126.468	52.746	970.667	192.311	11.807	61.038	599.977	222.625	292.175
93.274	151.931	488.269	85.839	21.181	497.057	264.5	148.61	416.958	385.895	566.817	173.288	334.526	267.984	36.262	42.38	361.178	62.874	67.258	18.5634	11.5625	115.373	151.898	67.509	109.538	71.077	213.382	75.181	72.68	11.663	113.608	111.983	18.274	3.9524	20.538	122.512	502.75	1114.96	133.826	97.88	472.02	121.661	37.104	960.333	209.156	8.175	48.019	622.186	364.575	306.737
81.145	140.966	458.397	103.161	19.1429	480.714	208.404	125.052	375.25	341.686	501.783	163.673	359.982	321.177	26.643	49.92	248.222	76.667	60.848	19.4085	7.0625	102.831	148.814	70.302	119.038	62	165	55.5	54.26	9.233	101.255	145.424	16.935	4.6905	17.692	103.171	401.025	1135.33	99.065	114.04	496.714	128.887	25.791	935.762	213.133	10.211	60.885	628.651	292.9	284.912
74.661	121.155	463.744	83.552	13.5619	435.657	151.231	134.091	301.042	289.081	408.967	168.635	380.088	305.145	37.571	36.56	293.311	70.736	60.606	17.7183	9.4062	102.881	175.695	80.434	125.481	51.59	145	57.361	50.52	13.058	91.118	158.458	12.403	4.6429	20.677	76.341	303.4	1101.31	86.522	113.1	539.122	141.952	21.985	971.405	279.667	14.596	65.135	596.535	334.575	306.158
63.081	112.931	420.167	60.103	11.4667	574.129	160.269	111.662	196.854	258.977	461.117	165.442	364.316	301.5	38.405	124.56	254.911	88.747	69.045	14.5775	6.625	117.746	180.763	77.566	136.654	46.167	143.836	126.194	49.36	8.349	83.098	156.966	11.935	4.2143	20.231	94.756	339.475	1124.56	94.978	140	487.265	108.613	19.134	989.976	231.689	27.965	74.231	590.605	384.325	238.351
59.097	113.483	357.936	64.08	14.6286	432.8	149.154	101.545	175.792	229.988	405.25	144.923	401.053	259.129	29.381	139.24	237.111	93.299	72.394	13.7324	13.8281	112.186	158.61	66.868	122.635	38.641	143.745	93.986	59.1	11.221	59	156.136	13.065	4.6905	15.292	81.878	306.4	1177.4	79.435	186.78	519.347	86.79	17.552	999.5	230.8	32.07	86.231	581.488	412.775	265.491
61.758	105.431	390.782	106.483	16.6	382.557	121.827	85.571	124.646	188.884	447.867	151.596	403.684	221.871	31.881	122.16	264	86.138	102.197	8.8592	12.6719	118.475	189.949	83.962	135.788	40.051	172.2	83.694	56.32	6.395	75.118	146.983	14.774	5.7857	10.723	77.61	224.85	1110.19	71.065	206.64	491.98	91.597	30.821	962	254.178	17.947	88.385	566.093	378.025	267.018
78.355	102.897	399.103	91.184	18.9333	471.871	185.25	76.442	121.396	201.105	431.867	106.808	394.491	235.726	27.262	110.78	234.311	94.805	81.212	7.6761	9.4375	106.424	174.441	65.019	148.019	39.59	132.255	68.236	56.1	6.837	78.725	154.136	11.129	3.5238	14.708	59.098	197.25	1106.02	86.522	231.96	476.429	91.065	17.821	963.405	268.489	10.561	103.058	542.558	365.55	223.228
93.855	93.431	317.705	88.034	17.0095	452.729	378.135	74.792	84.208	174.698	396.533	86.788	391.947	230.887	27.024	118.2	213.889	97.299	95.727	10.831	7.3594	124.441	208.746	69.226	142.423	39.103	121.418	59.208	55.4	7.221	73.333	169.542	16.597	2.9762	16.431	99.488	185.825	1045.08	78.978	225.22	513.878	103.855	17.642	853.643	254.822	25.965	103.808	536.07	332.2	180.93
76.774	94.483	292.436	109.448	12.7048	426.286	286.288	71.325	80.167	156.988	412	91.5	349.123	236.597	30.357	115.16	228.556	99.609	82.303	7.3099	6.2188	122.068	168.661	72.396	144.462	28.295	107.436	62.778	56.26	10.802	59.647	166.339	13.661	7.2857	18.677	93.805	183.525	1083.6	71.37	244.24	490.122	106.097	28	855.262	240.422	23.807	97.385	458.326	290.45	182.895
110.306	95.621	295.051	80.977	15.8857	308.186	298.731	77.545	84	155.605	393.5	71.577	350.404	221.468	23.381	122.14	210.067	91.839	92.652	6.7606	6.9688	98.508	185.966	72.302	158.25	35.449	107.927	54.264	51.74	8.581	57.784	177.22	14.194	9.4048	18.031	78.024	199.5	1046.37	78.848	225.48	505.143	110.71	19.358	916.214	220.2	36.246	103.712	455.256	382.375	190.211
136.145	92.966	296.205	60.632	16.1905	333.471	245.808	70.623	118.125	145.081	363.783	47.712	381.947	194.081	22.143	89.04	204.422	78.31	118.409	7.9155	5.7188	105.644	162.932	93.358	155.192	42.308	73.927	51.028	49.94	10.081	51.804	157.847	9.935	5.5476	17.185	57.561	218.85	1081.17	65.196	233.9	437.776	108.21	20.537	926.238	215.067	36.667	106.904	428.14	424.9	171.053
227.016	93.759	235.359	91.172	20.3333	265.986	193.288	74.792	118.667	140.395	380.933	60	400.877	162	16.571	101.36	214.2	94.138	101.03	10.5493	4.3906	111.22	178.763	101.057	151.519	49.859	61.091	52.153	52.44	8.5	57.647	226.169	16.048	6.619	11.308	24.122	227.875	1069.44	51.587	245.2	453.918	88.726	22.821	804.476	216.911	47.105	99.885	457.907	428.925	163.281
171.597	85.293	237.154	78.368	21.2571	279.043	179.942	53.766	104.854	126.616	349.567	46.327	368.07	194.048	20.429	106.02	228.667	91.494	87.258	5.4789	5.4219	91.305	157.102	86.679	126.5	81.667	71.673	51.556	48.94	11.14	66.176	206.915	14.145	4.7619	15.769	23.488	266.375	1132.67	66.848	165.5	448.306	85.226	24.433	778.024	216.933	36.544	112.442	486.744	467.25	188.561
114.274	97.983	239.859	93.966	23.1905	223.757	143.788	64.597	79.708	85.314	364.1	26.885	455.719	125.048	21	59.14	326.067	75.759	36.409	3.7324	5.2656	54.237	136.797	85.623	74.596	56.974	44.6	53.069	57.16	10.965	51.765	260.508	13.048	3.1905	12.154	33.927	224.425	1052.9	56.326	157.7	407.429	72.677	19.716	777.738	199.556	24.211	125.75	487.512	507.775	182.14
177.581	90.103	196.359	84.483	25.7619	148.614	203.712	66.117	61.896	103.849	352.517	23.212	408.737	153.629	40.643	95.16	271.911	82.793	53.697	8.2676	5.7344	64.915	161.915	101.792	84.981	66.282	53.364	55.903	44.72	12.651	50.922	294.186	11.629	2.8333	10.446	29.049	190.35	1081.94	57.696	172.4	384.816	76.677	15.433	864	226.889	28.105	115.288	496.302	519.475	156.807
191.226	138.517	219.538	81.931	26.7333	167.329	244.846	68.636	51.708	102.105	361.833	27.673	358.456	165.71	31.429	85.9	242.111	73	72.53	4.8732	11.5156	57.407	165.373	88.642	106.404	71.321	89	47.292	52.58	8.465	53.922	296.915	10.677	2.381	11.815	27.171	159.425	984.173	50.152	215.88	396.776	79.5	13.776	729.143	203.911	38.526	128.808	452.14	398.65	120.684
194.629	131.052	197.5	80.483	26.9333	116.086	257.635	72.805	80.042	94.36	390.3	28.231	395	187.5	24.119	123.08	203.356	78.46	50.485	5.9437	13.6406	77.712	170.322	79.83	114.558	76.756	121.673	51.708	48.5	15.826	56.451	307.949	9.145	2.8333	12.662	24.707	133.85	1007.25	54.543	198.86	414.653	57.903	11.299	635.476	182.422	49.807	131.481	491.349	425.55	127.298
178.677	111	179.526	88.943	24.3333	114.2	275.462	71.818	86.021	112.616	333.083	38.019	363.579	198.484	20.357	111.54	211.711	81.69	69.894	6.5493	12.4219	70.475	178.525	71.943	117.962	67.744	114.836	56.347	45.76	12.547	56.49	236.729	9.452	1.9524	21.2	21.659	148.025	988.885	47.239	232.6	363.408	66.323	8.134	791.738	144.089	50.404	112.385	485.837	419.975	124.298
125.161	100.81	134.179	87.552	14.7905	222.757	337.846	73.182	117.167	105.477	301	34.808	350.93	179.161	26.881	101.2	207.422	81.517	62.227	6.1831	11.3906	42.237	184.525	72.566	126.635	50.09	147.582	45.153	50.44	11.07	66.059	236.017	16.145	2.9524	14.662	20.463	133.7	956.615	58.761	227.7	361.694	87.484	11.403	804.405	177.444	46.93	130.346	443.302	320	118.246
99.016	100.621	147	93.126	14.7714	336.786	259.096	67.403	83.958	98.86	323.75	32.308	292.263	152.903	20.524	107.52	213.356	98.172	56.894	8.9859	12.9844	44.305	163.814	70.679	122	42.218	181.982	49.458	74.96	8.767	73.627	210.475	15.21	4.3095	25.615	16.854	159.575	980.192	55.478	257.7	328.857	58.065	7.866	726.024	217.867	26.737	124.981	409.442	337.525	91.193
112.677	110.155	136.359	87.368	10.8952	126.029	201.096	68.636	92.417	97.047	264.667	24.058	254.877	183.113	29.262	77.46	208.022	95.115	56.348	9.6901	17.7188	33.695	181.881	86.66	116.077	45.846	158.455	47.597	63.04	10.733	80.745	184.271	13.484	2.0952	19.492	19	152.5	946.538	48.717	249.96	383.633	83.823	9.134	636.714	189.467	34.281	141.75	421.767	312.95	103.193
172.226	104.879	135.731	73.195	13.9429	163.114	289.231	61.442	63.25	103.349	314.2	30.731	261.754	190.468	27.214	85	223.8	106.356	52.318	7.5634	18.2812	44.085	172.678	71.302	124.981	56	169.582	52.389	54.76	14.233	81.647	183.356	17.145	3.619	25.154	13.195	133.75	921.827	59.109	247.38	373.918	90.597	13.149	672.738	155.467	25.807	118.885	402.558	290.275	118.351
135.565	99.879	136.513	80.483	18.1524	181.843	245.308	77.247	55.167	101.186	261.033	27.192	251.035	168.371	26.048	89.24	232.867	105.425	92.015	8.1268	10.9062	39.271	188.712	91.415	115.308	46.795	212.382	54.278	53.8	12.767	92.176	193.119	13.5	5.1667	21.6	15.317	127.35	879.096	69.37	261.08	310.429	85.726	9.985	627.19	156.644	70.86	101.173	389.581	375.325	111.175
90.758	147.397	204.795	66.322	13.219	115.943	259.096	69.961	54.604	101.407	241.45	27.827	270.105	148.677	40.905	91.46	209.089	113.69	86.424	8.1972	16.4375	36.627	173.186	78.472	101.904	36.538	170.418	45.958	50.68	11.453	81.078	241.593	11.484	2.8095	17.385	18.39	117.05	882.692	61.391	247.94	308.837	102.177	10.209	568.167	153.822	75.07	121.808	378.953	324.325	86.088
120.435	128.052	179.744	76.126	18.0857	156.343	200.462	63.364	57.688	101.802	250.017	41.308	215.211	144.081	28.167	91.7	246.378	116.529	65.485	6.3239	16.7344	25.576	157.034	77.377	111.442	38.846	173.055	48.083	60.98	17.384	61.765	295.356	12.742	3.0476	15.8	13.732	126.3	864.058	54.543	216.2	335.367	101.532	12.015	525.786	183.511	94.281	115.231	395.302	274.375	69.246
92.774	111.345	263.718	54.345	14.1714	93.8	145.154	65.065	67.562	110.244	280.9	39.269	183.14	114.613	39.738	75.68	263.511	117.437	65.348	11.8873	9.9375	19.797	183.305	73.943	102.558	57.885	161.2	52.653	52.4	13.907	83.784	312.898	12.661	6.3571	12.6	15.927	114	894.942	71.435	218	302.429	86.629	8.104	545	164.133	111.474	109.865	331.395	269.975	83.158
159.984	106.724	252.5	93.356	11.181	79.286	202.288	74.909	56.438	110.256	280.733	32.327	200.123	83.258	32.762	85.78	299.511	105.506	74.515	11.493	9.0938	22.542	154.898	87.17	113.115	49.308	120.855	50.847	45.38	11.872	60.627	298.034	10.661	3.7143	18.446	19.707	122.55	897.173	71.957	256.68	286.041	83.823	10.194	486.881	146.733	93.684	125.577	414.116	289.175	84.684
200.742	106.759	283.077	94.023	10.981	82.986	158.731	65.922	49.958	110.826	305.25	30.942	220.281	127.387	48.881	71.4	422.622	98.724	60.848	9.3803	13.4062	59.136	181.153	92.868	96.481	64.513	132.818	53.431	50.98	20.86	81.392	293.542	10.661	8.7381	21.308	17.732	126.75	842.808	66.478	218.5	301.98	58.742	10.806	607.952	186.178	46.825	124.288	436.581	208.35	72.895
247.516	99.948	333.141	89.379	13.9429	132.971	209.75	61.753	35.25	112.314	318.267	26.846	245.105	119.097	28.524	57.6	412.644	103.609	59.576	8.9437	14.5938	48.542	186.373	89.302	97.115	76.013	104.873	50.375	49.74	15	67.647	296.932	14.306	4.381	31.108	24.341	120.075	791.115	63.848	234.42	282.551	59.871	15.194	424	181.511	54.526	111.731	409.721	254.225	59.93
200.565	98.276	322.551	65.184	13.1619	135.971	231.962	70.896	45.271	107.523	298.25	33.154	282.509	120.597	23.452	62.64	393.267	82.575	64.424	10.7042	18.6406	62.475	198.525	114.66	109.288	80.987	127.655	46.833	47.78	16.872	75.647	277.797	10.758	3.8571	20.769	19.122	136.125	830.788	67.717	197.26	277.592	60.016	12.836	383.714	163.911	53.526	107.519	400.651	204.4	68.035
133.742	89.569	345.513	83.368	15.5238	97.914	270.846	61.61	44.5	109.698	269.433	25	257.474	131.468	25.786	54.7	298.667	81.161	77.182	6.4648	13.0938	48.695	186.271	124.774	86.019	79.038	138.727	52.736	54.44	21.488	61.863	197.831	13.145	3.0952	17.631	17.78	127.95	834.75	79.478	190.34	260.51	75.661	18.746	400.167	163.756	51.088	97.692	389	203.175	80.193
255.274	87.172	347.462	69.414	16.7333	75.771	230.596	66.273	39.375	110.279	281.733	26.654	265.684	104.097	18.833	40.26	342.244	72.115	92.894	6.3662	15.6406	35.203	204.22	117.226	104.75	80.385	119.236	54.861	46.36	35.302	68.294	146.153	14.032	5.9048	15.538	17.098	120.9	824	77.543	190.72	268.98	77.258	14.075	402.071	128.444	32.123	93.5	416.581	224.725	70.368
312.387	98.793	343.962	80.391	20.1429	68.386	199.962	59.286	39.167	101.337	323.483	19.154	272.474	101.79	19.119	35.7	413.289	57.793	101.712	14.1268	9.1875	26.559	199.068	117.226	96.25	79.436	116.4	51.069	50.34	31.919	79.118	131.373	13	3.7143	11.908	39.073	123.35	773.596	60.848	218.3	271.02	61.355	14.731	485.929	123.533	20.035	110.981	449.419	228.525	60.544
281.774	101.586	401.269	84.586	15.6286	63	120.385	66.714	39.917	103.733	283.233	19.577	211.544	139.565	28.238	50.32	338.022	73.908	84.485	13.0423	4.875	25.22	166.22	112.057	121.827	72.372	113.309	54.931	70.4	31.256	79.451	132.508	12.79	5.4286	41.292	27.22	131.05	742.846	58.109	203.62	281.041	83.226	8.343	509.095	156.511	19.491	109.75	468.674	162.775	53.667
267.113	95.862	461.821	87.31	17.5619	83.786	135.635	65.416	34.25	94.686	311.033	29.846	221.649	146.5	22.048	44	355.444	77.828	97.333	16.8028	7.2344	18.898	181.475	92.642	94.788	59.846	116.527	52.597	62.16	32.14	79.314	173.458	14.065	4.2619	29.908	18.951	104.975	823	70.087	154.94	305.286	57.387	8.254	562.333	149.578	21.982	83.423	464.767	206.05	63.491
371.613	100.069	460.269	93.69	23.0857	152.514	86.481	72.532	43.625	101.709	294.117	45.077	197.491	156.5	18.048	37.44	253.978	71.391	89.379	15.507	9.7969	17.186	191.593	81.736	96.269	42.731	111.291	49.181	78.66	19.523	101.627	125.831	13.129	6.5714	16.862	19.512	122.45	783.538	64.565	144.56	300.51	47.5	12.701	528.667	168.333	21.246	83.769	401.465	295.75	60.281
390	154.19	598.5	137.057	20.819	273.4	144.846	65.13	40.417	101.151	338.267	65.519	256.053	141.371	21.286	42.82	261.356	67.391	77.576	15.7183	7.3906	25.644	183.237	76.509	110.596	36.038	99.909	49.056	65.26	18.407	107.235	131.695	11.758	2.1905	20.631	20.22	118.925	763.192	65.348	180.42	284.122	43.887	11.224	496.452	144.2	32.895	99.692	374.535	337.275	109.754
342.065	125.655	592.897	119.563	22.3905	196.257	271.75	67.208	50.958	108.395	307.517	44.577	244.333	163.984	27.214	35.9	224.889	75.437	82.455	12.662	8.4688	26.576	178.407	70.472	124.981	43.244	146.345	47.681	73.14	14.093	93.902	156.407	11.855	6.619	18.046	17.415	138.05	672.673	50.413	203.18	329.714	29.855	5.985	449.952	125.711	25.579	95.596	369.047	224.75	106.596
370.016	115.586	546.846	130.08	30.981	124.586	364.615	63.247	47.333	108.256	279.783	34.038	229.421	170.581	24.143	46.52	218.4	78.586	66.212	14.5211	8.8906	44.712	182.305	71.509	108.942	51.5	156.127	53.333	67.9	18.279	94.745	169.593	12.5	1.9048	22.954	20.78	153.175	760.038	52.696	186.6	295.51	31.887	6.418	420.238	102.756	46.667	82.519	364.186	227.775	81.088
404.839	105.293	525.82	105.805	26.7238	125.086	404.385	64.221	37.479	118.326	279.7	34.327	208.754	135.065	28	43.36	232.244	63.241	47.5	10.7042	13.7812	82.424	171.695	64.604	108.558	62.987	167.218	50.931	68.26	19.826	101.255	188.627	13.694	2.7381	26.615	15.561	160.75	730.712	60.435	153.24	322.653	36.548	5.776	345.071	106.578	34.526	72.846	364.791	173.125	70.035
476.79	218.914	525.038	115.023	30.6762	115.314	301.462	64.429	40.896	110.919	314.267	26.827	266.228	148.613	32.024	65.62	547.533	64.069	55.894	15.5493	18.4531	72.475	177.661	65.151	101.212	60.462	177.855	50.236	60.56	19.733	98.098	205.729	14.758	4.5476	24.615	27.634	191	708.346	59	150.6	325.776	50.435	9.194	404.143	124.6	19.193	91.712	410.953	212.35	53.93
448.242	269.19	558.308	132.575	27.2381	174.2	271.423	78.896	35.229	103.895	306.767	26.288	236.211	131.242	31.714	55.12	607	83.368	61.303	14.7042	19.4062	70.492	168.39	71.83	118.038	53.462	124.618	33.236	68.18	41.674	89.627	150.102	5.952	2.6905	18.262	33.195	164.3	653.212	58.043	181.68	288.224	59.065	6.836	388.19	136.444	17.14	97.135	353.977	193.075	70.877
499.903	214.931	512.859	84.908	32.8286	122.043	146.712	74.857	51.146	99.593	308.3	25.923	208.474	126.145	62.714	73.96	550.689	72.724	87.394	15.9437	16.8438	67.983	160.746	68.509	108.019	48.218	133.236	44.139	54	24.547	138.314	189.136	13.468	2.9762	10.723	31.244	164	669.788	61.804	152.7	313.061	70.532	6.09	358.024	105.2	10.474	75.519	407.512	153.05	81.684
572.661	180.379	567.974	100.184	30.781	97.186	219.615	62.948	40.729	108.488	262.967	29.827	220.632	124.645	50.429	71.26	598.089	77.345	82.061	15.5775	15.3906	47.153	170.339	71.868	114.596	38.885	149.236	44.292	57.76	23.93	118.784	238.271	13.919	2.1667	15.631	29.829	150.15	627.115	53.848	149.72	303.776	60.113	6.149	345.571	102.356	30.772	69.365	377.93	122.725	69.228
481.403	150.845	555.346	100.793	20.5429	161.457	277.327	88.662	38.208	109.744	292.517	18.288	202.561	118.855	87.452	57.44	625.089	62.299	61.985	11.169	18.4844	44.237	187.78	65.358	97.75	35.949	158.164	45.167	75.62	24.686	103.49	288.983	11.645	5.5714	12.369	16.488	162.15	559.423	67.391	171.6	266.327	55.081	6.299	319.643	108.733	20.018	83.212	367.14	200.125	51.491
554.516	141.483	531.68	115.724	19.6381	145.443	250.654	74.468	53.312	108.93	279.717	25.173	180.404	108.935	74.452	55.26	715.133	79.069	74.182	15.3803	12.3906	49.898	159.458	91.302	89.308	23.756	127.236	39.542	99.78	24.14	97.725	215.051	9.79	4.2143	14.954	33.073	139.875	585.269	55.37	138.96	270.959	66.258	7.806	440.905	140	23.421	84.481	371.651	222.7	51.947
718.355	198.483	536.269	127.483	22.1524	175.514	344.865	73.169	41.5	110.43	248.883	29.923	155.333	107.403	53.905	64.84	631.467	72.977	62.409	14.6761	10.3438	64.881	195.373	75.226	105.538	73.295	89.655	43.708	65.7	20.314	85.784	166.39	12.452	2.5952	22.938	25.732	167.35	568.519	41.674	182.7	299.673	88.806	9.896	464.357	113.956	33.386	86.712	352.674	147.85	66.263
741.661	147.69	466.321	80.885	24.219	126.543	399.846	63.714	54.083	103.744	226.55	24.885	147.07	152.355	44.452	52.56	624.067	72.598	87.227	16.1268	9.5469	68.729	197.966	80.528	101.442	100.244	73.945	37.778	53.96	23.837	96.824	280.254	10.29	2.9048	41.338	25.293	179.425	542.231	53.239	206.38	290.49	81.016	9.463	409.167	152.467	45.368	85.135	375.256	158.25	77.579
691.097	145.483	434.321	148.954	24.6	110.8	279.385	62.545	44.646	104.791	259.5	56.192	198.544	206.129	48.095	42.42	648.4	72.897	65.909	16.8169	7.9219	79.441	159.271	89.547	78.788	111.808	76.382	39.569	68.42	31.465	96.02	239.915	9.323	2.7619	47.846	19.585	148.4	531.135	67.261	175.08	292.408	61.048	11.284	375.357	127.778	20.333	81.404	390.349	164.125	56.912
648.774	178.638	383.385	143.667	20.8476	106.186	241.519	64.429	40.958	105.256	242.983	49.731	254.947	196.323	42.524	45.42	572.156	82.437	77.848	15.662	9.2188	71.661	187.051	95.358	92.308	108.846	82.491	39.875	146.82	35.953	130.804	187.254	11.694	3.6429	26.938	27.317	154.175	589.25	62.761	171.58	263.449	59.468	9.433	293.31	155.311	47.105	92.673	413.186	201.075	69.421
574.903	231.017	412.974	174.299	22.8571	113.657	188.423	64.623	41.208	98.267	262.083	52.135	219.018	273.113	32.643	38.3	680.867	72.023	59.273	12.3944	10.1094	65.508	176.763	103.774	89.75	99.962	102.782	44.708	157.7	32.058	142.922	162.627	13.5	9.7619	42.892	27.951	166.025	593.269	66.478	193.14	283.51	64.081	6.358	291.214	168.467	20.632	93.635	396.767	198.65	72.474
461.597	195.069	393.231	143.529	18.9714	189.786	150.962	67.597	55.833	106.988	271.717	43.404	235.386	247.758	73.929	35.26	826.2	64.046	59.621	21.1127	15.3125	51.542	202.576	91.547	78.385	101.141	86.745	38.042	164.82	32.395	121.569	130.814	12.742	2.0714	48.8	23.463	211.95	626.019	80.435	149.62	250.551	53.597	9.866	245.81	130.6	29.175	96.019	373.721	249.1	62.632
462.048	157.776	314.333	103.414	13.5429	199.043	188.135	62.455	66.021	113.988	234.5	34.346	214.912	255.806	49.405	32.46	771.644	64.034	61.197	16.6901	9.4375	45.78	174.186	88.491	88.308	73.256	71.055	41.319	185.18	35.628	137.706	177.525	15.565	3.4286	29.092	32.756	173.125	607.173	62.848	204.5	271.796	66.177	7.418	276.357	124.689	20.982	94.173	368.488	175.125	50.053
450.065	218.224	311.962	79.954	16.4762	157.986	293.808	60.909	55.771	107.756	291.317	38.346	257.228	225.984	32.643	41.6	742.889	61.816	41.015	13.9718	10.7344	38.814	170.475	125.019	96.231	65.628	83.345	51.875	139.36	36.593	137.51	163.576	10.532	2.8571	20.354	45.073	259.95	571.981	69.674	167.48	248.551	85.387	17.224	370.595	126.4	32.333	91.135	440.744	135.95	55.351
422.516	445.655	256.128	59.908	15.4762	171.143	224.981	59.818	42.771	102.709	282.767	38.058	239.789	200.694	31.5	29.78	630.978	52.345	40.515	18.5493	14.1094	61.271	193.644	96.849	94.712	55.538	89.527	41.458	129.9	36.988	134.549	108.39	11.823	1.9762	14.785	56.659	296.575	574.865	85.761	174.8	258.286	59.984	19.806	445.69	141.311	13.982	102.673	454.628	181.85	51.807
372.5	754.138	268.141	45.736	17.419	139.857	233.981	63.403	75.271	123.535	253.5	58.865	252.421	182.016	32.167	31.56	466.111	60.575	38.106	16.2817	12.8906	64.831	197.119	91.472	87.519	46.769	75.091	50.5	177.46	51.919	137.529	80.831	11.242	1.0238	15.308	41.951	282.5	590.808	73.891	161.2	238.735	54.968	17.209	488.952	152.489	34.982	86.962	428.163	154.35	58.018
313.548	627.534	208.385	75.69	13.2381	201.171	223.365	64.364	89.458	110.384	261.783	62.231	282.491	183.597	32.262	35.1	387.156	60.747	26.758	10.9859	12.8906	65.576	183.949	86.17	93.885	35.628	92.945	41.903	177.9	44.453	141.176	127.695	12.887	1.8333	13.231	33.902	233.3	646.808	68.761	161.92	283.673	48.968	12.179	404.071	141.022	37.456	73.365	346.767	117.15	60.351
400.081	522.155	209.577	93.54	22.3238	225.7	240.654	59.117	138.917	123.477	302.283	57.538	213.86	200.306	29.31	48.8	332.8	65.759	30.242	12.5915	21.6875	88.966	152.559	89.887	98.5	28.962	87.527	43.319	154.98	49.663	117.667	128.576	19.129	1.1667	10.708	28.146	211.125	648.346	71.696	179.5	299.531	57.323	14.119	428.071	161.067	53.877	83.827	363.326	147.85	53.772
504.887	533.31	273.538	78.69	28.4952	287.671	166.769	62.052	123.854	119.43	283.717	55.212	171.965	202.516	24.976	47.86	349.444	69.195	59.333	13.7746	19.3125	91.068	180.068	97.321	96.442	24.936	117.927	45.569	140.7	43.965	114.588	135.966	16.242	2.8095	13.092	32.488	225.175	635.635	63.587	166.58	290.673	53.952	17.254	451.381	153.178	46.526	81.673	364.535	179.925	68.544
380.952	361.397	299.859	67.034	33.0286	232.814	407.519	73.623	91.667	117.244	260.717	50.288	171.404	162.694	32.571	54.88	382.778	70.414	57.439	12.0282	16.3281	74.864	184.746	92.094	85	21.359	96.436	43.736	94.64	40.57	121.608	230.881	12.984	3.2619	30.769	27.293	189.125	647.212	72.13	174.3	272.51	73.871	24.627	478.357	176.6	38.947	74.923	418.093	176.125	55.263
336.79	314.776	318.449	79.379	32.5429	156.329	434.865	69.208	84.5	107.395	255.283	35.558	185	175.516	48.69	66.34	525.422	63.195	40.47	16.9577	21.9844	93.407	185.271	90.83	83.865	13.615	119.273	41.625	116.66	34.163	109.98	244.661	14.694	2	27.015	28.561	179.75	681.327	64.196	194.06	280.02	87.887	23.179	381.929	175.978	38.526	86.481	404.744	150	60.158
440.161	233.776	324.423	97.138	35.2857	140.986	328.231	62.364	70.625	112.512	247.65	48.519	187.404	190.097	77.857	60.12	554.111	65.023	49.227	15.169	20.7969	118.915	185.746	101.849	95.712	14.744	128.145	45.361	119.08	46.326	81.412	231.542	25.855	2.6905	18.908	23.463	146.475	715.731	57.891	164.22	334.878	76.516	18.955	305.167	145.778	19.526	80.346	411.186	184.175	57.842
461.387	386.207	296.936	79.598	25.9333	160.029	222.404	69.571	52.792	131.5	273.983	44.673	225.018	176.903	54.214	56.52	516.511	59.195	37.167	16.4366	27.4219	116.983	166.661	101.283	91.135	18.218	117.927	42.847	158.44	36.651	101.627	298.508	35.952	1.8333	15.292	33.707	170.225	667.212	57.696	125.94	276.347	58.565	14.09	288.524	130.711	38.14	89.173	387.302	176.475	53.07
348.677	314.948	336.256	58.069	24	177.514	172.5	64.636	43.062	124.709	255.15	41.288	214.474	171.919	39.952	77.36	614.378	59.184	32.106	18.2394	24.3125	108.763	175.322	96.528	98.558	20.346	81.582	48.194	196.2	42.349	109.039	298.949	28.5	7.119	10.923	31.073	142.775	607.904	51.022	137.08	262.735	58.097	25.313	258.381	158.111	59.895	71.788	467.256	155.725	53.737
430.645	236.017	331.923	43.713	27.5524	296.443	147.769	58	39.562	110.942	255.833	60.288	253	164.758	41.476	73.18	570.311	56.874	44.136	18.4789	30.5	139.407	161.915	97.585	70.692	25.628	63.891	44.708	196.82	35.151	109.059	228.831	27.403	5.2381	23.738	23.439	126.8	603.019	49.978	156.46	272.633	72.306	30.478	338.571	166.533	77.439	82.846	407.674	156.25	66.386
309.016	188.069	368.192	49.747	30.3714	290.214	159.827	63.416	39.5	105.779	255.567	89.673	305.702	178.129	48.357	49.98	470.756	58.908	26.97	17.2394	24.6094	128.797	195.525	78.623	75.25	21.09	46.236	43.514	189.9	42.14	116.549	219.814	31.194	3.7381	32.215	13.512	146.8	637.942	44.196	146.2	272.163	82.629	29.821	328.333	156.4	68.351	84.135	400.814	177.125	67.526
402.516	158.466	342.449	36.218	34.1429	214.386	113.115	70.026	54.542	116.012	243.217	81.346	281.123	190.048	39.905	44.34	494.889	56.621	23.152	16.8028	17.7344	116.322	207.847	81.283	94.596	26.487	66.527	46.139	150.9	59.547	115.98	191.898	23.887	4.3095	36.415	23.585	136.425	595	69.043	140.6	235.327	89.226	17.328	307.571	149.689	67.474	79.692	381.256	208.125	58.649
575.129	222.5	375.821	27.885	45.3619	239.729	104.865	67.325	47.292	119.186	188.7	74.75	311.246	178.065	29.095	39.02	386.644	47.598	32.879	15.9859	21.3281	105.712	191.797	67.094	88.981	21.372	91.527	52.444	245.84	52.116	104.039	150.61	17.694	2.0238	23.538	18.122	125.3	565.5	60.522	126.96	253.367	83.742	14.925	351.095	140.422	73.386	76.115	433.326	185.325	59.404
551.806	261.724	487.962	38.667	50.3524	264.143	195.192	74.169	38.292	121.012	205.3	57.154	308.719	172.21	30.786	42.06	490.133	52.195	79.667	18.2394	21.8281	91.831	203.508	67.057	93.327	30.115	80.145	44.042	217.16	44.977	119.412	126.407	18.806	2.9524	29.785	11.634	137.525	512.596	66.783	106.74	258.592	67.532	10.254	349.31	148.756	65.035	77.923	497.581	229.15	69.684
539.726	421.086	486.295	25.253	51.8667	322.871	185.808	84.792	49.062	123.116	228.183	67.981	279.737	166.21	61.929	44.82	622.556	40.437	76.152	19	30.4688	96.881	176.695	69.906	82.173	29.782	109.873	60.806	330.26	40.814	134.451	95.373	17.29	3.9286	29.708	14.805	140.575	497.288	55.652	169.12	229.918	75.935	20.433	389.905	185.756	55.684	75.942	462.279	195	66.807
529.742	445.741	467.154	56.425	48.0476	284.2	136.115	77.299	43.604	116.186	210.55	72.827	285.158	169.629	90.714	48	788.822	44.954	59.985	18.6056	24.2188	78.39	201.254	60.755	100.096	35.244	80.873	44.514	215.72	40.593	93.314	154.356	15.613	2.2857	40.2	16.756	147.375	555.519	54.804	127.5	238.49	75.161	12.537	414.024	182.8	68.281	64.115	496.279	231.775	69.018
612	450.862	446.667	62.506	41.4571	190.271	91.596	74.844	39.188	109.849	208.133	90.346	275.842	148.21	96.976	46.78	650.089	40.069	77.576	18.1549	38.4688	72.407	178.237	67.151	105.788	38.487	105.127	46.014	203.92	52.919	84.843	170.407	18.274	1	28	21.537	143.675	532.404	51.63	124.38	223.837	73.484	10.075	352.762	178.533	64.684	77.788	476.791	255.325	59.719
556.645	370.603	204.115	74.345	35.181	127.129	81.5	69.429	60.833	125.058	213.467	66.769	236.614	179.597	70.357	53.28	568.778	36.057	53.652	21.9014	27.7812	64.373	201.017	69.17	92.962	32.962	144.182	46.319	163.06	43.558	103.667	168.695	10.323	4.5714	19.862	36.634	202.5	480.558	67.391	117.32	245.224	63.5	6.761	451.595	195.244	72.088	80.654	397.651	210.2	75.86
554.306	278.172	336.5	85.31	42.219	201.514	290.077	65.948	69.375	118.535	191	60.885	202.14	184.919	41.762	55.76	602.889	33.586	33.833	16.0704	36.0312	61.508	190.559	74.491	91.904	30.09	173.491	62.833	195.38	35.907	82.843	160.983	11.726	7.4524	13.554	40.902	171.3	426.077	60.087	118.62	285.367	75.823	11.806	354.167	167.044	72.579	64.019	372.419	182.125	106.298
495.194	531.052	461.769	78.264	35.6762	269.486	174.692	66.818	51.25	119.012	220.767	46.308	181.175	195.177	33.738	48.56	596.578	37.862	35.485	26.507	32.3906	54.39	175.356	58.321	94.308	22.59	138.236	66.639	195.46	27.07	82.627	164.169	14.323	16.5	12.8	21.122	144.2	503.346	61.913	114.28	260.816	80.032	11.448	345	129.2	73.123	71.404	395.395	157.5	105.053
577	415.259	435.321	102.736	36.8952	296.471	218.635	62.078	44.042	123.465	206.833	38.5	212.667	161.726	23.429	39.78	491.556	42.115	48.636	24.9718	22.5156	49.085	213.305	76.774	76.827	42.705	130.164	53.069	197.58	23.407	73.608	160.559	17.532	16.619	11.123	33.732	163	557.308	59.978	120.76	275.959	83.71	11	268.381	147.111	31.614	62.327	346.209	136.575	94.316
682.097	428.241	367.564	91.437	50.1238	235.143	138.788	62.091	55.438	116.116	223.133	44.827	238.246	133.29	24.5	39.2	455.089	45.184	37.348	32.7465	24.375	41.085	200.203	80.566	68.442	82.346	96.291	45.736	266.82	28.57	85.02	167.525	16.081	13.4048	41.031	32.146	193.8	555.365	59.239	123.16	263.98	72.371	11.299	347.048	133.667	21.579	72.385	364.767	172.6	116.298
692.806	732.086	373.295	78.195	46.8857	197.343	108.231	65.247	44.292	126.233	188.433	93.942	296.702	123.371	23.595	36.68	380.867	47.184	28.97	28.3239	16.8281	40.186	232.881	85.547	57.788	85.756	72.636	42.111	236.58	33.849	65.549	204.966	20.581	11.6667	35.585	33.683	193.875	534.231	61.935	122.34	288.857	76.613	10.478	332.167	135.022	32.246	67.654	399.163	146.05	114.754
701.306	824.31	417.462	68.782	46.2667	261.957	102.615	65.26	44.812	115.791	232.417	81.192	282.947	166.468	18.976	40.22	387.867	50.161	26.439	23.6338	18.7031	26.068	195.492	62.623	66.327	111.244	50.909	35.944	288.98	34.977	71.706	148.271	33.452	6.1429	107.415	27.951	172.975	529.519	55.543	112.08	290.204	103.21	11.254	373.095	132.578	32.667	60.385	402.605	151.175	101.158
782.468	793.241	396.615	56.977	43.0571	263.443	101.231	57.39	60.229	116.291	206.717	66.462	211.596	196.452	17.19	68.58	289.711	40.264	21.727	26.2394	17.6875	39.915	215.729	60.302	59.385	96.064	58.564	41.083	266.96	40.826	67.804	142.898	37.629	5.9524	98.785	22.268	179.2	603.115	69.13	130.4	272.082	99.177	9.836	390.619	134.778	30.789	62.173	379.837	161.25	80.825
783.065	816.207	375.769	59.954	45.5619	307.271	97.135	63.935	52.75	119.547	207.417	46.5	214.526	210.226	21.19	76.68	629.756	44.379	40.242	30.5352	14.7344	65.932	221.407	54.604	63.942	78.91	91.509	40.056	313.8	44.64	98.137	138.678	28.871	4.5238	68.785	45.488	154.825	542.346	57.826	112.24	296.633	82.548	12.507	401.714	120.178	12.965	57.135	389.023	132.675	79.544
902.823	775.017	371.949	113.149	40.1714	331.914	135.673	89.662	38.5	111.849	212	40.327	211.825	200.742	26.333	77.32	643.289	43.391	39.439	34.2113	15.4531	94.22	201.085	60.396	73.712	68.936	72.855	38.792	242.38	32.872	85.451	116.729	19.145	4.4048	61.292	45.512	245.475	522.577	51.283	79.14	262.633	79.71	15.642	362.762	100.222	19.912	55.481	371.093	159.85	71.246
1007.66	909.224	317.359	107.92	50.0857	304.343	151.712	103.377	54.833	115.384	208.333	39.269	181.807	200.871	41.619	92.36	561.289	41.437	45.424	34.7887	21.8438	90.932	205.864	62	70.654	75.551	70.745	37.611	196.36	43.058	89.098	76.203	24.435	2.2619	35.6	38.976	203.775	525.327	57.065	88.44	276.755	88.145	13.537	296.929	129.089	27.298	73.538	332.86	107.525	69.474
1020.53	760.259	322.244	109.172	48.3238	361.057	129.096	105.922	68.312	124.837	215.8	29.308	208.719	197.387	39.595	74.66	620.622	47.483	28.985	33.7746	23.8281	76.831	207.322	57.434	79.231	67.692	83.473	33.167	312.06	33.198	102.078	91.61	28.177	3.7143	32.677	46.073	200.6	589.462	60.174	99.18	274.98	80.516	12.06	245.714	125.133	27.702	67.635	346.535	108.1	90.316
901.016	693.759	327.577	92.908	47.4	241.043	114.462	84.974	49.083	116.953	209.433	37.596	183.895	219.274	33.762	65.46	645.933	44.701	24.652	29.507	17.1719	64.492	210.559	65.491	69.173	63.115	79.818	36.653	261.3	28.977	112.275	205.475	41.323	3.119	29.415	49.366	186.575	609.462	50.065	74.02	288.755	97.226	13.015	268.429	102.756	29.579	67.462	317.256	113.525	73.877
885.532	646.431	354.795	75.552	52.2286	264.457	101.942	70.779	47.188	113.698	191.783	33.231	142.316	171.419	35.381	79.32	576.378	33.195	22.409	26.6479	23.5781	48.271	171.983	68.774	58.192	52.397	101.018	40	199.48	25.826	89.647	235.712	44.081	3.0714	22.338	47.829	185.65	626.5	53.261	58.9	282.51	79.306	13.119	307.952	150.756	20.14	63.192	302.581	96.25	92.86
919.113	506.362	405.077	74.023	47.7333	259.486	113.481	89.221	39.875	116.558	214.983	40.962	179.333	205.177	26.619	103.98	634.244	43.759	21.515	31.0423	16.6406	54.39	209.22	64.038	69.788	45.603	103.764	45.361	131.42	22.198	98.02	141.864	58.645	1.8095	15.138	73.683	182.225	588.846	58.087	63.1	259.51	58.274	11.239	453.905	149.889	22.895	65.596	293.023	100.45	94.088
861.355	506.707	324.5	149.724	63.6381	306.343	77.365	99.857	43.229	137.826	215.55	36.846	186.842	145.677	28.571	91.42	604.733	45.414	38.576	29.2394	19.9062	61.797	187.661	54.566	77.75	38.551	97.727	43.681	114.54	31.698	94.333	101.068	41.21	0.2857	11.369	59.732	153.8	632.846	55.63	56.64	247.959	64.306	11.612	427.762	121.422	13.211	61.615	388.116	120.5	112.807
704.177	403.017	379.218	128.954	59.381	208.114	88.75	87.325	71.688	126.093	203.5	49.192	197.298	189.79	26.024	103.7	532.289	42.621	35.364	26.1831	23.375	68.203	231.593	55.755	87.385	30.205	124.673	39.639	101.36	25.895	87.686	121.78	35.532	3.3095	16.108	106.976	173.1	583.769	72.043	57.58	276.408	71.177	8.493	328.357	124.044	18.684	60.462	358.372	141.2	105.14
583.871	434.845	431.167	112.977	51.9714	143.386	77	135.805	62.688	130.802	172.617	52.577	177.316	184.113	40.095	140.5	730.867	55.057	36.803	26.7042	27.4219	60.661	182.593	61.321	101.846	33.897	105.236	33.542	141.02	26.849	72.078	153.305	26.581	4.8333	11.215	107.976	201.9	567.635	76.804	37.54	255.857	79.677	17.507	308.31	123.467	20.439	66.327	414.977	141.85	107.474
434.355	334.759	424.231	112.552	35.4857	216.414	111.865	109.987	50.208	130.547	189.717	42.731	178.719	149.903	74.024	109.72	791.156	53.391	23.636	25.4507	20.5469	37.661	181.78	64.604	91.25	26.064	68.618	32.528	148.16	32.233	78.98	178.983	22.645	3.4286	11.677	121.122	193.125	547.981	74.152	54.64	282.918	65.661	17.582	295.5	137.756	25.982	56.673	410.86	162.275	112.632
354.5	566.172	397.667	105.115	55.3714	229.857	137.5	95.545	61.167	113.465	187.65	32.481	204.491	165.597	53.071	115.56	650.689	50.402	41.515	24.2113	18.6875	38.508	187.203	54.66	91.346	26.218	66.691	46.042	126.18	36.337	90.98	115.034	23.113	3.3095	12.585	96.78	172.3	546.269	59.848	76.9	254.714	68.855	15.776	318.167	122.978	19.737	59	429.023	135.075	96.158
357.919	424.569	389.09	108.414	53.3905	292.2	103.904	102.922	46.062	98.233	192.217	29.731	185.421	176.226	29.024	73.56	528.667	62.644	61.136	17.0704	17.875	52.966	208.593	44.887	72.962	23.038	90.982	40.403	140.2	40.233	72.902	76.729	24.016	8.6429	11.6	95.293	173.075	573.904	70.5	52.92	269.265	59.694	16.313	243.762	102	45.053	45.962	417.93	139.8	90.614
350.823	662	375.436	84.299	63.4286	316.043	87.538	107.416	120.458	102.047	173.583	30.942	244.386	137.113	32.143	100.84	473.867	62.586	88.621	15.4225	33.7969	51.458	178.864	44.585	70.885	24.372	87.327	32.681	128.9	41.791	85.216	50.966	17.984	10.5476	10.477	83.585	149.325	603.308	66.87	67.6	236.878	63.935	8.985	212.833	109.511	80.561	50.962	444.953	174.65	74.684
472.194	656.672	352.154	60.126	64.0381	467.843	165.404	93.948	188.604	121.756	176.15	22.519	220.912	192.371	21.548	108.06	543.111	59.483	105.773	16.3521	39.7031	64.22	202.881	46.83	74.962	26.936	96.091	38.111	151.6	44.186	92.353	99.915	22.516	6.1667	12.215	68.951	137.95	536.865	82.565	68.84	261.694	79.435	25.851	192.571	116.689	76.737	58.462	383.744	175.025	46.193
528.694	614.5	257.885	43.483	65.9143	560.6	275.846	81.26	134.812	109.942	159.583	28.365	231.561	235.484	20.524	93.8	507.4	41.184	76.318	13.9859	31.4375	80.542	198.831	41.925	74.327	19.282	115.891	38.361	152.26	54.5	85.922	146.644	20.306	4.4286	14.031	44.756	121.625	628.635	85.565	56.9	279.98	73.597	18.284	223.595	118.333	53.439	53.692	398.767	175.175	69.474
635.306	712.793	330.282	36.322	58.5333	437.071	265.827	71.727	94.854	116.209	153.567	24.904	254.789	234.371	18.405	109.64	595.022	46.92	107.939	20.2676	44.8438	83.559	177.763	47.906	76.788	18.231	126.618	33.014	178.36	41.907	75.608	147.576	25.194	4.2381	11.815	65.341	152.3	669.385	68	50.28	250.265	61.387	18.478	211.762	103.244	34.842	44.827	432.791	194.25	57.719
570.855	829.862	304.692	45.862	70.1048	407.786	271.481	69.779	65.521	118.814	132.917	17.808	211.93	203.484	25.857	88.32	523.2	42.069	120.485	18.2535	43.25	63.797	181.271	51.094	84.962	14.436	144.836	40.236	181	52.36	100.529	146.932	36.823	3.8571	10.077	74.854	203.125	614.327	84.109	46.94	253	65.774	8.388	155.952	131.533	38.509	39.173	419.209	163.125	67.509
694.774	733.328	245.244	39.23	56.4476	399.514	344.212	67.623	50.271	111.709	139.617	24.5	185.368	223.484	38.119	104	478.2	41.828	134.97	16.7465	40.1875	50.373	192.78	45.755	81.25	21.59	96.909	36.361	224.1	54.988	87.137	121.441	39.145	3.8095	14.231	58.122	240.6	630.5	84.935	55.8	298.959	76.081	12.612	220.952	125.822	28.579	47.596	401.023	133.9	55.368
636.306	558.31	284.282	41.322	61.6	339.371	297.327	66.961	65.083	125.733	153.9	22.846	163.509	210.774	33.5	84.44	374.156	44.425	124.136	18.9577	35.8438	45.542	195.322	44.113	88	22.949	99.855	51.361	236.2	74.163	89.922	124.254	35.29	6	12.662	63.073	224.55	548.288	61.413	56.7	282.735	56.581	9.821	175.452	124.844	16.228	53.904	379.07	151.275	63.825
713.71	644.638	241.974	55.724	59.0381	269.771	239.75	72.117	77.188	115.186	158.017	24.481	185.404	215.177	34.667	101.28	284.6	38.977	135.091	16.169	31.375	34.034	195.712	47.566	80.308	15.41	74.873	43.153	173.44	66.64	84.235	80.441	35.71	3.1429	9.631	42.171	207.9	605.154	58.391	43.46	298.306	53.032	13.343	275.81	119.578	13.544	33.288	353.977	120.2	54.123
[truncated: 27 more columns]

## Sheet: 20s Ramp
580.387	934.586	765.269	102.816	30.0095	957.529	219.385	58.636	42.583	111.5	199.75	58.788	332.333	19.758	27.667	184.76	244.956	16.632	19.879	2.1408	8.125	10.814	206.186	92.887	5.442	11.923	150.2	74.111	232.62	33.105	29.098	64.458	17.065	4.4762	14.4	109.512	726.9	352.731	68.109	75.8	345	90.355	20.896	213.381	105.978	6.263	18.7885	130.814	694.675	66.421
394.758	784.103	658.872	96.747	26.8	749.043	146.269	58.26	59.729	124.977	261.317	52.115	307.105	46.887	45.333	132.74	485.333	15.149	17.424	1.3099	8.625	10.458	173.339	70.547	6.519	10.577	95.964	86.958	148.68	71.698	22.549	86.288	15.194	5.6429	11.862	154.39	981.1	467.519	91	46.6	403.449	123.968	11.075	433.881	85.533	9.158	15.7692	146.326	511.725	92.035
287.5	641.034	539.167	91.161	16.4381	538.243	130.019	59.623	135.312	132.221	285.983	51.269	288.509	71.871	44.286	98.18	497.178	15.057	14.561	3.0704	5.7188	16.169	142.712	54.415	7.404	14.308	61.818	150.486	105.36	112.279	19.255	162.593	60.097	6.9524	12.108	207.049	1146.5	516.981	102.522	31.16	399.49	115.306	12.418	523.19	84.911	8.754	21.5577	133.279	412.4	121.123
208.5	479.569	434.103	69.713	12.9429	356.4	92.038	56.623	139.708	146.547	301.333	39.962	244.877	83.194	32.119	71.18	589	13.356	16.636	2.0563	8.3125	25.237	142.593	41.604	7.769	19.308	45.909	224.264	83.96	97.674	14.275	172.169	78.387	6.5476	16.215	225.634	1259.3	548.846	109.848	55.36	417.245	85.516	11.955	662.024	72.356	7.526	26.2885	186.209	391.1	138.474
137.032	512.069	337.679	72.77	11.0095	254.343	88.115	70.078	265.479	151.791	269.25	35.442	230.842	146.758	44.714	64.14	593.622	15.655	17.848	4.338	11.5625	51.661	154.22	41.528	7.519	28.321	52.509	257.278	67.04	111.302	15.922	150.661	74.065	2.619	28.846	167.951	1296.55	555.5	127.717	60.22	441.469	65.419	13.194	725.381	73	8.105	28.9615	187.07	295.1	148
118	377.207	258.923	96.713	10.7143	169.443	82.288	67	223.375	145.163	295.05	39.288	214.754	171.839	43.881	48.18	581.222	12.46	16.621	10.8169	24.7188	55.017	141	34.17	6.846	42.513	30.055	215.347	57.98	100.209	15.784	179.051	62.484	3.381	22.492	169.317	1250.17	584.192	130.087	40.94	457.306	65.581	11.299	572.643	57.822	7.842	27.6346	192.698	290.675	151.088
54.21	256.328	134.974	80.46	6.8857	130.329	76.846	60.247	201.958	141.244	288.183	27.635	214.123	173.935	87.69	57.76	705.889	17.966	14.773	8.8732	25.125	44.644	132.085	35.113	6.808	46.718	29.018	109.486	34.54	147.919	14.608	227.797	46.145	4.3333	23.462	170.902	1324.7	613.577	161.609	39.06	454.306	57.29	10.149	671.333	36.044	5.263	28.8654	233.674	248.975	181.702
73.629	280.931	153.769	176.207	10.7333	104.286	69.865	57.429	129.792	126.081	251.567	22.212	218.386	146.323	73.548	34.1	631.133	27.218	14.97	8.9577	27.8125	74.034	134.424	36.981	11.115	56.923	22.545	83.083	38.64	174.279	16.353	246.288	35.452	3.7143	18.569	160.195	1308.08	632.788	123.283	53.74	471.449	64.597	13.761	620.024	36.356	5.632	34.1346	306.302	233.95	178.614
53.968	325.931	138.744	192.713	7.3333	84.514	67.615	62.039	98.062	131.953	238.15	25.885	228.702	161.113	107.738	30.62	638.556	25.103	14.97	12.9437	35.6562	90.559	132.797	29.698	8.346	41.282	42.473	75.042	38.18	131.43	13.118	300.864	35.097	3.0238	17.954	119.585	1222.15	676.442	128.826	45.16	473.898	55.903	9.791	713.095	39.444	9.965	25.4231	422.093	242.725	208.316
58.355	264.379	117.59	200.172	7.4762	67.657	68.808	58.61	143.75	131.64	213.667	23.942	242.07	183.823	101.143	28.48	727.8	21.172	16.667	13.9014	38.7656	97.881	120.949	34.83	10.885	33.321	33.909	60.222	35.9	112.767	13.49	182.356	38.387	4.119	23.031	110.878	1152.25	611.673	155.457	43.48	413.163	65.597	12.194	622.786	46.689	9.07	33.1731	357.86	252.05	167
54.177	287.914	100.128	198.391	8.381	74.814	75.519	58.039	100.688	137.093	190.567	24.096	198.614	210.5	87.643	33.54	854	20.08	17.97	16.4648	40.0938	94.356	106.068	31.906	4.077	30.936	82.673	53.681	40.52	122.64	22.745	145.644	31.194	4.0952	23.569	100.61	1093.45	692.615	198.848	23.98	465.041	64.532	12.134	508.452	66.289	6.754	32.2308	506.837	192.925	165.053
46.258	180.724	80.885	225.517	7.2571	63.086	80.173	54.377	117.688	129.663	171.05	27.135	229.596	217.161	84.238	38.04	815.822	17.218	18.545	17.4507	43.9375	66.983	129.932	52.547	7.981	34.949	65.745	91.125	42.22	88.326	17.843	150.881	43.306	3.3333	18.492	68.195	1048.47	685.096	205.13	27.06	450.714	51.806	13.687	348.095	87.8	6.14	31.2692	465.488	176.35	160.842
44.29	339.293	75.821	233.989	6.0667	66.643	62.058	54.844	84.771	129.779	166.267	22.231	180.947	239.371	80.286	32.38	845.289	19.092	15.561	12.7042	56.6875	89.475	117.627	46.434	5.692	41.679	55.091	164.583	41.68	58.744	15.039	136.678	45.5	5.6905	18.446	82.415	948.725	726.327	231.543	29.64	472.327	42.419	10.075	414.595	113.067	10.386	30.3462	456.372	210.4	150.877
44.823	366.241	62.974	221.529	7.019	50.243	100.615	63.117	57	137.07	156.233	20.385	185.596	251.097	100.5	34.12	729.844	22.437	21.985	15.5634	48.9219	69.237	111.441	51.717	8.692	53.026	63.345	120.694	37.8	48.953	16.137	176.051	38.032	4.6667	17.246	92.732	828.825	692.673	230.065	54.5	403.041	45.226	11.851	372.5	126.933	10.877	36.9423	439.674	201.5	177.123
43.129	280.914	54.423	214.299	6	71.386	203.019	62.143	51.583	131.721	146.4	21.058	140.807	225.823	67.31	25.88	621.4	22.448	18.197	14.7183	40.0469	77.475	117.458	39.453	10.673	61.59	54.2	88.139	44.74	48.035	14.471	193.441	29.677	3	17.2	112.463	699.9	713.75	232.87	53.74	428.898	34.065	8.149	337.976	108.733	6.088	31.6346	464.186	164.275	238.772
37.371	212.741	52.769	202.241	7.5048	91.129	184.865	69	42.417	132.105	131.967	21.865	127	241.371	46.952	29.34	488.111	21.701	19.409	19.1127	38.8438	79.915	127.085	40.774	6.231	69.833	36.782	72.25	41.92	54.163	12.333	175.373	30.016	3.2857	17.523	89.463	572.85	747.808	259.5	39.06	425.673	48.371	12.791	431.548	88.422	10.561	31.2308	495.814	138.275	219.754
36.79	307.017	45.09	202.552	8.9524	76.557	116.538	60.442	38.792	124.07	125.333	20.288	132.333	239.548	37.5	25.2	405.556	25.31	23.545	16.3099	36.1562	82.254	103.661	43.792	15.25	68.423	50.636	82.889	42.24	49.535	8.863	182.119	24.581	3.1429	18.323	89.756	580.975	828.942	267.065	33.54	414.347	48.968	9.537	391.548	89.289	12.421	30.2692	535.023	154.275	213
46.581	516.483	55.526	152.391	7.181	75.529	145.962	70.026	35.708	137.919	131.55	23.596	116.789	234.516	25.048	33.3	313.6	30.931	22.439	15.5634	23.2969	71.847	118	41.34	10.308	74.09	33.055	60.847	45.56	57.035	12.216	139.424	26.5	6.6429	18.354	79.463	475.625	736.269	284.826	39.14	388.102	49.194	12.866	311.262	91.089	10.035	29.9423	491.907	153.975	189.228
45.097	413.966	49.333	137.356	5.5143	43	82.904	84.494	38.604	130.337	90.483	17.75	87.211	227.79	20.643	41.04	281.4	32.31	33.545	18.5915	30.6719	59.525	104.068	58.698	12.115	76.397	43.109	79.556	44.48	67.116	12.804	150.966	27.194	3.9286	16.354	84.585	387.6	723.462	222.804	35.74	357.327	48.629	23.418	257.286	114.8	9.649	31.2115	431.814	207.55	151.544
41.355	503.31	60.013	119.264	8.7333	57.657	114.404	74.078	37.833	125.233	90.767	21.808	86.877	204.484	23.714	50.86	245.111	45.034	24.591	18.4225	25.9375	77.288	102.593	52.83	11.038	90.154	40.127	80.597	39.12	54.733	10.863	157.542	29.71	2.4048	26.2	75.951	333.475	734.192	235.522	23.56	400.959	63.532	58.507	290.905	127.933	9.228	24.3462	529.558	204.525	178.228
59.823	473.983	51.423	75.149	8.2	53.3	101.75	71.857	37.438	127.128	85.967	22.712	96.895	212.065	41.833	40.24	362.911	62.908	33.409	20	25.4219	46.763	112.525	53.83	16.731	95.141	67.382	72.75	48.84	36.267	8.51	151.627	27.242	4.619	19.615	49.415	303.15	790.865	231.413	56.7	412.306	48.161	48.806	255.143	112.489	8.965	25.5	576.209	218.375	225.825
59.048	451.207	44.308	94.069	9.7048	50.471	160.462	64.506	34.646	124.988	99.533	21.462	145.035	259.226	61.738	43.26	360.689	61.161	26.909	18.507	18.6719	67.339	97.288	60.075	15.769	74.987	50.745	71.278	44.04	23.093	12.137	102.288	28.258	5.5	20.308	53.293	259.775	787.212	223.63	33.06	410.122	73	28.687	292.119	108.467	8.123	26.0385	582.395	247.925	192.754
48.645	542.603	56.282	105.609	9.4667	35.543	101.673	61.87	53.938	135.744	106.917	23.731	139.088	238.935	46.262	46.4	688.8	56	27.091	28.662	16.3906	62.271	116.254	61.019	15.135	86.885	66.873	52.806	45.9	22.384	9.745	116.288	17.355	4.6667	29.231	62.293	208.775	772.154	259.804	24.58	393.286	54.952	23.179	299.595	92.911	10.982	23.75	459.116	272.15	213.088
68.226	538.086	49.256	130.563	11.7048	60.3	93.038	59.481	55.896	133.767	78.8	18.885	135.719	278.194	33.929	50.94	591.444	53.851	41.97	19.3803	17.1562	65.153	112.153	48.585	13.538	91.013	97.055	69.944	34.9	34.535	12.49	94.61	15.097	4.2857	26.492	62.512	229.275	754.519	217.543	27.38	409.653	60.323	17.612	441.024	103.889	5.018	27	448.047	250.5	219.789
60.339	505.034	58.154	159.414	10.9905	34.443	186.519	58.403	36.875	124.105	97.233	23.173	144.947	272.129	48.381	62.18	582.444	43.851	31.939	22.9014	20.0469	73.627	140.034	46.17	13.212	82.359	93.491	50.278	42.7	23.419	14.51	65.898	18.823	4.9524	38.554	54.805	196.55	874.692	196.826	19.26	401.776	76.113	61.642	445.619	97.022	9.158	17.7115	537.558	243.6	231.895
50.935	393.293	48.115	117.862	8.2	56.929	328.712	62.805	43.062	128.081	114.7	26.808	154.053	234.935	38.524	47.88	649.178	39.69	51.53	28.3662	23.2344	64.661	139.508	57.642	12	67.833	67.891	41.278	38.68	51.872	9.216	52.475	34.048	2.9048	29.185	56.171	209.175	816.308	239.022	29.62	423.837	63.306	56.522	390.119	105.689	7.667	18.7308	566.023	284.55	242.088
51.161	484.517	54.859	155.598	7.3048	43.357	321.635	53.675	41.75	129.884	114.967	28.827	144.105	270.71	41.667	51.68	690.644	42.724	54.758	22.6197	32.1406	64.746	141.186	52.396	8.462	58.974	60.309	55.431	42.82	30.826	15.667	63.576	49.371	5.6429	36.431	54.854	198.45	832.981	213.413	42.68	387.551	47.113	33.507	407.976	115.822	7.544	24.3077	526.581	332.6	227.561
55.774	396.845	47.462	192.69	5.8095	43.271	312.731	59.494	41.75	134.698	107.133	24.019	174.772	247.677	34.262	40.72	618.956	46.299	35.167	14.4225	35.8906	70.712	119.458	44.698	12.788	72.192	62.164	91.792	42.5	28.698	11.882	125.136	87.952	7.3095	73.385	38.463	164.65	849.5	178.283	53.72	431.694	39.226	37	339.381	87.511	7.579	24.8077	467.442	283.4	259.772
52.484	389.172	52.09	160.253	6.4095	47.1	474.288	56.429	39.375	140.279	94.667	30.577	156.053	239.5	24.952	37.88	468.867	41.31	43.773	14.831	32.2031	46.373	111.966	39.377	13.827	93.385	62.109	88.764	37.26	42.651	13.667	122.22	71.258	12.5	55.677	50.268	162.975	842.5	179.37	36.34	439.102	47.226	20.642	374.095	66.667	7.158	30.2308	506.163	248.775	237.263
126.5	376.828	56.449	141.253	10.5143	48.886	307.481	61.597	37.167	141.756	100.85	23.269	127.053	221.016	30.024	35.3	376.844	36.368	46.803	16.7042	25.75	56.525	120.949	36.736	15.135	99.513	74.545	101.167	47.38	26.988	15.039	66.746	53.629	19.1905	29.354	53.024	157.775	909.442	181.674	47.32	426.041	40.145	24.627	430.381	83.289	10.14	37.75	503.14	211.75	226.246
109.887	289.19	58.167	126.069	9.8857	83.771	273.5	59.442	47.542	132.081	120.533	26.519	145.421	226.016	19.31	37.98	337.378	36.667	32.439	17.1549	22.7656	42.831	138.492	32.66	12.346	100.949	65.509	102.792	52.18	31.512	14.137	100.373	57	11.2857	23.554	49.146	172.475	857.404	225.5	51.72	423.388	32.823	37.597	411.357	75.667	7.211	32.8462	508.302	209.425	211.421
118.839	278.724	53.705	122.701	9.1524	77.014	229.615	61.26	47.5	145.733	110.9	24.481	140.421	202.161	20.429	37.26	318.844	36.115	39.773	20.5352	23.9375	54.339	136.068	34.132	15.115	109.269	56.927	82.458	58.34	29.36	9.353	106.288	38.032	18.6429	20.846	65.659	186.65	819.231	198.565	34.42	438.204	31.419	28.597	406.429	88.844	9.474	22.9231	461.233	262.3	192.86
126.468	221	51.115	93.713	15.9333	177.571	156.096	58.195	43.521	158.372	120.85	24.423	136.386	245.145	20.738	35.2	511.422	27.54	44.182	22.5775	25.875	60.763	130.068	35.245	11.365	91.231	49.055	78.347	54.24	43.465	13.353	115.593	44.468	10.6429	15.046	64.829	139.325	772.346	188.435	37.06	458.714	38.919	28.701	370.119	67.022	7.982	26.0769	483.349	266.875	187.105
130.548	352.224	52.346	99.276	11.1143	124.143	142.885	62.338	34.875	156.593	116.1	21.846	130.789	249.597	30.238	30.16	572.756	45.713	28.985	19.0986	17.6406	51.305	126.288	33.811	12.481	98.397	50.945	105.361	51.88	40.965	11.078	195.797	42.5	9.119	18.308	76.561	152.975	806.365	183.239	27.78	432.673	25.355	21.418	384.429	72.644	8.982	18.9231	494.581	309.475	197.14
132.661	362.207	52.679	117.724	10.4286	91.457	157.154	66.714	31.292	158.174	100.25	25.115	137.825	234.016	26.69	27.42	470.2	45.31	22.924	30.8732	28.9062	67.525	129.322	47.264	11.173	100.615	58.745	172.611	38.02	40.93	19.451	196.525	43.016	10.0714	19.954	52.78	172.225	803.404	207.13	26.18	459.878	38.645	20.075	311.214	67.778	8.123	20.9038	524.907	288.175	191.088
121.71	375	54.077	138.253	12.219	77.029	154.115	57.195	59.292	181.151	80.867	19.154	144.684	258.516	26.786	32.56	528.422	59.759	27.106	20.9859	22.3125	77.424	128.525	39.113	13.173	101.603	67.691	174.208	44.8	25.884	20.549	131.068	40.129	9.7619	23.662	71.634	157.3	787.096	200.609	29.34	467.388	39.016	17.627	324.452	62.022	10.509	28.1923	485.047	383.625	231.474
106.371	356.948	53.269	135.184	11.8286	69	91.269	61.273	41.292	159.791	92.633	28.5	171.158	269.887	26.667	24.62	441	48.391	27.53	26.2817	17.0781	74.356	105.898	41.811	8.192	85.679	52.582	99.972	42.6	32.128	17.314	116.576	40.387	13.8333	15.185	69.463	141.05	817.327	162.087	26.42	560.122	35.935	10.821	258.786	59.644	8.614	25.7885	513.233	338.375	250.123
78.097	296.603	51.923	120.46	10.1143	78.429	106.692	70.325	44.208	162.36	78.917	23.558	197.895	254.548	30.548	53.68	414.267	37.77	37.758	28.4507	27.4531	66.153	133.237	43.83	12.865	70.077	58.327	76.917	44.06	60.337	24	76.983	14.484	9.5952	33.123	79.927	156.425	800.269	162.978	18.2	493.02	38.435	11.985	346.571	66.489	10.684	24.8846	589.86	355.55	273.877
69.081	371.31	55.731	89.644	9.8381	72.686	106.077	64.961	37.479	157.965	91.733	32.25	215.035	244.823	24.667	68.04	376.689	55.494	45.848	26.4789	25.1875	46.78	118.881	45.208	9.654	73.769	82.236	118.875	55.44	57.57	22.667	69.763	27.548	10.881	38.615	104.439	152.875	737.558	177	18.4	482.694	34.097	13.149	314.024	64.778	7.719	31.8654	565.326	303.8	225.298
57.113	315.983	50.218	113.575	8.2762	51.671	195.019	59.039	51.062	164.128	98.1	36.827	173.544	247.758	26.048	65.72	357.2	57.759	40.485	33.338	26.3594	45.085	116.644	43.208	16.115	69.077	108.273	117.639	58.56	40.047	21.824	72.407	44.565	26.9762	24.415	100.927	143.775	694.135	163.391	16.5	448.49	38.419	18.687	267.238	47.044	11.719	23.0385	538.163	333.5	179.526
51.629	328.776	60.346	119.414	8.5619	71.4	149.558	72.74	62.958	167.686	103.85	28.615	189.86	267.952	30.19	50.1	387	53.069	23.5	32.338	22.5312	36	116.831	37.396	14.231	48.538	68.473	97.986	49.82	34.07	24.627	63.322	54.065	29.1667	21.723	76.976	140.35	656.519	125.304	24.16	411.653	60.613	21.731	225.262	45.022	12.211	29.5962	473.837	343.5	232.737
45.806	456.483	37.359	120.069	10.2571	81.543	256.346	65.26	108.125	270.105	92.5	27.962	145.702	257.629	76.69	45.12	461.8	51.816	33.152	28.6901	22.4062	34.271	130.797	37.264	10.596	40.872	64.091	94.306	60.66	28.488	18.392	39.797	31.371	27.619	29.769	81.78	140.15	582.75	137.674	28.22	344.898	39.919	15.806	208.738	45.111	10.772	24.7692	444.93	321.8	207.035
45.048	729.966	46.987	138.23	10.7429	50.457	336.827	68.078	117.146	532.256	69.417	25.385	116.842	165.435	109.262	41.48	486.889	34.644	21.788	20.8169	15.2031	43.254	96.305	47.132	10.788	41.487	93.527	89.139	65.9	34.047	20.059	33.186	27.339	18.7381	25.923	70.634	146.05	461.577	293.761	18.86	290.449	28.597	13.761	129.643	40.222	10.544	16.4231	497.302	255.5	188.789
43.532	892.862	41.385	149.126	10.419	101.443	333.865	79.143	269.208	743.535	53.683	23.038	91.719	124.565	85.238	32.42	377.4	34.517	21.455	27.3099	12.0156	40.542	126.576	35.377	10.577	29.538	83.236	119.361	64.16	44.93	33.353	29.39	38.048	16.6429	22.431	68.512	156.95	330.635	386.5	13.78	238.184	26.806	7.433	92.833	35.4	9.561	15.6731	475.791	252.225	183.123
42.935	1050.45	50.615	178.23	11.3429	75.443	281.538	75.078	276.604	930.442	46.75	19.942	68.474	82.597	78.095	32.62	286.378	28.299	19.667	28.1972	10.4688	46.864	106.068	45.811	12.942	55.962	110.382	157.889	213.52	70.488	26.353	21.61	30.79	10.7381	18.769	54.561	181.95	244.538	504.37	12.88	167.449	21.839	7.701	77.714	62.311	10.386	9.6154	427.907	253.025	224.719
114.903	1043.24	52.551	178.483	7.7524	73.857	348.077	62.909	209.562	1042.02	40.033	18.115	60.719	60.435	55.024	31.38	222.511	27.379	18.485	18.1972	7.9531	41.22	95.119	47.774	13.385	77.218	124.836	211.028	422.74	62.942	32.255	25.864	32.581	25.0238	21.462	35.537	258.5	204.538	594.217	12.58	146.49	21.016	10.388	62.071	46.356	9.912	14.3269	389.256	160.875	211.702
144.194	992.776	54.013	285.023	7.2667	77.486	286.923	54.506	136.354	1138.04	39.05	22.327	49.158	45.032	43.548	28.88	197.978	21.724	11.667	15.7183	6.4688	32.542	73.898	45.981	10.923	99.282	94.491	349.389	628.92	41.512	49.471	24.22	32.016	23.2857	20.292	29.341	255.575	155.019	719.609	9.56	108.898	22.371	9.687	56.667	44.022	9.368	8.9423	360.488	134.4	170.965
130.452	923.207	51.974	268.138	9.2095	52.857	178.212	60.26	89.208	1227.24	29.883	22.827	43.754	33.774	43.31	30.5	167.956	19.08	13.515	12.507	6.4375	30.712	80.356	38.453	7.769	98.026	111.273	380.028	720.86	41.512	48.255	22.712	33.355	20.881	18.092	38.244	241.35	138.519	820.239	8.84	86.102	20.129	10.836	62.405	56	5.947	7.6154	293.023	137.975	138
139.371	968.707	42.026	235.701	7.8667	55.814	103.365	63.935	72.042	1310.8	32.017	18.154	34.474	36.694	36.071	25.28	144.822	18.023	13.53	8.2817	3.6094	81.61	67.525	31.528	8.538	99.115	139.073	440.361	638.46	31.302	48.235	17.898	82.452	18.5714	16.538	39.732	185.95	113.865	823.565	14.06	67.939	17.29	13.776	52.476	59.378	11.193	8.8077	237.605	107.85	117.456
143.129	883.466	46.282	256.31	6.6286	75.357	95.077	61.831	51.438	1348.92	23.717	19.288	34.754	30.258	27.381	37.84	133.378	14.575	13.485	6.6901	4.25	55.39	64.712	39.208	7.615	111.359	114.473	453.681	598.76	19.837	44.529	23.542	88.065	24.6667	16.6	30.707	172.325	88.154	786.196	8.72	62.755	20.952	9.254	54.024	61.244	10.439	10.4615	180.116	113.425	96.018
107.161	854.034	47.987	273.253	11.7333	44.371	59.423	59.61	38.208	1078.77	20.75	18.038	31.754	17.29	24.857	31.12	125.222	16.391	14.03	5.8873	2.9844	30.424	58.983	35.189	2.962	105.372	105.236	483.139	572.1	16.895	32.275	22.237	73.435	26.6429	20.277	44.415	216.225	73.692	878.957	11.84	55.959	19.016	10.761	51.905	42.6	8.368	6.8269	169	88.75	66.439
107.629	730.793	41.744	209	12.8476	92.2	54.827	58.779	38.333	1287.35	29.067	17.827	35.807	17.726	25.119	25.54	117.044	12.943	12.515	6.1408	6.75	27.153	49.678	34.774	7.385	88.154	103.327	424.611	543.5	16.5	33.804	20.915	73.048	31.2619	21.323	54.707	192.35	73.808	865.609	10.74	50.776	16.758	8.746	45.357	33.067	8.175	7.5577	160.512	79.3	64.491
85.21	759.155	45.795	164.322	12.4381	113.5	48.038	57.584	46.229	1322.81	25.9	20.692	30.93	22.677	16.524	26.5	139.689	11.609	15.121	4.9437	6.0156	19.797	50.441	37.868	8.577	77.103	128.709	565.625	421.18	15.57	24.706	18.983	60.371	29.119	15.123	47.293	221.8	79.558	887.152	9.94	41.714	20.839	8.687	51.548	21.467	12.842	4.6923	109.581	67.6	58.193
60.452	693.948	41.308	194.586	11.7524	81.886	46.981	59.545	45.021	1359.77	28.833	19.846	29.123	17.194	18.595	25.78	130.2	14.54	14.636	4.6479	4.0781	20.085	41.508	34.302	8.423	60.167	112.036	668.972	320.46	14.337	21.196	22.525	50.306	19.3571	14.615	47.439	190.275	56.865	831.696	12.04	35	19.806	10.701	59.857	17.778	11.053	8.6346	80.047	69.95	48.491
41.839	638.379	49.679	187.644	11.8381	43.643	43.308	67.364	39.646	1353.89	30.983	21.904	23.386	22.29	14.905	34.02	127.578	12.023	16.258	2.1831	3.1562	12.407	37.271	26.226	7.673	56.115	159.527	673	248	12.256	20.843	26.068	59.823	16.8333	20.708	58.683	188.3	54.058	818.804	12.6	29.469	21.387	10.493	52.333	18.4	8	4.0962	67.884	53.25	42.947
54.71	642.845	47.423	189.046	10.781	33.314	42.788	58.896	32.417	1343.92	24.233	19.75	28.351	20.29	15.357	26.24	124.956	10.54	14.561	3.1127	3.1875	17.78	39.186	22.151	10.25	42.41	150.309	668.861	221.06	11.686	19.941	19.847	51.274	19.5952	19.738	60.195	193.075	59.288	865.196	7.98	31.653	18.855	10.806	53.929	10.844	6.123	8.6731	62.047	50.15	41.105
47.645	522.69	48.526	180.172	9.6095	48.171	46.365	57.143	41.188	1383.02	27.383	16.692	23.123	20.371	13.333	30.78	114.622	14.253	18.288	2.5211	4.7969	15.034	35.831	23	9.269	35.731	139.764	817.056	152.9	16.047	19.647	24.746	36.661	23.9524	26.523	75.341	183.15	51.981	848.522	8.16	26.694	19.419	8.119	48.357	14.467	7.877	8.4038	43.209	46.925	43.561
50.242	416.293	46.5	223.356	8.7429	36.771	40.712	61.623	40.417	1358.58	26.717	18.442	28	20.774	19.452	25.5	168.178	9.368	14.485	4.3662	3.1094	12.915	29.627	24.094	9.942	29.705	105.836	816.653	115.28	11.407	12.118	22.102	40.726	29.5714	39.308	44.78	182.4	49.077	816.696	10.94	23.612	21.839	7.851	58.643	11.956	9.649	6.4038	45.395	57.9	34.86
54.823	307.224	56.487	190.575	8.7619	38.943	39.577	55.779	40.854	1162.72	27.633	14.212	27.333	13.403	22.786	22.54	212.156	11.736	11.212	3.2958	2.9219	14.661	27.407	23.906	6.827	22.833	90.964	705.972	89.16	12.523	14.647	22.288	34.129	35.4048	26.185	34.707	158.45	54.077	815.217	13.92	26.714	21.113	11.612	53.024	7.622	6.404	7	43.023	47.6	44.07
46.532	215.379	49.41	163.356	9.5524	42.443	53.904	55.455	31.5	1264.21	25.9	16.365	19.895	17.645	16.429	29.02	231.222	12.816	9.727	4.0563	4.625	11.288	20.051	22.566	6.519	17.756	91.636	686.861	70.14	13.547	13.98	17.542	34.742	26.4286	19.892	64.537	157.475	53.231	807.978	9.78	30.429	24.016	9.209	54.167	10.156	8.754	6.1154	36.791	47.125	40.947
46.629	194.345	43.321	127.138	5.8286	35.086	49.75	53.87	35.042	1296.49	28.75	15.942	28.368	19.871	12.357	19	195.933	9.92	10.848	2.507	3.8281	14.898	26.339	25.151	8.25	17.269	97.073	520.361	63.78	13.663	15.059	20.898	61.323	31.0476	35.6	60.854	151.45	55.769	833.609	13.22	21.98	16.387	11.224	52.952	10.311	7.877	8.1538	31.791	46.625	34.14
44.161	187.586	54.192	99.931	6.8667	44.5	41.923	61.844	37.583	1269.36	27.45	19.25	27.982	16.532	16.214	36.24	176.333	13.667	14.864	3.2254	3.9531	11.983	24.983	29.302	13.077	15.679	109.927	387.153	54.18	15.337	11.353	24.068	65.29	34.5714	55.338	41.756	138.85	43.692	784.435	10.68	30.122	21.694	7.373	53.881	8.333	9.614	9.0385	28.884	55.35	31.018
66.194	226.052	57.051	85.506	6.3714	44.357	47.942	51.935	39.271	1296.5	27.167	14.596	22.947	16.677	19.524	31.94	170.644	11.667	16.091	2.662	4.8594	12.22	22.576	22.283	12.462	15.346	127.182	441.389	56.24	25.465	16.98	24.237	64.823	32.3095	61.185	42.78	136.05	53.269	733.587	13.42	25.163	21.742	10.463	45.524	11.444	9.14	8.5192	27	38.25	33.509
54.806	339.759	66.679	113.391	6.8381	50.414	52.865	55.156	40.938	1286.5	26.333	16.5	26.035	13.726	34.69	28.04	141.733	12.299	13.439	2.1549	4.9062	12.22	24.932	28.245	4.288	9.295	117.691	622.403	52.2	43.767	16.353	22.492	104.339	35.5	86.554	25.244	159.475	52.673	661.37	9.56	36.49	21.161	6.313	64.738	10.044	9.123	9.3269	34.047	50.725	42.807
50.79	307.086	57.833	93.437	8.3238	52.686	53.173	57.844	42.229	1268.45	28.8	20.231	20.298	16.339	57.714	27.28	166.844	11.701	12.955	4.6056	4.3906	15.237	24.729	31.868	6.846	11.179	89.418	694.389	97.86	31.128	13.294	23.288	113.565	25.5	119.585	19.146	137.825	51.577	553.043	13.28	31.245	21.613	8.209	57.071	6.889	6.246	5.9808	35.512	47.925	39.018
67.419	462.19	58.821	124.276	8.9429	52.357	54.077	62.39	39.083	1240.83	26	23.442	28.404	20.968	62.81	31.22	199.356	10.92	14.591	3.3662	4.7656	12.932	24.237	28.377	9.058	9.282	88.491	600.944	107.12	43.477	22.255	25.864	104.5	27.881	68.185	17.707	140.85	61.346	569.913	9.98	24.816	21.097	8.194	57.857	10.889	5.807	4.9423	36.93	49.75	39.526
58.629	850.31	56.103	123.345	8.7524	47.429	60.385	56.39	39.375	1214.2	28.6	13.865	19.544	20.532	62.31	27.06	434.244	13.563	15.045	2.1408	6.0625	12.559	25.864	36.113	11.769	8.923	125.182	693.361	193.22	43.593	18.882	23.627	104.645	26.5238	41.338	22.415	144.65	46.404	453.609	11.02	23.796	21.823	10.224	47.095	11.422	12.842	6.4038	34.581	45.925	37.912
300.032	877.621	57.885	141.023	9.9905	80.2	60.423	61.325	45.25	1198.2	24.767	17.885	18.246	19.29	60.81	29.82	365.933	10.92	12.091	4.0845	6.25	15.542	23.119	44.038	11.269	8.192	144.509	475.431	289.26	46.709	34.431	24.441	86.677	36	30.477	20.341	132.625	49.154	425.957	8.3	31.469	21.952	7.716	48.452	25.378	21.421	6.8654	21.326	44.925	34.702
249.403	844.845	55.41	128.713	10.8	80.671	99.923	62.636	35.708	1135.7	26.667	14.385	21.298	19.839	36.952	29.34	352.067	9.471	16.091	4.6901	4.1406	13.373	24.136	44.377	9.365	9.872	155.673	308.347	413.2	71.547	54.765	23.237	74.29	26.619	60.231	15.512	135.175	49.731	373.717	10.88	31.673	20.177	10.194	55.119	20.089	16.93	4.3077	33.163	40.65	40.772
461.871	835.603	57.038	160.793	9.419	128.614	370.673	58.818	32.688	1087.83	31.367	17.596	23.386	18.548	65.381	28.08	482.089	12.747	12.636	11.0282	7.5625	14.847	21.966	58.377	6.596	7.962	149.4	212.306	385.4	75.43	74.529	24.542	86.71	18.1667	77.446	9.976	137.85	44.423	390.739	6.22	24.837	18.468	11.552	47.333	24.667	69.368	6.0962	44.791	51.075	45.211
545.903	954.897	53.269	220.644	13.7905	305.029	289.135	60.429	41.25	1008.76	22.017	16.231	24.544	16.516	83.071	25.38	669.111	10.195	12.333	13.1268	4.8594	14.407	25.661	62.868	10.904	14.462	151.345	151.639	306.28	85.663	86.902	18.627	69.613	20.1905	41.815	17.439	149.3	51.385	312.261	11.58	25	23.435	11.373	52.381	41.4	61.298	3.5769	47.651	47.6	55.912
748.613	948.31	59.244	199.667	19.7429	268.086	501.788	72.584	40.104	929.093	25.9	21.365	25.211	17.29	94.143	33.92	750.089	11.632	15.682	17.2676	5.1406	22.492	25.678	58.962	16.154	14.449	134.145	112.375	305.98	59.221	94.275	20.254	52.71	18.6429	127.046	9.683	137.7	48.385	219.022	14.4	26.143	31.435	10.925	48.619	70.822	111.982	9.0577	70.279	42.85	64.246
709.984	943.724	53.282	320.644	16.2286	402.686	465.327	88.571	67.271	855.802	28.117	20.25	24.018	22.371	121.19	32.4	695.422	25.23	14.576	21.5211	7.8594	39.763	26.814	77.906	14.712	27.436	134.109	83.375	482	52.907	123.294	36.339	44.032	17.4762	74.062	13.366	146.725	65.519	201.783	8.7	27.469	21.742	28.97	42.024	74.133	158.86	13.0192	146.791	53	83.895
614	1011.76	55.397	320.31	16.3524	332.929	342.75	289.571	61.667	781.058	25.317	21.827	23.158	18.21	157.786	35.84	787.733	36.644	20.939	30.2113	16.75	31.051	38.119	70.642	12.038	39.372	129.327	120.681	428.3	78.733	117.588	111.695	31.032	21.5	77.923	12.024	151.9	66.827	171.935	9.54	29.102	23.677	31.149	49.286	80.4	168.263	6.3269	242.233	68.1	124.684
461.629	1083.24	54.628	326.012	22.7905	364.714	332.269	577.26	94.083	733.151	24.35	21.808	22.14	19.032	168.452	35.22	997.133	72.839	33.5	29.2113	27.6562	71.678	45.763	89.736	14.308	69.09	127.527	121.972	413.42	88.372	141.843	174.136	30.081	27.7381	47.015	9.122	144.5	86.365	150.087	10.92	31.633	67.161	38.836	52.31	70.933	145.193	6.75	307.372	93.675	142.509
509.145	1093.43	65.615	386.195	20.3619	365.871	351	610.078	157.458	612.302	33.3	21.058	19.281	17.774	219.19	38.5	1130.76	104.609	27.03	37.7887	43.3125	91.373	49.644	99.981	23.596	127.962	156.727	121.292	483.1	61.547	108.804	174.407	26.823	25.381	33.815	15.683	134.875	112.615	105.478	14.46	54.184	123.581	82.851	59.262	129.8	159.982	6.9808	359.209	122.525	170.456
581.048	1022.97	66.038	305.805	17.4095	410.743	237.577	637.714	243.875	583.965	51.633	20.404	26.842	22.081	210.833	71.52	1076.87	104.609	30.742	39.2958	34.2031	164.288	71.949	114.849	31.269	140.436	134.691	119.292	398.74	39.581	119.706	181.017	23.484	24.1905	41.415	25.707	127.35	169.75	102.761	10.56	86.714	149.484	109.716	96.833	101.444	114.439	10.8462	454.372	119	169.386
746	935.362	56.423	310.747	23.181	335.086	243.923	738.325	376.062	518.907	92.433	21.538	36.807	22.194	183.786	99.58	1072	113.977	68.697	40.2535	41.5625	189.034	81.712	103.509	41.442	143.641	142.582	266.833	273.9	37.512	125.098	161.102	22.419	22.881	34.569	32.805	203.55	333.288	101.848	13.26	185.592	229.435	111.791	247.214	142.756	98.596	15.2308	591.628	179.15	174.667
573.774	597.517	55.026	252.713	21.1429	428.029	313.808	922.481	462.188	464.849	193.6	135.077	103	40.887	158.81	199.08	1013.96	131.437	122.894	41.3944	41.8594	218.78	92.644	94.396	57.538	158.936	150.909	274.639	192.54	32.233	113.078	123.847	18.677	27.6905	47.108	56.024	304.25	518	82.609	16.2	297.633	299.919	160.433	531.786	150.689	76.544	15.5192	597.233	167.375	274.404
620.387	630.328	74.09	281.862	26.381	459.514	196.692	954.896	444.667	431.709	296.917	284.212	154.614	72.016	134.952	216.78	891.356	132.954	135.97	39.5634	37.625	210.763	100.627	99.453	61.942	170.115	108.909	400.069	106.84	22.965	86.804	84.39	13.419	18.0476	16.646	71.585	322.75	681.096	72.848	17.98	426.735	377.742	144.463	873.071	147.267	57.649	18.4038	591.116	187.325	365.193
558.645	513.448	63.538	257.345	21.7429	304.229	248.173	849.338	373.958	414.035	293.7	237.673	131.07	137.468	123.714	249.46	867.956	157.862	170.727	36.2113	23.5781	217.831	103.729	77.906	70.077	158.551	87.891	379.569	101.08	15.302	67.882	69.695	15.371	17	27.415	69.049	276.15	707.154	62.804	17.2	458.224	312.355	138.597	762.905	155.444	76.632	20.9423	555.721	217.325	326.649
543.823	619.293	64.41	237.701	17.5619	497.4	283.385	828.234	272.896	342.337	213.417	191.25	95.965	98.968	73.048	252.02	890.2	167.057	161.636	28.8592	20.2656	173.763	105.627	67.849	53.962	126.885	68.255	279.333	137.82	14.081	52.471	126.932	14.29	20.8095	19.985	66.098	265.9	623.865	70.739	20.2	382.306	212	102.567	564.214	147.889	58.193	10.5192	580.465	333.725	335.228
600.694	846.466	69.128	203.287	22.0952	530.229	399.481	755.455	186.083	321.907	188.917	136.962	89.614	61.806	72.976	218.56	730.911	143.092	123.955	27	39.9375	181	97.407	95.925	46.808	137.333	54.564	233.375	191.56	22.453	55.784	132.153	12.532	29.8571	17.846	61.049	223.775	436.288	62.739	18.3	292.061	124.306	65.104	303.238	153.911	30.158	13.0385	515.721	350.375	344.947
680.419	874.517	67.167	155.069	26.9524	479.057	357.519	705.338	118.458	296	150.983	91.712	65.579	51.984	65.167	170.7	624.689	131.782	89.5	21.1127	41.3594	145.068	111.39	98.075	48.365	139.526	53.073	152.319	340.28	57.419	50.941	228.136	18.032	24	20.846	41.39	179.325	315.019	48.891	13.38	226.551	77.855	46.418	202.381	123.911	21.561	9.4038	435.163	310.05	321.965
729.629	1002.14	85.821	225.92	27.6857	396.6	214.788	594.805	91.708	418.36	109.983	72.192	62.737	39.29	64.429	124.28	452.689	115.862	70.955	17.8873	37.4844	132.915	83.356	90.585	28.808	157.679	66.982	119.625	384.64	80.698	46.804	188.644	23.355	25.1905	18.554	40.024	190.375	270.462	82.217	12.36	199.857	59.903	30.552	125.548	143	34.14	10.8654	468.837	256.6	303.632
670.129	904.103	135.513	205.621	29.9524	385.657	236.846	499.325	71.042	548.581	100.117	63.423	55.018	44.226	41.119	104.94	389.778	101.345	47.364	19.0704	30.6094	133.034	92.508	99.132	27.404	167.09	113.327	164.889	380.08	70.244	73.627	115.271	19.548	14.8333	18.462	31.634	169.825	187.885	134.087	7.72	170.327	39.71	22.075	101.333	118.467	26.965	5.6346	443	235.125	287.228
830.887	888.776	111.372	179.115	28.4286	346.957	190.346	386.429	60.667	716.558	78.8	43.077	45.667	63.694	34.905	73.42	276.2	84.115	35.667	16.831	25.6562	122.22	81.271	93.415	16.192	162.423	114.691	173.958	326.34	44.058	82.392	76.559	17.177	11.6905	17.4	42.756	150.925	152.846	185.13	9.26	136.163	37.935	16.433	87.976	109.022	16.281	6.4808	404.86	245.85	262
788.952	1066.31	102.833	170.437	29.8857	500.9	266.75	293.156	51.562	841.721	64.4	35.25	57.912	53.968	24.69	63.04	225.111	72.655	23.985	13.6901	14.9062	110.525	73.475	62.019	19.577	143.756	114.218	545.458	272.1	39.151	73.255	47.746	15.774	9.1429	20.046	43.805	150.8	105.231	211.326	8.14	97.306	26.113	15.373	68.786	96.8	12.018	6.75	309.605	215.25	213.211
585.21	1069.4	75.603	124.69	31.4571	488.757	184.481	220.558	50	922.407	57.683	31.481	49.316	51.919	22.048	55.26	196.978	73.46	22.152	13.1831	10.5625	76.78	50.424	57.604	19.096	138.385	105.436	718.569	273.68	31.581	72.549	42.458	29.194	22.9286	18.785	50.805	147.025	99.865	236.37	9.64	76.306	28.532	9.985	58.833	81.911	16.175	5.9615	226.186	160.025	176
643.823	983.276	73.282	114.494	30.8857	347.986	127.038	173.234	40.062	1028.94	45.083	24.038	39.86	40.016	27.81	42.18	171.622	64.529	24.5	11.9437	11.9531	67.508	63.186	59.434	18.5	113.077	85.091	599.819	254.58	19.267	83.549	39.39	77.065	27.0714	17.508	51.073	180.45	77.346	299.609	11.76	72.755	25.484	12.045	61.833	68.511	9.246	5.6154	196.558	115.725	134.526
545.645	805.569	75.372	83.057	39.181	487.571	92.981	134.597	39.458	1101.23	38.05	24.365	35.965	39.919	25.857	39.86	149.844	54.724	16.121	10.2535	6.9844	52.831	54.424	59.491	12.615	97.615	81.527	487.514	319.24	21.058	62.529	27.305	121.113	30.4286	19.108	37.22	199.675	73.731	426.804	9.16	58.204	18.016	8.672	51.333	50.822	12.368	6.4038	190.651	112.825	98.228
371.387	739.19	68.077	69.851	25.7048	387.057	75.288	119.052	43.167	1150.5	38.5	22.788	25.579	29.226	18.167	30.16	151.244	44.667	18.348	7.1972	8.3438	51.39	51.881	45.189	13.423	81.936	71.836	379.944	288.82	17.86	42.373	24.814	114.048	33.8095	16.492	32.732	169.2	64.577	429.609	10.62	48.388	22.984	9.612	46.643	40.978	11.281	8.1538	130.023	79.85	86.719
276.339	776.138	68.231	52.23	17.7619	293.943	61.5	106.779	43.5	1215.63	34.683	27.058	23.561	29.5	12.095	35.2	131.289	39.437	15.576	7.662	7.5781	42.593	39.576	42.604	14.404	61.641	76.473	317.569	208.44	13.058	34.608	24.441	110.371	30.1667	16.569	30.78	146.625	48.038	445.087	11.92	34.184	22.694	12.612	59.976	32.911	8.842	6.6154	122.953	74.45	76.93
243.71	628.052	65.987	42.379	16.6095	281.914	61.808	88.61	39.125	1231.35	25.65	22.885	20.93	23.258	12.095	33.6	141.8	30.701	18.409	6.1408	7.1406	31.169	34.949	36	7.385	54.308	89.236	242.861	185.6	12.558	27.059	27.932	88.032	25.2143	15.354	25.805	156.875	54.25	419.565	12.3	34.592	18.403	7.493	52.381	22.133	10.281	6.2692	98.186	58.825	70.263
164.435	468.862	96.769	36.126	16.3048	241.371	62.923	84.597	35.479	1264.91	33.517	26.692	22.632	17	28.5	32.1	137.244	33.552	20.106	5.2113	9.25	26.407	35.678	29.283	10.212	45.821	123.655	176.611	118.72	16.256	22.118	20.102	76.29	26.9762	16.292	20.951	144.85	49.135	517.022	12.16	39.49	22.919	10.328	54.69	23.444	10.877	6	94.419	58.475	58.772
125.71	363.466	108.244	52.644	11.7619	151.443	60.385	77.338	43	1306.38	33.867	21.5	22.298	21.258	19.476	25.54	144.978	23.805	17.621	4.662	3.4219	19.678	31.186	25.189	11.865	35.115	126.491	132.028	102.02	15.419	17.863	20.661	58.79	19.1667	16.692	28.439	154.525	58.173	521.065	8.78	43.429	19.097	11.716	57.714	18.178	10.351	4.7115	73.14	56.3	53.175
102.597	265.379	108.231	42.161	11.6857	144.4	63.5	73.519	36.271	1261.41	28.667	22.558	23.965	20.016	21.19	30.12	127.067	21.644	13.939	4.4366	5.5469	28.763	35.153	28.698	8	31.218	100.6	95.417	66.88	13.5	14.706	21.237	62.677	28.2381	14.231	19.073	120.775	48.635	526.087	9	42.143	19.274	8.672	58.214	18.867	7.193	4.8462	65.442	58.225	44.123
81.919	218.759	125.231	39.517	8.8	93.014	70.635	70.039	41.229	1273.67	37.5	17.865	22.86	21.645	19.833	30.38	116.822	19.034	19.939	5.7183	3.5781	17.559	27	30.34	5.904	23.974	100.527	89.042	58.88	13.709	19.314	22.763	47.355	27.5952	17.277	25.366	141.55	46.058	456.413	9.12	33.898	22.452	7.896	63.905	11.978	7.737	9.9615	61.047	53	41
67.968	169.155	101	33.782	9.8381	79.129	67.673	70.195	37.812	1325.39	29.117	21.788	22.404	22.629	17.667	33.12	121.689	20.287	17.5	3.2676	5.0156	18.305	28.763	38.811	8.904	21.077	98.618	68.194	56.38	24.663	12.118	20.339	36.871	26.0238	14.846	33.61	140.175	45.423	457.5	12.06	28.918	24.597	12.701	93.881	11.844	7.526	5.5577	46.442	47.75	32.018
64.484	144.672	83.09	26.425	11.0095	58.614	53.981	82.818	47.229	1327.39	31.883	20.635	21.351	21.484	17.786	29.44	116.2	20.046	15.924	2.2817	5.0938	16.966	20.797	33.094	7.808	23.026	74.364	87.583	47.5	26.64	11.765	20.305	27.194	18.2857	14.138	24.098	147.975	43.788	498.848	10.94	29.939	20.839	9.866	81.81	16	7.561	8.0385	41.837	50.55	35.579
64.565	115.207	75.372	25.287	6.7429	73.286	58.827	62.753	41.646	1303.07	28.9	23.808	26.14	25.016	26.238	29.3	200.511	13.563	17.667	3.0141	5.4531	18.61	23.237	31.604	8.423	15.756	113.145	103.389	81.6	33.233	17.098	24.593	34.355	8.6667	14.292	24.829	136	51.038	453.5	7.76	32.571	20.661	12.254	71.357	9.933	6.789	5.8269	41.93	57.3	39.702
61.468	118.621	65.692	21.782	10.7048	103.757	51.558	64.13	36.021	1290.35	27.183	19.019	22.877	15.516	22.524	24.6	162.711	11.782	19.909	4.0423	4.7656	14.475	27.085	39.623	10.442	12.641	123.2	178.792	145.04	31.523	17.902	19.814	62.565	11.5714	16.2	25.854	150.775	48.481	338.348	9.44	27.306	59.742	9.716	70.119	8.556	8.737	7.3077	26.023	50.375	33.175
143.016	145.638	68.385	28.529	7.6667	79.857	64.654	66.273	42.417	1235.17	30.667	21.25	28.211	22.435	17.333	22.44	148.533	14.08	14.742	2.9859	2.2656	13.22	26.102	32.811	9.538	15.769	132.709	153.056	269.28	26.291	21.882	22.729	47.21	16.2619	13.738	16.268	131.8	56.712	338.109	10.68	28.551	40.226	9.358	56.81	12.822	7.684	7.7692	32.488	49.35	35.018
116.532	187.207	68.551	55	9.4095	207.829	63.288	64.636	34.333	1216.2	27.783	19.692	20.965	19.468	23.286	23.68	144.089	11.402	18.061	2.5634	4.8281	12.186	26.746	37.811	8.058	8.641	189.982	177.236	222.08	25.779	21.294	17.864	48.419	52.7857	18.8	16.22	149.1	52.058	325.478	11.78	29.796	29.032	12.343	45.238	16.022	8.667	6.0962	30.349	46.525	40.088
117.355	162.724	67.397	99.448	11.3619	226.486	52.808	64.442	34.396	1177.66	27.933	24.115	21.509	17.032	28.69	27.78	145.089	12.598	18.409	4.9014	4.1875	13.983	23.39	38.377	11.327	8.962	225.982	123.125	257.94	27.895	15.588	21.169	46.016	56.2143	16.646	10.39	136.325	58.712	256.783	15.18	30.98	21.742	14.373	54.238	12.356	7.632	5.2115	25.744	54.15	31.509
181.355	457.138	69.026	102.207	13.3333	316.014	96.077	63.208	38.667	1077.2	25.6	21.635	20.596	18.306	32.31	33.3	126.4	11.23	14.424	7.662	5.1562	18.356	22.39	47.245	10.577	8.564	231.636	88.486	373.7	27.07	32.529	22.39	35.032	39.6667	18.677	17.561	143.95	54.365	225.957	17.36	24.449	22.21	11.761	66.429	17.289	28.07	4.5577	26.86	49.625	35.526
307.565	558.276	71.91	108.943	9.619	455.986	218.962	59.662	36.542	1033.43	26.333	18.519	20.737	19.468	34.214	35.2	124.733	13.379	18.818	12.9014	5.2031	29.407	23	59.075	12.058	10.641	225.364	72.167	413.44	35.058	51.706	30.644	34.565	32.8571	16.215	8.902	131.65	57.25	203.435	13.56	37.122	20.161	13.597	55.738	16.667	50.175	7.1346	29.837	43.5	43.842
453.387	622.276	78.808	123.172	12.2571	674.229	153.788	110	40.75	952.767	30.95	25.154	22.421	23.468	66.762	25.82	142.733	10.586	22.091	13.169	4.4531	22.339	28.39	69.509	16.135	51.103	210.691	61.125	320.06	42.872	112.784	35	16.71	29.2143	15.585	5.805	124.9	63.788	159.217	8.18	33.265	33.194	7.97	53.119	20.6	89.421	7.6154	50.302	46.15	38.579
488.371	666.793	89.885	110.034	17.2667	729.829	188.692	95.545	21.042	261.419	25.2	7.173	38.561	9.887	84.19	10.44	222.622	11.402	7.212	12	5.1562	10.915	16.576	42.792	0.788	44.487	118.945	59.597	401.92	36.291	108.392	40.458	29.21	25.0714	17.369	11	141.75	71.365	122.13	14.66	31.878	39.629	12.507	55.976	21.689	111.789	7.4038	60.512	45.525	41.386
682.613	598.569	99.154	103.402	15.8667	728	206.538	112.61	36.25	542.384	32.367	11.308	29.86	20.919	108.643	21.08	802.911	10.195	14.682	12.3944	18.3438	19.136	26.949	75.83	13.865	60.705	104.527	48.944	381	62.814	106.333	76.932	18.532	9.3333	18.662	20.146	140.375	73.25	139.239	7.78	30.755	42.597	20	57.69	52.733	125.281	5.7885	152.721	66.175	46.772
741.129	1027.07	123.641	100.816	13.4571	454.457	279.904	118.974	34.521	545.128	30.483	15.212	27.93	18.403	88.405	50.76	803.222	14.966	28.591	21.2676	42.3906	51.492	28.068	84.698	16.442	73	149.055	62.083	532.86	65.395	114.118	106.593	13.903	10.0476	21.508	16.878	161.325	92.596	86.196	18.64	37.571	83.79	45.507	61.619	62.133	161.772	8.1538	209.419	105.025	81.596
870.129	1030.67	129.308	92.414	12.9143	692.057	345.981	363	54.042	530.907	36.867	12.654	31.298	19.097	70.357	134.06	827.267	19.011	51.379	23.507	44.5938	76	35.847	81.509	24.865	93.641	141.018	38.653	246.56	123.953	123.235	147.458	10.613	10.9286	19.462	12.049	125.35	118	79.478	20.5	43.306	162.452	97.463	49.405	50.422	143.544	8.1346	303.465	118.45	99.404
893.71	834.983	146.654	73.103	19.619	497.186	433.173	363.519	66.542	463.791	35.15	16.712	28.035	14.919	52.286	186.16	803.089	31.598	70.576	25.5634	54.6719	106.559	53.881	68.925	32.712	122.231	182.218	70.236	282.2	62.14	120.098	182.186	16.355	5.0476	14.431	22.146	137.775	173.423	82.261	14.04	75.755	204.452	99.866	65.381	69.689	145.316	8.4808	395.86	122.025	124.789
871.919	920.328	133.987	87.954	16	442.771	319.577	506.455	106.75	397.023	44.483	20.231	47.965	15.339	34.905	219.58	766.511	51.46	126.652	23.1549	62.0625	134.78	59.814	71.075	44.75	152.731	155.618	62.764	185.84	55.512	109.451	141.983	15.226	5.7857	20.831	44.488	204.475	239.192	74.848	27.84	110.408	196.677	117.597	110.071	65.267	109.298	17.1346	493.395	132.025	128.982
736.823	905.569	150.103	89.851	12.6857	539.557	490.423	532.636	163.438	387.209	52.783	17.365	81.86	15.758	38.857	226.6	685.644	85.931	189.258	24.5493	59.1562	149.881	63.136	64.868	45.923	171.872	165.764	58.458	164.34	35.035	98.804	124.017	13.161	6.5952	17.938	74.561	600.325	372.5	68.043	22.42	262.673	294.597	134.313	204.024	99.111	80.772	17.6154	513.93	146.575	202
888.403	733.069	115.936	66.943	23.181	441.957	497.865	623.597	535.75	372.035	157.7	47.308	151.579	56.468	25.405	261.82	612.956	105.805	203.5	33.1972	79.2188	167.356	71.339	62.774	55.942	185.59	167.618	70.75	105.06	26.465	90.549	116.288	16.71	5.3333	20.938	89.878	845.65	524.808	78.804	42.12	364.694	332.726	162.299	495.238	98.556	54.018	22.3269	589.14	134.075	218.649
863.048	603.052	99.09	101.092	22.5905	433.957	541.038	727.584	625.542	341.814	336.033	126.038	237.649	97.355	30.929	290.5	520.311	128.103	184.606	25.4507	65.4844	182.508	103.102	57.792	59.25	178.436	140.491	182.458	94.24	24.826	89.98	76.254	16.435	9.619	21.092	91.341	895.175	687.615	72.978	50.6	498.898	291.952	152.657	727.69	89.467	35.193	35.3269	606.86	193.55	264.526
702.597	434.517	160.654	72.828	20.8952	345.571	378.385	717.948	643.146	321.605	534.917	213.731	284.947	125.839	37.214	243.32	611	133.471	201.348	33.4789	63.9844	185.508	121.508	64.358	63.038	168.333	131.364	494.458	70.26	18.698	72.588	65.305	11.113	12.7381	18.185	86.927	745.875	855.346	70.304	49.66	322.898	245.597	167.493	901.762	78.244	35.421	26.5962	659.581	247.025	355.649
420.21	274.655	118.936	53.31	13.0476	230.257	286.308	721.091	505.854	283.535	519.317	202.423	294.246	185.855	25.452	237.5	484.178	154.943	172.394	31.3239	52.7031	176.424	122.881	55.094	76.462	160.09	116.891	514.875	61.56	12.209	67.137	71.949	10.065	10.0238	16.308	73.439	652.075	895.346	73.913	39.06	602.429	251.5	138.985	879.31	90.067	23.684	40.9615	617.279	327.425	302.018
543.484	260.397	160.59	89.161	11.9238	465	492.173	606.117	400.583	253.547	429.017	184.308	234.526	168.661	26.238	227.82	459.333	152.862	156.242	30.662	39.2031	159.407	122.831	49.585	67.173	151.346	108.509	361.264	59.94	14.895	76.157	100.712	9.823	9.0476	13.4	67.463	540.15	795.885	66.13	31.34	515.367	193.048	97.134	641.476	62.111	65.281	32.6731	629.698	358.85	337.175
385.21	490.603	127.103	94.506	15.819	539.129	441.692	697.143	421.792	222.686	359.75	144.192	214.86	127.21	21.238	207.4	433.644	167.368	150.091	21.7887	46.1562	132.271	127.305	64.623	66.962	153.051	126.982	222.417	53.56	13.477	79.255	103.102	9.161	7.6905	12.769	62.537	438.775	713.327	60	27.06	494.939	163.065	84.328	414.952	88.4	64.246	30.4423	611.349	379.675	390.333
405.645	573.759	141.513	80.943	19.1143	537.214	470.942	740.403	311.583	211.535	281.467	94.077	160.14	83.516	39.643	152.74	347.089	142.989	139.379	24.2817	31.8281	108.661	135.458	86.83	60.808	149.577	173.764	160.681	59.62	38.163	60.863	176.017	13.403	10.1667	19.169	53.39	420.65	556.192	64.196	18.98	401.449	95.419	71.075	221.143	101.822	70.947	26.1538	701.372	422.05	399.684
632.516	694.621	179.256	65.77	20.9619	556.214	492.654	630.351	283.938	227.14	253.283	77.288	123.719	54.532	26.167	119.7	269.733	123.414	135.97	21.9718	45.6094	87.814	119.203	89.585	69.423	127.397	150.891	102.958	173.46	72.709	56.961	200.814	11.355	6.8571	18.785	40.927	353.1	423.192	81.239	15.94	323.429	64.613	49.567	151.714	93.6	54.298	17.0769	630.279	371.95	294.281
658.387	1124.47	149.09	51.805	22.3333	504.543	360.635	513.299	182.188	271.349	194.783	62.75	105.368	48.016	19.405	95.68	202.511	117.655	100.348	17.3099	42.9688	60.525	119.169	72.717	65.538	126.641	155.255	75.472	161.56	113.965	46.353	230.271	11.79	5.4524	16.092	30.39	274.475	289.442	57.065	15.1	232.673	51.113	35.403	115.476	82.889	23.368	16.3269	496.744	395.7	272.649
785.387	978.293	184.974	41.908	27.4952	640.729	268.288	399.286	147.229	383.419	153.817	44.788	100.404	39.968	24.405	76.96	171.133	95.678	62.47	17.7606	37.6562	69.339	106.814	60.377	48.442	111.256	177.6	72.347	121.04	144.733	52.51	185.661	12.532	6.0952	15.677	44.22	256.9	215.5	80.63	12.58	207.388	35.323	23.687	84.048	94.8	19.368	13.6346	456.023	320.075	223.298
708.823	1177.48	213.321	37.805	28.2476	546.071	431.212	289.974	169	468.674	131.1	31.019	74	47.21	15.786	67.56	151	83.471	47.561	12.0986	33.25	75.136	89.983	70.792	39.269	94.872	137.727	103.514	142.46	140.93	40.902	118.525	16.403	3.0238	16.631	43.61	213.7	170.462	117.696	9.84	179.163	30.29	17.313	64.905	106.911	12.211	11.3654	438.023	287.425	189.456
615.177	1179.28	218.077	34.207	21.9429	577.457	361.269	243.948	133.458	625.64	113.233	35.308	70.842	36.032	20.167	53.84	136.267	70.782	32.924	12.6761	29.9844	65.305	89.746	61.491	23.731	75.09	120.2	83.986	160.54	130.326	51.412	76.797	24.597	4.619	16.031	39.683	185.825	133.346	185	17.46	129.776	29.887	14.507	68.833	112.911	10.035	9.3077	338.163	238.875	154.035
502.613	1190.59	184.551	28.08	20.2571	651.186	316.865	182.974	95.729	732.616	89.367	27.692	58.158	31.661	17.31	37	144.622	65.356	22.273	9.9577	23.2344	47.525	85.983	50.132	30.904	67.5	140.655	63.236	205.3	97.302	40.745	57.102	41.081	4.7143	14.538	49.585	215.125	94.75	225.087	14.12	100.449	26.565	15.06	65.19	85.978	8.105	7.3654	275.186	157.575	109.316
469.903	1243.53	177.987	22.943	20.0381	560.829	262.923	156.169	76.125	855.035	74.483	21	52.825	37.919	17.429	33.6	139.467	54.195	24.076	7.5775	16.1562	45.78	66.237	46.132	18.481	52.872	126.836	85.972	193.5	70.291	40.667	43.288	41.984	9.6429	14.785	41.366	198.9	79.923	259.065	9.54	85.816	26.484	7.746	57.167	73.067	5.877	10.5	231.721	140.425	88.246
472.29	1249.09	184.244	30.943	17.8857	379.357	198.827	122.052	53.083	938.267	58.183	22.173	38.404	29.581	16.405	36.44	129.733	43.391	17.258	7.0986	10.1094	69.051	57.102	47.189	17.827	42.41	135.891	103.347	191.92	49.128	38.745	29.932	55.629	12.2619	18.923	30.098	192.3	85.596	337.435	9.42	61.51	21.177	13.955	48.571	59.556	10.491	7.9615	191.535	128.125	84.947
406.677	1194	157.59	31.161	22.1429	455.286	174.692	109.675	48.979	1025.93	58.75	21.462	38.632	66.597	14.524	31.88	141.222	40.954	16.182	6.1831	9.8438	64.373	50.661	37.547	16.481	32.141	132.455	81.014	166.06	51.523	31.784	27.797	84.968	13.5476	21.215	31	204.575	67.923	340.826	9.5	50.918	24.097	9.642	52.548	46	6.667	7.4615	155.209	139.125	76.193
313.903	1087.81	128.577	32.08	13.3429	495.671	112.077	87.636	45.417	1094.13	47.117	19.75	35.825	54.516	15.214	26.38	127.156	32.621	16.136	5.0986	7.1094	66.932	50.186	38.189	13.365	34.474	120.636	72.444	175.26	51.791	28.667	26.949	80.258	16.0238	20.569	25.683	217.925	58.423	414.348	17.42	50.224	21.145	9.179	50.119	34.733	7.316	7.9423	145.326	93.625	68.632
274.984	869.172	113.513	28.184	11.3619	320.343	86.173	78.494	42.562	1162.84	39.583	17.981	31.632	36.371	21.976	26.5	138.244	29.839	18.258	3.8028	8.3438	47.661	47.661	37.396	9.25	26.154	99.109	72.514	131.7	32.267	20.353	26.576	59.403	13.9286	16.462	18.049	169.3	52.808	417.283	8.74	42.061	17.774	8.418	49.905	36.089	8.789	5.3654	97.605	90.375	60.07
255.452	693.431	90.923	23.989	10.6476	271	77.288	72.442	49.417	1213.83	38.75	18.846	31.877	33.645	17.238	27.06	120.022	27.414	16.379	3.6338	6.2344	38	40.034	29.811	7.365	20.359	67.218	72.5	92.06	38.023	23.098	25.085	70.129	11	25.077	10.341	163.725	57.538	392.522	7.54	49.653	25.629	7.582	54.81	25.844	10.158	6.6923	105.233	67.925	54.526
238.661	802.483	105.41	24.46	13.5143	266.886	69.827	74.909	46.771	1248.84	34.333	17.442	26.351	28.21	16.452	26.32	133.911	24.264	18.545	4.1549	6.125	22.322	32.237	33.566	13.115	18.551	50.691	76.667	126.24	39.709	18.373	21.169	73.129	11.1905	33.123	19.756	190.05	55.558	413.609	11.02	44.612	26.29	10.642	43.667	22.044	12	9.4808	91.465	66.025	51.263
151.435	640.207	102.769	42.218	11.1238	168.543	59.827	65.857	42.854	1269.69	31.217	19	24.439	23.968	17.476	30.18	127.8	23.563	19.197	4.0141	4.1094	33.576	36.508	28.679	11.346	15.487	54.727	160.042	88.9	47.512	19.098	21.542	61.694	7.1667	22.908	18.659	179.9	47.058	439.609	10.1	34.224	21.435	10.343	55.143	17.711	6.298	5.1346	56.233	57.475	35.211
118.242	491.414	109.333	50.793	9.8857	148.757	48.115	72.325	40.292	1289.07	30.967	22.058	27.807	24.823	19.286	26.22	119.133	19.46	19.258	4.5775	6.1406	31.39	29.407	36.34	8.923	16.218	46.982	143.569	90.84	30.919	15.059	24.746	51.032	6.8571	36.692	27.073	179.025	57.058	375.37	11.22	38.449	24.355	11.239	53.667	16.333	5.877	10.1923	53.581	63.925	35.912
86.839	380.776	124.423	46.586	9.7048	136.057	63.635	62.221	39.042	1279.78	34.117	19.346	27.684	17.371	26.429	30.8	128.911	21.023	20.015	4	5.8906	35.593	26.085	33.075	7.442	13.385	36.055	154.153	63.28	25.349	17.569	25.864	37.274	6.3333	29.062	30.415	212.8	49.365	390.261	13.86	37.327	23.581	10.194	60.929	14.822	8.895	5.5962	51.953	50.8	32.228
77.806	268.897	113.372	61.241	6.5238	150.629	60.577	72.013	35.438	1276.29	35.3	22.212	28.667	20.887	21.333	29.1	115.178	13.977	16.894	2.5634	4.2812	60.203	25.186	35.283	10.385	13.487	50.873	157.986	68.2	23.221	12.235	23.644	45.516	4.7619	15.385	21.756	176.225	56.481	387.761	10.5	35.408	19.194	11.149	53.071	13.067	9.421	6.0385	46.302	54.525	36.491
69.661	553.483	116.885	48.977	8.6857	112.1	56.769	66.623	36.167	1253.26	36.017	22.481	27.877	19.984	19.214	30.4	137.622	14.092	14.803	5.338	6.375	44.915	24.61	27.698	8.481	12.321	84.364	104.875	78.68	21.663	12.353	20.831	56.452	5.3333	19.246	10.317	173.2	50.365	365.913	7.74	29.429	20.774	9.119	63.405	12.444	8.211	6.1538	46.372	43.9	30.193
266.855	473.172	103.795	37.701	7.7524	103.671	57.942	65.818	45.812	1218.2	28.917	20.269	25.789	18.065	13.929	34.5	113.4	12.782	14.045	3.8732	6.4844	31.22	22.237	31.019	8.115	9.679	101.927	89.611	132.4	18.384	19.588	21.407	44.484	5.7619	17.277	18.878	156.225	50.135	320.196	10.6	28.02	22.645	10.507	52.214	10.156	10.421	7.5192	34.512	51.6	47.684
216.871	415.448	156.756	37.494	9.0095	181.457	71.596	60.701	40.729	1145.27	34.7	18.173	25.596	28.177	15.833	37.6	109.956	15.023	16.712	3.0563	5.5312	33.695	29.831	37.509	9.538	8.051	99.564	91.667	121.74	18.163	21.216	20.169	40.952	8.619	16.308	13	145.825	51.058	298.37	9.74	32.367	24.21	8.358	63.571	9.333	8.368	11.3846	31.186	57.775	41.404
172.161	675.172	143.692	68.552	12.219	240.986	52.981	60.857	32.708	1074.76	27.633	15.788	26.649	32.823	15.429	21.08	116.822	13.011	15.591	5.831	5.375	23.119	24.203	47.717	13.288	11.59	122.018	95.597	150	17.535	59.196	22.78	54.565	7.0476	17.369	14.098	144.725	53.673	221.391	9.56	42.612	23.903	12.91	46.881	10.044	10.649	6.8846	26.395	44.225	42.912
444.758	906.276	114.282	82.425	19.2095	163.486	176.288	60.584	42.583	994.558	32.717	18.827	26.105	63.339	15.762	26.3	126.489	12.563	17.818	5	4.9062	27.271	29.814	53.868	14.173	7.551	142.382	105.375	117.76	24.105	66.157	32.068	66	9.9762	16.538	9.39	146.9	47.5	195.478	12.26	34.429	24	9.537	47	11.133	8.982	5.0769	29.628	49.775	30.754
590.113	1012.5	119.641	84.126	23.4857	276.529	344.019	73.169	41	918.093	30.283	21.577	22.667	69.081	15.667	29.06	124.978	13.402	21.015	5.7606	6.5938	29.186	27.475	61.415	15.385	22.833	106.127	80.083	214	18.872	72.059	36.661	56.065	8.4524	14.615	10.122	153	57.462	159.783	10.26	32.469	21.887	11.955	45.857	12.911	17.579	8.75	40.419	50.325	35.439
475.532	902.31	126.731	81.034	19.2476	418.814	443.577	218.922	102.396	844.698	27.05	19.365	23.439	99.645	27.571	26.3	110.511	13.701	26.455	8.8873	9.9688	32.831	26.322	94.792	18.154	23.692	117.036	69.431	185.1	16.791	69	76.831	53.339	4.5	32.908	8.39	136.775	77.712	117.957	11.9	35.082	23.468	10.075	54.857	33.667	26.632	6.5	47.488	47.075	32.491
573.742	979.862	124.538	96.149	19.5905	491.5	511.904	224.857	103.042	768.64	32.417	19.808	21.614	122.371	44.738	30.92	127.089	16.149	26.727	9.0423	19.375	28.847	31.153	93.528	27.885	29.333	108.745	62.958	191.9	34.523	94.922	124.119	44.274	4.6429	23.323	7.561	142.15	78.231	93.609	16.9	34.082	27.306	15.896	63.929	40.356	40.07	6.3462	76.907	43.3	37.053
482.065	951.724	110.936	76.506	16.3714	531.6	736.769	217.416	79.604	681.105	29.583	14.865	24.544	107.081	62.667	32.24	160.4	17.874	31.652	14.6056	22.9219	55.271	34.441	136.34	30.135	21.897	92.836	58.069	173.42	44.674	84.235	184.644	33.774	5.2857	20.369	15.268	125.25	100.077	102.065	10.62	43.306	43.419	45.806	49.667	41.378	75.351	10.8077	145.791	58.7	46.088
576.774	920.552	103.846	94.368	12.6952	572.829	554.135	481.507	113.042	618.709	27.117	22.442	27.719	80.887	63.976	33.8	169.933	19.598	26.091	22.9718	33.0938	81.356	44.559	131.208	43.904	28.385	90.109	52.556	305.68	47.756	88.804	299.254	37.968	5.881	34.615	9.439	130.725	126.135	98.261	14.44	40.531	49.516	56.701	50.381	54.533	93.158	8.6538	189.233	56.375	49.579
551.323	1083.1	86.859	82.805	19.5238	435.257	415.519	531.013	202.625	538.128	27.75	21.25	30.035	55.774	50.167	29.48	259	24.563	39.818	26.3239	38.5312	98.814	56.051	132.094	51.673	41.436	98.036	50.5	309.18	43.477	65.275	281.525	26	5.5952	22.585	8.976	136.7	163.058	81.848	13.16	75.265	66.984	52.791	55.214	78.133	106.035	20.0577	240.558	85.5	60.737
727.871	1058.1	75.128	85.713	17.5619	501.329	295.5	522.792	335.688	485.163	31.817	21.423	27.684	43.742	94.476	36.76	536.689	43.862	45.576	24.5634	51.4844	154.814	61.576	147.943	49.808	37.872	82.127	67.736	241.1	43.419	62.961	257.61	28.548	2.3095	18.831	14.195	130.675	201.365	80.696	23.16	101.653	122.177	64.313	59.167	76.956	81.702	18	291.465	81.225	62.439
712.226	984.983	69.551	95.471	22.8095	392.429	252.75	640.558	514.542	441.093	32.517	18.962	35.754	41.339	64.095	28.46	528.311	64.816	49.409	30.0845	42.4375	160.915	67.525	116.868	55.577	42.756	87.164	114.542	222.76	33.035	50.451	260.729	23.048	4.1429	19.862	19.341	153.175	315.385	52.174	46.68	205.653	204.484	138.179	119.214	70.644	62.263	18.1346	461.837	78.425	73.053
733.887	954.379	73.782	91.299	37.0857	254.6	401.712	670.831	591.771	409.535	111.317	70.846	90.298	53.516	91.119	48.02	635.111	71.126	75.788	41.7183	56.0625	184.051	77.119	140.887	58.365	57.603	110.4	164.792	164.46	27.081	58.412	156.288	19.645	5.2857	17.8	24.463	268.65	490.308	63.413	58.62	337.184	238.581	152.821	227.405	91.844	66.158	23.2308	555.86	90.925	87.772
484.774	600.121	60.808	59.31	27.6667	255.243	288.75	639.013	586.75	389.523	162.867	82.288	102.456	58.565	119.929	73.18	645.978	75.506	79.515	35.831	57.4844	158.017	86.017	153.906	66.923	72.705	99.945	118.556	136.46	22.128	57.49	102.237	16.79	3.9524	15.354	29.22	330.6	705.058	45.826	64.06	432.755	281.081	148.343	493.81	88.933	42.246	28.4808	559.233	133.6	131.368
425.371	558.328	62.897	117.08	27.3238	355.429	239.654	661.883	482.104	335.5	247.967	121.692	124.158	138	131.714	92.46	726.489	82.931	101.379	36.4225	46.9219	193.119	108.186	121.774	76	77.231	81.364	88.806	91.62	20.291	45.333	86.475	13.339	3.8095	16.015	66.146	511.675	846.635	50.696	85.68	513.918	252.306	141.731	859.714	85.8	21.561	37.4808	589.698	212.025	143.158
317.565	469.362	78.244	100.241	21.2857	261.857	204.288	581.377	433.604	277.872	444.85	167.404	127.439	190.323	99.452	124.14	671.533	109.057	79.636	34.4789	33.6562	171.153	114.085	108.698	74.923	73.103	78.745	78.319	71.7	15.953	50.569	97.763	13.742	4.381	17.6	63.951	490.925	929.673	39.783	90.74	662.98	296.726	136.254	903.095	101.533	13.947	33.9808	629.209	179.35	182.105
269.032	313.138	87.038	76.862	23.8	356.571	381.538	548.325	385.125	269.198	574.933	233.058	136.439	199.226	93.857	159.3	570.2	101.115	64.682	38.7183	38.7812	166.864	128.983	132.17	69.923	91.692	92.164	277.236	63.48	16.395	60.235	91	13.629	1.7619	16.246	81.024	517.875	1009.19	42.413	85.24	654.306	249	153.597	942.143	116.244	16	47.5385	642.767	256.325	256.789
312.532	254.569	116.462	90.701	21.5619	337.571	445.769	404.013	320.375	224.105	531.8	222.962	144.351	189.613	73.429	150.94	703.111	105.931	64.788	28.9859	32.5156	124.627	141.102	120.057	69.538	94.436	95.218	402.153	57.14	10.628	57.588	72.441	10.742	5.0238	17.108	60.78	445.675	970.654	43.435	96.8	713	172.194	145.597	935.238	89.511	17.965	53.1538	624	291.65	275.702
352.065	370.414	138.705	56.448	28.1524	209.443	518.423	322.273	269.062	213.651	502.483	161.288	144.175	190.726	61.857	201.56	687.933	125.529	96.833	32	34	108.22	140.034	122.302	69.635	93.487	77.273	294.458	65.06	15.36	51.471	117.966	13.613	4.5	17.262	42.78	368	1043.96	42.543	101.66	762.143	166.097	136.537	862.857	106.644	24.649	49.1154	611.116	368.825	296.158
482.742	611.81	127.244	70.908	30.0667	168.214	649.981	266.805	210.5	184.221	451.467	159.615	159.105	203.823	44.095	164.58	669.889	118.954	97.727	33.9437	30.0625	132.22	143.983	120.038	79.365	103.936	58.782	197.764	49.3	10.163	51.529	103.136	9.871	2.5476	20.2	39.561	346.2	1061.19	54.457	94.8	757.776	144.419	98.358	923.095	116.8	17.193	59.2308	605.116	492.4	355.719
479.081	837.879	156.269	109.747	36.2	279.7	550.115	206.234	224.708	163.733	417.783	111.596	157.596	203.677	23.119	144.52	565.067	126.08	97.924	34.0563	27.1406	131.424	153.068	93.113	77.962	83.321	79.691	125.542	46.68	9.698	38.431	122.729	10.29	5.7143	19.646	39.171	355.75	1044.33	43.587	79.32	684.918	141.903	61.716	797.619	117.6	11.719	46.6154	624.791	484.8	276.684
418.177	988.379	170.333	89.31	38.6571	239.5	635.635	167.065	170.854	161.756	376.183	142.558	150.667	217.726	22.667	144.38	551.844	119.931	80.333	29.2817	34.9375	92.034	160.102	100.34	78	87	88.345	89.292	51.3	12.267	39.353	110.22	14.113	4.0952	28.262	48.122	360.1	1055.67	49.565	50.58	807.041	111.21	56.552	813.286	134.222	17.807	56.2692	599.907	496.475	337.386
505.613	1077.48	152.551	97.46	45.7048	256.5	483.885	135.753	106.729	144.802	426.733	113.019	169.965	247.855	21.905	120.92	500.4	118.138	78.697	24.8592	27.8438	68	155.186	93	72.327	67	66.545	72.042	49	10.593	54.804	108.678	12.419	3.3571	20.785	38.293	314.35	1017.56	46.043	55.9	779.531	139.839	66.418	829.524	124.689	29.211	62.3077	615.628	538.125	396.439
552.177	1115.74	127.744	61.425	47	306.129	503.519	140.727	109.104	141.593	332.4	127.365	185.281	203.032	24.381	133.04	398.356	133.747	88.076	26.1549	33.9688	44.356	153.458	86.453	87.769	70.423	53.927	72.653	47.22	13.558	59.941	126.627	11.774	3.6905	19.6	24	255.85	962.942	49.609	80.9	773.898	106.468	39.478	903.381	120.733	20.386	63.9423	545.047	536.3	382.351
395.806	1038.67	131.128	75.69	35.781	328.871	414.846	119.935	75.396	131.058	329.783	88.442	197.175	155.597	25.262	132.14	502.933	120.057	142.47	24.2535	32.9219	32.169	167.119	107.792	87.596	60.077	52.818	81.625	55.44	11.442	78.471	174.797	8.29	4.0476	20.631	27.341	208.2	1004.23	44.022	84.88	824.735	108.661	35.209	824.786	131.689	17.193	68.25	553	495.7	413.088
345.371	1197.98	156.667	70.092	31.7619	342.414	487.692	116.571	59.333	134.535	283.517	95.885	213.175	178.032	32.357	117.5	583.467	116.816	115.561	20.8169	39.2812	34.186	150.966	115.17	89.673	48.59	58.091	93.472	47.8	12.965	67.922	118.559	10.29	5.6905	15.754	29.976	210.05	1018.5	53.674	77.58	752.694	80.355	36.224	819.857	98.844	13.035	55.6731	550.023	591.45	334.474
442.355	1114.29	124.141	66.402	35.4	288.043	457.231	148.961	48.438	127.384	237.4	79.442	229.333	189.806	24.952	126.12	505	122.885	111.515	21.9718	32.2344	41.424	153.458	118.132	73.327	56.731	52.509	66.194	45.34	13.465	95.471	87.61	12.468	4.9286	15.477	46.488	187.85	938.115	51.87	100.22	757.796	91.903	28.194	807.167	103.978	15.298	62.3462	455.977	616.625	332.526
502.258	1012.19	119.179	61.724	29.7429	323.614	341.481	135.507	44.688	122.837	209.017	85.038	263.333	179.016	27.857	100.64	449.311	136.874	85.53	20.7746	34.8125	43.458	165.864	125.434	80.865	46.949	49.6	88.569	50.64	14.709	94.451	118.559	10.774	2.9762	93.769	81.073	212.125	911.904	46.043	99.76	768.224	98.323	20.522	877.881	100.467	47.158	67.25	506.674	685.3	349.895
375.887	953.69	90.346	62.943	28.5524	290.743	404.212	110.442	45.958	116.895	236.583	100.654	258.719	153.968	31.143	89.18	530.111	146.057	72.121	17.7042	27.7812	55.847	189.22	106.736	81.115	54.218	38.909	66.333	50.78	13.686	84.314	127.068	6.935	2.5714	64	73.439	242.2	893.288	57.109	96.58	753.367	97.758	17.403	814.738	104.289	41.807	57.4231	502.791	669.025	374.561
257.048	951.431	82.321	62.724	22.619	228.6	303.481	94.649	42.688	117.756	222.317	89.462	212.018	136.839	20.881	101.72	540.644	141.563	80.682	18.3239	28.4688	83.356	177.847	101.943	84.596	46.231	35.255	64.264	39.34	13.14	74.176	116.847	6.048	4.5952	42.985	56.659	236.9	89.808	110.37	43.56	735.776	237.806	30.657	557.452	66.378	22.193	36.8077	489.047	353.55	267.982
170.065	810.603	107.513	55.632	22.8857	284.943	398.231	87.896	42.25	112.256	212.75	58.865	259.632	137.097	25.19	103.8	488.244	137.678	90.303	21.3803	19.4375	64.102	183.475	99.321	77.635	34.987	34.109	56.181	43.88	14.477	69.608	161.847	10.613	3.4762	25.631	63.78	305.35	721.5	71.457	83.94	832.816	233.726	27.075	587.429	77.578	33.667	47.8654	394.674	564.725	302.07
136.952	669.207	97.282	38.172	17.4762	273.986	335.288	109.416	36.521	110.093	169.117	44.346	218.947	154.194	23.095	69.76	375.911	133.092	90.455	17.7746	26.7188	52.576	180.678	89.849	88.135	42.423	29.055	169.444	51.8	18.151	93.039	104.78	12.274	6.6667	26.954	48.488	295.825	669.635	56.152	108.68	816.061	183.065	27.552	659.262	80.267	46.667	53.0769	409.419	629.675	282.596
105.532	541.638	86.346	45.759	13.2286	261.314	290.5	93.857	40.75	112.744	159.5	45.365	220.877	137.371	30.405	66.98	307.089	139.69	87.712	21.1831	18.1406	65.712	160.746	79.868	89.231	55.974	33.2	163.806	46.36	15.291	90.137	85.559	12.468	3.0476	22.031	32.195	251.075	738.154	49.674	124.26	783.857	140.452	17.313	659.143	93.711	75.211	54.4423	471.884	559.35	286.86
81.097	437.586	110.782	37.782	10.5714	208.671	426.788	75.61	33.875	114.407	164.05	33.731	209.123	122.597	36.548	62.9	429.911	133.586	121.318	18.5493	18.3281	51.729	159.119	109.415	89.865	52.705	24.564	122.597	48.82	17.267	77.078	118.237	14	4.2857	26.2	26.049	238.975	731.615	52.935	95.96	706.429	156.597	44.269	619.524	97.289	67.053	61.8462	442.419	651.675	251.561
73.613	345.81	91.013	30.46	9.0476	198.757	377.365	76.61	34.958	108.407	147.317	33.538	193.526	115.484	50.19	75.64	572.444	117.322	125.364	18.4225	18.8906	40.203	145.085	88.774	88.962	80.244	24.164	92.361	45.34	14.453	71.176	96.797	9.629	5.2857	20.8	30.195	210.025	742	65	105.9	700.02	140.161	25.806	526.19	97.644	38.263	63.8846	433.512	597.75	257.368
57.226	241.397	85.308	26.529	7.7905	276.871	434.288	75.701	42.729	110.849	151.033	26.981	177.14	166.677	38.429	95.54	534.867	113.241	139.045	18.8732	15.3125	26.712	158.254	111.434	76.827	78.564	54.691	74.069	47.36	12.419	61.118	101.712	11.306	4.1905	17.538	31.439	159.925	676.038	53.935	104.62	723.959	173.806	32.836	532.714	104.911	22.93	59.2692	370.372	616.175	242.754
57.855	266.828	114.962	33.713	5.3048	183.057	288.212	69.714	39.896	104.744	131.35	33.615	195.526	161	37.905	69.14	451.333	110.966	124.621	17.9859	17.75	24.576	169.203	118.679	79.692	83.936	56.618	68.569	50.76	15.453	76.863	120.322	11.387	3.0952	13.431	35.829	176.375	644.077	62	104.5	666.408	184.21	21.642	462.786	117.733	41.456	62.5385	374.093	574.85	232.596
234.129	220.586	161.808	24.448	11.2286	191.914	385.962	72.182	37.479	104.558	93.083	39.846	196.825	184.903	30.167	63.3	412.044	120.609	153.742	16.6479	20.9531	39.017	152.424	121.623	82.154	83.59	72	68.222	50.08	16.558	73.176	118.61	9.516	4.7381	17.415	46.024	211.975	661.173	50.087	87.74	722.041	195.258	28.791	498.095	97.844	44.281	58.1731	407.767	577.65	236.649
463.597	332.845	183.744	21.851	14.6476	169.614	436.673	71.701	35.667	106.302	93.633	26.712	184.123	226.613	33.548	65.86	484.044	108.092	128.742	15.5352	17.1094	27.119	132.932	113.189	96.231	81.359	57.564	69.806	49.52	16.419	59.902	112.542	12.145	3.7619	18.138	72.829	236.475	628.962	52.37	102.96	602.633	171.823	26.537	390.262	111.489	36.632	72.2692	416.233	496.3	206.368
468.855	597.259	181.269	56.483	21.9429	105.5	375.538	76.558	47.792	120.256	114.5	25.731	184.175	204.419	32.31	71.16	574.489	106.954	97.652	19.169	11.2031	28.424	156.441	100.774	100.981	82.974	31.509	55.875	53.82	14.14	58.608	76.864	14.677	3.4524	16.477	103.659	186.025	649.769	61.804	87.94	594.143	141.468	34.149	365.071	108.867	59.386	75.5192	338.233	472.95	193.474
615.774	811.138	207.833	55.391	20.2571	113.043	549.942	70.922	42.75	112.86	98.283	33.942	175.123	240.952	44.524	77.16	499.378	95.057	119.833	19.5352	10.625	17.322	164.322	80.811	113.692	93.321	25.909	59.111	51.06	13.721	59	86.949	19.952	4.5714	16.769	90.561	184.275	604.769	43.261	77.5	615.959	120.855	30.522	356.786	75.267	46.474	77.6923	349.558	441.5	169.123
666.21	766.379	194.782	60.724	23.1905	108.9	462.019	64.948	41.604	103.744	75.383	26.346	152.07	215.548	44.548	72.58	463.978	109.954	116.303	16.4225	13.4688	24.729	160.831	76.075	91.731	81.936	26.164	56.472	48.48	48.826	52.647	201	16.339	3.1905	11.692	58.732	161.075	643.942	53.13	70.84	609.98	117.871	23.015	394.31	84.356	79.596	69.6154	374.279	342.05	161.649
782.694	634.172	210.538	55.034	22.7333	97.057	464.788	104.532	48.458	110.977	67.267	22.385	166.404	259.194	54.476	77.96	754.956	106.885	82.576	12.7746	11.4688	19.661	126.288	85.962	93.5	79.359	23.309	64.181	53.34	31.302	55.353	202.203	17.21	6.9286	17.892	49.805	171.575	664.654	46.522	91.26	595.878	67.387	16.672	465.405	86.044	71.965	76.7308	397.047	357.65	136.526
839.71	663.19	212.782	67.172	37.5238	78.557	362.615	94.182	89.896	110	88.517	29.269	176.632	297.258	48.452	100.46	830.667	107	83.894	12.4366	12.0781	24.203	160.847	85.434	94.538	65.026	31.455	68.792	46.36	26.081	37.451	176.525	12.032	2.5	14.615	46.756	205.425	633	62.5	80.96	553.449	86.952	14.985	397.238	103.356	53.035	73.2692	403.047	436.45	127.561
934.387	624.431	286.128	92.31	34.1333	70.743	377.481	83.831	76.854	100.116	87.067	24.596	144.018	299.419	41.857	114.18	804.289	104.793	85.848	13.0704	9.8906	19.729	129.441	81.226	88.269	64.692	27.436	71.736	56.64	14.314	26.118	148.576	24.339	4.0714	20.108	33.244	171.175	576.712	55.5	66.76	552.551	90.194	18.582	420.643	78.4	72.982	77.2115	376.86	365.75	119.07
928.355	734.052	276.154	124.989	39.7714	81.871	270.712	74.494	45	104.372	78	26.038	111.351	322.565	31.881	141.1	688.022	102.517	97.136	10.0845	12.8125	30	147.576	99.792	83.654	65.731	22.673	46.889	44.94	17.081	27	112.085	15.903	7.5952	15.554	36.512	149.125	646.058	42.435	76.02	556.102	89.887	13.119	345.262	98.711	44.105	79.3654	365.744	374.975	169.491
731.887	614.776	187.077	109.563	42.0286	55.4	188.269	68.377	49.333	105.221	73.433	21.615	130.439	303.065	24.619	112.06	619.044	102.425	120.879	7.2958	11.4062	35.831	155.153	106.887	86.038	55.064	22	88.417	44.42	27.465	28.294	121.458	17	8.4286	13.277	36.244	145.875	603.75	47.978	92.66	571.939	76.161	11.045	352.548	79.444	44.439	68.5	415.628	355.175	141.088
794.032	828.638	182.731	138.425	47.4095	79.086	172.885	78.091	50.125	102.802	54.25	26.827	141.649	221.355	44.381	101.02	740.756	100.322	102.152	7.831	12.5	63.763	156.949	106.509	81.135	39.795	29.782	74.431	51.7	27.198	24.333	120.169	10.161	7.7143	16.108	26.488	158.625	574.173	50.13	119.52	549.327	69.935	12.358	349.952	93.311	37.93	69.7692	433.977	423.475	179.719
761.145	807	210.41	121.632	50.9714	203.714	164.077	71.727	41.042	114.698	49.5	24.019	123.596	241.452	46.357	98.32	668.822	97.747	108.197	10	14.0781	61.881	155.458	88.283	104.942	38.321	25.018	70.472	46.38	24.686	24.824	158.712	12.242	3.4524	16.538	25.561	168.8	557.788	61.065	100.3	524.837	61.145	22.015	328.905	93.644	47.737	82.5192	401.093	389.675	149.912
629.435	659.121	214.692	113.977	48.4095	157.429	125.288	66.234	41.688	109.86	46.6	21.423	116.772	232.161	58.262	114.3	733.844	100.644	70.606	9.4789	17.6094	61.203	133.644	92.811	103.827	45.603	35.127	63.667	45.88	16.43	24.353	160.102	9.371	6.2143	16.092	23.439	184.3	535.25	53.761	118.04	520.265	57.887	11.418	351.405	69.822	46.246	86.0769	410.093	346.3	130.754
529.435	456.897	145.667	102.287	34.8381	188.671	109.538	68.039	42.25	108.651	57.75	26.75	159.281	199.081	44.071	80.98	624.756	86.391	83.106	10.7887	14.5469	52.475	152.797	91.792	105.731	34.346	33.909	130.167	50.08	18.884	35.294	182.373	13.081	3.7619	64	37.439	201.65	559.327	64.5	106.44	559.388	67.29	13.776	353.405	83.956	28	68.9615	404.744	343.975	128.07
599.226	380.448	204.141	163.839	40.2952	189.471	139.596	63.39	31.75	111.186	57.55	29.558	153.175	163.032	53.405	94.18	878.511	78.31	112.955	9.3099	13.0938	45.271	112.254	85.264	107.288	28.321	28	167.028	42.98	27.372	28.902	173.661	13.903	4.0714	49.769	24.488	179.5	481.5	58.935	138.04	522.714	59.484	16.716	360.238	57.867	32.614	76.9808	406.465	258.725	97.737
513.016	301.724	205.064	136.069	46.5048	212.329	136.019	67.351	44.958	108.558	62.35	26.288	158.053	178.79	29.357	83.16	945.889	75.793	103.864	11.0141	7.2344	34.61	148.339	99.189	93.308	39.154	23.364	346.653	57.26	20.093	26.137	192.305	14.548	5.6905	31.831	19.829	214.525	468.808	75.587	111.5	527.041	57.242	25.045	367.048	59.289	13.842	75.9231	363.395	256.6	97.298
375.403	197.328	314.538	124.241	43.5619	173.629	81.481	69.896	61.104	105.174	66.117	23.442	141.895	168.871	37.333	73.3	974.111	78.218	102.5	14.0563	8.1406	45.339	138.915	82.528	76.885	28.936	34.709	311.375	43.08	24.663	32.216	261.864	10.065	2.2143	28.492	15.122	222.375	467.288	58.543	98.02	590.49	84.387	28.493	320.167	77.311	21.825	76.8846	398.116	271.1	106.368
344.468	119.672	237.038	118.379	42.6476	184.157	73.654	65.909	54.979	116.86	76.85	23.75	110.719	153.919	45.762	63.78	906.489	65.747	93.47	14.831	9.2812	44.322	130.373	76.906	77.981	45.051	37.745	215.069	48.86	35.07	23.922	207.203	13.5	7.2857	28.954	29.902	188.825	513.519	50.261	104.62	575.878	86.565	17.985	341.476	59.311	27.614	77.0577	430.86	273.65	119.596
274.694	145.983	277.987	198.805	39.4857	133.771	145.154	70.117	56.583	117.174	71.633	23.596	133.912	152.548	35.762	70.68	781.533	59.31	150.424	17.2113	7.125	46.576	132.492	88.113	66.788	45.577	55.4	168.042	44.64	59.581	22.333	195.475	11.097	3.6429	21.738	17.463	192.45	529.308	59.087	109.58	547.265	62.677	21.791	318.69	56.644	60.895	73.6346	416.186	267.875	90.175
459.597	119.19	312.667	205.069	46.4857	152.671	216.058	67.818	43	118.686	57.983	24.635	136.544	111.516	41.024	79.42	790.756	64.46	134.273	17.0141	8.9531	24.136	140.271	97.208	82.135	47.154	53.382	133.236	49.82	67.581	22.235	117.576	21.871	6.881	18.738	42.634	195.3	542.981	54.935	133.84	544.306	71.387	11.731	433.238	56.956	58	84.8462	413.14	267.15	69.368
541.081	111.397	260.808	287.195	42.9524	147.529	139.962	64.974	48.479	106.105	62.65	25.673	180.491	119.5	38.048	88.1	698.044	73.23	98.106	13.8873	7.1875	29.644	124.593	82.151	87.615	88.051	34.4	93.833	50.74	69.081	24.608	116.186	19.355	5.9762	25.815	31.024	169.425	451.615	40.87	141.1	581.898	63.065	13.567	390.5	69.844	50.211	73.8462	379.558	232.4	57.544
621.597	351.948	250.846	238.149	38.219	126.6	94.596	57.922	42.333	111.012	65.433	26.75	186.018	119.21	46.31	96.24	675.644	64.241	78.106	18.0423	14.8594	27.068	128.254	100.717	92.462	96.128	27.891	78.486	48.2	79	16.392	77.22	16.774	2.7381	20.754	33.122	199.275	498.75	51.848	122.68	577.143	49.258	16.134	387.19	66.356	74.684	74.5962	410.302	188.4	58.754
592.323	525.897	254.256	303.713	44.9619	81.871	75.096	102.39	39	108.093	67.65	28.538	164.86	119.113	77.262	74.94	756.511	59.149	61.03	15.0282	16.3906	19.492	119.915	78.811	87.404	91.718	23.709	85.75	52.88	76.826	28.745	136.559	19.516	8.881	18.415	30.073	228.3	469.269	51.065	100.48	509.082	51.452	13	360.119	68.578	82.123	63.6923	397.814	221.6	54.807
754.129	727.948	213.231	301.483	43.4	89.029	151.442	89	55.625	109.395	95.833	25.058	206.474	110.016	57.81	64.72	712.289	57.644	76.136	12.5211	17.7344	26.814	126.644	74.642	84.846	97.436	17.691	76.028	51.88	55.163	27.51	110.915	19.306	12.5714	29.185	21.366	258.45	441.731	44.891	105.88	531.184	47.145	11.522	380.262	65.467	51.789	67.3846	419.419	247.25	51.421
735.758	1016.91	146.269	222.632	42.6571	198.543	123.058	80.545	42.542	112.035	142.683	24.962	171.158	103.323	37.238	60.42	810.356	53.747	97.515	15.4507	14.8125	28.508	129.475	100.226	87.423	78.09	36.218	69.639	49.02	48.267	37.333	102.814	21.645	8.3095	25.477	53.195	309.3	445.481	42.239	121.28	578.939	79.677	15.761	420.19	84.467	46.386	60.4423	387.721	246.55	49.018
890.032	961.328	217.987	230.023	42.6476	168.143	129.808	74.013	43.833	106.756	113.567	24.846	189.491	124.952	27.833	78.62	801.111	45.425	127.394	12.8169	13.2969	27.525	125.492	100.774	83.058	80.59	40.255	61.278	52.04	55.616	42.588	141.102	22.065	6.2619	24.108	55.61	320.625	475.769	52.065	108.9	542.939	88.323	11.776	415.881	96.956	104.333	63.4423	412.767	238.15	58.263
869.177	1110.02	214.564	202.586	47.7143	117.814	95.038	68	41.271	107.744	133.533	28.769	205.193	172.21	52.905	78.46	730.444	46.241	91.485	10.5915	10.5938	20.983	113.085	111.981	86.538	89.603	47.109	79.056	55.1	44.802	29.314	130.797	17.581	8.8333	22.369	56.512	296.95	483.615	61.609	125.6	576.224	70.742	9.03	380.333	81.578	78.807	67.5962	420.814	270.35	72.386
745.968	1039.24	252.321	180.253	35.019	103.457	76.673	65.13	36.396	116.884	173.633	22.269	195.982	119.887	35.31	74.96	562.978	43.724	117.197	11.9296	6.4844	13.102	118.22	114.925	85.962	65.91	46.4	74.847	48.34	50.907	35.725	108.898	39.306	4.2381	42.462	53.732	310.975	490.135	47.109	106.4	535.939	97.952	17.463	354.381	71.578	61.526	69.6923	440.837	310.25	90.105
673.984	1038.86	230.936	140.862	24.1143	110.171	111.077	75.143	36.646	117.826	138.983	34.019	222.035	89.419	23.095	57.34	550.378	48.379	81.773	15.4085	12.75	20.678	138.492	137.906	84.885	68.026	55.018	57.347	54.74	36.709	18.941	158.475	23.613	5.381	35	42.707	350.525	401.673	45.239	121.16	538.49	85.548	30.403	334	76.956	47.596	69.4423	358.791	279.775	70.175
603.258	1126.43	174.09	119.586	20.5048	84	135.173	69.156	38.917	119.674	132.35	40.577	248.526	156.613	32.405	57.12	634.867	37.782	92.939	17.8592	15.9688	15.864	138.695	129.094	93.192	65.346	54.418	55.444	55.46	29.43	24.275	222.305	27.839	6.4048	26.031	25.951	311.35	446.096	40.978	97.52	550.531	99.258	33.716	381.381	69.911	30.912	66.8846	398.419	282.975	71.088
400.855	1069.88	220.679	111.989	16.9905	63.471	94.462	64.766	41.083	124.849	152.75	27.365	224.246	134.887	36.595	79.6	624.244	48.92	110.348	19.5493	19	17.644	127.271	135.415	90.519	65.128	60.018	75.597	47.78	57.151	39.863	246.153	27.919	3.5952	25.538	29.317	316.175	474.673	50.435	85.48	586.918	69.565	14.09	347.143	68.444	21.105	50.7308	444.07	310.7	68.228
399.613	1082.88	228.192	88.747	16.7714	51.586	173.962	81.532	42.458	134.663	129.383	35.538	230.684	108.468	24.952	81.62	631.844	59.736	110.258	18.5634	28.8281	42.61	141.729	107.623	90.212	69.846	74.236	67.514	51.08	84.209	43.059	213.407	21.581	3.6905	23.338	24.927	259.1	424.942	47.978	84.62	531.286	61.403	20.373	437.048	98.378	13.105	59.1923	408.023	284.4	58.947
276.323	974.086	268.769	80.356	19.7429	100.014	183.135	75.091	37.583	133.698	126.067	32.692	247.316	122.274	41.333	96.14	549.067	62.322	94.53	16.3239	25.4844	58.966	144.661	95.377	95.308	59.987	74.782	63.431	44.02	68.698	40.275	176.915	36.726	4.0952	19.246	26.244	279.2	425.769	40.783	111.98	580.857	40.145	23.537	386.643	89.756	14.281	59.9423	359.372	310.275	65.053
251.048	902.845	291.872	81.943	14.2857	101.714	122.481	67	45.208	125.279	114.85	31.904	264.193	117.242	28.548	112.28	435.778	55.782	114.864	14.1408	18.3125	47.441	153.424	95.302	86.269	64.962	68.745	71.472	49.98	61.605	42.039	210.763	44.79	5.6905	15.523	23.073	229.375	459.808	32.609	137.6	549.306	48.774	25.94	353.405	95.889	22.421	60.5577	329.767	205.6	73.175
191.048	683.552	258.423	70.77	11.6762	128.429	194.673	66.818	33.271	118.488	111.017	32.808	219.789	123.274	41.19	108.62	441.8	53.115	111.697	15.6197	19.0156	28.051	119.729	104.226	81.808	64.564	74.2	83.819	57.84	84.43	50.431	191.559	36.29	3.0714	15.138	17.244	308.95	470.019	42.935	114.38	547.082	33.145	23.925	325.81	58.933	48.316	64.0192	347.349	216.75	61.649
132.548	572.466	279	81.598	10.9619	130.757	208.077	75.506	36.396	120.14	115.85	30.442	193.579	123.5	69.024	120.9	679.333	44.701	93.091	12.7746	25.5	41.373	146.678	113.679	76.635	73.679	80.873	119.444	50.22	77.721	56.902	169.814	32.435	6.0714	17.138	34.415	317.9	458.519	47.717	123.22	524.918	25.677	23.806	293.595	62.8	29.439	65.4808	344	189.725	56.298
97.419	431.638	310	79.713	11.2286	188.014	209.308	63.234	39.979	118.581	111.033	28.135	217.228	114.5	39.881	122.68	569.2	45.207	102.212	13.3099	33.8281	59.017	122.932	83.453	74.058	62.077	70.836	97.778	48.08	71.442	45.922	142.915	23.226	3.881	18.092	29.463	370.975	438.635	47.152	98.52	542.714	27.613	15.791	312.857	49.978	56.123	53.7885	342.326	198.975	37.193
110.806	291.638	335.026	78.391	9.6667	247.071	206.058	71.312	37.146	128.779	100.067	20.135	219.404	99.742	24.643	93.02	431.689	41.885	138.485	17.3944	28.3438	46.644	136.458	77.755	82.577	60.705	80.6	77.958	49.32	59.64	38.686	90.169	23.274	4.0714	17.062	21.878	301.125	414.288	44	75.48	550.49	35.258	14	325.071	69.022	65.316	50.0577	308.605	264.325	38
171.871	590.897	350.218	63.563	8.981	173.657	248.462	65.494	35.146	128.395	126.8	34.558	248.14	100.339	48.571	105.48	511.756	42.379	171.242	18.338	25.625	43.085	117.356	87.396	86.308	69.09	104.073	67.153	46.08	69.314	26.627	115.254	22.339	2.619	18.431	50.756	300.375	411.385	40.696	95.68	591.633	50.484	20.358	351.024	83.778	31.316	49.1538	320.86	292.1	42.316
207.726	628.5	414.051	86.575	15.1619	152.286	246.923	60.442	37.125	112.116	139.483	25.423	228.614	99.516	39.238	73.56	457.178	51.552	233.621	15.2958	26.9531	59.22	111.78	91.811	87.173	73.923	109.782	62.444	49.3	69.686	26.706	68.051	24.532	3.2381	21.708	62.415	318.4	399.096	41.261	83.3	565.388	58.968	18.403	311.095	74.756	20.632	50.8654	318.907	291.9	48.596
435.758	598.379	369.192	99.701	24.181	120.4	236.538	65.026	34.979	111.651	133.417	32.5	222.193	100.548	39.69	76.9	490.356	60.77	187.318	16.2676	21.8125	42.373	131.424	99.491	84.846	61.154	71.618	78.597	56.24	46.105	21.588	107.559	19.371	5.5	18.754	48.39	323.025	413.365	39.239	89.86	563.531	47.081	17.851	352.476	84.622	15.544	48.7308	277.186	268.85	54.789
606.597	606.759	385.269	95.402	21.1143	103.843	371.731	65.571	42.271	117.512	135.967	37.75	237.316	93.29	26.571	50.04	479.044	64.517	195.939	19.6056	19.4531	37.492	135.169	97.509	102.212	48.628	64.891	115.139	50.4	41.651	22.824	148.424	16.984	7.1905	12.754	62.78	294.65	397.404	46.543	105.62	536.122	47.677	37.09	386.857	76.667	26.175	61.3654	271.186	287.1	47.737
707.887	678	411.872	106.885	33.4952	123.057	526.942	62.623	38.896	126.105	135.9	35	248.754	83.661	66.286	51.14	547.756	65.31	178.667	20.169	16.6719	26.644	133.492	106.943	94.692	57	55.491	162.931	49.98	42.5	17.863	156.119	13.774	3.8095	18.492	38.854	280.325	426.731	39.739	91.2	566.571	34.855	21.612	371.119	66.067	34.333	53.9615	289.628	262.05	40.93
825.581	877.552	519.462	124.989	38.1524	114.571	436.154	64.584	39.792	119.535	117.417	43.25	212.737	143.694	46.262	36.9	436.533	69.977	169.303	26.0986	13.9688	19.949	121.847	74.585	93.096	44.269	57.636	117.736	43.7	41.721	28.922	207.695	14.048	4.1905	14.323	33.341	287.075	498.615	36.109	95.64	530.143	58.758	33.687	372.738	75.422	39.877	47.9423	302.953	303.85	34.825
883.323	893.517	577.167	182.667	46.6381	100.571	412.635	69.857	39.438	124.802	100.283	35.154	180.14	149.097	48.69	56.86	388.222	71.747	147.333	24.7606	14.5312	14.254	121	94.604	90.692	47.923	57.764	80.319	54.78	41.674	28.451	185.593	14.016	5.1667	19.031	36.073	324.45	457.269	47.935	94.38	552.51	101.016	39.075	407.048	93.4	44.123	52.9423	305.744	270.6	26.702
899.839	810.103	509.256	184.54	42.0667	132.5	325.731	87.026	28.292	126.256	94.1	38.173	146.263	141.887	47.214	55.32	426.267	72	96.045	27.831	12.0938	32.339	119.593	83.453	84.596	55.872	70.382	90.014	36.74	55.616	35.373	129.746	20.613	7.2619	14.908	23.512	306.075	447.25	37.239	98.42	557.122	90.968	28.09	354.429	69	53.351	41.3462	320.372	214.2	30.421
872.919	742.741	537.808	209.368	45.0571	95.157	354	80.896	55.208	110.593	95.717	44.769	135.281	156.29	32.643	54.62	373.111	81.977	72.985	18.0282	15.4219	50.203	127.559	79.453	80.692	58.756	62.455	70.833	44.56	65.779	40.431	147.339	20.452	4.3095	16.031	31.902	222.075	447.385	45.261	119.66	505.408	89.065	18.045	308.619	79.133	33.93	45.2692	301.488	181.15	30.86
895.323	689.845	583.628	245.506	56.3048	153.029	490.885	84.273	43.625	128.163	121.383	33.058	144.649	146.581	26.071	39.12	438.622	68.103	49.061	28.6338	13.875	62.051	143.492	87.642	79.115	98.372	61.509	55.417	52.38	72.86	36.529	167.271	35.339	4.381	17.046	15.707	175.275	495.615	45.261	106.06	520.163	62.29	15.761	305.524	40.956	20.211	59.3269	336.581	251.975	37.649
896.694	626.69	554.397	375.931	55.9524	212.971	321.615	76.221	75.125	134.919	124.567	60.25	166.368	155.742	26.167	43.82	712.089	69.023	45.621	25.169	10.1719	64.797	122.983	98.038	73.538	137.269	46.509	63.972	50.3	76.012	31.941	176.881	26.274	5.8571	21.108	23	217.5	474.442	42.652	105.02	522.49	67.5	17.701	220.31	52.844	14.754	60.8269	338	298.475	36.421
860.048	473.069	422.308	385.793	52.9429	229.671	327.538	70.818	94.396	122.291	157.933	62.904	205.579	87.581	27.143	40.36	693.667	113.448	46.742	24.1549	7.1406	68.424	89.203	97.679	53.5	125.167	42.782	106.208	51.86	104.453	28.255	198.017	24.581	4.7857	14.185	31.146	269.1	394.058	35.609	113.38	498.878	60.484	12.269	328.81	47.556	17	45.5577	313.791	259.175	29.702
851.339	330.172	528.026	333.805	51.3714	281.443	195.75	67.052	69.688	112.593	166.05	43.115	222.596	103.387	23.643	40.34	678.044	99.529	46.561	21.8451	19.1562	65.949	124.983	104.679	74.942	107.372	45.455	112.639	54.44	99.884	33.235	214.763	21.258	4.2143	16.969	21.61	256.275	436.558	32.674	98.64	516.245	118.548	24.254	371.976	34.711	13.825	56.9808	335.233	203.4	37.421
555	233.983	462.821	220.345	44.0286	309.286	170.673	83.117	75.583	123.337	205.8	34.788	234.737	112.177	21.643	33.46	521.689	89.276	45.879	19.4648	19.5	70.695	122.186	95.868	77.615	102.064	37.691	279.069	47.1	71.395	22.902	218	26.403	2.8571	15.538	21.39	253.95	423.635	38.413	89.18	506.755	139.403	48.075	319.524	42.289	14	51.7885	323.349	154.3	34.018
599.226	201.69	537.577	241.011	36.7714	204.5	138.654	70.39	53.104	115.698	181.883	32.115	215.351	117.645	21.619	35.14	386.267	86.885	37.136	21.2676	19.1875	81.915	116.949	83.585	76.462	107.987	43.582	334.611	55.84	53.349	35.49	201.068	19.548	3.2143	21.754	21.78	252.45	471.827	50.63	87.3	473.878	116.339	34.224	283.167	43.356	13.07	44.2692	343.256	132.625	43.456
530.774	144.207	525.564	220.839	33.581	236.214	154.038	65.87	45.854	110.663	191.067	26.212	179.509	152.565	40.429	30.64	401.756	85.023	29.561	17.9437	13.3125	77.814	114.627	80.566	71.865	103.974	46.4	415.722	43.12	58.291	36	210.508	16.113	4.381	18.723	58.366	238.65	401.192	39.5	102.98	436.245	113.016	27.164	332.524	56.8	14.333	53.9038	311.116	139.25	36.754
399.726	138.569	543.051	259.736	28.5048	278.571	115.654	68.325	37.917	117.453	162.867	26.904	213.982	163.532	23.714	40.72	453.689	83.851	27.288	18.8592	12.0312	91.424	125.492	70.113	73.615	134.808	42.182	341.236	49.7	46.605	26.157	190.881	21.081	2.8095	41.292	34.39	175.775	392.981	33.413	115.88	448.429	70.823	19.806	339.667	44	19.439	56.5	314.279	127.025	28.614
286.645	113.759	509.115	162.954	21.2762	279.929	83.615	77.896	36.771	116.558	164.2	36.635	201.035	134.113	37.667	42.88	351.933	61.69	35.848	18.9437	10.8281	79.153	120.254	64.604	80.75	126.333	40.636	226.528	59.8	35.674	15.412	160.136	19.984	4.619	47.892	30.073	173.9	421.327	40.435	94.94	445.347	89.968	33.806	327.762	43	21.754	57.7115	345.256	120.5	28.193
251.435	102.5	615	114.046	21.419	262.129	126.654	77.74	38.438	116.651	170.967	30.481	172.912	96.903	39.048	45.48	368.6	60.391	31.5	21.6901	10.8281	78.051	120.661	79.057	78.154	120.897	36.382	154.306	45	40.837	20.451	95.119	15.952	6.0238	56.538	41.951	250.8	415.596	46.152	88.74	470.837	62.452	22.91	282.643	44.089	16.333	51.2692	347.628	108.8	27.667
337.177	152.069	568.051	110.713	23.8	286.157	109.423	69.325	35.604	105.512	167.833	49.731	178.86	127.71	61.524	36.42	529.844	57.287	27.303	24.4085	16.8906	88.237	112	82.83	70.154	119.667	43.509	211.708	51.38	47.314	24.196	106.085	11.726	5.5714	53.938	45.049	368.425	393.077	62.043	107.84	488.408	98.371	32.134	310.31	66.467	14.351	56.3654	332.977	107.8	28.193
437.806	256.5	534.91	161.138	26.3333	229.929	288.327	63.675	35.292	118.07	227.4	51.269	164.579	107.452	50.214	37.82	562.178	62.851	28.864	19.831	17.2969	98.458	100.78	82.17	67.577	118.436	31.509	204.583	50.7	50.884	31.725	84.864	13.419	2.5238	35.846	28.098	305.925	346.596	43.087	88.82	459.265	64.048	23.507	295.071	64.822	10.772	50.2308	360.116	94.775	34.982
683.371	282.138	569.769	176.828	30.1714	216.343	364.192	89.779	33.229	116.047	207.767	47.635	170.316	138.065	53.357	40.18	498.333	53.977	59.197	16.8873	19.6562	70.203	112.373	81.547	59.423	101.09	30.527	188.361	48.08	44.744	33.078	88.068	14.806	4.0714	25.4	36.585	293.275	421.981	53.522	91.5	507.429	57.371	18.119	295	58.311	8.789	54.6154	351.465	82.85	48.544
665.081	724.052	527.936	136.529	28.381	246.386	327.827	95.39	35.229	124.744	189.383	53.769	182.351	144.226	33.762	47.64	612.533	69.816	122.318	17.9155	20.2031	70.39	117.576	85.698	60.962	78.923	31.636	135.139	53.48	32.163	30.647	109.847	14.403	5.7619	24.123	35.707	267.425	408.269	46.783	97.88	493.449	56.371	12.925	272.071	71.444	14.649	53.0385	300.558	72.7	43.211
671.145	954.655	467.308	110.471	23.3143	337.2	484.558	89.701	36.354	129.337	199.833	47.423	186.439	107.694	27.524	39.46	521.111	67.77	129.152	18.2676	22.5	93.661	104.915	74.83	73.058	80.641	29.691	125.083	46.76	51.523	24.784	102.034	17.581	2.4286	29.923	31.829	291.75	436.731	60.065	94.58	481.673	69.645	12.94	258.429	70.156	34.737	53.0385	349.419	71.875	38.316
719.903	1017.41	473.141	90.437	43.4	520.3	484.404	72.545	36.458	135.209	186.283	35.423	169.632	71.742	25.071	53.72	571.556	65.379	112.636	20.3099	26.7188	64.932	93.627	68.358	64.423	90.654	24.636	195.736	49.46	53.105	28.235	80.593	14.355	4.8333	19.431	31.171	209.4	396.212	47.717	97.4	427.082	49.21	11.269	255.643	72.644	26.491	55.9423	324.674	92.275	51.211
894.629	1118.41	460.987	74.414	38.6762	406.086	307.981	119.338	43.354	121.012	228.7	36.827	189.123	48.274	27.476	88.04	459.133	78.724	76.682	25.5352	18.6094	75.542	85.814	63.566	51.154	90.179	35.164	179.528	45.9	47.314	31.843	103.356	17.71	5.381	33.308	51.707	218.775	405.423	45.435	72.08	450.49	50.452	11.463	258.619	87.6	46.316	62.7692	320.07	123.075	62.053
930.839	1142.83	419.769	51.402	50.9238	353.929	282.385	98.571	38.417	118.291	217.317	33.288	201.088	122.21	25.286	84.84	524.844	72.276	56.697	23.2394	13.0156	47	93.153	51.226	47.019	89.423	42.909	126.542	42.98	35.023	27.412	93.186	11.387	9	45.062	46.976	205.325	445.769	43.978	56.44	495.592	51.081	9.925	171.048	68.178	27.561	51.6923	349.14	143.825	61.333
870.016	1080.81	408.769	44.31	39.8571	311.629	170.135	81.364	51.104	127.453	258.65	29.558	189.737	107.161	19.952	60.08	404.733	74.506	91.773	27.5493	15.1406	52.78	106.644	44.925	49.385	93.205	62.636	121.917	52.34	23.919	32.294	125.034	8.968	9.0952	32.046	28.756	220.725	408.846	38.478	51.74	487.041	70.306	10.09	218.167	57.711	29.719	43.3269	365.488	156.325	49.158
885.516	1086.59	405.308	71.241	32.2667	291.014	402.288	95.857	40.312	126.802	243.633	22.269	143.491	116.5	23.762	56.74	356.022	83.069	79.788	30.493	12.125	70.864	130.627	55.811	41.673	84.795	67.145	150.958	52.64	24.209	35.784	150.695	18.306	13.6667	19.862	35.488	262.15	372.096	43.522	62	455.714	46.565	10.254	218.5	75.333	18.596	54.8462	335.279	176.775	36.246
840.048	1096.67	475.782	53.264	27.781	239.557	370.038	87.468	54.104	126.791	220.867	30.942	178.93	111.371	41.69	68.34	336.467	74.345	73.061	32.8451	9.4844	39.831	109.559	51.34	55.615	92.397	72.582	172.681	41.36	42.663	24.667	126.305	15.048	9.0238	30.723	35.415	283.3	380.154	42.196	43.2	430.449	69.194	10.328	288.786	50.111	11.544	47.8269	377.605	171.35	43.158
818.661	1182.41	462.154	51.839	25.0571	201.386	412.846	96.636	39.479	122.233	190.533	27.981	182.386	132.887	29.071	79.26	422.733	70.08	61.167	30.662	12	36.898	103.169	70.057	56.712	105.205	77.836	150.069	39.96	34.244	30.216	182.864	14.371	7.3333	27.846	40.634	277.25	443.654	42.478	31.48	435.122	73.113	10.015	305.31	58.689	16.123	50.9808	360.93	178.525	34.877
675.565	1131.1	426.462	41.138	19.8286	182.486	327.365	91.377	37.271	129.977	155.6	46.115	161.86	129.823	31.286	94.96	318.644	76.287	54.076	29.7042	13.7188	46.593	101.288	60.226	50.154	99.474	58.873	179.597	50.04	27.628	31.098	189.254	17.484	11.2857	40.185	45.951	251.45	365.423	48.283	25.94	426.592	59.339	16.776	312.571	57.8	18.333	37.8846	378.884	134.675	44.368
488.161	991.569	369.769	33.931	16.1905	302.557	342.731	80.065	36.062	115.07	147.433	39.346	141.158	92.565	51.619	96.2	432.267	76.172	59.955	32.8592	13.7812	39.373	114.729	66.623	50.596	116.423	56.073	129.472	46.4	33.756	30	125.898	15.694	6.0476	44.246	44.049	215.525	338.923	41.152	41.18	372.592	61.065	12	264.643	66.667	31.351	50.7115	355.814	126.7	41.281
353.984	926.897	425.026	34.425	14.019	289.043	419.788	77.299	44.458	128.407	135.617	43.038	160.088	111.161	101.881	101.4	700.733	77.011	84.515	29.6479	11.3594	27.458	102.864	54.094	62.462	129.09	61.327	143.583	58.36	41.442	24.078	150.22	16.097	7.1429	40.846	38.707	250.425	317.154	42.239	66.78	387.143	60.097	11	366.952	52.933	24.246	44.5192	361	95.15	41.965
243.145	737.224	410.654	66.437	9.3333	257.286	301.904	71.987	50.146	121.663	146.15	34.154	153.158	138.823	70.667	93.88	695.689	84.506	98.53	28.6338	6.2344	33.068	111.322	57.83	67.058	134.987	90.218	194.653	53.12	50.337	31.255	143.458	14.774	7.5714	25.015	39.756	293.875	346.481	47.022	57.7	395.673	37.5	10.925	280.619	54.378	33.667	42.1346	352.047	86.325	61.193
345.194	570.259	430.962	48.011	12.0762	209.286	262.462	154.805	33.979	125.57	168.4	26.923	138.228	149.29	52.476	96.7	683.267	106.402	70.409	20.1268	12.1406	22.034	112.746	61.453	69.942	127.218	86.8	439.028	44.34	95.337	27.745	134.898	21.435	3.9286	55.785	32.488	335.25	386.538	48.565	83.58	403.612	51.565	8.821	257.452	54.156	28.474	60.8077	326.535	155.6	59.93
248.516	424.155	369.513	58.391	11.6	294.943	298.596	151.519	38.875	122.465	186.167	53.058	133.053	179.306	37.667	59.66	673.356	119.598	54.773	15.7042	19.0938	35.271	102.407	80.887	67.404	110.795	67.091	281.667	62.18	73.884	24.784	136.424	20.435	6.0952	32.8	45.805	346	340.096	36.152	77.86	354.918	60.613	12.881	277.476	42.756	16.404	46.9038	336.86	203.9	70.86
209.742	446.948	335.244	64.977	9.2762	240.286	279.327	117.221	32.896	117.279	181.75	37.404	153.07	143.919	40.5	62.02	547.933	116.264	65.939	16.493	23.0312	36.525	102.678	77.321	72.442	84.923	39.109	241.583	52.72	67.453	22.627	90.508	20.984	4.119	24.354	38.244	275.75	336.173	39	69.44	346.837	66.081	15.418	256.31	41.8	30.175	47.8077	317.953	241.075	87.14
157.661	408.017	352.833	57.609	7.4	223.3	312.269	92.221	42.75	118.942	188.1	34.692	167.702	120.855	32.381	63.52	759.044	102.862	75	18.9577	15.5625	29.559	117.695	80.887	77.481	80.603	32.364	186.125	58.54	54.151	18.039	85.356	15.806	3.9762	32.262	23.927	245.15	333.538	26.174	77.72	349.653	65.742	14.358	260	35.378	22.86	47.25	357.814	191.225	81.228
361.887	560.414	317.372	56.471	12.6857	287.4	426.231	92.312	32.583	112.442	193.733	56.519	161.614	127.597	48.69	64.84	717.356	97.609	75.515	12.5493	26.4219	60.068	101.492	87.472	57.538	80.897	24.255	290.5	47.34	49.686	17.431	135.271	18.339	3.0952	24.215	22.951	233.125	403.538	38.978	88.84	342.143	48.516	12.194	264.024	28.2	23.737	40.1154	335.814	149.525	64.807
480.323	930.897	360.795	73.724	13.8857	457.071	470.962	82.13	46.792	131.302	196.983	62.462	163.86	120.403	47.738	58.3	666.956	127.77	72.909	13.6056	18.9531	73.864	97.763	85.774	67.558	93.308	28	214.278	47.78	40.5	16.059	121.102	23.145	3.119	16.169	24.024	194.4	347.769	32.957	70.74	309.633	56.242	12.09	257.595	42.733	15.895	37.1538	393.186	140.925	43.474
540.871	848.207	356.756	71.046	12.8476	478.943	362.923	90.013	40.646	131.791	217.283	64.154	137.965	95.613	63.333	46.76	674.533	121.828	75.652	15.6761	10.7344	44.712	99.441	71.132	57.154	102.321	30.364	160.486	41.7	32.767	26.863	97.288	25.5	3.0714	121.538	27.146	241.225	386.538	50.565	60.34	324.265	62.677	8.045	256.786	55.422	24.842	43.3462	364.837	123.775	43.193
636.661	761.172	332.654	58.839	8.1048	451.814	190.538	87.662	40.292	114.372	201.2	41.346	123.544	64.968	121.595	40.74	759.644	118.356	86.106	12.4085	13.5781	32.627	101.678	72.547	73.962	101.231	34.927	140.639	49.38	41.477	30.196	125.085	19.339	2.0952	88.492	29.61	179.05	350.462	50.913	82.18	330.592	59.081	10.761	217.833	53.6	13.842	45.3462	359	71.4	37.246
735.435	840.034	371.513	35.862	10.2095	391.9	198.654	75.039	76.229	129.512	183.35	37.25	127.526	78.129	107.31	49.1	743.867	110.437	86.182	9.6338	16.6406	21.017	104.492	66.17	72	110.321	56.818	219.264	47.48	61	26.549	121.729	18.839	4.881	68.785	21.512	181.1	390.788	57.457	99.04	311.592	64.097	6.403	223.952	44.978	9.456	53.75	324.093	61.9	38.456
889.871	755.517	377.205	79.402	12.2952	274.529	315.731	65.506	61.917	129.895	178.333	40.462	100.789	65.919	100.881	73.5	680	112	86.848	10.7324	10.6719	28.966	110.034	60.925	63.346	101.244	47.891	212.986	52.2	41.872	24.765	166.746	36.903	7.7143	84.431	41.439	253.775	344.846	48.5	108.54	288.857	64.323	9.403	240.929	64.2	45.947	41.3654	299.721	76.9	38.281
872.435	860.483	354.179	111.678	17.9524
899.323	859.638	396.667	190.356	18.7905
938.145	834.741	413.372	159.322	22.7714
976.806	904.431	439.436	152.736	21.4095
899.016	791.293	454.346	201.529	23.7333
739.806	724.828	455.474	176.425	20.4095
751.323	572.086	329.179	153.149	25.8381
856.5	439.448	406.641	127.414	26.9333
653.145	350.586	396.41	117.701	23.9905
472.903	246.552	399.141	104.943	23.3429
338.903	181.5	377.577	113.138	28.0095
244.419	161.948	307.769	103.138	20.5333
158.968	126.069	379.513	84.529	16.5048
128.71	119.276	364	54.885	17.6667
95.887	116.224	426.385	62.747	14.2857
81.79	107.293	437.282	52	17.5429
74.645	97.103	419.372	43.414	10.4952
61.516	89.069	351.538	33.494	11.0476
64.661	81.207	358.09	35.598	8.619
58.79	92.345	329.513	38.437	17.0952
62.694	90.155	358.385	35.851	16.7524
74.145	81.603	348.295	25.805	17.381
77.5	89.586	355.795	28.92	19.0286
73.258	85.81	318.359	26.851	17.0857
61.677	93.19	404.628	26.828	11.7048
80.613	80.672	401.782	33.92	16.819
119.21	81.621	318.795	32.23	13.4476
112.371	78.034	254.167	77.149	20.6095
80.726	90.345	253.679	76.483	15.3238
111.952	89.897	242.962	88.253	18.8952
158.097	78.155	300.436	62.713	22.6952
136.774	90.862	343.321	53.69	18.619
118.823	82.897	333.513	38.586	18.3333
131.468	82	290.744	33.023	14.1429
97.516	89.983	230.051	44.069	12.0286
151.274	78.69	177.718	39.851	13.6095
155.419	93.741	204.705	38.897	11.981
150.258	85.586	308.487	43.724	11.1333
114.274	78.879	408.615	38.632	13.1524
94.581	92.448	444.038	34.287	10.3333
74.694	87.828	380.782	30.011	8.5524
117.5	95.862	317	27.08	16
180.435	127.362	295.154	33.023	15.8857
203.548	111.483	389.218	28.908	17.4381
264.242	93.69	493.231	23.747	15.1524
188.5	88.31	573.564	36.483	19.1238
154.194	85.69	563.705	39.678	23.4381
157.306	101.293	593.026	38.874	26.019
123.032	124.724	667.154	26.943	19.7238
148.081	124.121	671.756	35.943	24.4667
245.097	95.172	582.449	28.241	21.8476
229.371	93.086	528.795	27.471	26.1238
215.5	97.776	709.551	25.908	29.4667
200.726	99.776	746.987	24.989	29.6381
149.274	129.759	742.244	23.632	20.1905
168.387	115.431	724.667	20.862	17.8381
298.565	94.069	729.154	23.253	18.819
344.371	105.81	669.474	29.126	19.2286
251.323	98.31	645.064	30.299	18.7333
432.065	83.724	585.256	37.759	18.8667
331.371	95.31	507.885	31.977	18.0762
215.677	90.224	444.577	60.517	17.5238
164.806	129.19	420.859	43.149	19.4762
203	153.328	383.885	38.092	15.9048
237.274	135.207	470.487	44.402	14.0571
221.468	119.966	439.718	37.563	14.4762
166.919	111.017	395.231	30.483	15.419
272.032	101.224	405.205	31.253	14.9143
513.29	138.034	402.026	26.172	22.0286
507.274	119.31	356.641	27.345	24.4952
367.726	97.741	347.821	23.46	18.4857
331.145	157.897	315.051	21.54	13.7905
349.194	131.845	326.923	23.563	11.8762
243.387	102.017	284.321	26.402	10.2381
333.016	144.603	290.718	27.126	9.8
356.419	124.017	260.013	30.862	10.4571
394.5	118.948	236.269	27.172	8.9333
401.823	117.086	206.385	23.816	7.8095
506.258	94.724	284.923	28.241	11.0381
543.871	154.138	298.718	24.46	12.2381
478.339	180.931	236.385	24.92	12.4381
575.435	146.793	262.141	43.46	14.6476
506.21	127.672	303.218	38.805	13.5048
539.565	121.707	280.654	31.138	15.1238
563.968	106.086	263.846	39.655	14.2
565.081	94.741	270.577	36.483	13
529.645	86.379	284.423	28.471	11.7524
572.984	88.121	321.449	40.046	13.581
548.532	199.862	291.577	33.989	16.781
463.806	320.69	309.462	33.425	10.7429
351.645	336.362	279.91	28.632	14.5238
282.565	243.086	244.064	24	15.9238
302.435	284.793	288.423	22.793	15.3714
404.71	401.724	313.256	26.885	12.3429
319.194	397.017	269.41	22.966	16.9714
416.274	382.655	209.231	25.54	14.8857
541.952	301.69	208.833	24.54	17.0667
592.79	310.155	194	24.138	17.7143
626.661	415.845	171.821	28.402	20.3619
456.516	294.741	237.513	31.483	15.6476
386.145	228.672	237.09	47.011	13.1143
454.306	268.672	242.59	49.874	14.4857
459.177	292.086	238.667	53.586	11.3429
443.855	227.276	350.654	46.034	10.181
452.548	259.552	355.872	66.759	16.0286
467.532	483.345	276.923	59.736	16.6095
575.548	460.155	262.449	59.287	13.581
560.5	562.362	257.077	45.805	14.8095
532.597	537.931	212.128	68.529	15.0381
525.581	482.983	280.051	61.747	15.3714
512.161	388.655	319.923	46.632	12.8667
418.758	516.966	345.449	36.839	12.2571
382.71	490.983	396.218	61.207	17.4857
350.274	393.741	367.679	208.46	18.4286
412.758	355.793	389.295	187.138	18.1143
359.032	299.345	394.949	136.379	15.6952
459.419	474.276	388.949	94.816	21.0286
525.323	496.741	358.167	74.644	16.619
661.306	581.224	367.692	90.138	26.0286
667.871	430.448	359.244	61.805	25.219
[truncated: 8 more columns]

## Sheet: 30s Ramp
609.081	68.741	323.462	146.931	14.5048	377.686	38.846	248.351	34.896	149.605	27.6	18.923	15.789	17.935	16.952	95.64	302.111	22.897	65.076	2.6338	5.6562	12.576	274.102	204.208	5	5.551	52.927	81.472	108.52	27.57	11.059	17.881	14.823	5.4762	14.923	46.878	181.6	91.808	51.457	75.22	102.143	166.71	25.418	177.5	107.244	17.175	9.1923	160	560.05	382.368
447.306	72.948	260.462	87.552	12.1143	115.857	36.75	193.182	66.417	149.767	60.167	18.096	18.526	30	18.714	67.3	427.511	32.356	58.333	2.4648	4.5156	16.983	248.288	166.358	7.596	6.359	39.527	78.764	83.64	39.628	12.255	17	12.71	8	16.092	97.561	485.475	147.827	85.239	62.66	133.49	155.403	25.134	245.452	79.933	12.368	17.1731	143.791	482.825	305.316
347.871	76.345	214.346	80.586	14.2286	141.357	52.365	161.584	53.208	76.942	81.567	8.346	27.719	16.984	48.381	25.34	610.333	21.126	14.545	2.4085	4.7031	9.814	110.305	81.566	1.692	10.346	18.473	63.097	67.14	30.279	13.941	16.898	11.452	11.2381	15.369	120.39	744.075	189.115	67.239	46.18	189.837	125.016	22.701	264.81	66.933	8.175	16.75	130.302	456.95	245.333
242.274	68.448	172.385	56.46	7.181	96.886	64.692	141.065	158.042	115.93	97.65	16.75	24.614	40.048	62.333	37.48	857.133	16.195	27.97	4.2535	9.6406	13.119	131.39	81.698	4.865	12.026	22.291	57.986	51.66	75.07	14.51	29.814	13.823	9.4524	15.846	85.902	757.45	193.75	64.913	39.26	185.612	128.871	14.746	290.905	42.244	13.789	12.6923	92.14	324.45	202.895
180.565	189.069	139.385	53.172	7.8857	64.343	74.981	109.403	119.271	118.43	131.167	13.865	39.982	106.565	78	28.54	892.622	20.115	24.576	5.6761	12.8906	15.831	172.441	71.509	7.058	20.692	32.527	57.625	43.26	101.721	12.157	67.695	14.952	7.8571	16.077	85.463	735.875	163.115	47.239	40.28	246.714	167.968	15.687	202.167	50.333	11.246	13.2115	80.977	275.475	189.754
157.806	147.431	114.949	42.632	5.8667	57.4	64.654	92.286	188.583	141.558	132.617	19.712	42.912	162.097	38.19	22.92	823.467	20.23	33.303	4.0282	14.0625	11.102	160.508	66.509	8.423	16.231	21.273	76.528	51.6	99.523	12.667	94.373	10.161	4.4762	17.662	96.146	757.1	202.885	48.478	31.1	268.633	182.871	14.866	237.667	38.378	10.421	12.5	96.535	256.775	196.982
109.597	113.603	93.692	41.632	6.6952	71.243	54.769	77.403	171.417	158.035	172.283	25.827	41.105	170.71	37.381	23.56	738.689	15.69	27.106	6.6338	23.1719	22.847	165.034	57.491	6.365	26.167	27.709	58.319	30.12	143.779	12.314	197.068	14	6.9048	26.785	91.732	800.175	230.731	57.109	28.72	274.347	144.274	14.358	272.31	29.867	8.105	15.75	85.419	218.175	208.895
83.032	75.966	71.526	34.506	7.4762	54.057	51.346	73.026	154.833	141.198	180.417	20.788	45	185.419	34.405	41.8	744.956	22.115	28.894	8.0141	24.3594	13.458	153.983	46.547	10.346	27.179	48.109	58.222	39.04	131.721	12	192.39	12.484	3.9524	31.138	83.927	741.8	217.096	52.87	17.14	322.102	116.694	15.761	280.238	31.689	11.895	12.1538	94.791	160.15	206.895
62.387	139.655	64.064	37.126	5.5048	33.743	79.769	134.065	147.208	148.93	189.8	27.75	76.018	158.629	47.833	41.48	799.711	17.563	69.561	9.3803	28.875	14.085	163.203	52.623	12.442	40.474	38.909	47.597	50.62	107.267	13.216	211.373	15.161	5.4524	26.123	73.585	733.775	229.212	55.826	29.58	320.367	156	11.91	313.048	29.822	9.667	12.9038	93.326	123.875	216.018
60.548	125.414	50.615	31.241	6.0381	43.014	67.596	111.052	100.396	146.628	166.717	19.481	94.982	167.21	33.476	36.8	742.667	20.828	63.894	11.0282	23.1875	16.017	151.559	55.358	12.904	40.346	46.073	57.986	39.72	87.616	25.294	223.627	17.871	9.619	19.431	85.415	729.8	259.981	46.435	43.62	350.429	139.081	14.657	228.31	30.867	10.632	9.6154	117.349	104.625	147.105
47.581	162.224	47.231	33.54	4.8952	32.9	62.096	239.909	221.854	148.907	176.267	27.019	112.93	192.081	44.857	34.38	714.533	21.966	45.864	9.4648	25.6719	19.881	166.237	56.396	12.154	31.269	63.145	51.472	46.48	77.709	27.294	228.017	35.065	7.2857	14.538	82.585	835.75	240.269	47.717	42.3	317.633	127.194	13.821	278.881	33.711	10.544	18.0769	131.116	117.75	173.456
47	354.241	47.372	32.931	5.8857	34.029	66.327	354.714	154.958	169.151	141.167	27.692	90.684	233.839	38.619	35.5	600.733	22.402	32.167	9.3803	19.7188	16.881	148.39	41.472	13.25	27.5	61.055	53.986	49.06	95.186	24.216	213.864	40.919	3.1429	15.723	63.171	805.275	265.808	56.217	28.9	340.429	116.097	21.612	344.452	39.756	13.123	12.9423	161.326	92.25	199.509
46.645	289.862	47.321	37.575	6.019	24.329	45.885	314.403	339.104	190.36	130.883	29.365	80.333	220.097	55.762	40.58	514.689	23.333	49.076	8.507	24.2031	15.492	147.085	42.491	16.231	51.705	61.055	53.403	43.4	89.105	24.118	215.373	38.935	5.0952	14.538	36.634	816.575	244.115	45.587	29.96	374.306	124.452	16.119	314.738	26.933	11.789	19.1923	181.884	92.2	197.772
43.081	277.086	44.051	33.517	7.0762	27.814	118.135	290.507	246.229	169.233	152.3	23.673	100.509	223.952	36.595	43.36	441.244	20.368	50.439	5.4789	24.125	17.661	137.271	39.528	18.288	46.872	74.964	49.5	36.68	77.651	23.588	147.492	28.677	5.7381	13.246	47.683	807.8	332.327	56.804	23.08	468.694	135.161	17	250.714	21.133	12.088	18.5769	244.419	74.35	212.211
36.145	311.224	31.59	30.195	5.7048	38.329	159.865	202	166.354	150.279	118.7	26.404	143.07	184.758	34.952	41.32	383.089	17.437	32.136	10.2254	23.4844	23.695	131.339	43.34	8.115	51.218	51.782	59.639	37.8	70.605	34.216	143.169	28.113	4.1429	16.354	40.512	786.425	332.135	62.609	38.6	416.694	107.661	20.03	325.833	29.133	13.211	15.1346	304.07	75.15	245.632
30.742	462.483	48.667	31.207	5.0095	30.329	147.019	164.935	107.167	139.744	123.433	23.923	160.754	164.452	28.548	54.2	368.711	17.345	29.167	11.2817	22.5625	61.763	130.068	52.019	12.981	43.577	57.527	54.097	44.96	78.64	35.784	146.322	22.339	4.7143	15.446	35.049	679.625	347.904	67.152	37.06	394.735	112.419	10.657	315.429	21.622	8.368	17.0577	308.209	55.875	289.281
35.919	425.948	37.667	28.586	8.2571	38.514	214.442	146.052	66.958	150.221	116.333	24.981	147.088	158.258	17.786	54.24	323.333	12.023	21.848	11.3662	19.5312	52.203	122.831	48.396	15.038	37.269	63.673	66.542	37.26	44.942	39.745	148.898	19.903	7.8333	22.846	28.488	631.075	340.615	60.043	31.44	428.245	117.161	29.94	394.214	22.067	9.193	15.0769	365.791	54.225	277.175
33.823	610.5	44.628	33.529	4.4952	65.057	225.596	158.234	136.021	153.942	134.15	22.712	116.404	188.871	21	59.86	315.333	17.977	33.076	13.8451	25.2188	55.102	124.068	37	13.346	38.782	83.964	54.014	39.34	33.593	67.118	137.593	16.274	7.2857	19.4	29.366	642.85	345.827	53.391	30.18	467.327	132.532	33.119	414.81	18.933	8.018	10.8654	455.116	46.4	268.719
35.597	458.603	38.782	29.851	5.5048	45.729	303.096	123.922	92	150.256	131.45	28.462	119.105	185.097	22.69	56.5	300.689	20.437	24.636	12.0845	20.625	63.475	116.814	41.019	9.192	48.756	46.818	62.458	43.4	35.593	83.647	205.271	17.452	3.3095	16.662	34.317	661.6	359.981	61.217	33.06	484.673	163.79	75.194	408.452	25.289	33.667	15.4231	519.163	40.3	260.263
35.758	335.672	34.474	31.954	6.1905	37.329	504.596	151.857	68.542	141.081	109.717	16.731	111.228	177.323	18.857	60.62	342.422	17.46	52.985	13.6901	20.5156	56.508	119.542	45.34	12.788	45.564	62.4	162.972	31.88	39.314	70.412	147.169	18.516	4.5952	13.615	47.317	712.4	324.385	75.87	27.48	437.878	160.468	69.836	351.548	25.689	24.228	19.2308	482.93	66.6	254.351
47.839	458.741	39.179	32	8.6476	32.129	390.096	135.701	103.833	143.651	131.983	19.788	132.386	218.855	23.548	50.5	427.822	15.736	28.076	13.0986	21.0469	73.729	119.797	36.057	11.327	55.833	70.236	249.444	39.48	51.14	70.235	223.085	17.484	2.9762	15.092	55.878	674.025	330.135	68.761	15.94	491.143	153.613	51.657	373.976	19.733	12.842	15.8269	462.442	63.15	257.649
42.29	341.552	44.654	39.701	5.5429	27.986	305.635	114.143	89.167	142.081	165.983	27.462	132.702	216.613	45.952	80.08	612.956	14.034	45.242	16.7042	23.375	56.424	125.492	41.962	12.5	77.192	72.909	267.014	45.32	52.547	52.529	236.119	16.403	7.3571	23.754	49.22	608.725	346.865	58.804	20.76	522.898	140.145	36.463	322.667	15.8	10.614	11.4038	457.093	42.1	285.719
58.919	366.776	39.115	29.667	6.4476	32.357	250.462	110.247	63.688	142.337	157.4	25.712	150.649	192.968	50.262	75.28	663.778	13.287	44.318	14.3521	15.3281	60.169	122.525	49.792	16.769	73.641	57.073	197.778	43.98	50.256	51.078	235.068	13.935	3.6429	20.708	56.317	603.225	391.096	55.804	23.94	494.347	147.065	20.821	214.548	19.733	13.333	13.1923	501.395	45.9	305.439
60.774	356.776	45	28.195	5.5333	40.1	445.865	77.143	50.292	145.581	168.367	23.308	163.982	204.113	41.167	65.6	581.867	15.552	42.227	22.1549	34.6875	79.237	123.102	48.868	14.173	60.462	69.655	174.542	37.6	50.488	40.706	278.254	16.371	4.3571	18.677	48.951	532.975	391.077	52.022	31.92	466.857	126.016	23.448	212.714	20.822	33.789	18.4808	508.953	59.925	261.526
115.968	355.966	39.09	35.172	6.0762	56.914	624.25	87.156	41.333	141.907	162.367	26.538	181.035	203.694	27.19	76.66	563.044	17.897	48.833	17.5634	39.4531	73.644	106.746	35.113	9.904	54.359	63.855	109.597	34.4	32.512	48.098	235.695	24.387	3.5	23.815	33.195	434.925	375.231	57.522	16.8	453.735	81.774	22.821	277.452	20.4	20.316	15.5962	461	73.275	302.544
95.274	446.707	43.449	36.023	6.6286	63.029	791.904	73.351	39.75	151.035	143.483	24.885	147.842	195.194	22.143	57.12	536.222	17.621	34.985	17.5634	35.6094	71.746	123.441	43.189	15.154	36.962	64.927	96.486	40.18	31.64	44.765	177.932	29.839	7.6667	27.123	32.659	418.825	333.981	49.109	25.72	460.816	70.968	15.776	239.024	12.178	14.526	18.5	434.233	66.35	301.386
86.323	523.276	35.679	33.655	3.9524	73.986	682.5	101.688	44.708	137.093	117.767	27.577	164.018	196.79	16.524	52.18	519.467	19.667	51	22.0282	32.0156	78.763	118.39	40.453	14.019	30.282	53.836	76.903	36.72	40.395	38.196	225.102	30.887	5.619	15.062	26.244	348.975	377.712	49.5	17.38	553.184	96.048	13.179	259.619	15	10.947	20.7885	475.791	82.375	291.158
188.5	492.155	44	32.54	5.6	87.757	686.096	194.883	37.771	148.349	111.717	22.346	156.018	238.194	21.381	43.56	465.067	25.632	44.742	20.3099	36.5625	77.61	123.034	45.849	13.827	23.872	53.273	66.458	44.26	46.302	42.235	193.966	21.952	4.7381	14.569	33.439	394.825	343.769	58.391	21.14	531.898	67.903	23.224	268.548	13.689	7.158	17.4615	493.163	108.375	288.649
186.403	498.638	43.564	33.379	4.9714	90.957	547.846	194.922	34.833	156.314	134.467	25.962	172.877	256.677	20.881	41.6	403.622	20.023	59.273	19.3662	31.8281	71.356	111.085	40.17	12.173	22.756	57.309	74.639	37.14	62.442	54.843	174.356	33.532	4.7381	26.923	30.195	361.5	379.981	66.087	16.66	454.041	75.065	25.224	210.619	17.156	27.053	21.7115	437.721	112.725	279.035
119.774	532.828	33.192	31.839	5.6857	87.014	402.038	216.039	34.521	159.756	117.433	21	183.912	202.645	19.429	39.26	521.178	16.471	56.803	19.7746	48.3281	81.559	109.966	32.472	11.75	22.641	69.691	59.097	46.06	60.012	71.059	162.034	30.548	2.6429	23.446	33.61	281.125	379.365	60.674	15.74	515.51	54.306	20.955	243.048	19.978	40.877	13.8462	494.744	105.875	294.351
88.887	520.914	45.09	27.115	6.5333	79.843	406.654	169.662	38.688	159.267	108.583	27.615	183.895	207.355	15.429	60.2	830.733	14.782	37.364	22.507	39.2656	90.051	109.136	39.094	13.173	27.872	63.055	61.875	38.92	89.86	69.686	191.695	42.774	3.881	14.523	24.951	332.25	360.635	61.37	12.2	463.122	45.484	19.179	211.595	15.933	24.737	16.3462	381.186	85.8	281.035
89.613	557.5	41.564	33.517	6.419	68.157	317.365	138.974	38.271	151.326	103.317	26.962	165.105	232.161	27.5	98.12	854.778	16.126	43.955	21.0563	42.1094	84.305	104.186	45	15.769	29.5	51.273	82.889	45.56	72.07	58.824	176.542	42.048	2.4048	39.677	20.585	326.75	366.538	59.891	33.24	534.49	58.597	13.418	219.405	17.822	17.053	14.3462	424.721	102.025	295.316
74.823	445.638	34.064	39.161	4.819	65.343	204	138.104	37.438	170.814	111.633	33.019	166.737	226.355	23.619	104.36	835.067	13.345	53.909	19.8592	52.7344	102.39	111.051	37.226	13.558	27.923	36.527	169.208	47.94	80.674	62.902	115.203	31.274	5.1429	27.708	27.317	255.4	325.404	64.913	25.32	453.265	56.935	22.806	212.952	13.756	13.982	15.9231	410.512	110.6	307.965
59.645	303.638	47.218	56.862	6.1524	87.514	326.596	232.039	31.604	166.674	95.267	36.019	205.07	221.661	16.381	109.4	808.556	13.161	43.485	15.1268	37.9375	105.847	105.695	34.868	9.942	23.141	35.436	221.917	43.94	91.314	46.765	105.898	30.919	4.881	23.892	24.366	283.25	329.288	61.63	31.28	460.122	56.323	16.97	224.714	10.4	10.596	18.1154	435.395	104.625	299.281
50.968	433.81	41.244	39.552	9.5714	88.229	480.692	168.325	35.292	176.407	82.967	42.404	218.351	287.565	30.405	92.74	718.667	11.839	46.894	20.5493	41.1094	138.593	101.407	40.302	11.135	44.256	59.891	143.278	40.7	84.244	47.118	90.441	34.823	7.8571	16.246	43.537	346.775	362.115	58.239	29.72	532.918	77.548	84.776	272.786	16	10.614	21.1346	411.558	98.075	329.404
82.161	412.638	43.808	38.161	7.6952	74.643	506	169.208	43.312	159.884	101.717	45.096	196.439	285	38.476	94.62	870.311	10.943	44.348	24.0986	37.2969	134.153	104.949	34.302	12	47.744	47.873	112.639	46.1	64.547	54.098	77.898	33.145	4.7857	16.354	53.878	436.775	369.308	61.087	21.62	533.388	56.952	58.119	190.238	16.289	11.386	18.6731	396.814	130.625	318.228
116.403	484.397	41.564	42.816	5.3714	68.786	539.327	134.416	37.896	173.256	96.05	53.385	210.158	245.274	35.214	53.52	856.844	8.655	40.924	19.9859	34.6094	108.475	97.61	35.547	10.615	57.026	31.345	106.847	36.66	59.488	45.765	59.356	30.29	3.9762	17.492	54.073	479.375	354.635	62.87	26.38	501.714	69.145	72.597	189.143	27.889	16.632	21.6154	466.047	143	314.018
85.887	442.655	37.333	41.862	5.019	62.214	431.115	110.117	41.771	153.698	125.85	43.404	171.228	224.145	50.929	60.7	884.511	10.023	71.182	25.8592	32.8281	77.966	94.186	27	9.596	40.077	33.255	102.389	38.16	58.849	38.49	56.949	28.355	6.6667	12.092	52.878	439.3	354	54.587	29.52	495.816	76.323	52.403	195.262	22.422	23.158	19.3654	410.605	152.925	316.596
136.79	436.69	40.923	33.184	7.5429	86.3	348.942	208.338	33.896	153.837	132.117	28.327	164.912	247.484	58.31	51.02	874.022	13.701	78.803	21.0141	37.6719	70.661	95.814	31.038	15.481	51.026	39.636	108.611	40.46	47.453	45.157	86.644	21.565	3.3333	12.108	44.439	388.125	335.404	50.522	30.56	503.98	92.823	34.06	260.571	19.222	22.421	21.9231	424.907	171.875	336.93
131.258	343.845	42.462	29.241	6.9714	75.614	349.923	168.468	34.083	146.802	135.4	28.077	189.789	249.306	44.905	73.76	777.889	10.368	137.409	18.3662	37.7188	39.593	105.305	37.547	11.654	48.41	48.927	119	44.2	77	56.216	59.915	27.161	4.9524	15.092	31.317	361.45	308.865	51	50.18	550.184	95.887	22.642	259.071	40.756	21.333	23.2115	419.651	145.8	312.211
148.403	584.345	40.59	32.368	5.2762	81.057	340.923	154.403	76.167	167.453	148.55	27.385	193.702	228.226	44.857	63.96	713.778	13.816	86.803	15.5211	39.7031	46.017	99.136	44.849	10.827	49.103	66.4	237.722	42.08	50.721	38.137	54.492	28.468	6.9762	19.4	28.78	381.75	331.481	58.891	37.84	533.571	87.113	19.836	207.429	29.111	15.386	17.7308	450.605	137.675	309.702
118.435	502.241	36.128	34.011	6.8381	175.586	484.827	193.377	141.333	228.453	141.817	31.269	163.737	168.161	108.119	59.28	971.933	10.759	87.818	18.8732	52.1406	52.407	100.949	46.17	14.365	61.256	64.255	296.847	34.92	68.942	33.196	104.542	19.71	4.9048	10.508	17.537	553.425	285.442	67.326	25.4	403.429	59.758	21.97	144.976	40.556	13	18.8846	404.07	135.575	258.526
88.548	558	41.872	48.391	5.3333	132.771	412.885	232.338	187.396	394.453	97.95	31.269	131.193	118.694	124.619	53.92	922.911	7.506	64.409	28.7324	48.3281	72.237	99.678	54.094	13.577	73.513	56.109	431.194	92.6	75.535	29	118.898	23.177	2.3571	17.938	30.707	457.925	190.481	90.022	22.74	360.306	46.032	16.254	114.857	35.911	11.544	9.6538	337.326	89.425	267.333
112.403	813.793	42.256	46.299	6.219	157.029	374.673	366.844	543.417	590.093	77.95	25.712	107.982	87.839	137.167	48.72	785.467	9.586	42.591	21.4507	36.9219	96.356	87.881	47.642	7.75	82.026	82.582	365.083	111.96	97.186	26.431	92.322	17.419	4	14.538	20.683	391.875	158.288	120.739	13.52	273.245	41.79	18.701	104.476	36.533	11.842	11.6154	375.884	106.65	248.474
85.661	1097.53	41.385	45.31	5.1905	204.243	422.615	392.87	579.354	756.012	65.25	23.462	93.404	65.758	123.762	33.56	710.289	10.644	38.242	26.0282	35.8438	117.746	79.492	55.642	13.923	109.679	120.745	347.542	78.62	102.384	39.667	60.881	32.339	2.8571	13.338	25.195	315.1	127.981	168.022	12.8	228.878	32.097	14.254	75.929	38.444	9.544	9.8654	374.14	124.45	191.667
107.5	1223.12	46.103	73.92	5.9429	200.443	466.423	267	487.854	923.488	55.083	23.788	65.649	42.452	101.881	33.56	528.911	11.747	26.167	25.7746	26.3438	83.458	70.797	50.83	9.923	134.282	90.673	282.125	77.98	117.523	32.863	40.407	26.081	4.6429	15.615	15.463	272.3	99.385	232.152	9.76	159.673	36.161	13.239	63.167	49.489	10.579	7.3654	400.814	136.1	155.754
202.129	1209.31	43.821	58.782	6.4095	188.5	379.192	198.974	477.625	984.488	47.417	24.788	54.632	41.839	94.976	35.6	465.844	12.586	20.803	29.2676	29.7812	58.237	74.458	46.321	8.558	131.654	93.327	221.875	114.74	96.93	27.608	36.356	19.629	4.4048	17.4	17.146	362.025	81.615	285.283	14.28	133.694	32.774	11.493	69.881	44.644	10.228	8.6538	303.256	145.45	156.877
241.645	1229.17	41.128	48.931	5.0381	153.286	450.654	158.26	398.688	1066.78	33.083	23.942	47.561	40.935	104.571	29.4	475.156	9.851	19.485	27.5211	21.9844	52.542	70.017	41.925	10.788	109.256	99.927	138.292	120.64	91.988	31.706	25.068	75.839	9.0952	11.985	16.195	290.375	62	295.891	10.8	107.898	30.952	11.224	58.69	42.067	6.702	6.3462	274.535	120.275	116.93
243.145	1149.28	38.885	41.057	6.9048	148.929	398.135	112.104	259.729	1144.63	25.217	21.096	45.281	32.371	86.952	31.74	367.889	11.655	16.848	25.7606	20.9844	70.237	53.644	48.943	7.115	116.321	113.727	106.181	95.58	93.047	31.255	31.983	104.355	10.8095	15.677	11.561	287.85	66.115	317.478	7.8	93.388	32.274	15.657	56.071	24.178	12.544	5.2885	272.256	127.9	103.561
263.694	1138.1	42.359	42.908	4.7905	200.014	481.558	112.857	180.625	1237.5	32.867	19.096	32.193	30.29	99.929	36.86	403.622	11.276	19.621	22.0282	20.8438	48.644	46.695	42.34	13.25	112.423	134.491	120.417	86.58	76.826	31.333	25.186	106.984	3.6429	14.508	14.146	240.825	60.462	417.413	5.04	70.857	27.113	13.015	43.095	24.8	9.912	4.9615	220.07	115.475	97.754
251.694	1084.59	44.526	67.701	6.5524	223.314	402.173	85.013	125.125	1265.34	29.517	22.712	29.439	25.887	87.643	34.02	298.978	11.448	14.833	17.5634	13.7031	47.458	48.492	39.472	9.25	82.487	161.982	375.903	79.3	48.581	25.882	22.898	106.258	4.1429	14.092	7.683	187.875	51.192	441.609	3.46	61.143	25.871	15.388	46.143	29.244	6.632	3.6346	158	83.25	69.789
233.823	1137.17	43.077	85.057	6.9048	252.671	258.077	75.026	81.896	1295.96	32.617	26.058	26.632	24.371	83.595	29.32	242.667	10.943	16.864	17.9296	9.9219	66.39	43.441	45.321	6.865	104.372	136.291	384.653	59.62	45.279	28.902	19.559	108.887	10.4048	17.846	12.268	216.275	55.712	487.13	9.04	57.592	27.806	12.328	51.333	31.556	11.93	5.0769	143.465	91.2	56.158
150.952	1136.69	40.115	71.575	5.3143	191.443	157.846	71.429	63.104	1340.04	31.3	22.365	20.614	22.71	56.452	34.3	200.289	10.057	16.879	17.5915	7.5469	128.373	44.051	39.245	7.962	90.269	113.055	367.542	115.5	49.628	29.863	19.288	156.968	4.7381	11.938	5.317	184.75	49.442	461.978	9.46	55.816	33.048	9.881	58.024	28.933	7.421	3.7115	121.953	77.425	64.877
175.081	1132.4	36.038	83.126	6.6952	240.171	114.615	68.883	64.271	1366.34	29.083	22.788	21.702	22.194	54.619	31.12	159.089	11.161	16.288	12.4507	8.7969	129.068	41.983	34.472	7.346	78.987	160.582	306.028	155.52	40.64	27.765	25.288	191.532	12.5	15.246	15.537	205.6	46.192	497.022	9.94	43.857	31.355	14.522	48.024	24.311	8.439	2.6923	86.256	77.8	56.807
150.565	955.793	44.603	71.379	6.3524	170.986	105.115	65.364	44.271	1391.07	27	22.077	21.14	19.274	45.905	33.14	189.556	10.253	15.924	12.4225	6.6875	88.695	35.271	30.698	8.692	71.949	151.618	273.917	179.48	34.965	28.431	23.017	204.823	13.5714	11.677	15.512	163.05	44.25	528.87	8.38	50.143	31.032	14.119	43.786	19.8	10.105	7.8654	88.326	55.875	52.386
146.145	902.259	48	61.31	5.3905	260.414	88.519	54.351	40.604	1400.35	28.05	23.019	21.053	13.484	28.119	31.6	150.933	10.828	15.045	10.8732	4.5312	74.136	28.644	29.755	7.75	56.679	130.345	265.306	172.84	33.988	26.078	23.441	178.548	21.4048	12.923	25.756	155.025	39.673	586.065	10.46	37.163	28.823	11.194	47.595	13.022	15.842	4.8077	59	54.625	42.228
105.726	738.017	43.769	89.011	5.5143	234.4	69.692	59.948	41.604	1410.36	27.2	22.635	24.649	21.645	28.905	25.72	140.156	10.632	17.485	8.4085	6.3125	50.763	30.576	31.075	10.904	44.218	142.491	167.875	158.22	45.779	26.922	21.254	159.323	19.4048	13.231	42.61	138.8	50.731	582.065	10.22	37.265	29.29	11.582	53.548	12.044	8.474	4.0962	58.814	51.2	38.877
76.097	591.483	39.538	80	3.8571	284	61.231	60.338	40.5	1407.26	28.667	23.75	20.456	18.032	36.595	29.16	122.622	9.368	15.106	8.5493	4.8438	40.254	27.61	35.075	13.019	40.564	140.709	205.486	164.32	57.779	21.078	19.186	139.371	19.3333	14.277	27.073	140.15	45.365	577.739	9.16	44.612	30.952	14.851	43.881	9.444	13.702	6.4038	55.674	31.425	33.456
65.21	492.586	44.436	60.126	6.5143	263.471	47.135	60.714	35.792	1407.8	20.233	22.827	18.772	18.274	30.929	32.18	131.356	9.598	18.939	4.7324	6.8594	25.22	32.017	32.415	9.173	26.91	183.782	408.403	152.3	56.105	18.941	24.22	130.532	16.8095	24.846	13.512	166.425	46.442	616.848	8.78	40.735	25.323	13.418	42.952	15.311	7.667	4.6154	41.395	49.575	29.035
48.968	503.603	38.962	45.69	5.2571	171.557	55.808	63.805	38.979	1420.66	24.983	25.404	20.053	23.081	27.69	31.24	122.2	11.368	14.091	4.9577	7.4219	17.881	28.712	33.925	11.5	33.564	152.891	507.778	145.78	84.453	16.039	18.966	112.71	24.119	17.938	19.537	143.525	43.635	592	9.56	37.755	29.5	14.552	44.119	12.844	17.596	4.1346	34.023	44.425	25.491
57.258	393.362	40.256	58.322	6.6381	135.5	48.75	49.727	36.167	1421.5	27.733	23.058	17.965	36.774	28.619	29.78	119.2	12.54	15.591	2.4225	6.1094	20.102	27.542	30.981	10.135	19.603	170	539.444	187.74	87.977	15.902	19.763	107.452	21.4524	15.523	15.951	132.375	45.346	588.065	8.18	32.673	30.274	13.075	51	8.533	11.175	4.7692	30.419	35.925	26.439
59.339	285.086	42.987	79.517	6.5048	152.357	55.327	63.039	38.479	1418.99	25.9	18.654	19.684	22.629	28.762	36.08	114.111	9.23	13.394	5.2113	4.0938	13.576	28.644	31.981	8.75	19.756	197.636	568.764	128.88	74.512	16.745	19.407	90.403	28.5238	17.523	24.146	132.475	47.154	598.413	11.34	47.041	29.565	12.597	51.095	11.978	11.333	5.3654	22.605	37.025	26.333
54.548	310.103	47.551	80.54	5.2	180.914	47.135	57.481	35.062	1405.87	19.867	21.519	25.93	32.29	21.452	31.74	146.978	11.793	16.136	3.0845	6.3438	18.898	22.881	29.415	8.038	16.077	189.545	572.083	118.58	52.651	14.784	21.966	92.129	25.4286	12.415	23	130.475	47.192	612.37	5.66	36.98	34.677	12.03	42.19	9.933	11.368	3.7308	25.953	39.875	21.614
51.532	241.897	37.756	73.253	7.1429	210.186	49.154	56.766	35.167	1395.19	21.95	22.096	23.035	40.065	22.405	34.42	128.267	9.805	13.152	3.3099	6.2812	18.661	19.915	30.264	8.442	13.705	193.164	516.708	114.24	45.767	14.059	23.034	68.387	27.7143	24.462	15.537	134.4	42.327	573.543	7.72	38.592	32.984	11.94	40.881	10.844	20.175	5.1154	21.814	35.7	24.965
41.21	167.397	38.154	58.552	5.5333	187.1	52	60.961	31.333	1399.84	22.967	24.904	21.509	38	19.381	28.86	155.778	11.253	16.682	3.0986	5.0781	14.729	23.508	34.528	8.538	13.167	189.018	511.25	72.2	45.081	15.824	20.797	82.113	28.4762	29.877	12.683	126.525	46.365	526.065	8.26	41.143	31.661	11.687	55.857	10.822	12.035	6.5962	20.605	31.825	28.351
41.323	137.345	40.308	72.218	5.181	129.014	62.077	63.403	36	1376.08	23.917	22.442	23.491	46	18.595	30.16	142.267	8.586	17.409	3.0423	5.3906	13.966	19.847	32.34	9	9.641	170.709	397	69.02	34.628	12.176	25.119	69.371	34.1905	21.308	18.951	126.725	38.385	510.152	12.8	40.51	26.145	10.925	76.595	9.378	10.386	5.8269	20.977	27.925	26.316
44.016	113.172	37.897	90.069	6.2857	105.314	49.808	60.403	33.146	1397.56	28.35	16.865	19.263	68.79	19.31	28.6	122.6	11.782	13.576	1.8592	4.5938	13.678	19.881	27	9.808	10.526	188.655	517.389	55.3	55.547	14.333	20.593	96.226	34.8333	39.431	12.268	130.875	37.962	531.174	10.18	39.347	32.468	11.672	52.381	10.356	10.316	4.9808	24.535	35.925	21.947
41.306	95.483	36.551	152.425	5.8381	103.414	52.885	53.935	38.604	1366.78	23.067	26.327	18.105	46.935	24.643	34.98	111.489	9.391	13.455	2.4085	4.9062	12.237	19.186	23.925	7.769	11.385	207.073	500.25	45.88	35.698	13.529	23.305	114	43.4524	33.923	13.537	119.15	41.962	529.239	5.8	42.939	29.419	13.313	49.476	6.711	13.719	6.8654	20.302	31.4	28.807
42.435	87.052	45.154	170.851	4.6095	88.157	53.462	59.286	28.479	1375.7	23.4	24.115	27.719	39.855	18.976	31.36	121.889	9.506	13.909	3.3662	4.25	17.831	20.864	30.736	8.731	10.179	194.164	406.889	45.1	33.442	11.412	21.136	131.516	29.3333	109.031	8.829	131.325	38.173	502.413	6.16	31.816	26.065	13	54.619	5.244	9.456	7.7308	18.884	24.9	22.175
46.081	78.379	42.308	232.471	5.5238	85.9	60.519	59.623	35.354	1376.95	23.133	25.096	18.491	53.855	25.619	33.3	125.2	9.126	12.833	3.2394	5.0625	11.102	13.153	31.962	6.981	13.205	226.309	362.25	49.04	35.512	9.235	18.898	133.532	40.5238	137.954	12.073	124.625	42.923	483.565	7.94	39.122	34.79	14.179	51.643	10.756	9.386	6.8846	22.953	33.85	24.158
47.984	75.155	49.974	238.322	8.1238	54.214	45.788	58.857	37.146	1357.27	25.4	21.423	20.509	34.274	29.905	30.02	115.956	9.678	14.182	4.1831	5.5312	15.475	15.695	26.981	11.038	10.808	172.8	309.236	48.74	26.465	11.941	18.644	147.887	38.6905	168.877	12.244	121.1	48.365	467.543	9.5	40.959	32.032	10.522	47.429	6.778	19.368	3.4615	15	28.175	24.456
36.79	67.448	42.705	188.954	6.4762	74.914	45.904	64.091	30.729	1361.66	27.983	22.019	16.193	37.435	49.524	34.1	127.8	8.69	14.061	2.0845	3.4688	12.898	18.593	32.509	9.5	10.449	145.745	406.861	43.94	22.988	11.451	23.966	141.452	25.9524	115.769	11.366	141.925	42.115	457.696	10.12	42.571	28.887	13.388	67.5	8.933	20.193	5.5769	23.093	30.9	26.842
47.274	61.931	41.269	165.621	6.2	146.057	53.365	59.545	29.375	1344.77	26.6	23.385	17.982	35.855	75.929	35.1	130.622	12.506	16.485	2.6479	7.25	13.949	20.102	28.491	9.5	8.205	149	515.403	46.78	22.605	13.333	25.627	175.645	29.7143	143.369	10.195	136.9	37.865	446.304	8.34	34.918	27.903	12.91	64.381	8.733	15.386	4.5192	19.814	40.925	22.754
41.016	62.776	44.769	107.954	6.3238	243.929	53.269	51.519	34.604	1311.11	23.083	21.981	19.526	29.726	67.762	30.88	170.844	12.115	15.621	3.6761	5.4375	12.39	16.542	26.717	9.462	7.667	143.036	559.5	44.42	15.709	14.882	22.441	177.226	24.8095	82.923	10.049	133.15	41.596	420.217	6.98	35.224	29.065	13.299	65.381	6.044	13.035	6.0962	11.14	39.85	23.667
42.597	67.362	36.628	249.517	7.3619	280.029	45.981	58.13	33.229	1310.42	22.9	20.865	19.982	30.016	86.452	29.86	162.178	9.931	16.848	2.4225	3.75	10.237	16.831	37.925	10.038	9.59	183.055	616.264	46.4	19.07	13.412	19.153	173.887	17.5	86.138	6.415	123.65	44.192	326.348	5.48	40.265	26.032	13.104	66.095	7.867	10.491	4.1538	18.884	22.375	24.07
39.323	66.776	45.269	219.057	5.7238	247.871	48.962	55.727	30.688	1271.22	25.017	27.327	19.509	23.419	93.119	29.16	227.844	11.379	13.818	2	6.3906	13.288	14.746	32.981	9.423	7.051	191.109	547.083	51.34	27.302	14.922	25.525	166.306	16.2381	53.754	9.805	118.675	49.385	343.239	9.86	42.776	43.774	10.896	57.119	9.8	20.614	5.9231	17.186	30.575	23.86
42.952	62.103	43.769	203.828	7.8571	294.829	42.635	59.584	39.104	1238.95	25.533	25.038	22.333	23.984	93.238	35.38	265.844	12.414	18.848	3.4366	6.1406	13.644	15.61	37.396	11.077	8.564	143.091	398.097	48.12	42.337	16.725	25.305	189.129	26.9048	43.569	9.927	124.575	46.615	365.978	8.82	35.204	26.242	12.851	48.81	7.067	40.509	6.2308	16.744	36.475	27.632
41.113	67.793	43.026	154.678	5.4476	302.871	53.096	49.714	32.208	1178.06	32.383	17.096	20.912	21.581	101.833	34.16	269.778	11.218	11.621	1.8028	3.25	15.458	15.797	37.113	7.135	5.308	115.909	315.264	69.68	45.581	21.431	20.847	192.371	34.0476	23.431	8.707	131.175	42.096	316.957	9.74	37	32.71	14.403	59.929	8.778	52.018	5.8846	25.674	42.15	24.93
34.532	64.086	44.897	120.437	5.1429	298.814	117.615	57.584	38.021	1169.19	27.517	22.019	24.877	21.484	100.619	33.9	589.267	9.931	17.439	3.3662	3.7656	13.847	15.102	51.925	9.058	9.436	97.255	208.778	74.16	41.919	27.51	22.61	170.129	19.3571	19.554	8.341	117.625	42.981	242.891	9.16	38.469	31.935	12.866	55.738	11.711	41.158	4.6731	30.395	29.35	33.053
42.5	59.052	44.385	96.563	4.7905	412.314	304.808	56.039	36.958	1140.27	26.533	22.519	17.088	31.645	64.5	28.02	636.711	12.77	16.773	2.1549	5.9688	16.051	21.814	48.585	8.25	7.705	112.491	193.472	107.9	37.651	25.137	21.881	167.403	25.4524	27.538	10.22	122.725	47.308	212.348	5.92	37.673	39.677	16.06	54.667	10.511	25.544	6.5769	32.465	38.975	30.175
40.855	97.621	44.385	95.172	6.1048	544.029	497.365	57.532	38.583	1130.78	33.117	15.731	17.509	21.629	64.786	34.18	530.467	11.08	16.591	5.3662	5.6562	11.407	16.729	51.245	8.442	8.333	125.291	124.528	176.12	50.244	35	23	161.548	25.3333	56.092	10.22	142.9	43.442	161.283	5.92	38.327	32.532	17.06	44.19	11.978	17.737	5.0385	34.86	51.725	22.035
50.823	172.638	40.141	112.897	7.1333	513.786	495.481	65.506	36.708	1048.28	18.35	22.096	23.93	23.758	67.333	25.64	416.022	11.149	13.045	7.0282	5.0625	11.102	21.373	78.377	9.038	12.987	121.236	79.319	312.68	65.953	36.804	26.22	145.597	21.1667	70.846	8.61	136.45	48.923	139.5	7.84	43.633	33.097	12.627	49.643	14.156	48.018	3.1923	53.349	46.8	29.386
43.161	269.552	36.09	260.92	6.1905	538.757	461.212	61.377	36.854	1006.86	26.667	24.577	22.351	23.387	102.69	30.38	365.778	10.908	19.076	11.9859	6.2812	14.763	20.068	61.981	12.077	15.692	111.455	99.806	381.34	74.5	38.216	21.695	109.032	18.9286	45.215	7.415	132.075	42.885	145.717	5.08	45.898	28.113	14.672	49.5	17.267	101.86	7.8462	76.977	52.55	32.018
39.258	358.862	26.936	344.184	6.7333	172.543	214.442	66.961	36.521	929.593	23	26.365	13.719	25.758	81.19	33.64	289.667	7.172	17.288	13.4507	5.2812	15.508	23.441	49.302	11.231	27.038	128.673	73.236	421.5	126.198	46.922	26.492	80.548	15.6905	49.523	7.098	132.05	45.327	114.957	7.3	44.449	29.839	11.493	48.548	18.844	122.912	6.6731	102.512	53.25	31.86
134.935	335.121	35.487	350.379	6.3143	322.214	215.904	99.662	40.979	865.756	19.15	22.231	22.912	33.952	71.5	35.24	227.178	12.678	22.712	20.0563	8.3594	14.678	24.661	51.83	10.538	45.205	90.364	58.5	481.92	138.302	82.039	23.356	65.435	7.3571	31.785	8.366	138.775	52.5	99.696	8.06	47.102	43.645	11.388	47.548	16.733	96.123	4.5192	128.837	77.675	31.053
275.581	254.155	40.103	433.414	8.0667	379.8	366.096	139.74	36.292	820.349	22.85	26.904	15.298	37.952	101.786	29.24	210.556	21.103	37.152	23.3662	6.2812	17.525	23.034	50.623	14.25	52.077	74.673	53.056	451.52	144.488	93.412	20.508	52.129	7.3095	27.662	10.39	143.85	47.923	124.196	8.66	46.857	60.323	24.403	48.071	29.067	118.667	3.8269	166.465	111.325	33.772
193.855	347.276	40.423	376.161	5.7048	311.457	284.865	146.844	33.396	742.5	25.983	25	22.947	33.919	119.81	32.12	281.622	14.149	28.515	24.8028	6.7812	21.559	31.22	53.755	17.231	74.436	89.255	52.417	516.22	151.395	99.706	29.831	51.79	12.1905	18.723	9.366	131.5	51.769	111.804	9.28	37.959	50.742	16.507	44.5	52.067	130.895	6.6538	176.674	124.475	24.509
300.71	302.5	43.962	510.862	6.3905	288.486	259.135	383.078	32.25	672.698	23.183	23.019	20.772	34.823	96.048	41.7	322.067	32.345	32.576	24.2676	12.5156	25.254	36.661	48.679	11.385	121.897	79.145	48.319	531.38	191.872	83.882	28.831	40.855	7.0238	15.354	6.659	127.3	47.365	69.065	11.82	34.694	61.419	22.015	52.024	49.244	134.789	4.0962	62.814	178.475	31.316
381.129	477.741	47.782	449.322	9.9714	245.414	277.308	561.792	32.021	569.047	21.833	26.635	21.561	27	73.476	43.4	239.667	44.563	24.742	31.7465	23.0469	33.22	36.39	54.434	17.596	146.923	91.309	44.792	662.98	214.326	98.255	67.186	39.774	7.0238	49.738	10.341	122.25	73.231	98.5	9.54	45.49	77.516	23.418	46.548	57.022	76.982	4.1154	281.93	116.1	65.667
616.323	363.172	35.5	578.862	9.0095	217.029	186.788	618.286	63.167	506.395	23.617	21.827	15.596	26.532	76.762	54.54	308.267	41.276	48.303	28.2113	27.9375	46.356	36.475	57.509	19.077	176.705	100.236	48.694	661.22	211.826	96.314	79.627	23.903	6.6429	35.215	9.098	129.95	86.038	78.413	7.38	51.531	98.226	46.701	48.857	49.956	92.491	6.3077	376.721	155.725	83.719
572.048	433.948	37.218	621.943	7.7143	177.2	136.346	836.377	126.25	462.721	28.533	31.423	16.439	17.968	65.619	107.1	272.756	55.414	90.818	25.1972	41.5	61.508	47.61	60.377	16.827	172.564	79.2	48.25	712.3	195.012	110.431	112.644	48.194	5.9762	26.308	8.171	131.8	94.981	74.87	10.72	67.714	155.613	41.299	45.405	56.711	133.509	5.9615	368.349	194.275	75.842
564.258	625.69	39.962	607.31	8.7905	161.371	249.538	865.818	113.208	403.198	21.617	30.365	14.982	23.742	46.905	157.88	326.089	65.483	128.833	33.2254	52.2188	69.797	51.576	63.604	21.154	150.026	96.164	50.153	658	185.291	91.745	180.61	38.29	7.619	25.692	7.561	133.275	106.404	61.609	10.38	47.388	201.565	28.149	50.19	61.022	131.982	4.5385	368.651	152.55	91.035
605.613	741.914	38.846	505.218	6.4667	234.186	264.519	856.26	77.792	341.372	27.333	27.442	21.386	22.677	51.167	200.74	333.022	93.644	112.561	35.3662	62.75	153.746	53.203	71.226	22.885	155.564	96.145	54.167	475.12	178.86	73.667	197.864	31.387	9.1905	25.831	16.902	130.975	146.231	66.565	7.2	98.571	236.919	53.179	53.024	81.467	129.667	7.6923	413.465	185.1	103.526
695.645	855.966	46.09	385.46	8.7619	180.229	197.423	838.481	82.25	299.942	30.067	44.327	24.544	24.468	46.81	249.38	269.711	88.034	104.424	38.0423	75.5938	194.898	66.831	61.094	23.538	168.115	117	67.153	338.2	133.047	61.059	186.339	27.823	4.0952	22.615	7.049	131.7	190.288	52.413	11.26	140.408	325.355	112.791	45.976	68.756	127.86	13.75	446.488	238.2	136.596
659.516	874	41.821	392.793	10.7619	197.2	244.904	876.182	155.833	294.605	32.283	68.058	32.175	38.29	47.31	283.22	245.156	106.494	107.061	40.6056	94.4219	191.203	71.847	62.019	40.654	171.936	78.091	259.736	278.98	95.64	47.294	239.407	25.29	3.9048	16.462	13.22	136.125	256.596	61.37	14.52	208.408	289.71	134.09	104.595	69.378	114.825	12.1154	510.442	313.725	164.719
635.984	903.103	38.256	387.149	9.6762	146.4	182.25	915.649	337.667	250.058	88.65	136	48.737	54.871	36.095	296.58	234.689	121.563	99.742	38.8732	85.1875	174.169	79.271	50.34	33.269	166.833	65.855	576.194	277.46	101.721	46.588	252.271	21.113	5.881	18.508	15.707	194.6	360.519	45.435	9.38	277.49	384.484	206.955	265.548	93.2	92.123	21.5192	489.14	337.025	216.965
601.532	788.138	44.103	334.368	9.3143	137.2	211	823.364	333.958	279.686	137.717	224.769	67.053	86.032	24.31	356.1	223.222	130.069	153.773	35.0563	67.6875	177.153	101.542	45.755	44.788	154.679	71.855	535.75	196.5	74.523	61.784	201.492	21.774	8.4286	15.015	24.293	395.775	457.692	41.565	18.98	439.388	380.242	231.552	437.19	93.311	73.351	26.1923	479.395	377.525	310.088
546.048	657.241	64.474	360.402	12.9714	166.314	289.058	796.299	208.042	254.686	197.417	305.365	63.895	122.952	21.714	374.66	202.111	117.253	207	42.6056	83.5312	198.847	102.678	46.604	38.558	158.141	58.327	449.792	199.02	62.756	20.882	73.356	4	3.1905	18.785	44.146	535.8	532.038	42	34.98	552.796	449.823	224.358	666.19	87.533	68	32.9615	520.023	454.075	325.807
450.871	502.362	69.59	275.92	8.5333	158.486	237.346	742.883	230.75	238.023	292.167	345.846	85.86	195.581	21.619	411.74	197.2	125.218	166.53	42.493	68.7188	214.203	123.051	47.245	40.635	148.731	85.782	491.389	88.3	31.163	69.216	133.068	16.145	6.1429	17.338	62.634	498.75	647.923	53.587	69.06	631.551	439.806	229.91	860.571	98.556	56.386	36.0962	551.767	530.275	399.123
372.065	394.293	108.038	406.77	10.0952	194.414	224.423	677.104	159.021	215.244	267.683	331.865	97.298	183.855	22.286	429.5	206.4	124.011	139.909	37.1408	62.3906	171.288	114.203	45.736	43.058	143.91	121.691	412.194	87.54	22.512	49.392	207.356	8.806	4.3571	13.046	78.951	399.8	654.269	53.652	52.48	614.592	427.242	203.836	888.214	119.044	101.368	33.6731	508.767	658.225	471.281
294.371	275.31	112.013	522.517	7.4286	194.857	473.058	702.494	290.729	238.43	210.633	268.673	87.561	174.065	17.119	391.76	188.556	131.517	127.364	37.7324	69.375	186.712	119.136	49.038	44.962	149.679	108.818	338.833	69.18	27.267	47	197.61	10.242	4.5476	36	53.463	338.425	624.558	46.457	30.74	590.184	346.5	153.09	817.381	142.8	112.842	41.3462	447.488	668.15	417.333
348.177	304.534	90.641	530.667	7.9143	260.829	528.019	670.117	272.625	216.523	167.75	191.615	78.246	122.113	19.619	362.32	194.289	123.977	110.152	36.1831	68.4844	173.288	116.186	49.811	45.904	137.359	126.382	296.389	99.38	23.116	52.882	275	13.79	5.0238	22.738	32.195	277.175	557.846	43.63	21.28	584.898	223.79	95.209	514.786	134.844	118.333	28.75	495.07	519.1	434.018
264.355	395.828	72.718	494.494	8.2952	322.786	480.923	535.506	270.167	203.43	142.917	144.077	59.632	89.387	24.667	303.36	168.689	143.851	126.47	39.5352	73.875	136.915	110.78	50.396	52.096	118.538	83.127	182.667	165.8	37.535	51.667	290.797	7.419	2.7857	23.646	24.171	292.6	511.404	46.717	19	492.959	135.065	65.239	301.167	148.267	148.772	21.4423	461.698	502.775	391.211
238.79	478.672	86.603	508.851	7.4667	331.871	473.788	408.39	173.917	199.337	109.2	109.346	48.649	64.726	42.786	225.68	180.578	134.517	108.121	40.4507	66.1094	89.169	113.864	52.679	48.596	142.308	79.927	131.597	283.56	143.837	62.471	468.373	7.823	4.6667	26.769	16.537	275.3	366.269	50.609	13.32	386.98	129.032	46.925	186.69	134.133	118.053	24.2115	465	552.075	366.088
406.823	524.31	70.513	406.747	9.5429	293.671	541.212	403.662	156.292	207.058	87	81.423	46.719	48.419	35.31	191.58	154.089	123.46	68.273	31.3521	72.4688	97.203	112.102	57.774	41.519	127.872	83.545	87.319	211	228.442	51.294	451.017	7.048	2.5	19.538	17.634	220.225	277.808	54.978	11.9	295.061	93.339	40	109.619	137.511	112.351	12.4038	443.791	460.975	317.526
433.065	553.328	61.051	323.839	16.6571	336.143	592.192	478.377	170.208	265.43	70.433	54.269	64.421	59.887	33.595	173.4	134.489	117.368	44.894	25.6761	63.9531	151.847	105.542	62.132	42.327	114.564	62.8	86.778	240.4	160.151	75	393.153	7.016	2.3095	20.523	21.659	201.525	213.481	61.63	12.92	267.082	67.516	22.537	82.214	124.311	85.684	10	414.419	370.125	361.404
491.339	560.293	53.269	248.23	15	295.614	445.096	437.636	145.167	343.64	59.9	54.173	108.912	63.984	28.786	131.8	132.578	112.678	34.379	26	40.8594	144.966	117.085	62.189	36.423	118.859	56.509	103.417	248.04	120.407	58.373	352.576	6.323	6.3571	19.662	14.39	198.1	182.5	50.63	9.38	194.857	52.855	29.582	61.143	132.956	37.281	10.25	391.256	357.4	310.175
412.258	782.414	46.833	189.736	16.6571	290.786	429.135	320.87	99.458	418.36	48.367	39.385	98.123	113.855	27.262	110.58	128.756	99.494	25.485	27.5634	50.0312	161.797	100.627	74.566	35.654	93.538	67.055	264.931	422.78	91.244	56.275	211.949	8.065	3.9286	17.446	17.805	167.25	153.077	90.217	10.36	167.082	42.355	23.537	59.524	123.956	20.825	8.3654	421.395	342.25	292.316
393.823	876.466	45.333	175.322	17.5238	309.143	310.885	238.948	70.229	562.233	43.15	34.077	103.667	92.21	19.524	104.96	127.244	83.172	23.136	24.2394	37.5156	145.932	88.644	71.509	22.212	97.526	55.127	338.639	361.94	93.151	42.137	142.797	6.919	2.6905	17.754	17.268	136.5	125.808	90.261	7.52	128.918	45.581	18.642	64.714	98.756	14.158	6.6731	352.674	301.225	241.281
384.468	926.983	47.667	187.621	22.7619	262.357	187	185.312	55.479	647.256	38.817	31.596	101.596	152.129	21.786	88.72	128.289	78.23	17.818	16.7324	24.3594	109.017	75.78	79.755	25.615	119.974	64.073	223.042	309.34	64.779	48.922	89.373	17.935	2.0238	16.831	28.098	141.6	102.962	130.348	6.96	100.184	44.565	17.478	73.714	73.467	11.667	10.0962	246.209	227.75	206.404
312.806	903.034	49.705	202.345	19.9714	355.586	159.269	151.39	50.438	772.209	32.75	32.308	78.123	114.774	40.452	65	119.844	65.805	17.076	19.1127	21.1094	81.017	79.136	75.849	23.077	137.577	65.291	202.611	360.06	39.86	47.824	58.169	16.016	3.3333	26.215	29.927	162.125	83.788	126.196	11.1	95.204	44.726	15.09	65.857	59.444	12.07	6.6346	203.605	174.6	199.526
305.484	936.069	45.641	199.621	17.619	324.071	116.308	128.507	40.292	848.07	30.383	29.096	66.368	109.79	23.19	47.86	108.711	56.172	16.727	17.2958	12.7656	70.305	74.797	53.264	16.385	113.744	58.309	139.667	241.34	28.047	49.294	46.136	22.581	3.4762	21.815	21.317	150.275	75	147.913	8.36	81.184	35.371	10.358	65.119	68.089	11.351	7.5769	218.419	144.6	161.421
259.065	914.069	39.41	173.655	13.4762	265.714	80.904	96.416	38.083	952.767	26.233	26.462	72.947	132.5	19.69	46.94	111.644	53.598	19.652	14.7887	11.1562	47.763	59.814	37.868	12.558	102.551	59.636	99.25	164.14	24.36	42.745	40.169	26.274	6.0476	20.431	24.634	142.45	75.154	218.087	8.78	71.98	32.629	17.642	56.905	61.644	10.807	5.5577	179.419	136.225	157.772
179.145	1016.81	47.59	164.057	9.3048	240.114	87.519	87.26	37.104	1056.73	27.217	27	78.316	160.677	23.833	49.68	121.533	45.287	16.348	12.4225	12.4219	31.983	53.644	44.245	17.558	79.513	69.945	75.444	138.36	21.453	31.039	33.644	30.774	3.0238	15.323	14.439	133.2	51.712	246.783	7.72	60.959	29.565	16.209	59.19	41.622	9.018	6.2885	126.209	102.525	119.368
170.435	877.966	45.718	129.563	11.8762	215.086	66.327	81.623	33.333	1101.67	29.05	27.635	68.86	129.032	25.048	35.6	127.089	38.517	18.03	6.6197	9.7188	20.949	57.068	34.491	9.5	81.436	77.491	119.069	141.22	18.651	35.098	31.644	25.79	3.6429	12.6	28.024	128.725	56.038	222.565	7.28	53.082	27.258	16.328	71.262	36.867	11.632	5.6923	124.558	79.725	111.632
186.065	757.017	46.962	109.368	7.3143	133.7	76.558	75.169	32.958	1129.73	24.367	26.269	83.684	167.742	29.524	40.46	118.133	33.253	14.788	9.3099	6.7812	20.356	47.763	31.83	9.096	73.538	77.182	85.75	112.92	13.767	31.333	21.831	32.968	5.2857	18.231	33.976	154.1	47.385	215.478	8.14	50.408	30.935	14.284	57.595	25.644	8.228	6.5192	102.907	80.75	114.491
173.081	581.517	42.654	85.195	9.419	169.343	68.115	69.338	32.125	1218.84	22.483	24.019	65.982	150.984	20.452	33.2	113.889	31.655	15.121	3.8732	7.375	49.169	41.797	27.906	12.115	56.423	81.691	67.194	126.26	12.163	27.118	23.542	48.581	15.119	13.585	27.366	160.575	46.442	273.674	12.04	53.551	30.145	13.642	62.667	22.067	8.947	7.6923	81.837	76	102.281
162.226	525.483	46.282	79.345	5.0762	252.357	56.288	72.052	30.188	1234.73	21.75	29.923	51.632	147.081	20.381	36.68	109.244	23.276	14.394	6.0141	6.6562	38.102	31.542	29.019	10.615	51.077	99.2	57.569	150.72	13.291	36.137	28.525	61.177	11.9524	12.338	13.951	134.425	48.038	276.196	13.3	45.878	29.403	12.194	55	21.044	5.982	8.5769	73.116	55.175	62.842
122.323	473.793	43.179	116.023	5.9429	205.529	68.385	60.675	31.854	1269.91	24.583	24.173	57.912	178.597	16.381	26.26	88.156	21.287	15.015	5.4648	5.1562	30.271	23.254	24.906	11.019	42.795	91.127	62.722	133.66	11.919	24.51	28.627	71.242	16.2143	16.969	23.122	134.75	45.365	297.543	12.98	40.714	30.371	12.328	53.048	11.511	9.614	7.3077	52.558	41.525	64.07
107.355	347.069	36.179	154.287	5.2286	207.171	61.981	62.351	34.729	1294.94	29.267	25.788	50.842	211.823	24.5	30.9	113.867	19.805	14.409	3.7465	7.1719	41.373	27.475	31.094	9.577	31.808	82.909	65.694	155.62	12.14	22.157	24.712	99.71	17.2619	16.031	30.951	149.925	41.462	255.652	12.88	45.939	21.387	10.716	53.286	14.244	10.158	4.7692	47.209	42.95	55.175
77.855	340.586	48.333	151.069	5.7143	202.3	45.269	59.831	28.125	1286.81	24.3	26.942	66.386	226.613	17.833	31.42	109.889	20.356	16.788	4.6761	5.5	59.237	24.831	25.094	9.923	30.91	97.364	57.375	182.84	13.07	21.608	24.136	122	15.1429	18.508	25.244	152.525	51.038	282.413	5.42	55.49	31.645	13.045	56	9.822	9.211	5.7115	39.488	42.975	39.632
66.016	323	45.808	258.299	8.1048	149.6	57.038	57.519	31.958	1311.99	26.883	26.442	70.088	167.677	18.476	27.8	112.444	21.276	16.212	3.3099	6.2344	67.407	21.593	32.189	10	25.167	109.564	60.306	132.32	11.686	17.118	24.153	151.419	18.8333	16.508	29.439	117.9	39.846	275.326	7	47.51	24.403	12.97	48	14.222	8.456	5.9231	36.953	44.975	36.877
52.968	252.017	48.897	258.264	7.6762	198.543	50.135	58.221	28.104	1327.05	25.45	24.481	64.842	190.419	17.786	30.18	124.267	15.621	14.303	3.3803	5.9531	38.508	21.271	33.038	8.654	23.705	114.455	57.681	77.82	10.384	19.275	23.169	163.742	13.2381	15.092	33	136.3	57.25	320.804	9.6	42.939	27.613	9.552	63.143	8.422	7.351	7.8269	33.163	40.05	33.088
50.29	184.517	46.705	257.77	6.4095	148.471	49.558	66.494	33.854	1358.71	21.817	27.712	56.298	205.613	23	34.44	118.578	12.816	13.803	3	5.2188	43.085	23.797	30.17	7.538	16.154	122.8	52.25	78.64	12.488	17.216	20.831	135.597	8.0714	16.031	27.805	118.45	45.615	301.935	9.24	37.429	29.597	14.522	62.119	11.533	8.93	7.0769	28.047	38	31.719
47.113	142.517	48.487	242.77	5.9905	78.814	46.038	62.675	27.042	1317.61	25.717	27.577	62.772	211.113	50.19	33.92	176.556	14.483	13.455	1.9155	3.9688	39.136	22.237	21.962	9.154	15.538	107.727	45.736	60.08	12.279	11.627	22.356	95.355	7.881	15.154	31.732	135.4	43.269	318.109	8.12	41.735	30.145	9.373	63.81	9.711	12.667	6.9423	26.581	27.425	30.877
59.565	114.603	48.628	253.276	7.0667	89.929	47.827	52.909	29.625	1323.89	24.567	21.231	61.316	221.694	33.571	27.58	150.933	13.322	19.061	4.7042	5.125	42.102	16.729	25.509	12.269	11.038	142.036	54.583	48.08	14.419	12.627	18.593	78.597	4.5952	14.754	26.073	137.075	53.519	279.587	9.38	50.878	31.097	14.896	59.619	7.111	11.123	6.8269	31.302	40.575	24.825
58.21	97.948	41.128	196.069	6.3333	74.071	47.596	60.675	34.188	1351.46	26.083	26	64.351	196.161	27.095	30.92	104.933	13.897	12.606	4.493	6.2344	31.814	17.271	24.925	9.135	12.192	120.909	60.667	55.94	11	10.824	21.831	63.919	6.2381	15	23.537	123.6	46.308	292.304	7.78	32.02	25.903	10.866	63.762	13.644	9.982	5.4231	27.535	39.225	29.246
49.323	87.086	53.897	224.805	6.9048	73.486	44.385	59.052	36.104	1341.23	21.35	20.75	57.123	163.306	31.476	24.7	119.156	15.379	15.182	2.0563	6.2812	24.712	22.458	23.679	9.231	13.013	121.909	48.389	49.84	8.698	12.51	20.915	62.323	7.3571	16.708	19.415	139.175	47.577	316.087	7.76	42.98	31.323	13.955	62.524	8.089	17.526	9.5962	19.349	29.275	23.07
46.032	71.81	45.436	288.195	4.9048	55.643	57.692	62.636	28.792	1307.17	21.417	22.558	48.123	134.097	26.714	40.52	134.044	12.621	13.03	3.6479	8.7031	20.237	23.441	22.17	9.5	8.718	186.255	74.014	58.56	12.919	13.294	25.932	48.968	7.7381	12.154	7.341	123.4	50.981	284.652	12.96	43.408	26.839	10.03	56.286	8.667	22.579	3.8269	23.558	27.35	25.07
49	76.293	44.936	222.345	6.1143	48.843	51.212	58.688	25.104	1221.45	26.817	22.942	36.368	92.129	15.143	32.68	127.778	11.161	12.485	4.3239	5.2188	17.915	18.881	22.604	10.423	8.064	180.291	59.319	50.66	11.488	13.961	19	47.081	6.9524	26.631	10.39	133.45	47.846	268.761	6.24	40.224	30.145	9.731	44.143	6.956	26.702	7.5	22.163	34.675	17.281
49.081	67.81	51.231	240.414	6.2381	40.514	46.865	62.286	32.562	1296.19	22.3	19.635	29.123	78.629	28.095	36.08	114.956	11.862	17.576	3.2113	5.2188	13.678	18.034	27.358	12.346	10.038	181.945	85.792	70.66	11.14	13.706	21	38.129	5.5	21.385	10.049	106.1	44.981	229.891	8.94	43.898	26.694	12.716	49.238	7.133	33.298	5.8269	21.256	33.025	25.246
53.935	66.241	50.782	223.471	6.2571	53.643	50.442	51.792	29.854	1268.62	24.317	26.212	40	83.758	47.262	31.72	114.267	14.023	14	2.6197	6.6719	19.61	16.983	35.094	11.5	7.077	157.436	208.806	54.42	11.942	9.176	23.983	64.129	8.119	16.523	9.537	128.55	47.308	232.826	10.88	37.102	34.145	12.179	52.595	9.378	34.895	5.5	21.977	31.625	23.526
51.726	63.638	44.923	207.989	6.981	76.129	62.596	57.597	23.604	1301.83	27.717	22.788	25.667	69.806	42.619	35.8	104.333	9.207	18.197	3.2394	3.7344	18.593	21.237	40.509	8.019	5.654	128.6	160.597	100.48	12.093	14.49	18.559	64.903	9.1667	14.092	14.927	111.85	50.192	200.717	8.52	44.102	33.113	10.627	55.857	5.844	35.421	4.5962	24.93	24.375	26.281
76.774	61.879	44.205	159.23	6.9143	193.029	52.365	56.052	33.229	1186.67	21.25	21.577	26.719	59.79	59	35.92	197.8	9.356	19.106	2.8028	6.2344	15.983	19.542	47.038	8.981	7.359	147.127	104.069	104.1	12.977	14.961	24.186	70.484	11.9762	17.754	9.146	103.15	46.846	181.326	4.86	41.857	35.677	14.463	42.31	6.156	50.86	5.7115	23.953	35.475	22.439
65.677	62.466	45.141	126.333	6.7048	148.743	58.481	61.195	32.292	1133.44	23.45	25.519	23.895	113.565	53.119	29.78	170.6	8.322	17.424	2.6479	6.4844	13.356	21.797	40.358	10.538	7.577	155.745	76.083	163.88	16.198	28.961	20.814	96.581	10.119	16.769	11.122	133.525	50.462	171.87	8.16	43.388	43.79	13.776	46.31	14.8	43.14	3.9038	19.116	41.9	28.719
121.355	56.466	47.756	125.678	5.7143	221.514	94.712	54.286	27.771	1057.31	26.367	22.808	20.667	110.484	82.667	37.16	132.4	11.126	16.727	5.1549	4.7188	11.915	16.763	50.528	10.904	5.679	163.909	63.583	264.78	16.442	52.863	24.153	80.258	12.2857	17.969	12.878	125.3	48.692	155.609	8.2	39.939	42.952	13.313	44.381	7.267	40.175	6.1538	22.907	37.2	21.667
174.71	62.466	45.5	128.103	6.4381	215.043	142.135	55.61	36.167	1028.52	24.917	24.962	22.333	136.29	74.524	33.08	118.089	12.126	27.758	4.9014	6.4688	18.559	24.136	55.113	15.5	11.051	144.836	64.444	331.08	19.698	53.863	22.831	70.935	16.0476	17.662	9.171	121.175	53.327	117.413	9.86	33.592	38.613	13.657	51.214	11.533	74.947	5.8269	25.07	30.85	18.105
292.145	59.431	45.949	99.046	7.0286	268.871	120.923	58.195	32.688	960.628	21.667	22.981	23.895	158.097	81.381	38.32	132.867	11.333	25.97	3.3662	8.0625	15.746	26.814	43.283	15.692	12.667	138.927	59.861	410.32	24.442	48.098	24.932	50.032	5.0714	15.369	8.244	132.775	44.327	109.935	10.02	42.286	48.452	13.925	55.929	11.467	82.158	6.1538	28.698	35.1	24.421
321.919	68.828	54.103	147.241	7.3048	236.5	130.769	57.455	38.396	704.814	27.617	16.769	16.947	129.452	59.167	41.58	151.444	10.448	20.788	4.3803	6.3125	15.068	23.746	56.887	10.385	11.641	118.818	48.778	391.76	17	38.137	27.576	38.935	6.2619	23.754	11.512	127.375	55.692	105.761	6.4	36.592	38.29	11.104	46.881	17.733	69.561	5.4038	45.14	40	26.754
403.435	96.69	49.974	166.299	6.2762	251.7	157.481	54.532	42.688	808.86	22.95	23.327	18.895	89.097	70	33.54	141.667	10.126	31.576	2.6901	10.7656	23.814	24.881	61.34	22	15	131.418	50.097	412.38	28.349	49.471	19.915	34.855	12.5714	39.246	12.366	112.75	50.712	84.674	9.76	44.837	33.742	15.179	57.048	17.2	84.614	6.7885	51.953	42.675	26.491
396.387	174.759	54.115	193.678	6.5048	271.186	135.962	189.714	35.458	777.733	20.65	25.212	17.719	80.661	45.595	77.76	138.889	18.713	42.818	8.493	14.25	19.814	28.305	60.321	20.942	18.115	134.545	46.819	488.66	28.291	72.294	19.39	24.952	8.0952	29.246	11	121.925	59.442	74.174	12.16	42.367	33.613	13.209	45.548	11.978	58.93	10.0577	62.256	62.225	38.404
486.161	390.241	62.846	237.816	8.7333	211.957	67.154	206.338	33.792	671.105	26.15	23.019	16.86	67.694	67.31	97.98	135.267	21.632	50.561	7.1549	15.4531	23.966	30.525	73.453	32.077	29.859	131.036	51.458	388.92	20.012	80.784	19.915	27.742	9.2619	23.831	6.39	127.75	61.173	73.696	7.78	48.224	46.532	30.716	52.857	24.111	102.965	6.1731	86.721	53.825	49.579
576.145	315.759	94.628	199.368	9.1048	241.957	94.865	332.091	34.438	593.198	23.9	24.077	16.86	60.065	56.238	91.78	130.756	31.759	75.5	5.7606	15.8594	18.373	33.492	85.736	27.635	47.987	107.2	45.792	513.46	34.105	87.471	21.746	26.871	2.7857	34.538	10.366	115.35	67.942	71.065	10.18	43.286	48.387	28.104	48	23.622	91.246	7	134.116	68.4	48.491
613.484	523.052	114.974	223.011	16.9143	255.4	216.269	345.286	45.958	559.035	22.033	29.423	18.228	39.661	32.071	77.6	132.044	40.805	86.591	7.493	22.0625	31.847	39.492	98.094	24.596	46.09	76.564	51.597	444.46	35.814	90.294	19.678	19.081	5.7143	22.015	12	119	86.596	62.37	12.06	43.184	38.855	33.836	50.5	26.622	81.456	7.25	167.07	86.725	49.421
614.468	572.466	123.256	280.621	18.8857	198.414	273.788	649.571	56.104	483.674	23.483	21.038	23.912	31.79	40.548	62.58	129.067	50.701	105.106	11.831	36.3438	81.881	38.915	99	26.635	34.718	77.2	54.319	465.46	33.023	88.451	85.339	16.258	3.5238	16.908	13.488	116.875	93.308	56.935	4.8	48.673	67.629	25.463	40.929	25.8	50.807	6.1154	184.465	83.9	42.14
667.5	613.138	178.218	317.23	16.8952	195.3	407.538	689.714	82.5	459.977	22.55	24.231	25.982	29.613	34.571	77.48	128.444	50.276	81.742	11.3099	48.2344	68.661	54.085	118.774	43.365	55.167	71.455	56.514	466.82	29.791	87.647	121.186	14.21	9.619	18	8.634	121.575	137.404	58.543	7.48	51.122	78.597	21.806	61.381	34.444	71.754	11.3269	238.07	105.7	49.526
754.79	455.724	175.744	240.609	20.3524	139.143	313.827	697.61	121.812	406.105	23.633	25.827	24.474	26.952	33.333	91.36	136.267	57.977	133.242	19.6338	66.2344	106.068	54.424	121.132	54.019	77.154	62.891	55.319	497.3	43.651	86.02	126.153	14.871	11.5714	20.385	5.122	122.725	131.154	45.326	11.5	62.122	121.306	16.09	45.19	55.356	91.053	11.2308	274.372	96.025	40.421
719.435	559.569	195.321	182.057	28.0286	154.4	318.615	708.052	169.854	375.419	24.517	22.769	20.772	24.177	24.405	170.14	142.711	74.862	140.53	15.5634	67.1406	147.712	72.508	122.34	62.635	79.474	94.8	48.958	443.34	58.651	92.216	121.61	14.081	6.8571	20.477	12.537	208.85	131.981	44.022	8.16	86.51	199.565	28.328	49.976	89.978	86.474	12.1923	403.093	100.975	39.544
704.871	631.948	236.615	164.931	20.4667	165.471	264.846	750.597	213.375	367.721	28.9	23.038	26.947	28.161	31.714	140.64	161.533	86.31	164.379	29.2535	65.0469	136.254	81.559	124.34	70.923	74.628	75.691	54.389	360.7	48.081	87.392	75.322	11.935	4.9048	28.754	9.244	208.2	180.519	61.13	12.84	134.143	278.339	69.731	69.714	77.378	100.649	25.4615	435.767	80.55	42.421
701.371	617.172	327.436	203.299	17.4476	245.7	269.827	723.325	298.646	330.186	23.317	22.212	25.035	30.565	27.333	150.72	186.778	89.494	189.152	29.0141	81.5156	176.898	90.271	112.981	79.327	81.641	82.745	67.236	235.32	30.616	83.51	85	10.532	3.7619	20.662	13.024	162.675	222.25	49.63	20.46	190.469	230.274	53.91	73.286	118.044	129.895	17.7115	427.651	109.775	46.596
587	607.69	325.577	317.701	18.819	140.329	264.077	803.792	397.083	293.767	28.05	33.885	31.982	48.935	28.857	149.78	171.622	92.023	211.909	30.9155	52.8281	181.644	98.051	88.208	68.75	98.333	55.236	62.042	139.5	24.488	72.804	200.034	8.435	3.2381	20.308	20.415	147.55	311.019	42.87	39.24	296.612	248.968	93.448	146.357	121.311	131.579	23.8269	466.233	88.325	57.772
609.113	497.655	232.244	368.069	17	72.957	160.385	794.182	401.583	303.186	81.933	71.115	52.298	63.952	24.095	150.6	189.622	97.276	213.152	35.1127	51.7188	134.61	113.831	75.245	78.192	81.321	62.618	95.319	108.4	22.523	65.157	195.39	12.597	8.0952	16.277	30.634	167.725	409.288	51.348	39.2	455.694	247.21	119.209	300.929	107.133	101.105	28.3077	523.581	145	76
440.694	477.966	355.949	520.322	13.3619	220.314	267.827	727.494	375.708	305.337	163.65	168.75	86.754	74.758	25.548	203.34	167.378	114.322	208	34.8451	54.5781	177.661	116.61	61.906	86.962	99.346	36.436	166.403	106.94	17.047	69.686	134.186	14	5.9524	38.431	39.39	212.9	526	50.891	44.32	540.061	219.258	113.104	404.19	114.711	77.088	35.4615	531.186	239.025	104.316
435.71	326.914	362.846	414.632	17.3429	171.529	256.115	718.766	381.208	282.128	214.317	137.173	80.807	128.323	55.476	195.74	176.222	110.425	233.258	37.6197	56.9219	225.305	135.932	63.566	90.135	94.5	36.655	135.236	52.34	18.721	57.51	184.932	10.968	1.619	162.923	64.024	238.35	624.096	50.783	66.1	557.306	263.177	114.164	615.619	104.689	59.263	47.5577	577.163	366.875	199.368
357.565	252.983	367.833	370.839	13.8	292.8	415.75	621.429	311.583	296.895	254.1	244.558	90.351	223.113	50.31	211.66	201.378	100.218	186.879	34.5775	56.8594	223.492	157.881	67.849	106.981	105.705	34.673	372.583	59.08	15.174	98.706	170.508	23.194	7.1667	149	59.512	253.6	658.904	45.696	71.48	665.755	226.823	91.03	730.571	112.133	59.088	45.9038	540.442	358.225	226.684
252.113	196.81	327.808	295.172	14	286.643	363.404	554.312	355.625	258.023	343.933	293.731	99.737	250.694	56.429	199.4	199.933	116.057	234.848	33.3239	50.4062	219.949	135.983	58.547	99.596	88.385	30.727	434.014	58.92	12.767	79.176	171.102	21.823	4.5238	102.985	71	296.95	745.788	42.152	93.5	750.878	232.968	124.269	719.548	113.333	49.825	61.0192	609.442	407.8	181.193
180.323	142.759	394.923	220.632	15.1048	242.014	358.192	498.143	358.083	233.081	465.717	388.673	117.175	270.306	75.5	156.04	194.889	109.759	209.5	35.3099	54.1562	174.288	135.881	58.264	93.346	90.321	37.145	441.75	49.64	13	55.843	217.695	15.694	4.5952	102.108	84.561	282.775	802.538	48.217	103.82	845.531	178.226	120.224	864.476	117.089	43.825	62.3269	617.651	434.575	248.702
143.661	124.586	457.974	159.161	15.9619	178.186	315.481	421.468	348.583	241.023	488.483	303	144.561	276.565	53.262	120.32	182.644	116.046	181.394	28.4648	42.1562	172.169	150.22	56.66	95.673	71.513	56.727	555.611	49.48	11.012	41.275	221.441	10.694	6.7143	92.923	77.293	305.575	855	55.804	75.88	847.918	152.823	134.97	847.929	106.467	25.333	64.0385	608.047	494.425	250.719
110.581	106.224	425.628	128.264	18.5619	216.729	209.962	371.675	336.958	204.93	453.65	293.173	138.035	311.548	39	91.02	203.844	113.816	210.394	39.9155	36.7656	179.966	171.559	55.925	101.904	90.859	54.127	505.056	43.56	12.942	61.392	292.288	10.177	4.4048	58.815	71.146	266	906.154	44.196	90.2	829	118.565	98.642	860.19	134.689	37.211	66.2885	603.953	490.175	243.246
71.71	128.862	430.526	101.195	16.9333	233.686	317.75	342.117	304.938	190.733	457.167	255.904	113.07	255.065	28.262	89.22	175.578	117.391	167.939	33.9577	27.75	123.085	164.949	59	100.25	81.167	30.509	355.542	50.32	13.523	36.647	357.763	11.21	5.8571	40.308	55.951	232.525	904.538	50.283	101.5	842.204	121.903	89.373	825.714	141.444	56.825	55.6538	622.86	533.125	267.526
73.645	232.362	373.795	110.172	14.1905	208.814	335.5	319.571	217.521	172.791	458.55	184.288	123.298	268.903	20	101.84	180.956	116.667	169.621	33.1408	25.6875	104.746	165.627	49.472	88.788	77.205	35.436	305.097	44.34	11.826	44.941	330.085	11.161	6.8333	26.815	56.732	185.475	911.385	37.587	99.2	845.51	137.161	76.269	829.31	104.933	41.684	54.0385	567.419	531.925	282.754
138.532	309.052	344.397	84.092	20.2952	152.429	388.135	335.779	148.979	170.465	393.6	241.404	156.825	300.355	16.357	72.6	193.111	131.184	147.303	25.9296	29.9219	118.966	173.424	46.981	96.269	69.09	31.709	185.931	42.02	10.523	30.098	306.627	11.677	3.2857	22.292	30.366	170	896.962	44.326	87	875.531	103.387	76.866	745.738	106.133	30.632	55.4038	560.977	583.425	267.088
208.597	470.103	312.41	64.011	18.381	150.914	402.673	262.545	180.75	168.721	386.217	205.327	140.298	290.145	21.214	69.52	184.956	111.184	123.061	21.493	22.4219	114.864	178.559	51.453	88.904	66.436	34.855	176.361	39.18	14.43	24.745	234.61	5.71	2.2381	22.662	40.146	205.75	883.904	43.087	71.4	859.184	160.419	66.821	794.595	121.444	28.123	50.1731	571.209	603.275	300.07
234.339	690.793	276.026	83.034	18.6	142.143	334.962	214.091	154.396	167.233	353.55	179.538	153.333	281.258	16.048	74.36	169.556	126.368	113.439	24.8873	16.0156	108	167.475	55.642	99.019	79.077	28.891	156.208	47.74	12.419	26.137	176.237	8.887	3.0952	26.969	26.146	191.525	849.769	54.587	73.42	814.551	157.548	64.612	725.976	117.289	41.333	50.7115	490.07	576.1	287.456
244.871	700.793	262.038	64.632	20.3143	154.557	442.096	193.935	98.958	160.047	301.367	154.654	147.175	306.339	17.119	58.52	181.4	132.563	107.227	24	22.8906	96.61	175.203	45.132	100.115	60.782	30.982	129.292	43.54	11.733	14.431	208.898	8.484	6.119	49.092	28.366	154.45	887.577	51.087	84	840.49	131.016	41.955	675.952	132.489	70.158	56.0769	516.558	526.3	256.947
278.774	621.155	222.244	61.506	22.2	147.643	497.077	155.831	75.667	145.872	269.133	140.846	141.877	268	18.452	62.68	186.356	124.299	76.03	19.7887	22.7656	76.441	171.322	55.358	88.404	51.782	45.618	105.639	38.36	13.512	16.941	207.814	6.871	5.2143	33.354	24.732	176.35	898.731	36.174	49.18	855.878	106.565	40.821	643.214	139.956	58.368	51.5769	508.953	477.95	221.351
370.597	636.655	216.436	51.897	33.981	114.429	356.846	127.273	68.042	140.314	246.1	113.577	137.193	275.306	15.881	53.66	165.4	120.966	98.636	27.169	32.0938	110.373	166.949	38.736	90.942	49.205	51.127	127.625	37.66	10.547	21.196	253.797	10.613	4.2857	99.769	13.317	175.35	856.481	51.435	86.96	824.286	85.194	48.806	614.714	107.778	73.719	54.1731	527.209	545.475	215.807
313.629	513.448	217.115	47.483	26.019	109.657	376.654	110	52.062	143.488	213.783	107.404	138.614	253.161	16.024	44.64	184.711	129.161	96.621	23.2394	37.25	96.271	147.644	43.792	91.923	52.551	49.691	104.708	40.06	10.221	20.392	216.576	10.032	3.2619	62.615	16.049	177.675	863.019	46.457	91.66	816.51	63.581	68.985	584.738	129.356	38.772	59.3654	449.953	507.275	204.351
349.774	564.379	170.91	49.667	31.8095	61.543	223	93.779	36.375	144.651	194.017	103.596	162.86	268.871	10.286	76	172.8	133.333	108.712	19.4648	33.6406	87.458	146.712	50.528	77.231	36.308	45.891	190.167	41.56	14.023	13.157	177.22	8.339	2.7381	35.969	23.22	166.95	838.923	39.152	94.68	819.408	67.661	75.687	576.667	124.644	35	65.6731	506	420.475	237
378.742	736.672	155.154	37.897	27.419	49.186	196.904	81.325	61.854	143.86	189.867	86.635	180.105	295.984	12.857	134.14	157.911	121.586	97.333	16.5634	27.5	49.39	164.441	48.906	84.192	47.897	44.782	221.028	34.78	15.477	13.275	177.966	7.548	3.2857	53.138	27.976	167.95	813.769	44.522	97.96	784.204	122.629	89.343	643	103.244	29.474	60.4231	429.233	409.2	234.912
339.806	700.552	147.846	39.586	22.3524	55.014	150.75	97.818	52.688	147.221	170.317	72.692	173.702	311.048	19.905	93.54	158.822	116.529	80.258	17.5915	33.9375	54.322	163.61	58.811	76.288	42.679	26.455	177.222	32.08	15.523	16.431	290.746	7.177	2.0238	31.815	28.146	150.975	858.096	42.587	86.94	853.061	105.016	78.478	613.452	93.889	35.491	47.4038	472.465	397.925	178.579
400.306	840.276	164.282	37.713	20.4857	76.071	114.635	137.234	43.188	140.988	152.183	92.308	179.404	277.887	27.619	78.92	152.8	125.23	63	19.4085	19.0625	64.576	174.746	52.774	70.077	46.218	36.855	75.653	39.34	15.07	11.02	109.593	9.242	3.5714	24.108	33.195	157.375	774.596	40.87	75.52	786.02	117.903	71.299	657.048	93.756	29.018	44.2308	454.093	377.775	144.088
315.613	931.414	150.744	36.678	20.0095	74.229	123.019	124.117	65.625	125.57	148.833	51.75	237.596	206.484	32.19	56.1	165.289	122.253	35.939	13.8451	23.2031	64.627	132.322	62.302	49.865	53.192	21.782	87.583	40.16	18.791	16.255	180.119	11.016	3.2143	21.462	29.585	130.55	764.327	50.696	64.84	775.531	128.323	41.716	556.524	98.689	38.298	51.1154	473.977	346.55	157.789
237.129	837.103	147.538	38.31	14.5905	105.5	131.385	94.987	41.312	129.826	126.317	50.654	204.509	274.903	21.571	77.8	171.244	108.46	53.667	13.9296	27.6719	46.322	156.61	66.17	66.423	49.308	33.727	99.222	40.86	17.372	10.51	171.169	11.032	3.4524	17.108	23.317	130.55	728.115	45.522	83.7	713.143	109.387	43.791	488.69	102.978	84.14	44.7885	433.419	346.6	140.018
188.726	633.966	196.897	80.333	15.3714	175.614	126.5	85.701	53.542	135.535	135.267	45.538	213.123	253.355	28.595	123.72	155.733	93.552	92.5	16.2254	45.4688	49.678	138.322	58.283	60.558	42.423	37.673	91.889	42.7	15.547	15.216	106.542	9.065	4.8095	16.431	20.366	145.35	736.885	41.283	63.32	750.694	133.984	35.493	394.714	80.822	104.123	45.5577	390.023	295.925	112.263
334.871	485.19	225.526	81.586	22.2667	149.6	181.346	76.844	47.667	128.256	139.783	64.019	210.702	276.968	23.167	178.12	162.467	110.586	128.015	10.2254	40.6562	50.288	152.746	51.604	70.327	40.897	38.927	73.139	48.74	16.419	18.373	172.22	7.677	4.881	24.954	26.366	136.525	713.308	50.587	59.34	745.184	132.839	49.746	390.643	79.733	110.596	44.6538	443.186	302.425	115.86
272.242	389.224	207.064	64.23	14.6952	144.571	243.615	73.416	40.083	133.174	133.45	81.481	195.105	262.371	29.69	155.7	138.533	108.138	160.712	11.493	36.3438	58.441	150.119	51.962	78.962	34.038	43.145	64.819	40.42	14.453	13.529	100.305	9.016	6.1667	20.908	27.049	146.85	678	48.022	96.06	666.714	112.984	54.866	425.286	68.4	76.947	52.2308	385.488	275.075	89.158
207.387	296.328	180.167	55.701	10.4	150.857	250.231	67.623	37.062	145.279	116.817	86.423	223.421	268.387	43.214	155.66	161.622	107.575	125.106	9.338	26.8594	99.017	140.475	53.585	77.327	23.269	39.545	57.694	46.64	15.465	14	81.068	9.694	3.9524	28.692	23	167.95	657.808	45.565	85.16	677.796	119.597	57.552	427.643	74.422	70.579	44.7308	384.93	232.9	107.351
208.774	215.155	131.256	46.575	10.3048	123.214	199.962	71.338	34.646	140.186	103.85	86.462	186.789	207.226	30.833	162.62	155.644	114.149	92.53	8.1127	24.7188	85.712	145.831	51.736	69.904	27.897	67.091	59.139	42.78	11.395	14.902	70.695	10.597	6.4286	44.123	23.976	153.525	672.731	40.935	84.04	721.878	130.468	51.418	282.452	65.333	51.035	40.0385	422.674	239.85	138.982
249.581	160.603	103.769	45.322	9.8667	138.071	125.442	69.61	33.5	127.058	103.3	72.308	208.298	206.806	27.69	140.76	144.689	97.483	138.439	12.2394	18.0781	65.898	144.746	56.208	84.154	17.167	67.982	59.931	44.5	12.419	11.824	59.288	9.371	4.6667	29.831	19.732	154.675	662.769	38.978	77.2	715.633	157.452	48.299	354.476	51.822	65.526	43.7885	405.419	266.35	133.737
165.516	129.776	90.423	55.46	11.4571	142.929	153.712	85.442	30.979	140.453	100.917	66.404	235.982	193.919	23.714	104.6	134.044	101.149	99.515	11.5915	19.5469	46.492	159.39	59.132	77.346	17.628	69.055	58.319	38.64	13.267	14.039	85.627	8.452	3.8095	50.292	26.634	153.425	633.077	46.348	116.3	689.776	128.129	62.761	343.69	66.444	129.877	37.9038	378.605	308.7	105.702
123.565	104.621	79.359	50	7.6762	132.529	133.5	75.922	26.062	135.849	107	50.173	279.088	176	37.476	116.76	172.889	91.011	63.848	9.1268	20.6562	35.983	139.119	47.868	80.962	17.013	60.473	67.333	46.82	13.151	13.098	76.051	11.113	4.5714	33.785	26.171	165.425	574.769	46.37	114.98	673.122	128.177	36.791	295.429	64.822	82	42.5192	368.279	307.175	103.105
117.677	95.569	72.987	38.034	7.1905	106.543	146.058	74.506	34.958	142.291	121.917	45.385	285.614	203.339	55.119	119.58	179.289	78.678	75.5	8.7042	19.6094	22.339	145.525	48.755	71.519	25.09	39.364	59.514	42.26	13.93	13.412	90.102	11.129	5.8333	26.831	41.439	182.725	553.115	49.087	107.58	656.184	102.242	28.164	299.619	47.822	90.772	38.7308	386.884	277.275	93.088
97.355	94.034	79.359	42.195	7.581	86.614	98.327	71.091	33.979	146.221	120.783	42.231	269.07	195.387	35.071	108.98	204.956	79.448	70.182	9.4085	21.9688	20.237	147.695	67.132	75.769	21.269	39.873	104.611	51.98	15.593	13.176	97.458	10.016	5.5238	30.508	34.366	234.35	603.442	47.696	77.72	605.184	77.677	22.582	224.5	65.044	61.193	37.0577	363.163	332.025	102.807
64.452	77.431	75	75.046	5.8571	106.6	117.288	66.026	36.396	136.709	126.033	42.327	265.193	167.113	30.31	95.52	170.044	83.437	73.652	7.6901	24.4062	19.78	141.661	63.925	62.654	13.244	40.782	80.903	32.6	20.767	9.216	60.356	8.371	2.1667	84.508	21.415	247.075	567.327	46.652	81.64	608.122	72.677	38.254	269.476	70.333	53.228	42.3846	399.186	372.375	112.789
54.274	71.121	63.269	74.402	7.6762	132.557	114.346	70.818	47.083	137.535	102.017	40.865	213.596	183.871	43.905	75.66	152.2	68.621	58.212	10.7465	17.1562	36.017	162.407	56	69.481	22.692	34.455	36.764	34.34	10.233	11.451	95.051	8.403	2.5476	47.723	20.293	245.5	526.596	54.783	73.36	549.673	86.048	38.687	277.762	71.667	49.421	31.7885	381.581	393.3	126.263
46.79	62.034	57.333	86.46	5.3619	124.443	102.5	65.26	34.021	129.209	100.383	36.288	269.07	194.871	36.286	64.9	153.778	77.621	54.106	8.7887	19.125	30.424	157.847	56.321	73.173	19.974	21.291	129.028	29.72	20.465	12.157	110.203	8.419	3.1667	28.708	10.707	176.125	498.385	37.413	63.32	563.306	91.484	26.627	204.929	69.444	52.632	32.1731	372.558	386.825	99.404
59.581	68.603	61.077	109.069	5.6286	127.529	102.231	68.234	53.521	136.849	98.3	38.308	253.158	221.661	37.286	62.88	158.533	76.322	48.909	8.7324	15.2031	25	145	57.623	78.115	26.128	30.818	145.736	43.4	33.872	13.235	161.203	10.419	3.2143	21.831	16.268	202.05	467.731	47.109	56.7	585.878	59.274	40.776	190	49.933	36.474	31.7308	333.512	452	89.965
51.645	58.483	56.679	112.782	5.9619	186.1	170.846	64.584	76.229	133.058	97.4	29.212	235.649	193.742	52.262	65.06	152.889	69.954	53.242	5.9577	15.7812	23.61	151.153	55.679	78.308	32.756	30.4	110.139	40.92	23.047	13.843	137.305	9.645	4.6667	16.754	16.366	173.425	495.558	48.261	44.48	605.265	88.5	58.687	226.238	58.644	18.561	30.8269	344.14	473.2	78.105
110.323	60.897	53.5	116.644	7.3143	183.671	184.865	60.494	57.75	139.5	98.833	40.654	211.579	159.194	34.452	66.32	174.222	66.506	70.818	7.0423	27.1719	33.542	137.542	57.321	110.519	31.641	32.127	136.236	43.1	25.872	11.725	127.39	10.387	3.2857	26.231	22.805	148.825	485.308	38.174	26.52	534.204	78.629	49.955	225.143	43.444	17.105	23.4615	277.326	519.575	99.456
83.194	91.483	49.936	94.494	5.581	133.286	137.346	64.026	41.479	131.105	72.9	43.846	217.807	181.113	55.31	99.84	143.956	74.724	56.455	10.5211	24.5156	38.407	144.593	55.434	99.712	26.641	35.855	92.833	41.34	36.686	12.882	148.051	9.29	4.0714	23.954	16.659	162.625	521.692	46.457	50.48	550.265	70.097	31.821	181.31	43.822	20.719	27	299.209	465.775	88.667
85.452	83.241	52.744	81.322	7.7238	152.9	166.558	59.675	42.75	122.884	87.467	38.635	221.842	186.452	49.643	83.82	180.178	67.345	51.424	11.7042	27.5156	29.695	144.983	51.849	90.75	19.474	75.945	77.722	39.72	31.581	11.51	135.695	8.645	7	36.462	24.902	280.55	508.115	53.565	38.34	573.102	97.726	24.134	282.167	43.067	16.754	26.3077	304.698	498.025	105.456
97.177	134.069	67.615	77.126	9.5524	122.743	107.558	60.805	35.562	131.953	96	27.385	206.105	190.129	79.952	56.94	183.467	61.816	49.864	12.6901	16.2031	48.932	152.525	49.358	93.654	26.192	63.291	83.556	43.04	26.105	13.765	118.559	12.968	2.8571	24.954	40.244	245.35	535.962	45.304	37.76	628.327	70.661	19.149	297.31	27.511	12.175	22.8077	327.395	490.85	109.14
216.484	188.828	96.551	73.747	7.8762	205.1	128.962	62.117	49.396	128.128	108.633	48.346	186.825	188.645	60.905	72.4	179.089	68.54	69.788	9.493	13.1562	39.847	139.593	46.585	93.327	22.5	59.655	69.917	40.08	28.744	21	128.39	12.887	6.0238	19.431	29.268	237.575	512	53.478	30.96	553.082	81.968	27.433	240.881	60.289	36.982	23.8846	334.349	532	111.14
341.258	128.707	108.705	57.126	14.2095	187.8	100.731	57.636	75.812	140.058	104.05	60.077	229.07	176.79	39.81	69.38	183.644	61.506	81.197	10.0845	15.7969	28.237	147.814	40.509	96.808	20.667	58.782	56.472	35.64	25.884	15.647	80.729	9.387	2.2381	18.108	22.707	194.875	539.404	42.043	24.54	570.327	72.629	19.373	261.905	60.956	48.053	31.8462	311.186	429.375	121.86
509.21	228.845	100.026	98.414	20.0286	170.6	109.962	57.805	58.396	135.058	101.333	45.288	246.053	188.774	38.5	71.74	166.022	79.299	68.53	13.2958	12.9688	34.441	146.068	56.736	84.846	15.538	45.291	52.431	34.86	19.233	25.863	73.881	10.806	3.4762	17.169	20.39	161.925	505.019	46.935	17.64	526.449	60.968	16.985	243.024	66.2	33.211	28.5962	321.907	477.425	110.035
566.581	203.431	107.846	90.598	19.9048	147.271	98.096	56.649	44.75	125.674	92.333	38.404	215.86	183.468	41.762	66.72	167.267	71.713	55.167	12.8451	14.0312	31.492	133.915	54.377	78.288	15.244	49.6	60.222	44.86	30.558	18.451	66.017	11.323	3.8571	17.231	17.732	186.275	496.827	33.804	44.14	573.816	74.742	14.94	212.571	67.933	18.842	28.3846	320.953	344.425	146.246
762.242	325.276	98.474	97	28.5619	151.171	107.404	57	38.792	131.128	88.917	36.288	187.737	131.565	49.095	59.16	240.022	56.333	73.621	8.3521	13.9062	35.932	142	52.943	75.173	12.846	53.873	85.361	40.94	48.767	32.471	85.576	12.903	10.8571	15.969	24.585	234.8	514.212	40	27.84	531.939	94.177	15.433	220.048	51.133	13.14	20.8269	344.884	336.575	121.018
766.548	491.897	134.667	121.793	22.2952	111.643	187.077	55.065	43.812	134.116	97.333	48.077	178.754	146.484	35.238	74.14	228.978	59.851	104.121	9.1268	13.5312	33.695	131.831	64.528	70.558	11.923	54.927	50.375	29.38	66.209	17.157	99.085	5.306	4.6429	11.262	20.463	252.525	521.615	40.717	56.98	480.49	123.032	13.015	186.5	51.778	15.14	21.6923	369.651	338.5	104.877
790.274	476.293	140.821	96.713	29.5143	99.429	106.712	60.481	30.188	130.884	82.983	42.481	181.456	202.097	35.405	89.54	313.956	59.713	104.424	7.0704	9.4844	25.898	127.627	53.66	64.962	10.026	45.073	78.917	32.9	55.86	21.039	153.322	9.032	3.8333	27.692	31.39	188.075	506.865	35.891	53.34	483.531	99.774	14.91	213.31	69.4	13.246	24	316.674	335.675	111.807
786.274	446.983	122.679	74.287	26.3524	100.657	135.712	55.662	34.688	144.779	112.85	44.615	168.474	176.516	37.286	138.26	386.111	57.08	97.652	8.6056	9.7812	19.322	116.695	54.623	84.673	17.218	95.836	61.292	39.3	38.93	25.451	255.288	7.952	4.0714	19.062	34.756	222.075	511	39.957	49.58	534.714	79.532	18.925	168.452	54.622	9.509	24.9808	342.093	304.325	119.333
854.629	640.897	108.41	99.839	32.4476	88.657	96.269	58.844	33.896	137.744	113.383	56.712	163.193	200.758	51.571	152.58	343.022	54.563	109.682	9.3521	9.3906	16.644	125.39	35.17	88.596	19.692	91.2	49.097	41.54	35.337	22.373	218.119	9.468	2.0714	16.538	41.317	188.15	575.635	41.152	70.54	557.286	81	39.582	213.905	49.222	21.754	23.75	339.023	363.425	145.544
757.597	562.948	107.077	120.897	27.9714	87.443	109.077	60.519	29.458	134.105	108.317	40.365	173.018	188.968	43.548	126.72	341.667	50.885	86.152	6.6479	9.875	20.102	130.339	42.547	80.692	12.91	80.236	53.042	39.7	25.209	26.02	174.254	9.484	5.4762	13.262	25.756	181.55	558.481	44.696	73.64	582.98	70.661	33.761	212.476	55.556	11.386	30.5577	456.279	352.175	184.474
837.661	522.517	93.859	205.161	35.1714	86.071	129.462	60.052	32.792	140.442	98.383	35.077	155.439	209.161	50.976	137.72	382.556	55.517	94.712	5.4507	14.2031	22.339	128.797	52.226	79.712	10.333	48.436	52.236	32.58	35.895	22.529	100.475	8.065	4.1429	14.754	34.341	295.175	531.5	57.717	62.32	491.265	59.5	32.537	176.929	41.711	16.456	35.1346	416.465	432.125	160.018
834.145	679.466	163.128	222.345	26.8381	198.171	163.077	64.74	34.979	130.826	99.883	31.115	143.123	225.5	31.738	172.38	367.156	72.368	82.909	4.9437	15.8594	25.271	136.525	54.151	86	9.615	43.836	73.736	37.74	29.337	36.353	100.661	10.097	4.4524	17.031	31.098	294.25	569.058	30.609	62.58	512.592	86.258	29.328	204.048	58.111	12.877	33.0962	348.256	419.8	166.684
773.742	907.138	227.513	280.184	29.2	105.829	159.423	64.974	23.604	137.593	108.783	37.308	192.702	279.935	49.214	139.62	374.089	83.425	77.242	3.4225	10.7188	17.847	133.288	44.792	92.827	9.821	36.291	58.139	35.52	22.302	31.235	80.559	8.113	1.2857	14.815	23.049	261.675	522.25	35.674	60.56	542.061	95.984	25.597	171.857	45.756	13.386	34.7115	421.698	384.6	170.526
669.694	811.224	311.731	298.793	22.5524	167.386	297.25	57.481	23.708	132.826	102.6	31.5	208.421	238.177	43.024	150.24	315.044	71.92	53.424	4.3662	12.0938	16.153	136.22	44.962	79.673	16.885	35.655	49.278	36.4	15.558	26.902	67.407	10.048	2.2619	10.6	25.585	243.275	518.942	39.261	48.78	565.327	84.742	35.761	174.452	61.467	9.368	40.3846	383.419	337.35	174.316
575.016	828.483	362.846	296.207	29.9429	140.371	282.981	78.571	32.312	143.279	80.333	37.404	166.579	245.629	45.452	144.38	244.356	62.23	61.924	5.2113	14.3438	28.661	147.441	52.113	99.462	26.192	31.455	59.639	40.24	18.023	19.529	70.322	13.097	3.6905	32.815	20.756	240.225	520.192	42.87	51.38	588.633	80.161	26.358	203.476	42.867	11.351	44.9038	394.349	340.35	166.561
564.274	775.759	415.615	225.517	32.5143	159.457	220.788	65.221	33.833	141.523	86.15	37.788	175.561	294.242	35.881	137.68	261.356	61.057	76.682	8.8028	10.7656	37.932	148.881	52.358	105.423	32.103	51.145	160.181	36.72	28.012	15.765	85.424	9.903	4.5476	34.769	20.024	208.6	489.731	47.283	72.08	527.592	93.177	16.209	230.881	40.822	13.421	43.1538	402.558	372.525	158.491
580.952	610.086	464.359	164.46	25.3905	182.886	207.654	60.377	27.875	135.581	83.867	38.808	193.158	260.677	30.524	113.22	282.756	57.885	74	9.6197	5.0781	37.356	152.746	44.113	91.385	32.077	51.491	136.278	34.02	34.442	26.412	126.441	11.548	2.5952	18.631	38.756	191.075	498	52.565	81.04	551.306	75.177	15.09	239.881	30.844	28.754	35.1154	380.302	318.25	161.123
484.468	460.172	420.346	158.805	21.2	59.629	161.827	91.286	29.979	131.442	92.117	43.558	202.596	274.016	29.667	118.7	318.733	46.425	91.606	7.1549	8.5469	46.746	135.898	58.962	79.596	32.192	42.709	128.056	59.76	38.233	26.078	90.898	9.548	4.6905	17.769	30.756	191.35	539.519	39.261	64.34	551.469	71.21	19.015	317.119	36.667	30.825	34.7308	391	326.525	140.211
379.5	346.621	378.449	150.448	26.2762	110.014	276.365	81.481	25.667	135.326	81.333	39.673	193.825	226.774	27.833	109.06	257.089	50.874	99.424	6.831	6.5312	82.814	141.424	51.094	83.712	38.744	45.055	84.056	45.42	41.267	20.824	70.881	13.79	2.5476	19.415	32.976	206.075	482.769	41.174	45	536.061	59.726	20	247.619	21.311	34.982	34.0962	373	394.125	134.386
347.79	261.31	392.949	131.759	22.2381	174.686	363.673	66.662	31.354	137	81.65	39.385	174.14	216.629	17.19	132.34	213.178	49.644	77.167	5.9155	6.3594	68.119	137.949	44.736	89.231	35.103	35.582	121.056	55.86	38.407	16.549	51.915	17.887	3.5714	13.815	23.561	170.425	532.942	43.13	55.82	510.061	94.581	26.925	304.595	28.244	33.895	38.3654	355.14	427.7	135.316
230.726	184.121	419.731	145.966	16.8	124.186	337.923	82.857	28.125	141.372	96.317	32.154	189.456	195.048	15.619	91.74	213.467	48.977	69.106	6.1268	11.1406	61.102	124.729	48.434	93.846	49.333	27.6	98.208	47.4	31.779	15.157	60.864	21.081	5.381	20.523	24.634	168.6	504.442	46.804	72.88	509.531	89.903	18.284	284.762	31.756	32.912	32.1538	316.814	398.3	148.368
165.403	141.379	372.487	102.517	14.3714	106.743	423.577	75.571	26.792	129.337	118.233	42.654	162.895	293.161	28.333	112.9	246.089	64.563	58.955	8.9155	11.8281	48.237	129.339	43.132	84.365	51.269	26.927	133.097	37.76	47.5	12.353	53.797	5.452	6.2857	19.462	30.537	193.375	534.365	40	81.44	486.878	95.661	23.761	250.857	34.311	46.596	34.7308	370.953	359.525	135.737
139.371	128.431	308.359	75.966	17.4857	88.671	376.077	66.247	30.333	135.349	97.583	36.269	123.754	236.339	25.5	113.86	245.933	76.391	64.136	12.6901	10.0312	56.136	137.847	44.132	94.981	62.603	22.909	85.931	35.2	71.128	15.51	52.847	15.742	3.6905	16.477	18.585	227.9	549.577	35.978	69.34	568.224	78.113	45.597	227.952	35.156	72.175	34.2115	373.279	336.825	121.491
145.935	104.414	357.179	69.701	17.019	106.629	273.135	62.805	27.438	150.012	84.617	33.481	111.175	253.887	43.714	100.16	304.733	70.943	69.97	17.3239	17.625	61.271	133.814	41.887	92.865	62.538	23.382	71.222	45.26	67.488	15.961	45.356	17.452	5.7381	23.369	25.61	291.95	480.615	45.652	69.2	508.755	71.79	30.687	294.452	52.889	35.526	32.4231	409.256	297.4	179.298
244.29	208.879	322.5	71.954	14.0762	92.857	383.538	82.494	33.458	148.465	111.583	32.096	118.596	209.226	50.952	99.32	257.311	80.46	42.242	15.6901	22.4531	55.356	129.458	50.151	100.673	62.59	44.982	61.236	41.1	57.57	17.471	154.949	13.516	4.3571	67.231	24.415	208.425	525.923	40.761	75.38	463.592	72.629	29.806	200.5	51.222	27.281	31.8269	352.767	278.675	197.07
263.839	164.845	270.641	58.644	18.5429	84.843	305.692	92.935	23.354	137.151	124.317	33.135	119.93	174.661	46.786	100.08	274.933	82.287	45	13.9014	18.1875	50.712	132.576	50.925	106.538	48.949	54.273	53.264	40.44	51.884	19.686	200.966	23.226	4.4286	46.523	23.659	249.75	485.385	42.739	64.2	460.918	87.661	23.821	124.905	43.644	34.491	35.2692	397.767	310.675	213.018
416.274	230.138	259.205	47.816	21.6667	187.186	406.923	84.792	25.729	136.791	116.283	31.096	137.421	183.371	40.333	104.1	264.889	66.115	74.258	15.0282	12.1719	52.136	125.492	50.528	90.096	51.654	46.873	51.208	45.92	41.709	26.569	210.237	19.968	6.0238	30.954	13.78	192.175	523.75	39.565	70.72	498.184	99.661	17.09	256.19	30.267	22.193	26.9423	409.814	257.175	195.228
431.855	537.793	210.128	62.816	26.4857	154.886	324.442	67.844	28.083	135.872	106.617	34.673	150.456	146.871	45.024	93.66	199.778	75.862	78.652	13.5634	13.9531	48.305	130.322	59.151	92.769	48.59	59.964	46.694	43.42	56.64	16.941	210.034	20.952	9.2619	22.523	17.927	193.625	500.192	47.63	71.96	469.327	94.065	13.851	261.452	43.378	38.404	28.4231	391.674	274.925	160.965
452.435	535.328	273.41	65.54	31.0571	297.5	315.577	90.948	22.812	153.326	139.717	28.154	141.86	153.323	51.119	85.88	213.133	80.069	89.576	14.493	9.7812	40.661	130.525	57.208	84.5	61.269	44.273	55.917	38.56	49.651	16.686	161.203	24.935	6.381	18.308	17.073	217.125	459.692	37.674	66.06	477.755	93.242	17.254	240.571	49.022	25.281	30.2885	329.791	278.7	160.965
533.935	447.414	295.128	125.966	33.819	236.029	424.519	78.558	27.958	154.814	107.083	31.346	120.947	164.855	60.571	71.16	227.022	75.552	121.152	11.9155	9.4688	52.322	123.695	49.283	94.865	59.872	67.018	50.708	41.34	45.256	19.941	131.424	24.629	9.5952	16.785	13.317	229.775	452.904	39.543	71.48	463.551	81.129	18.119	258.119	49.311	20.439	27.7115	389.651	279.325	171.035
533.79	756.672	342.538	100.816	26.7238	178.857	624.423	73.104	22.667	132.535	106.717	22.385	106.123	147.081	99.81	96.32	375.933	72.989	138.985	14.6056	13.9844	87.627	132.932	49.472	73.5	65.744	85.6	60.972	58.86	34.907	16.196	115.78	23.5	10.2857	22.6	12.439	311.4	499.288	43.304	58.42	476.347	74.452	11.866	202.476	46.822	13.561	31.5962	371.465	276	198.632
512.177	957.828	412.013	93.862	28.4286	190.786	437.5	81.234	31.771	147.384	104.233	32.885	106.14	129.129	83.095	111.4	352.756	70.356	141.212	13.7887	11.7969	78.898	130.153	62.943	89.596	64.91	74.673	58.972	48.52	32.012	17.098	119.508	16.371	5.0952	29.985	12.39	314.425	534.115	37.739	61.88	470.204	64.565	16.164	205.667	37.333	13.684	39.2308	362.977	311.5	223.93
532.677	985.672	435.769	102.966	25.3143	172.371	361.038	98.831	28.125	148.058	88	25.615	104.842	157.097	65.429	116.56	367.711	67.391	122.288	16	18.9688	91.864	133.017	64.566	66.788	62.91	70.818	52.236	44.9	36.407	19.255	164.508	18.065	5.8095	26.585	16.902	276.575	532.538	42.5	74.72	466.49	46.129	11.612	137.762	32.044	8.596	31.2115	387.628	384.675	200.123
511.065	988.672	377.256	71.046	23.2857	275.686	359.442	106.935	26.604	149.442	76.817	33.423	125.912	212.823	51.024	123.46	425.311	72.517	93.424	16.4789	19.0625	111.441	128.051	55.528	67.596	54.41	49.455	49.319	38.02	49.279	18.882	176.763	12.952	7.7381	21.354	22.195	205.025	488.846	38.413	73.68	466.286	110.677	22.045	158.286	35.311	11.895	31.1923	351.953	347.1	225.053
472.823	988.655	356.859	72.77	23.0952	225.7	322.404	108.961	31.146	141.14	81.333	38.904	124.123	212.081	40.071	133.32	427.756	68.195	119.818	16.2113	20.8594	98.322	136.424	55.679	67.385	64.859	75.836	47.222	33.84	28.616	18.02	142.136	17.484	7.381	18.569	31.976	220.825	614.154	43.543	71.12	477.163	122.29	16.687	209.929	30.8	21.421	22.2115	337.047	305.8	260.667
527.258	970.741	314.205	55.862	19.9714	208.271	297.192	96.013	42.5	163.686	98.4	45.519	123.737	179.758	36.571	160.78	308.333	60.011	142.5	20.8732	20.9844	89.305	122.39	49.491	68.462	71.923	99.455	45.139	51.66	20.558	17.157	134.119	11.339	3.6429	15.292	37.122	220.425	605.769	45.587	50.9	511.286	144.339	18.746	197.119	28.289	13.263	23.9038	368.256	278.45	256.491
461.677	928.276	313.013	43.954	14.9333	185.9	211.192	80.597	30.896	151.86	66.817	48.75	124.719	162.823	31.095	151.26	252.556	53.759	121.409	20.9155	15.9688	90.153	128.831	53.642	66.25	79.782	102.964	44.569	44.66	28.872	17.922	170.169	16.21	7	18.462	28.902	289.975	660.058	47.283	58.54	459.061	120.29	14.612	205.476	22.311	10.263	30.6923	412.302	254.925	210.544
433.5	778.828	337.385	60.023	20.2952	134.271	196.827	75.325	34.771	148.709	63.8	36.212	128.491	171.548	27.81	164.44	302.467	64.517	138.152	15.2676	12.125	76.39	126.814	50.491	54.385	88.397	74.927	47.042	40.8	29.57	9.882	154.831	14.129	4.4048	14.277	26.634	224.575	656.519	45.957	67.22	469.571	113.065	14.209	186.071	27.111	9.86	32.3654	370.395	268.625	237.579
367.048	616.552	305	56.184	18.381	123.857	293.596	65.104	25.792	156.395	66.9	38.827	120.088	152.677	25.5	174.28	370.4	60.77	121.197	20.3803	10.875	47.102	116	46.34	59.385	73.064	63.909	42.236	46.82	27.128	18.039	104.78	15.661	4.9286	15.8	33.024	213.075	623.731	45.587	80.44	488.245	112.113	13.373	195.476	28.333	10.035	32.6154	340.163	220.425	180.737
357.468	651.19	290.923	39.678	17.5714	80.171	297.173	62.909	30.604	158.012	55.833	46.827	110.474	192.339	30.667	140.24	357.889	68.644	115.061	14.5634	7.8438	52.678	119	42.811	53.25	59.359	80.309	38.597	36.4	23.953	16.961	94.085	14.758	6.8571	37.585	39.244	220.6	593.212	39.696	79.86	505.98	97	11.597	236.286	23.244	6.789	28.7885	340.465	233.75	192.035
344.984	593.569	301.244	89.552	17.581	86.129	178.442	56.935	30.875	148.651	59.167	50.712	133.246	163.661	21.69	127.22	303.444	71.034	87.652	15.0986	8.8594	55.932	115.424	50.302	52.846	49.359	68.964	43.528	42.06	22.186	19.824	67.831	13.21	5.3571	31.677	26.439	264.125	575.365	50.217	73.32	453.551	83.081	13.627	156.952	20.511	8.351	25.4231	372.093	227.35	197
224.129	449.862	252.295	174	14.5905	107.457	202.192	60.325	23.917	150.105	50.533	51.327	156.649	143.968	19.929	142.42	239.778	63.667	87.742	17.5493	11.8281	40.847	117.644	50.887	52.558	74.41	72.582	43.194	39.86	23.256	19.275	66.983	14.339	2.6667	22.385	17.585	232.675	593.365	42.043	68.98	489.102	62.484	15.642	222.095	25.689	8.561	33	400.07	258.975	191.211
181.129	318.5	210.744	163.644	11.7333	106.5	180.404	65.909	29.583	164.07	54.917	37.846	151.86	114.758	26.452	189.96	196.756	71.023	94.636	18.8169	7.375	33.271	107.763	46.302	51.404	89.09	67.073	49.778	36.22	13.291	19.98	64.644	17.468	5.5238	37.246	25.561	219.125	560.692	48.978	76.98	492.939	109.306	11.418	213.548	23.556	6.649	36.2115	354.93	231.225	194.263
238.016	242.414	163.282	122.69	13.1905	96.029	222	72.052	29.542	153.814	69.017	42.923	180.228	80.952	26.31	148.52	253.933	58.69	75.015	22.1831	8.4688	26.356	103.831	43.811	52.481	82.333	57.818	44.583	39.16	15.733	27.294	45.356	18	4.1429	26.985	20.22	188.35	544.365	48.283	108	478.388	102.306	10.746	228.405	25.689	8.86	31.6154	329.023	199.7	171.737
231.597	196.5	192.103	138.034	11.0476	111.943	264.077	69.429	53.083	151.058	82.167	44.769	175.965	92.919	20.548	128.88	216.978	59.977	66.606	21.6197	5.9375	30.814	108.102	39.698	43.577	84.846	51.818	54.417	39.28	23.698	31.216	36.966	14.274	3	16.785	21.244	220.35	513.654	39.13	96.06	466.796	76.758	13.075	226.929	27.222	6.912	39.9038	319.558	174.125	186.439
152.21	162.914	220.923	149.92	8.0476	95.257	235.558	65.104	44.042	157.651	70.783	34.385	163.456	101.694	13.048	190.62	299.244	59.54	62.909	20.5211	3.4219	47.712	94.983	41.434	53.538	87.269	81.873	94.403	50.8	18.744	23.294	103.475	10.565	2.9524	20.462	26.098	201.6	522.135	47.261	96.52	459.918	67.79	11.104	261	26.711	16.667	28.9808	321.14	265.225	207.526
107.758	119.31	219.449	189.46	6.9048	126.386	225.346	66.87	56.292	170.547	60.75	34.615	152.842	78.145	28.571	183.4	414.067	61.816	64.455	20.0845	5.4688	50.61	105.085	44.075	49.923	75.346	90.236	69.125	36.3	12.337	31.392	84.441	10.645	2.881	17.446	23.415	237.425	494.865	45.565	101.54	431.673	64.355	15.433	256.333	37.533	16.491	40.6154	294.512	263.125	210.982
76.5	94.483	217.09	195.816	6.6571	89.186	206.981	63.377	40.521	163.093	71.733	32.981	195.912	95.113	48.833	150.04	663.489	64.287	92.288	19.2254	11.8594	44.017	104.814	32.925	53.058	72.59	80.891	54.569	38.98	14.384	19.843	96.322	17.419	6.3095	11.385	20.073	209.6	536.827	45	99.24	443.918	86.274	13.373	221.405	41.644	35.228	43.8654	270.721	221.225	201.614
84.484	93.431	167.295	191.977	8.5524	131.6	229	92.273	39.146	157.465	73.367	43.404	157.351	103.774	27.762	163.2	613.822	65.276	70.439	14.5915	12.3281	37.288	97.576	37.83	50.923	62.91	62.418	45.167	49.82	17.756	18.863	92.085	14	9.0714	19.938	16.878	186.65	513.327	37.478	100.04	460.327	84.274	17.418	179.905	35.422	17.14	49	302.047	228.4	222.772
70.516	78.017	157.974	185.322	6.1905	205.686	284.923	76.325	48.771	149.43	92.167	53.192	169.263	132.935	45.095	171.02	513.778	55.287	87.379	14.1972	11.4219	40.39	106.814	41.623	39.135	50.538	48.436	45.25	39.56	23.93	17.196	105.39	10.194	3.5238	37.185	25.659	166.75	572.346	45.022	86.5	439.347	73.435	14.075	152.738	36.289	41.789	39.9231	311.442	210.825	179.93
57.032	76.293	114.551	191.034	6.4952	261.686	295.288	68.143	39.625	145.977	100.783	50.442	158.474	174.629	39.667	153.32	539.622	58.782	52.97	13.3239	15.7344	48.508	114.508	39.226	55.558	49.308	52.145	37.792	39.9	41.558	20.647	98.695	13.129	7.7143	44.277	20.585	168.925	554.596	44.565	101.58	449.041	53.952	15.478	111.976	23.889	26.491	38.4808	313.279	229.1	157.07
52.79	70.397	121.641	226.092	6.3143	264.3	188.058	63.377	33.938	140.826	97.8	49.385	138.667	182.048	46.214	138.78	534.778	64.517	64.136	14.6197	15.0938	31.305	107.797	43.679	57.058	36.128	82.2	50.583	44.6	42.698	23.373	103.729	9.274	7.6905	29.277	17.415	169.4	557.731	42.174	95.88	452.551	47.952	12.91	115.31	25.8	22.789	51.6923	303.256	205.4	149.754
61.435	74.776	133.41	165.23	5.6476	236.429	180	61.481	31.542	149.081	111.883	38.731	124.561	155.839	42.881	129.62	526.311	69.793	67.682	15.3944	9.4688	22.695	106.136	41.377	53.923	43.231	63.691	23.361	30.66	34.93	15.745	114.186	8.581	6.2143	21.2	22.683	226.175	576.404	35.109	89.26	444.857	50.29	17.821	156.69	19.422	13.368	38.1731	268.093	187.65	155.456
145.032	107.207	156.897	147.816	8.1619	187.714	391.808	81.584	27.25	141.477	104.683	39.673	127.123	144.968	57.262	140.28	544.444	86.046	82.288	17.1549	15.8281	20.492	112.254	40.245	52.173	53.795	75.036	37.111	33.8	41.686	19.373	107.525	8.29	5.4048	20.338	19.341	293.9	570.365	45.391	98.04	460.571	69.403	17.343	155.905	13.533	13.526	31.2308	286.512	202.425	145.14
151.242	179.69	157.795	119.218	6.6	235.671	485.077	89.169	28.771	148.744	92.833	69.058	110.754	143.532	76	154.34	674.422	83.517	69.333	15.169	13.125	20.153	107.407	49.717	47.865	65.692	60.345	137.542	44.36	44.058	22.255	118.542	21.355	4.4762	16.985	14.146	301.85	569.115	56.087	79.66	423.347	108.323	16.507	131.643	14.667	12.351	34.6346	295.651	200.825	141.211
251.677	133.259	198.41	84.839	6	254.557	467.769	73.208	26.146	142.733	113.333	46.5	86.772	129.097	66.286	167.44	658.067	62.023	41.364	13.7042	10.3438	12.814	118.475	58.906	42.558	66.91	82.582	87.333	67.76	35.488	27.549	90.898	21.565	6.2381	13.892	16.415	270.05	550.904	59.609	72.64	409.816	120.516	25.224	168.595	28.533	15.544	34.0192	296.372	183.375	116.754
286.387	208.517	163.5	125.747	8.4095	234.886	345.904	72.208	30.854	138.779	136.533	41.942	126.526	130.339	98.548	134.4	802.8	59.874	43.439	15.1549	5.7344	19.203	114.576	59.698	41.192	55.397	110.236	70	117.18	26.837	35.49	75.763	23.597	6.7381	18.892	16.537	202.475	545.385	37.63	84.5	435.061	89.113	21.925	122.857	34.244	9.772	33.0192	238.884	137.7	92.649
351.306	229.431	154.154	162.54	9.7619	255.443	444.5	83.753	25.333	136.977	126.133	38.692	133.912	136.823	77.429	158.02	685.733	61.471	95.652	11.6056	5.2344	21.983	98.441	57.981	59.308	47.91	67.436	63.514	186.4	31.814	24.412	103.288	23.742	4.381	12.785	22.049	251.7	561.615	45.065	97.06	431.653	103.323	14.597	133.452	23.2	8.263	34.8846	268.419	142.7	77.86
495.742	380.707	188.833	144.322	11.9048	304.929	288.538	95.143	26.104	134.07	117.9	34.962	123.526	156.274	49.357	161.06	529.244	68.448	96.076	20.4225	8.8125	32.932	123.169	57.415	50.885	47.026	63.709	108.319	232.62	63.128	21.431	64.102	25.903	3.4762	16.123	20.244	263.45	590.981	40.283	75.7	434.776	77.5	22.866	145.476	38.6	15.439	25.9808	282.86	217.175	82.895
666.258	428.276	176.833	106.172	12.1048	224.229	230.885	82.584	32.688	154.407	112.7	36.481	161.702	153.855	38.929	122.8	448.022	59.563	94.909	16.6901	7.3906	29.814	115.068	51.566	39.962	40.603	54.127	144.833	165.78	67.709	17.196	101.525	28.323	2.4286	15.4	25	221.475	551.827	46.761	78.76	411.776	56.548	28.015	194.976	43.178	22.982	30.1731	270.07	183.325	101.614
739.097	419.362	184.064	101.034	17.8	285.071	215.904	190.182	33.729	160.372	113.417	42.192	185.649	132.435	25.595	121.78	350.822	61.782	96.545	18.6901	9.5469	20.068	106	46.302	41.25	48.038	44.745	117.333	119.5	60.744	26.078	140.085	26.032	2.5714	17.2	38.512	278.175	556.346	42.37	75.62	404.102	79.177	24.224	159.071	32.156	17.632	36.9038	235.837	164.775	110.123
739.274	387.931	177.731	141.299	20.1429	247.386	259.173	145.532	29.375	163.407	120.867	44.788	222.474	116	21.905	113.76	368.4	66.552	75.167	16.6761	7.6094	25.22	124.085	45.019	45.981	48.372	71.345	165.417	107.14	34.105	19.51	144.424	28.887	3.8571	13.185	37.244	324.45	580.865	35.696	89.48	452.51	97.968	20.299	154.548	21.533	16.526	32.6346	272.767	175.525	112.281
688.871	551	176.718	127.885	19.1333	169.014	343.654	103.221	42.417	168.453	122.367	44.019	206.667	106.065	16.143	115.84	376	77.034	61.303	15.3803	8.0625	37.712	111.831	39.962	58.038	58.641	53.491	83.306	67.62	34.907	19.784	179.458	21.742	2.6429	12.908	27.439	306.7	589.115	42.543	80.46	477.163	101.129	25.537	171.619	19.067	9.947	28.8077	266.814	205.675	92.526
732.532	781.241	223.064	155.931	22.4571	148.257	336.404	94.403	35.083	160.442	111.283	30.827	214.772	147.097	26.357	100.3	336.867	71.172	57.697	19.2817	8.4531	32.237	111.237	36.094	57.615	59.821	56.945	168.514	57.16	23.512	22.863	189.831	38.903	5.3571	10.138	39.049	322.075	634.346	49.522	64.26	458.102	113.516	18.836	206.167	15.933	10.596	34.9231	265.581	141.325	117.368
757.113	848.948	232.782	158.149	21.6286	249.3	424.404	120.247	38.271	176.186	119.133	42.692	214.912	138.371	23.929	96.26	367.756	64.471	45.242	19.9437	7.625	23.068	119.763	37.396	55.846	63.641	49.836	155.042	40.74	23.302	27.118	198.915	38.613	1.381	13.323	36.854	263.175	612.154	43.739	99.96	472.224	105.339	16.567	176.738	19.511	17.439	37.5192	226.023	146.45	102.649
724.984	890.914	263.654	103.517	18.8762	239.443	337.923	123.974	58.521	145.558	140.683	31.731	257.667	109.532	23.833	79.24	640.733	77.805	34.818	18.662	5.1094	13.864	102.288	51.585	47.769	74.423	43.218	102.806	36.58	22.547	31.059	228.678	52.871	3.9286	15.6	23.537	240	545.942	43.239	101.78	431.898	94.968	13.299	128.167	27.622	15.842	38.1154	241.093	158.2	107.667
717.952	811.672	289.449	167.908	20.7238	187.386	380.231	97.571	52.521	143.57	123.383	33.462	194.895	149.113	26.548	93.02	470.089	74.943	33.136	14.3662	8.7344	19.102	105.458	62.377	44.308	62.077	81.309	102.458	43.9	25.721	28.02	258.356	43.258	5.6667	17.108	18.341	218.075	587	54.522	107.72	421.49	73.032	12.194	135.976	33.8	22.316	44.6731	267.744	163.9	93.246
755.323	756.966	312.295	123.011	26.4952
800.258	776.655	369.667	122.414	27.7905
751.806	665.586	323.718	204.253	30.3238
735.742	507.448	230.026	221.54	28.9524
585.435	497.362	205.179	172.736	27.5619
665.177	505.121	259.91	212.103	30.019
682.71	463.914	248.718	193.828	22.781
520.919	419.828	288.128	140.126	15.3524
425.048	389.586	281.462	136.218	18.1619
374.984	291.379	264.179	113.839	18.4762
283.758	202.69	311.218	81.747	15.2
204.903	176.759	343.91	107.563	9.2762
217.065	128.276	334.115	98.184	11.6286
210.806	106.345	295.423	85.839	15.6571
220.145	267.638	295.564	98.333	16.8476
321.032	205.345	259.782	154.092	17.1048
371.065	338.069	229.551	116.046	18.381
385.694	506.517	217.077	102.092	22.8286
505.935	592.31	173.667	73.793	29.3238
509.194	713.845	163.641	59.609	32.0952
583.548	937.241	191.487	90.448	31.0667
619.565	895.328	201.154	86.621	33.6857
552.613	977.086	285.795	67.632	35.181
546.629	942.638	262.231	74.379	31.981
624.774	866.379	285.808	64.885	32.7333
611.113	869.241	290.346	66.713	29.5429
555.806	906.293	251.718	74.356	24.019
511.597	914.707	195.962	112.517	24.8762
517.29	794.155	280.026	126.678	25.2571
543.387	699.966	275.154	116.172	23.6381
463.548	701.586	231.231	119.897	22.6286
352.726	821.034	184.628	106.425	19.5714
261.323	637.448	228.346	115.483	18.3238
269.677	713.69	326.628	127.483	14.2762
275.161	573.983	307.872	194.322	12.0476
259.145	493.19	281.026	187.598	11.4952
164.645	358.414	212.077	131.701	7.8286
125.597	261.207	166.782	99.23	7.3905
91.935	205.069	160.679	151.103	7.7714
75.984	152.293	172.718	175.759	8.6095
63.823	129.638	135.987	116.391	6.4476
65.29	96.845	127.936	108.253	7.8476
42.274	125.207	93.833	136.034	6.181
63.984	103.086	144.205	139.253	7.3048
94.323	181.034	133.038	144.92	8.8381
120.935	320.138	121.872	151.391	11.9905
100.048	245.328	132.679	151.931	12.9429
164.242	311.103	142.513	124	16.7714
373	302.224	204.115	151.195	16.6571
387.21	577.914	218.333	123.437	18.3238
618.371	480.638	204.808	83.437	16.7143
609.581	547.345	219.244	156.437	28.4476
711.194	659.241	238.974	148.437	30.4476
681.597	621.19	261.051	193.667	33.2857
654.081	655.121	267.756	142.287	27.4571
688.629	709.017	331.103	210.92	30.1524
674.306	714.793	414.641	267.851	29.8667
641.048	636.466	453.897	215.92	31.8571
611.5	584.672	514.885	231.402	34.1524
649.613	468.293	549.692	205.253	33.3238
713.403	360.293	594.577	177.862	41.7905
609.21	232.724	595.372	222.793	43.1333
564.548	205.879	575.269	170.276	34.2857
583.935	160.328	536.308	197.977	35.4762
496.855	127.345	505.769	199.069	31.019
370.306	106.655	549.051	246.862	29.0667
313.516	84.517	532.897	282.08	22.4095
262.274	81.172	578	242.908	19.5905
223.161	77.724	524.538	239.08	20.7048
172.516	85.81	523.397	257.69	19.0571
184.597	90.948	445.5	251.851	18.1143
218.516	220.138	439.5	217.333	24.4571
209.839	301.552	416.385	161.667	21.5048
199.452	414.017	403.603	126.655	23.6952
229.726	587.345	397.372	116.931	20.8381
258.823	675.879	317.5	167.448	25.6667
281.823	815.448	356.321	156.184	25.6857
310.484	848.19	350.038	129.379	25.5143
364.726	929.069	331.192	91.805	33.8762
372.194	1029.69	274.282	85.391	34.9714
456.194	1045.53	265.641	65.149	31.4095
498.226	1084.31	281.795	54.908	33.8095
531.742	1104.9	325	52.195	33.781
560.371	1067.5	309	60.437	31.6286
659.129	1037.72	303.91	50.402	29.2381
684.016	960.5	351.141	47.115	28.0762
643.129	912.052	315.5	46.724	24.5714
560.597	800.931	251.949	35.908	24.5524
510.516	845.259	216.359	57.437	27.7714
362.468	714.121	206.179	45.724	19.4
322.613	619.293	206.269	78	20.5238
286.806	477.655	195.141	78.23	16.6286
187.468	423.052	160.359	100.057	14.419
193.661	384.81	115.705	164.103	13.5524
129.597	287.914	98.256	157.724	10.6952
102.694	209.172	104.295	166.207	9.9143
100.113	162.034	113.462	177.034	5.9714
69.581	128.052	106.872	138.287	5.7714
58.935	100.655	100.141	128.885	7.9333
69.306	80.621	97.551	105.713	5.7524
53.532	67.448	149.974	86.31	6.219
72.968	134.828	164.064	63.057	9.4095
71.161	343.914	154.769	210.621	8.0667
195.984	467.483	145.231	273.138	10.5905
178.855	600.759	142.526	229.701	8.5143
204.242	724.241	181.5	303.943	8.2286
293.952	646.483	202.474	254.885	13.1333
377.21	656.138	255.897	226.483	14.9619
413.21	711.931	259.128	258.184	18.0857
635.177	751.069	284.705	345.575	21.8857
623.29	764.966	332.462	327.77	17.381
491.774	700.914	265.333	280.138	16.4095
605.21	721.897	334.013	243.816	22.5905
666.597	731.379	323.205	265.839	24.2095
721.387	676.948	341	249.299	26.4476
636.403	736.172	353.936	294.012	21.0286
551.758	648.776	336.308	239.161	20.8762
487.661	629.241	309.769	154.391	24.8381
340.71	568.31	296.667	191.644	19.9429
372.5	470.397	294.346	198.943	15.3143
345.661	370.879	293.846	217.92	15.5429
299.532	377.69	257.808	169.77	10.6857
252.016	315.931	364.115	119.977	11.6095
182.339	384.207	398.744	90.701	12.019
149.532	309.603	417.808	122.655	15.4
109.323	199.552	397.91	104.69	13.0571
104.161	158.207	386.128	106.402	11.3714
88.935	133.948	458.885	305.713	15.781
64.065	106.034	441.987	374.724	13.1714
75.452	84.707	444.667	295.161	13.819
75.613	78.103	404.923	223.874	11.1048
81.371	68.276	379.128	160.471	10.0381
84.032	65.983	352.513	130.241	9.2476
61.919	62.534	303.346	104.299	11.1905
59.516	64.862	317.436	77.586	14.8571
89.919	73.362	266.564	136.931	12.981
63.565	60.983	275.782	145.989	10.419
61.532	64.172	322.128	180.391	9.8
64.129	53.034	302.308	173.943	7.1333
64.694	64.328	278.077	146.494	7.5333
87	70.483	265.987	95.31	6.581
76.21	65.948	261.385	79.264	11.2571
79.919	80.966	225.308	103.701	10.5714
84.194	63.293	196.103	136.816	13.4571
70.887	59.241	216.846	131.977	13.9524
69.081	87.379	195.859	160.494	12.6857
64.097	78.586	187.859	138.264	10.9524
73.306	64.017	216.538	94.701	10.6286
103.355	58.414	217.538	187.954	10.0762
107.113	56.069	204.385	244.943	9.7714
103.113	56.603	206.641	228.747	15.1333
110.516	58.638	244.128	247.678	14.4667
80.871	60.586	281.026	210.368	13.6476
61.581	60.155	295.859	155.356	14.1905
50.823	56.776	284.974	244.644	14.4095
60.339	57.759	303.385	226.057	12.0952
57.097	53.121	282.051	329.425	11.1524
45.242	71.69	267.513	250.989	9.2952
56.129	100.276	267.923	193.736	10.419
63.032	82.5	255.654	133.828	16.2381
64.339	74.621	230.397	106.759	18.2381
69.677	63	278.91	86.908	17.7429
109.371	64.103	266.244	59.701	14.4286
137.806	57.724	307.654	69.621	16.4571
120.226	83.517	292.821	63.218	19.4286
162.823	71.431	298.821	49.437	15.4
151.79	94.069	311.372	61.632	15.0571
227.419	77.621	267.551	66.299	14.1048
191.645	92.431	242.833	53.989	13.619
239.032	82.517	297.013	61.172	11.4571
282.758	71.207	333.09	66.874	10.2952
292.081	138.948	375.679	56	12.9429
226.742	95.586	305.885	58.805	11.0667
198.177	79.552	271.256	54.552	13.581
188.919	75.69	279.167	52.828	15.5048
122.435	107.828	297.5	45.299	15.219
134.242	116.948	291.218	59.621	17.2381
125.435	129.328	280.141	46.057	16.4667
165.629	106.483	313	70.713	16.381
122.742	96.345	281.59	48.667	13.419
113.984	100.31	216.987	52.356	15.3905
100.177	89.914	263.795	54.379	15.8667
149.823	108.362	231.077	45.425	17.7238
182.855	92	164.038	40.437	19.8857
142.452	82.241	217.654	46.011	14.381
152.29	95.793	167.577	30.345	11.8571
151	92.103	158.718	39.448	17.9238
147.484	78.172	195.474	79.851	15
112.806	71.845	202.526	89.897	15.2952
134.21	64.259	168.897	79.23	15.3429
174.371	79.966	174.641	61.184	18.2286
168.645	108.603	167.795	55.345	15.5619
126	72.724	187.205	59.575	16.0095
149.435	80.879	185.705	45.598	14.3429
127.306	96.431	173.872	100.402	10.6571
167.129	156.983	232.128	114.759	13.7714
178.452	224.397	230.833	102.483	17.2762
180.758	181.293	226.436	96.701	18.1429
157.871	145.103	226.423	57.954	13.2952
211.194	94	236.795	81.31	16.6952
197.935	85.172	267.744	67.632	11.3619
206.339	73.534	251.474	90.161	16.5714
161.677	88.345	298.192	95.851	14.9429
179.129	87.517	282.821	93.816	8.781
182.048	148.345	299.987	105.207	11.3524
142.532	105.862	260.295	80.908	8.8952
133.274	123.845	252.282	56.874	9.7238
159.645	110.69	230.962	44	7.9238
154.274	123.328	249.923	57.897	7.2857
145.823	94.207	254.923	53.747	7.1333
150.016	79.741	243.667	43.276	9.2
167.403	146.828	207.667	74.103	11.6
191.629	201.862	191.038	160.586	16.2571
136.129	224.31	232.026	110.678	14.4476
175.968	228.759	219.628	165.23	18.181
158.355	210.483	207.949	106.034	16.3048
189.435	182.569	217.564	105.747	14.0381
168.726	129.276	247.167	128.138	9.7143
197.661	107.328	225.885	99.655	10.6381
235.161	90.207	186.756	77.241	13.6381
213.629	164.345	189.192	81.322	16.1048
263.774	233.379	225.564	62.368	16.2571
269.855	216.552	233.705	54.126	18.3333
188.032	330.621	226.295	50.184	10.2952
200.742	334.914	194.846	45.874	14.7429
152.435	399.5	190.821	37.69	12.581
134.661	406.828	197.103	110.333	17.181
142.516	374.052	180.949	90.816	15.5429
192.323	376.69	173.346	74.609	17.2286
139.548	361.741	161.256	79.402	15.381
98.242	380.155	219.936	55.195	17.581
122.79	443.19	199.769	48.471	17.8571
118.387	518.448	196.897	73.023	20.5905
115.242	477.207	171.782	94.149	16.9905
122.435	456.379	160.128	96.299	16.1238
94.419	453.552	156.218	107.149	12.4381
122.113	518.655	120.833	98.046	15.1429
176.065	535.707	133.167	112.483	17.8
234.339	449.655	135.769	195.425	24.6286
221.242	555.621	110.654	128.644	16.4762
[truncated: 8 more columns]

## Sheet: 60s Ramp
NaN	NaN	NaN	NaN	NaN	NaN	NaN	NaN	NaN	NaN	NaN	NaN	NaN	NaN	NaN	NaN	NaN	NaN	NaN	NaN	NaN	NaN	NaN	NaN	NaN	NaN	NaN	NaN	NaN	NaN	NaN	NaN	NaN	NaN	NaN	66.61	315.625	119.596	77	104.64	77.102	70.823	6.537	563.595	76.711	29.2281	26.058	67.326	586.8	107.93
NaN	NaN	NaN	NaN	NaN	NaN	NaN	NaN	NaN	NaN	NaN	NaN	NaN	NaN	NaN	NaN	NaN	NaN	NaN	NaN	NaN	NaN	NaN	NaN	NaN	NaN	NaN	NaN	NaN	NaN	NaN	NaN	NaN	NaN	NaN	93.268	480.225	174.385	86.565	62.04	104.367	74.242	7.94	600.405	53.378	19.6491	18.865	73.884	489.75	108.456
NaN	NaN	NaN	NaN	NaN	NaN	NaN	NaN	NaN	NaN	NaN	NaN	NaN	NaN	NaN	NaN	NaN	NaN	NaN	NaN	NaN	NaN	NaN	NaN	NaN	NaN	NaN	NaN	NaN	NaN	NaN	NaN	NaN	NaN	NaN	138.756	601.3	178.558	72.783	39.42	100.551	97.081	5.493	432.238	48.289	11.4211	20.577	52.581	386.35	96.035
NaN	NaN	NaN	NaN	NaN	NaN	NaN	NaN	NaN	NaN	NaN	NaN	NaN	NaN	NaN	NaN	NaN	NaN	NaN	NaN	NaN	NaN	NaN	NaN	NaN	NaN	NaN	NaN	NaN	NaN	NaN	NaN	NaN	NaN	NaN	152	713.75	244.385	68.826	32.2	127.878	70.387	6.851	586.071	26.556	8.3509	20.173	49.605	311.875	96.789
NaN	NaN	NaN	NaN	NaN	NaN	NaN	NaN	NaN	NaN	NaN	NaN	NaN	NaN	NaN	NaN	NaN	NaN	NaN	NaN	NaN	NaN	NaN	NaN	NaN	NaN	NaN	NaN	NaN	NaN	NaN	NaN	NaN	NaN	NaN	116.512	752.2	255.481	55.739	18.22	160.204	60.726	9.373	520.238	31.378	8.6667	16.558	48.209	225.925	125.719
NaN	NaN	NaN	NaN	NaN	NaN	NaN	NaN	NaN	NaN	NaN	NaN	NaN	NaN	NaN	NaN	NaN	NaN	NaN	NaN	NaN	NaN	NaN	NaN	NaN	NaN	NaN	NaN	NaN	NaN	NaN	NaN	NaN	NaN	NaN	132.756	850	272.096	74	19.36	164.122	47.645	6.313	458	27.356	8.9474	15.942	49.047	214.15	136.175
NaN	NaN	NaN	NaN	NaN	NaN	NaN	NaN	NaN	NaN	NaN	NaN	NaN	NaN	NaN	NaN	NaN	NaN	NaN	NaN	NaN	NaN	NaN	NaN	NaN	NaN	NaN	NaN	NaN	NaN	NaN	NaN	NaN	NaN	NaN	110.854	712.825	263.558	72.478	12.28	169.673	36.806	7.687	468.81	16.022	6.4386	19.5	68.628	182.775	141.842
NaN	NaN	NaN	NaN	NaN	NaN	NaN	NaN	NaN	NaN	NaN	NaN	NaN	NaN	NaN	NaN	NaN	NaN	NaN	NaN	NaN	NaN	NaN	NaN	NaN	NaN	NaN	NaN	NaN	NaN	NaN	NaN	NaN	NaN	NaN	92.268	655.625	294.865	78.696	14.44	180.122	48.065	9.179	453.286	15.978	7.3158	16.269	67.907	137.9	103.667
NaN	NaN	NaN	NaN	NaN	NaN	NaN	NaN	NaN	NaN	NaN	NaN	NaN	NaN	NaN	NaN	NaN	NaN	NaN	NaN	NaN	NaN	NaN	NaN	NaN	NaN	NaN	NaN	NaN	NaN	NaN	NaN	NaN	NaN	NaN	64.634	590.65	384.596	63.304	11.72	220.857	37.79	8.866	363.857	15.511	7.7544	17.385	80.349	132.35	110.877
NaN	NaN	NaN	NaN	NaN	NaN	NaN	NaN	NaN	NaN	NaN	NaN	NaN	NaN	NaN	NaN	NaN	NaN	NaN	NaN	NaN	NaN	NaN	NaN	NaN	NaN	NaN	NaN	NaN	NaN	NaN	NaN	NaN	NaN	NaN	53.22	489.525	389.269	73.37	19.18	219.714	40.452	5.97	449.143	12.289	9.807	21.038	121.698	133.225	118.947
NaN	NaN	NaN	NaN	NaN	NaN	NaN	NaN	NaN	NaN	NaN	NaN	NaN	NaN	NaN	NaN	NaN	NaN	NaN	NaN	NaN	NaN	NaN	NaN	NaN	NaN	NaN	NaN	NaN	NaN	NaN	NaN	NaN	NaN	NaN	37.024	483.775	379.885	94.543	13.54	229.714	31.581	8.806	520.786	16.733	7.7193	18.712	153.907	127.575	99.947
NaN	NaN	NaN	NaN	NaN	NaN	NaN	NaN	NaN	NaN	NaN	NaN	NaN	NaN	NaN	NaN	NaN	NaN	NaN	NaN	NaN	NaN	NaN	NaN	NaN	NaN	NaN	NaN	NaN	NaN	NaN	NaN	NaN	NaN	NaN	44.488	350.6	313.808	83.283	16.62	239.245	40.29	9.119	526.714	12.267	7.4211	22.904	160.558	108.4	98.667
NaN	NaN	NaN	NaN	NaN	NaN	NaN	NaN	NaN	NaN	NaN	NaN	NaN	NaN	NaN	NaN	NaN	NaN	NaN	NaN	NaN	NaN	NaN	NaN	NaN	NaN	NaN	NaN	NaN	NaN	NaN	NaN	NaN	NaN	NaN	41.854	344.65	392.442	76.848	35.58	256.469	56.774	7.09	463.405	11.178	8.0526	22.923	142.907	87.7	85.614
NaN	NaN	NaN	NaN	NaN	NaN	NaN	NaN	NaN	NaN	NaN	NaN	NaN	NaN	NaN	NaN	NaN	NaN	NaN	NaN	NaN	NaN	NaN	NaN	NaN	NaN	NaN	NaN	NaN	NaN	NaN	NaN	NaN	NaN	NaN	24.951	286.225	327.885	81.435	26.14	228.551	43.177	4.806	443.833	14.578	8.7368	14.712	175.233	98.65	94.018
NaN	NaN	NaN	NaN	NaN	NaN	NaN	NaN	NaN	NaN	NaN	NaN	NaN	NaN	NaN	NaN	NaN	NaN	NaN	NaN	NaN	NaN	NaN	NaN	NaN	NaN	NaN	NaN	NaN	NaN	NaN	NaN	NaN	NaN	NaN	26.512	228.125	405.654	91.348	22.52	215.143	42.516	10.776	421.167	13.111	11.3158	25.808	184.07	96.8	111.965
NaN	NaN	NaN	NaN	NaN	NaN	NaN	NaN	NaN	NaN	NaN	NaN	NaN	NaN	NaN	NaN	NaN	NaN	NaN	NaN	NaN	NaN	NaN	NaN	NaN	NaN	NaN	NaN	NaN	NaN	NaN	NaN	NaN	NaN	NaN	25.39	237	366.442	85.783	48.9	183.959	32.742	8.358	289.452	11.644	7.7018	26.846	209.14	124.55	130.035
NaN	NaN	NaN	NaN	NaN	NaN	NaN	NaN	NaN	NaN	NaN	NaN	NaN	NaN	NaN	NaN	NaN	NaN	NaN	NaN	NaN	NaN	NaN	NaN	NaN	NaN	NaN	NaN	NaN	NaN	NaN	NaN	NaN	NaN	NaN	31.878	266.85	381.096	82.522	43.34	235.49	34.435	9.761	275.476	13.911	10.3684	25.019	243	140.075	114.842
NaN	NaN	NaN	NaN	NaN	NaN	NaN	NaN	NaN	NaN	NaN	NaN	NaN	NaN	NaN	NaN	NaN	NaN	NaN	NaN	NaN	NaN	NaN	NaN	NaN	NaN	NaN	NaN	NaN	NaN	NaN	NaN	NaN	NaN	NaN	28.098	231.05	402.962	81.239	60.32	249.653	41.565	8.149	330.452	13.689	11.6842	27	222.442	73.775	147.509
NaN	NaN	NaN	NaN	NaN	NaN	NaN	NaN	NaN	NaN	NaN	NaN	NaN	NaN	NaN	NaN	NaN	NaN	NaN	NaN	NaN	NaN	NaN	NaN	NaN	NaN	NaN	NaN	NaN	NaN	NaN	NaN	NaN	NaN	NaN	35.829	263.4	432.692	112.174	46.96	241.673	44.645	10.537	471.357	11.356	6.7895	25.769	267.628	88.2	158.596
NaN	NaN	NaN	NaN	NaN	NaN	NaN	NaN	NaN	NaN	NaN	NaN	NaN	NaN	NaN	NaN	NaN	NaN	NaN	NaN	NaN	NaN	NaN	NaN	NaN	NaN	NaN	NaN	NaN	NaN	NaN	NaN	NaN	NaN	NaN	35.024	209.925	406.904	138.739	64.74	245.98	36.548	6.164	459.619	8.333	8.2632	22.308	271.279	141.925	212.789
NaN	NaN	NaN	NaN	NaN	NaN	NaN	NaN	NaN	NaN	NaN	NaN	NaN	NaN	NaN	NaN	NaN	NaN	NaN	NaN	NaN	NaN	NaN	NaN	NaN	NaN	NaN	NaN	NaN	NaN	NaN	NaN	NaN	NaN	NaN	32.585	166.725	439.538	115.413	51.42	252.51	58.258	10.239	315.095	11.978	6.9298	32.192	299.628	147.175	196.544
NaN	NaN	NaN	NaN	NaN	NaN	NaN	NaN	NaN	NaN	NaN	NaN	NaN	NaN	NaN	NaN	NaN	NaN	NaN	NaN	NaN	NaN	NaN	NaN	NaN	NaN	NaN	NaN	NaN	NaN	NaN	NaN	NaN	NaN	NaN	32.439	187.3	431.846	97.435	59.04	255.878	57.855	9	358.571	14.2	8.0877	25.096	290.488	132.9	193.123
NaN	NaN	NaN	NaN	NaN	NaN	NaN	NaN	NaN	NaN	NaN	NaN	NaN	NaN	NaN	NaN	NaN	NaN	NaN	NaN	NaN	NaN	NaN	NaN	NaN	NaN	NaN	NaN	NaN	NaN	NaN	NaN	NaN	NaN	NaN	39.122	214.3	439.615	108.239	67.02	237.449	40	12.642	352.286	11.733	6.0877	24.558	295.93	102.475	182.86
NaN	NaN	NaN	NaN	NaN	NaN	NaN	NaN	NaN	NaN	NaN	NaN	NaN	NaN	NaN	NaN	NaN	NaN	NaN	NaN	NaN	NaN	NaN	NaN	NaN	NaN	NaN	NaN	NaN	NaN	NaN	NaN	NaN	NaN	NaN	31.805	209.075	452.308	140.739	57.2	247.551	46.645	8.493	431.905	12.533	7.7193	17.327	305.605	110.6	139.632
NaN	NaN	NaN	NaN	NaN	NaN	NaN	NaN	NaN	NaN	NaN	NaN	NaN	NaN	NaN	NaN	NaN	NaN	NaN	NaN	NaN	NaN	NaN	NaN	NaN	NaN	NaN	NaN	NaN	NaN	NaN	NaN	NaN	NaN	NaN	25.244	168.6	442.538	144.065	54.44	254.469	44.871	11.03	410.952	11.511	9.9123	22.865	333.628	130.95	217.561
NaN	NaN	NaN	NaN	NaN	NaN	NaN	NaN	NaN	NaN	NaN	NaN	NaN	NaN	NaN	NaN	NaN	NaN	NaN	NaN	NaN	NaN	NaN	NaN	NaN	NaN	NaN	NaN	NaN	NaN	NaN	NaN	NaN	NaN	NaN	23.439	145.85	512.731	160.957	46.6	251.612	47.048	8.075	415.714	15.844	5.3333	33.846	265.465	182.975	236.386
NaN	NaN	NaN	NaN	NaN	NaN	NaN	NaN	NaN	NaN	NaN	NaN	NaN	NaN	NaN	NaN	NaN	NaN	NaN	NaN	NaN	NaN	NaN	NaN	NaN	NaN	NaN	NaN	NaN	NaN	NaN	NaN	NaN	NaN	NaN	17.951	142.7	457.846	141.065	25.86	281.408	31.742	11.522	301.048	11.889	9.1404	28.154	349.744	164.4	211.561
NaN	NaN	NaN	NaN	NaN	NaN	NaN	NaN	NaN	NaN	NaN	NaN	NaN	NaN	NaN	NaN	NaN	NaN	NaN	NaN	NaN	NaN	NaN	NaN	NaN	NaN	NaN	NaN	NaN	NaN	NaN	NaN	NaN	NaN	NaN	30.098	158.275	506.673	138.87	36.28	274.755	36.339	5.537	402.214	10.022	5.4211	25.096	388.093	203.325	205.175
NaN	NaN	NaN	NaN	NaN	NaN	NaN	NaN	NaN	NaN	NaN	NaN	NaN	NaN	NaN	NaN	NaN	NaN	NaN	NaN	NaN	NaN	NaN	NaN	NaN	NaN	NaN	NaN	NaN	NaN	NaN	NaN	NaN	NaN	NaN	19.805	154.075	487.135	117.478	44.18	260.898	36.065	18.522	352.81	10.867	9.4386	18.173	378.86	161.125	208.14
NaN	NaN	NaN	NaN	NaN	NaN	NaN	NaN	NaN	NaN	NaN	NaN	NaN	NaN	NaN	NaN	NaN	NaN	NaN	NaN	NaN	NaN	NaN	NaN	NaN	NaN	NaN	NaN	NaN	NaN	NaN	NaN	NaN	NaN	NaN	22.024	199.875	517.846	121.304	43.02	234.918	30.565	12.731	362.69	25.689	6.193	21.327	339.047	137.075	227.912
NaN	NaN	NaN	NaN	NaN	NaN	NaN	NaN	NaN	NaN	NaN	NaN	NaN	NaN	NaN	NaN	NaN	NaN	NaN	NaN	NaN	NaN	NaN	NaN	NaN	NaN	NaN	NaN	NaN	NaN	NaN	NaN	NaN	NaN	NaN	26.439	163.05	527.75	108.957	53.36	254.837	32.371	9.597	311.429	14.2	9.2105	24.288	351.395	116.625	264.404
NaN	NaN	NaN	NaN	NaN	NaN	NaN	NaN	NaN	NaN	NaN	NaN	NaN	NaN	NaN	NaN	NaN	NaN	NaN	NaN	NaN	NaN	NaN	NaN	NaN	NaN	NaN	NaN	NaN	NaN	NaN	NaN	NaN	NaN	NaN	34.463	213.85	456.904	124.043	31.42	251.082	39.839	11.716	276.071	15.333	8.2632	23.769	340.256	152.875	329.526
NaN	NaN	NaN	NaN	NaN	NaN	NaN	NaN	NaN	NaN	NaN	NaN	NaN	NaN	NaN	NaN	NaN	NaN	NaN	NaN	NaN	NaN	NaN	NaN	NaN	NaN	NaN	NaN	NaN	NaN	NaN	NaN	NaN	NaN	NaN	42.951	208.15	412	160.761	27.02	265	32.935	9.448	255.857	16	8.9298	21.481	418	176.25	339.281
NaN	NaN	NaN	NaN	NaN	NaN	NaN	NaN	NaN	NaN	NaN	NaN	NaN	NaN	NaN	NaN	NaN	NaN	NaN	NaN	NaN	NaN	NaN	NaN	NaN	NaN	NaN	NaN	NaN	NaN	NaN	NaN	NaN	NaN	NaN	39.634	170	442.385	118.913	32.14	264.429	41.5	10.194	252.762	14.022	6.4737	23.096	400.07	188.975	367.281
NaN	NaN	NaN	NaN	NaN	NaN	NaN	NaN	NaN	NaN	NaN	NaN	NaN	NaN	NaN	NaN	NaN	NaN	NaN	NaN	NaN	NaN	NaN	NaN	NaN	NaN	NaN	NaN	NaN	NaN	NaN	NaN	NaN	NaN	NaN	51.537	160.4	453.846	104.891	21.74	260.347	35.29	8.597	249.19	16.356	6.6842	15.654	392.07	232.25	358.228
NaN	NaN	NaN	NaN	NaN	NaN	NaN	NaN	NaN	NaN	NaN	NaN	NaN	NaN	NaN	NaN	NaN	NaN	NaN	NaN	NaN	NaN	NaN	NaN	NaN	NaN	NaN	NaN	NaN	NaN	NaN	NaN	NaN	NaN	NaN	67.098	170.875	419.827	91.826	19.44	229.449	27.935	7.582	257.714	17.667	8.807	20.788	434.116	176.725	322.772
NaN	NaN	NaN	NaN	NaN	NaN	NaN	NaN	NaN	NaN	NaN	NaN	NaN	NaN	NaN	NaN	NaN	NaN	NaN	NaN	NaN	NaN	NaN	NaN	NaN	NaN	NaN	NaN	NaN	NaN	NaN	NaN	NaN	NaN	NaN	74.732	196.75	448.462	116.957	12.82	215.98	26.774	6.134	230.857	14.111	7.3509	15.538	448.814	235.225	307.333
NaN	NaN	NaN	NaN	NaN	NaN	NaN	NaN	NaN	NaN	NaN	NaN	NaN	NaN	NaN	NaN	NaN	NaN	NaN	NaN	NaN	NaN	NaN	NaN	NaN	NaN	NaN	NaN	NaN	NaN	NaN	NaN	NaN	NaN	NaN	59.683	154.6	423.077	116.913	17.22	233.653	21.452	8.836	176.929	13.844	10.3684	10.923	438.372	244.3	308.316
NaN	NaN	NaN	NaN	NaN	NaN	NaN	NaN	NaN	NaN	NaN	NaN	NaN	NaN	NaN	NaN	NaN	NaN	NaN	NaN	NaN	NaN	NaN	NaN	NaN	NaN	NaN	NaN	NaN	NaN	NaN	NaN	NaN	NaN	NaN	48.61	170.275	484.019	123.13	16.18	215.204	26.694	13.612	148.548	14.956	12.7719	11.212	401.233	238.4	343.807
NaN	NaN	NaN	NaN	NaN	NaN	NaN	NaN	NaN	NaN	NaN	NaN	NaN	NaN	NaN	NaN	NaN	NaN	NaN	NaN	NaN	NaN	NaN	NaN	NaN	NaN	NaN	NaN	NaN	NaN	NaN	NaN	NaN	NaN	NaN	29.293	139.175	467.269	100.326	18.16	225.612	24.081	10.791	123.071	18.556	8.7018	11.538	437.674	224.325	353.649
NaN	NaN	NaN	NaN	NaN	NaN	NaN	NaN	NaN	NaN	NaN	NaN	NaN	NaN	NaN	NaN	NaN	NaN	NaN	NaN	NaN	NaN	NaN	NaN	NaN	NaN	NaN	NaN	NaN	NaN	NaN	NaN	NaN	NaN	NaN	46.463	146.375	415.519	100.391	7.8	223.041	22.726	10.612	150	16.2	9.7018	15.885	447.884	253.1	328.982
NaN	NaN	NaN	NaN	NaN	NaN	NaN	NaN	NaN	NaN	NaN	NaN	NaN	NaN	NaN	NaN	NaN	NaN	NaN	NaN	NaN	NaN	NaN	NaN	NaN	NaN	NaN	NaN	NaN	NaN	NaN	NaN	NaN	NaN	NaN	34.488	201.1	378.058	140.022	13.92	177.061	22.581	9.134	150.024	15.178	8	15.923	431.488	236.575	311.684
NaN	NaN	NaN	NaN	NaN	NaN	NaN	NaN	NaN	NaN	NaN	NaN	NaN	NaN	NaN	NaN	NaN	NaN	NaN	NaN	NaN	NaN	NaN	NaN	NaN	NaN	NaN	NaN	NaN	NaN	NaN	NaN	NaN	NaN	NaN	40.78	297.55	313.192	144.543	12.52	138.776	19.565	9.91	117.452	13.6	11.0526	11.615	390.86	271.575	248.965
NaN	NaN	NaN	NaN	NaN	NaN	NaN	NaN	NaN	NaN	NaN	NaN	NaN	NaN	NaN	NaN	NaN	NaN	NaN	NaN	NaN	NaN	NaN	NaN	NaN	NaN	NaN	NaN	NaN	NaN	NaN	NaN	NaN	NaN	NaN	72.805	297.725	240.885	152.022	13.72	107.143	16.79	11.806	82.976	14.667	7.5088	8.308	431.465	188.55	253.614
NaN	NaN	NaN	NaN	NaN	NaN	NaN	NaN	NaN	NaN	NaN	NaN	NaN	NaN	NaN	NaN	NaN	NaN	NaN	NaN	NaN	NaN	NaN	NaN	NaN	NaN	NaN	NaN	NaN	NaN	NaN	NaN	NaN	NaN	NaN	70.195	267.7	186.865	152.565	16.02	74.286	13.548	8.104	86.214	10.756	9.2982	9.173	435.047	178.375	215.088
NaN	NaN	NaN	NaN	NaN	NaN	NaN	NaN	NaN	NaN	NaN	NaN	NaN	NaN	NaN	NaN	NaN	NaN	NaN	NaN	NaN	NaN	NaN	NaN	NaN	NaN	NaN	NaN	NaN	NaN	NaN	NaN	NaN	NaN	NaN	36.561	215	137.442	159.348	6.16	60.327	15.177	9.716	76.476	13.311	8.4386	11.635	452.395	163.625	174.228
NaN	NaN	NaN	NaN	NaN	NaN	NaN	NaN	NaN	NaN	NaN	NaN	NaN	NaN	NaN	NaN	NaN	NaN	NaN	NaN	NaN	NaN	NaN	NaN	NaN	NaN	NaN	NaN	NaN	NaN	NaN	NaN	NaN	NaN	NaN	26.463	184.375	121.135	214.696	10.32	63.02	13.774	7.582	75.31	12.022	7.1228	10.981	418.93	195.025	163.947
NaN	NaN	NaN	NaN	NaN	NaN	NaN	NaN	NaN	NaN	NaN	NaN	NaN	NaN	NaN	NaN	NaN	NaN	NaN	NaN	NaN	NaN	NaN	NaN	NaN	NaN	NaN	NaN	NaN	NaN	NaN	NaN	NaN	NaN	NaN	18.634	148.625	105.615	153.935	13.16	52.306	15.677	12.567	57.524	17.711	4.614	8.615	381.047	182.5	177.228
NaN	NaN	NaN	NaN	NaN	NaN	NaN	NaN	NaN	NaN	NaN	NaN	NaN	NaN	NaN	NaN	NaN	NaN	NaN	NaN	NaN	NaN	NaN	NaN	NaN	NaN	NaN	NaN	NaN	NaN	NaN	NaN	NaN	NaN	NaN	18.512	141.675	83.115	159.826	13.18	39.367	14.306	8.463	63.81	20.733	8.4912	6.596	385	162.3	151.86
NaN	NaN	NaN	NaN	NaN	NaN	NaN	NaN	NaN	NaN	NaN	NaN	NaN	NaN	NaN	NaN	NaN	NaN	NaN	NaN	NaN	NaN	NaN	NaN	NaN	NaN	NaN	NaN	NaN	NaN	NaN	NaN	NaN	NaN	NaN	19.268	127.95	70.096	191.304	11.12	33.612	16.677	9.418	53.857	20.156	7.4912	7.827	385.047	150.625	138.281
NaN	NaN	NaN	NaN	NaN	NaN	NaN	NaN	NaN	NaN	NaN	NaN	NaN	NaN	NaN	NaN	NaN	NaN	NaN	NaN	NaN	NaN	NaN	NaN	NaN	NaN	NaN	NaN	NaN	NaN	NaN	NaN	NaN	NaN	NaN	24.268	134.6	64.981	284.435	10.64	23.347	10.565	9	74.952	16.511	7.7193	11.288	404.07	173.075	148.088
NaN	NaN	NaN	NaN	NaN	NaN	NaN	NaN	NaN	NaN	NaN	NaN	NaN	NaN	NaN	NaN	NaN	NaN	NaN	NaN	NaN	NaN	NaN	NaN	NaN	NaN	NaN	NaN	NaN	NaN	NaN	NaN	NaN	NaN	NaN	20.829	119.45	65	261.587	8.22	27.571	15.952	8.806	57.476	30.667	5.7719	5.327	338.349	132.1	111.298
NaN	NaN	NaN	NaN	NaN	NaN	NaN	NaN	NaN	NaN	NaN	NaN	NaN	NaN	NaN	NaN	NaN	NaN	NaN	NaN	NaN	NaN	NaN	NaN	NaN	NaN	NaN	NaN	NaN	NaN	NaN	NaN	NaN	NaN	NaN	16.415	142.65	65.308	276.913	8.22	24.939	15.419	6.045	65.143	26.156	6.5965	6.981	301.93	104.75	118.737
NaN	NaN	NaN	NaN	NaN	NaN	NaN	NaN	NaN	NaN	NaN	NaN	NaN	NaN	NaN	NaN	NaN	NaN	NaN	NaN	NaN	NaN	NaN	NaN	NaN	NaN	NaN	NaN	NaN	NaN	NaN	NaN	NaN	NaN	NaN	12.61	132.425	63.673	304.63	16.12	19.653	12.952	9.687	53.786	20.978	7.386	6.308	330.884	100.625	104.825
NaN	NaN	NaN	NaN	NaN	NaN	NaN	NaN	NaN	NaN	NaN	NaN	NaN	NaN	NaN	NaN	NaN	NaN	NaN	NaN	NaN	NaN	NaN	NaN	NaN	NaN	NaN	NaN	NaN	NaN	NaN	NaN	NaN	NaN	NaN	17.488	113.075	55.942	340.87	12.74	22.857	12.274	10.851	59.095	14.022	8.5439	9.615	262.791	99.55	116.737
NaN	NaN	NaN	NaN	NaN	NaN	NaN	NaN	NaN	NaN	NaN	NaN	NaN	NaN	NaN	NaN	NaN	NaN	NaN	NaN	NaN	NaN	NaN	NaN	NaN	NaN	NaN	NaN	NaN	NaN	NaN	NaN	NaN	NaN	NaN	10.61	109.15	51.346	338.761	9.12	16.571	13.629	6.507	62.786	15.422	6.6667	5.75	247.651	104	108.491
NaN	NaN	NaN	NaN	NaN	NaN	NaN	NaN	NaN	NaN	NaN	NaN	NaN	NaN	NaN	NaN	NaN	NaN	NaN	NaN	NaN	NaN	NaN	NaN	NaN	NaN	NaN	NaN	NaN	NaN	NaN	NaN	NaN	NaN	NaN	15.146	117.75	45.615	286.174	9.8	18.51	13.226	8.224	57.381	20.467	8.9123	5.654	198.535	86.825	95.07
NaN	NaN	NaN	NaN	NaN	NaN	NaN	NaN	NaN	NaN	NaN	NaN	NaN	NaN	NaN	NaN	NaN	NaN	NaN	NaN	NaN	NaN	NaN	NaN	NaN	NaN	NaN	NaN	NaN	NaN	NaN	NaN	NaN	NaN	NaN	9.707	129.875	56.923	287.13	11.94	22.408	10.919	5.806	60.381	26.867	5.7018	10.192	190.558	97.35	78.86
NaN	NaN	NaN	NaN	NaN	NaN	NaN	NaN	NaN	NaN	NaN	NaN	NaN	NaN	NaN	NaN	NaN	NaN	NaN	NaN	NaN	NaN	NaN	NaN	NaN	NaN	NaN	NaN	NaN	NaN	NaN	NaN	NaN	NaN	NaN	21.366	133.125	57.5	297.565	12.2	19.816	18.016	9.134	61.167	25.956	8.9298	8.712	164.674	74.575	73.772
NaN	NaN	NaN	NaN	NaN	NaN	NaN	NaN	NaN	NaN	NaN	NaN	NaN	NaN	NaN	NaN	NaN	NaN	NaN	NaN	NaN	NaN	NaN	NaN	NaN	NaN	NaN	NaN	NaN	NaN	NaN	NaN	NaN	NaN	NaN	14.39	121.85	52.846	299.804	12.52	15.184	12.758	6.985	60.762	15.489	10.7895	10.942	123.209	85.3	58.404
NaN	NaN	NaN	NaN	NaN	NaN	NaN	NaN	NaN	NaN	NaN	NaN	NaN	NaN	NaN	NaN	NaN	NaN	NaN	NaN	NaN	NaN	NaN	NaN	NaN	NaN	NaN	NaN	NaN	NaN	NaN	NaN	NaN	NaN	NaN	12.732	119.675	57.096	263.326	10.62	20.163	9.871	7.149	62.167	19.933	14.4561	8.346	103.047	79.8	52.211
NaN	NaN	NaN	NaN	NaN	NaN	NaN	NaN	NaN	NaN	NaN	NaN	NaN	NaN	NaN	NaN	NaN	NaN	NaN	NaN	NaN	NaN	NaN	NaN	NaN	NaN	NaN	NaN	NaN	NaN	NaN	NaN	NaN	NaN	NaN	15.415	118.9	53.096	326.5	9.56	20.224	15.048	9.209	54.571	20.933	10	7.962	103.302	62.2	44.491
NaN	NaN	NaN	NaN	NaN	NaN	NaN	NaN	NaN	NaN	NaN	NaN	NaN	NaN	NaN	NaN	NaN	NaN	NaN	NaN	NaN	NaN	NaN	NaN	NaN	NaN	NaN	NaN	NaN	NaN	NaN	NaN	NaN	NaN	NaN	18.171	114.825	63.885	294.413	16.46	17.592	11.903	6.687	60.595	19.778	8.4561	11.615	87.744	67.275	50.175
NaN	NaN	NaN	NaN	NaN	NaN	NaN	NaN	NaN	NaN	NaN	NaN	NaN	NaN	NaN	NaN	NaN	NaN	NaN	NaN	NaN	NaN	NaN	NaN	NaN	NaN	NaN	NaN	NaN	NaN	NaN	NaN	NaN	NaN	NaN	13.39	125.225	56.25	300.826	11.36	18.245	12.258	5.866	67.857	16.044	16.2105	11.096	69.698	82.275	43.667
NaN	NaN	NaN	NaN	NaN	NaN	NaN	NaN	NaN	NaN	NaN	NaN	NaN	NaN	NaN	NaN	NaN	NaN	NaN	NaN	NaN	NaN	NaN	NaN	NaN	NaN	NaN	NaN	NaN	NaN	NaN	NaN	NaN	NaN	NaN	21.854	114.3	63.154	291.609	9.82	20.163	13.145	7.672	62.381	15.489	7.9474	8.923	63.116	64.1	41.719
NaN	NaN	NaN	NaN	NaN	NaN	NaN	NaN	NaN	NaN	NaN	NaN	NaN	NaN	NaN	NaN	NaN	NaN	NaN	NaN	NaN	NaN	NaN	NaN	NaN	NaN	NaN	NaN	NaN	NaN	NaN	NaN	NaN	NaN	NaN	13.683	117.35	50.173	290.413	14.12	17.286	12.645	7.269	57.19	18.022	39.8947	9.077	51.256	60	45.877
[truncated: 195 more rows]
[truncated: 8 more columns]

## Sheet: 120s Ramp
NaN	NaN	NaN	NaN	NaN	NaN	NaN	NaN	NaN	NaN	NaN	NaN	NaN	NaN	NaN	NaN	NaN	NaN	NaN	NaN	NaN	NaN	NaN	NaN	NaN	NaN	NaN	NaN	NaN	NaN	NaN	NaN	NaN	NaN	NaN	44.341	223.075	151.481	92.043	28.66	67.204	55.968	10.7761	439.81	37.578	15.8421	15.9231	54.605	702.575	42.544
[truncated: 399 more rows]
[truncated: 8 more columns]
