# Supplementary material for: Input from torus longitudinalis drives binocularity and spatial summation in zebrafish optic tectum
Source: BMC Biol. 2022 Jan 25;20:24. doi: 10.1186/s12915-021-01222-x (PMC8788132; doi:10.1186/s12915-021-01222-x)
Supplement: Supplementary file 5 — Additional file 5: Data S4. RGC calcium responses during presentation of 10s and 30s ramp stimuli (xlsx 742kb). [file 12915_2021_1222_MOESM5_ESM.xlsx]

## Sheet: 30s
26.417	30.048	31.581	18.352	26.032	23.462	17.923	38.142	36.876	32.514	33.604	38.727	43.356	32.453	10.765	11.611	23.881	14.128	15.145	34.259	47.001	27.777	34.369	12.212	36.889	23.359	21.028	23.943	-0.91161	5.1905	1.4167	0.88712	3.176	2.4954	3.8684	1.3722	0.068615	3.615	0.80842	4.7493	6.2309	12.46	2.3855	22.774	7.2676	29.565	-0.76123	124.21	23.224	-14.438
18.566	25.521	21.858	22.265	22.711	30.536	17.842	31.279	24.708	46.822	24.396	38.182	34.784	28.925	7.2739	14.439	28.331	17.576	14.742	47.833	73.917	47.147	55.242	24.306	37.886	37.338	26.961	25.079	-1.8619	3.1549	2.5797	1.4094	2.664	1.9591	2.5934	1.5544	0.99355	1.9639	3.2817	3.597	5.4231	12.127	2.5718	25.567	7.7039	28.002	0.65248	110.29	25.146	-16.275
28.845	33.162	22.421	28.624	20.252	30.746	18.809	29.502	17.63	53.447	20.642	31.81	41.957	23.704	6.0355	7.0826	29.559	16.762	16.391	45.638	82.22	66.057	66.436	32.712	45.135	40.561	26.805	32.749	-2.5492	4.115	1.694	1.3363	2.2164	1.5458	2.7546	0.88603	1.2254	1.7551	5.1191	4.1105	4.5175	9.5153	3.4853	18.103	9.8673	14.852	3.0663	97.294	24.903	-17.8
25.925	29.719	21.764	26.857	13.024	22.02	13.435	27.553	15.863	56.435	16.163	41.24	42.262	17.237	6.6261	6.5781	27.405	12.988	12.892	31.426	87.54	63.016	66.909	31.942	44.632	36.154	28.872	30.714	-1.8405	3.4072	3.2676	1.2545	2.7744	1.4194	2.2617	0.87774	-1.0324	-0.31791	24.712	2.479	1.3572	5.5517	2.2451	18.595	4.8865	25.373	2.1257	135.08	29.841	-19.362
28.639	35.61	20.044	38.346	12.648	34.924	20.817	21.716	14.327	63.66	19.241	39.876	53.838	10.524	5.9582	10.248	31.69	14.221	15.107	36.343	108.48	46.174	68.213	36.875	40.451	44.029	33.628	28.249	-2.5868	0.98893	1.9814	-0.55019	2.7248	1.9114	1.6389	1.65	0.17721	0.49083	16.808	6.0871	4.4095	10.484	5.5882	26.141	14.291	34.729	6.8311	-0.58787	36.674	-20.304
24.649	25.384	22.559	30.489	12.034	35.193	15.449	22.052	11.785	56.367	19.12	42.694	44.389	15.472	5.8099	8.3301	28.315	13.869	13.123	26.254	106.55	32.956	71.23	36.728	38.663	42.208	21.923	21.918	-1.5254	1.997	1.5595	1.007	3.1931	1.7149	3.1797	1.4098	0.16171	1.8562	13.758	5.2525	2.4333	8.8839	3.0684	19.558	11.211	31.791	0.71103	142.71	28.174	-19.026
33.998	31.787	19.818	26.94	13.871	24.107	15.842	23.537	11.178	58.884	14.887	42.958	41.513	11.402	6.3262	8.4022	23.101	9.9438	9.374	24.613	94.563	28.386	67.683	34.35	29.869	34.758	32.916	28.829	-3.0553	3.3262	2.6049	0.204	3.1371	1.9965	3.8404	2.6844	-0.3881	1.7995	11.229	4.1268	1.7636	10.559	1.7559	20.419	11.233	29.989	1.5215	137.24	29.996	-19.19
26.366	28.303	16.976	27.932	9.9821	23.421	14.648	21.579	12.927	52.746	17.229	35.821	39.087	18.547	8.1238	9.8462	22.654	13.366	6.4821	19.557	93.613	31.545	71.22	45.058	33.162	35.194	32.572	29.618	-2.2584	2.198	2.8446	0.87056	1.8592	1.7842	4.1472	3.7041	-0.013373	1.9285	7.5625	3.7469	6.8227	13.546	2.2294	20.371	9.0607	28.291	1.7837	142.6	32.355	-18.713
31.405	37.235	18.02	26.991	8.743	21.536	12.014	19.27	9.5384	59.313	16.288	37.122	46.125	13.977	5.898	6.2056	28.448	14.189	8.9557	16.947	94.511	21.204	65.613	32.25	33.886	31.467	29.303	27.944	-2.5373	2.472	4.4489	0.24189	1.8194	2.4859	4.0207	2.4785	0.95264	2.2244	8.2755	4.8799	5.7798	15.957	3.3762	17.464	7.9659	27.285	2.8048	130.85	31.758	-18.552
23.632	34.524	19.984	16.874	9.6511	21.435	14.636	21.121	9.5304	58.107	21.128	28.125	35.295	8.7224	3.4091	7.8818	28.077	7.8629	4.4322	12.944	86.223	25.667	61.4	40.27	29.746	29.988	27.009	28.123	-2.0138	3.3983	2.1397	1.246	3.9463	2.7073	3.7831	3.19	2.6973	2.0677	5.966	3.9891	6.174	14.046	2.8395	18.305	10.117	26.958	1.4582	131.98	29.392	-18.511
20.643	25.339	17.541	19.001	8.655	15.934	15.432	21.135	8.907	60.103	15.909	31.069	36.538	11.319	8.6452	8.3221	22.05	10.538	5.5139	16.228	91.881	29.087	62.37	34.179	34.456	23.995	31.35	30.332	-1.7365	3.2361	2.1114	0.28741	1.8815	2.6782	3.9305	1.8859	1.8353	2.1466	6.3698	2.8596	4.4328	14.459	1.8187	25.315	7.4044	31.693	0.87409	132.92	26.618	-17.614
18.447	25.597	16.127	17.743	9.1494	19.333	13.579	21.97	9.5858	64.764	19.233	30.559	38.752	13.773	2.1917	5.7731	27.32	8.6206	7.3551	25.254	99.74	24.112	55.927	29.588	30.126	21.703	32.067	36.853	-1.2917	2.1761	2.5111	0.43426	2.2394	2.2967	4.0466	3.0529	1.336	3.4677	5.9635	5.4053	7.0388	15.102	4.7257	38.7	6.326	34.338	-0.10382	127.41	32.558	-17.173
24.471	21.963	15.337	19.112	8.6469	17.031	20.23	21.574	10.848	64.335	17.906	33.55	46.096	13.165	4.7054	6.452	24.348	10.827	7.7402	16.266	75.979	20.148	60.342	28.278	40.937	28.129	24.288	25.397	2.1712	2.9897	1.3889	1.3236	1.6518	2.1153	3.7019	1.8036	0.22977	2.7026	4.8594	3.0968	3.9016	14.756	1.5566	34.547	6.8841	36.057	1.9871	130.77	24.994	-17.63
22.221	23.771	18.849	20.662	10.475	16.025	13.745	19.91	9.5121	73.059	18.045	40.032	41.833	10.603	10.227	7.2166	31.173	8.6543	6.2977	16.601	91.343	22.433	56.519	24.014	37.872	25.08	30.378	36.06	1.6132	2.0536	2.8014	0.92639	2.889	2.7402	4.724	3.504	0.49691	2.379	3.7385	3.7399	6.0181	14.91	1.5266	34.773	8.7656	33.117	-0.43684	129.18	23.656	-16.369
24.375	30.154	22.872	15.431	9.3747	18.497	20.513	21.768	13.268	64.325	20.075	32.004	38.12	15.586	7.6467	7.5307	34.001	11.236	7.999	20.382	97.546	29.254	56.541	25.985	30.691	28.261	34.09	42.945	4.2143	2.6884	2.4836	0.70329	4.2135	2.4719	4.2692	3.482	-0.14806	4.0929	3.8806	1.589	5.6877	13.992	0.37294	33.618	4.8016	29.488	-0.37965	100.66	24.265	-14.695
22.923	25.052	20.3	12.803	12.77	16.583	30.198	22.735	15.656	51.806	18.685	33.56	35.775	15.627	5.5135	5.8796	23.026	12.254	8.4688	21.909	92.969	27.39	54.289	30.557	33.213	28.982	32.393	33.949	1.9658	4.4861	3.8717	0.33058	4.3175	2.7951	4.5362	2.428	3.3519	2.901	4.1519	2.1431	4.4642	11.438	-0.90417	30.177	6.5294	29.366	0.09181	119.79	22.732	-15.064
30.213	35.015	16.39	17.374	14.694	14.751	19.937	23.896	13.788	44.923	17.82	34.259	33.851	14.375	8.966	7.1056	26.731	15.796	9.8217	24.944	91.248	32.856	54.441	29.324	31.865	28.294	32.186	39.453	0.57758	5.6807	4.0704	0.48971	5.9914	2.5552	3.6748	3.5261	0.44522	1.5852	2.4626	0.75874	2.4585	10.788	0.69122	28.325	6.8791	29.87	-1.1895	124.9	17.422	-14.344
26.227	49.337	17.484	15.246	14.606	13.798	27.889	23.129	10.96	58.744	20.173	31.512	35.569	23.148	10.02	7.7792	21.56	9.2018	6.5861	13.148	87.031	27.624	51.247	26.289	28.145	25.077	31.761	34.95	0.27562	4.0972	5.4876	0.091806	5.6158	3.0168	3.6688	2.8918	0.030977	3.2912	2.1857	2.1478	2.5233	8.7079	0.55029	27.221	5.0869	29.365	-0.74721	129.43	18.147	-14.407
33.048	48.527	16.72	19.815	16.096	23.552	26.263	22.802	12.146	53.285	21.073	33.061	38.261	21.214	7.024	6.6686	25.297	10.878	10.205	24.884	92.298	32.954	45.642	20.818	31.29	23.97	37.777	35.247	-1.0392	4.6668	5.494	-0.31609	7.3737	3.8903	3.5302	2.6111	1.5998	2.1181	0.76167	2.337	2.1852	9.7999	0.81786	24.331	8.2001	28.15	-0.31388	135.71	17.239	-12.484
29.831	40.406	20.126	21.042	8.7486	18.978	18.982	23.906	12.256	52.597	19.51	30.782	34.752	16.793	9.0887	7.7833	21.844	7.6501	7.7748	26.999	109.92	27.586	54.775	23.779	34.751	24.611	30.991	40.321	-1.9873	2.8119	4.3918	0.43839	7.033	3.5806	3.9058	1.3206	2.359	1.9263	0.75503	2.6702	1.1979	9.124	0.88034	23.003	6.0411	24.755	-0.70141	132.81	19.581	-13.74
28.766	41.21	13.44	17.895	8.7674	13.875	22.694	21.129	11.877	43.471	20.442	32.022	30.874	13.943	6.0637	9.6199	21.97	10.012	5.0157	17.314	110.75	28.279	56.294	21.639	35.52	27.922	34.949	36.235	-1.6338	4.3716	4.0914	0.43801	4.5496	2.6068	3.3854	2.2954	1.5427	2.74	1.8545	2.4009	0.83112	9.7556	-0.28698	26.235	4.5923	31.408	-0.22086	120.56	13.753	-12.195
28.806	38.231	15.669	18.245	9.5907	15.503	16.959	24.219	15.553	32.577	19.772	28.359	32.855	19.875	6.7941	7.0367	22.285	10.237	7.5685	18.056	92.74	22.833	48.076	15.859	29.213	24.744	39.62	40.513	-1.8936	3.1033	4.6789	0.5971	3.5802	3.707	4.039	3.231	1.0018	3.034	3.6359	1.0791	1.7774	10.725	0.79432	31.155	3.0911	27.669	-1.2211	110.59	11.615	-12.146
25.882	32.58	18.012	19.607	14.942	18.334	18.143	19.377	19.352	45.994	20.945	48.237	41.201	24.191	12.026	8.2996	37.769	15.742	16.863	33.111	94.793	23.971	71.518	30.596	42.108	29.742	32.866	32.834	-2.0964	3.8765	2.7878	0.4609	4.0113	2.8099	3.3656	2.7914	1.4631	2.9723	1.4626	1.447	1.2978	9.0042	0.38641	35.972	5.6794	30.369	-1.1487	113.03	11.688	-12.395
26.09	35.443	15.653	20.42	14.671	13.453	23.485	22.347	10.926	64.246	23.041	43.386	45.642	15.41	7.6901	8.7201	37.257	11.081	8.8725	29.033	103.4	30.657	66.994	33.321	34.435	24.569	39.861	56.09	-2.4985	2.7894	2.1837	-0.10345	3.3712	1.2128	3.5542	2.0492	1.551	3.2776	1.0667	3.5181	3.4221	8.7876	2.6956	34.444	1.0035	25.798	1.2892	117.49	9.5052	-11.751
31.168	31.653	19.819	22.73	13.641	22.945	24.955	27.182	14.644	53.382	21.965	34.129	34.841	19.737	11.843	14.792	25.366	13.557	7.3032	24.575	92.961	29.451	66.252	33.831	33.454	25.462	41.818	57.149	-1.6535	2.8075	2.9524	-0.17158	2.4989	1.801	3.8567	3.6844	1.3453	2.1554	0.87746	1.8292	3.4047	5.8591	0.42173	29.37	3.4138	23.698	-0.084044	101.46	10.38	-11.458
25.783	23.719	17.755	19.606	9.2252	21.395	14.9	21.213	11.004	56.665	19.769	33.733	40.659	13.659	9.0787	10.342	28.508	10.954	7.9356	22.651	97.356	25.888	67.619	32.335	31.559	29.821	38.024	42.527	-1.2173	1.9429	1.9166	0.77799	2.6369	2.0607	3.9885	1.4402	1.2238	3.3944	1.8136	3.0541	1.7109	7.3535	1.4891	27.536	1.0817	20.208	-0.53094	93.838	8.7646	-11.491
21.878	29.704	19.993	19.535	9.5061	22.34	21.5	18.196	11.761	57.271	24.926	34.786	35.617	30.233	10.103	6.6088	23.74	10.547	8.3118	26.825	98.853	28.087	51.504	27.937	29.194	21.415	45.072	52.964	-1.8615	2.4879	2.4025	1.2032	2.4351	1.6614	3.7853	2.023	1.2781	2.5405	9.3931	1.5614	0.73915	7.5725	-0.41705	45.943	0.89827	29.036	0.42948	86.843	6.6764	-10.845
30.831	28.142	15.318	17.977	11.688	17.679	20.529	27.377	12.665	43.398	22.239	34.204	35.706	25.139	9.5841	9.5183	28.655	12.577	6.1244	21.852	92.216	22.234	55.845	28.403	30.009	24.981	32.576	38.519	-1.5692	2.4773	2.2567	1.9466	2.837	2.7072	3.5588	2.6496	0.57146	2.177	6.9712	1.3558	0.94554	6.7377	1.9539	47.99	1.0269	34.863	0.97245	79.099	7.2338	-10.113
26.057	29.684	19.72	20.708	11.097	19.753	17.755	21.665	14.34	54.964	20	35.505	33.963	20.499	9.2834	10.69	28.461	21.295	6.9963	27.721	86.499	35.655	50.831	25.506	35.811	28.886	30.84	33.49	-1.854	3.9944	4.2264	1.1453	6.1391	3.8553	4.1019	2.1725	1.5851	2.0584	4.1967	1.2583	0.89528	7.0103	-0.68993	47.708	2.1964	31.829	-0.26148	85.8	5.5554	-11.564
30.745	40.097	17.155	24.302	12.694	24.671	26.399	26.167	18.999	43.201	22.206	26.985	34.321	23.756	10.239	9.0301	22.684	22.17	9.0894	25.872	86.547	24.366	46.661	27.324	35.035	28.392	39.102	40.701	-2.2611	4.6311	3.9528	0.17687	3.7365	3.0174	3.3022	2.6414	1.8342	2.6087	1.6425	1.3027	1.7313	7.9499	1.4264	38.726	1.9679	32.991	0.13867	83.272	4.4062	-8.9118
25.597	30.112	17.968	19.225	10.075	23.72	24.18	25.166	16.283	38.408	22.311	32.433	33.286	23.807	13.173	8.3219	22.408	13.593	10.474	26.449	70.081	19.59	40.958	25.584	34.548	25.718	45.94	35.692	-1.1801	4.9052	3.6259	-0.23949	3.0555	1.617	2.6891	1.5587	2.446	1.5447	4.0567	0.52915	1.0358	6.533	0.83827	35.754	2.7927	33.855	1.2058	84.926	3.9552	-10.112
35.144	37.804	21.758	17.118	15.838	21.854	16.2	24.344	12.061	49.437	20.271	28.68	29.249	23.133	8.6437	10.574	23.284	8.3015	6.9888	22.126	82.211	24.091	36.6	17.372	36.43	25.934	40.17	59.929	0.26725	3.4638	3.5786	0.53643	3.4067	3.3616	4.4446	2.5604	1.7081	1.7117	3.8041	1.4716	2.154	10.908	-0.16565	55.036	1.5647	42.634	0.28703	81.307	2.442	-9.058
39.364	45.915	19.922	18.491	13.058	19.569	18.516	24.06	16.674	53.49	22.776	29.949	37.119	28.317	13.337	8.0414	22.261	12.831	8.8083	28.359	98.343	28.512	40.957	18.596	31.367	24.96	33.896	46.754	3.0729	2.6034	2.3779	1.5822	2.6577	2.7924	3.1824	2.7087	1.0145	2.7759	1.8848	0.74075	0.86275	8.6492	0.83846	50.978	2.6199	44.139	1.3947	76.918	1.4934	-8.8508
29.336	34.902	15.386	18.177	10.461	16.721	15.935	20.78	13.025	42.007	21.213	33.767	33.493	24.594	5.9317	8.5844	26.882	9.4715	6.5885	16.635	93.551	32.117	41.631	30.312	30.116	28.226	33.197	45.721	3.5395	3.0147	3.6596	-0.022933	4.4675	2.5489	3.3621	2.2722	2.3359	3.1512	1.3221	1.8135	1.6143	8.6437	-0.25097	50.863	2.8946	37.769	0.89206	77.488	2.6225	-9.0451
31.003	31.686	15.657	17.993	7.8276	18.381	14.733	19.931	15.226	39.22	20.647	30.65	36.339	21.746	10.286	3.5838	26.25	12.195	6.1554	19.516	79.393	20.667	38.651	17.777	35.295	25.437	35.566	35.301	3.7149	3.3911	3.2713	0.95145	4.0322	2.1971	3.7642	2.5314	1.5435	1.6518	0.92086	2.7443	0.44272	7.5041	0.72875	49.853	2.2052	36.529	0.63313	70.467	2.5535	-8.8832
20.291	33.246	16.448	20.886	10.74	14.145	24.463	21.367	11.041	37.017	21.134	38.322	34.672	31.627	11.965	8.5919	26.142	10.91	7.1303	27.324	86.429	19.523	36.631	15.509	29.682	24.461	31.822	33.475	5.7813	2.922	4.0726	0.95238	2.3884	1.5805	3.6858	3.0475	2.0151	2.1821	0.061029	2.9041	1.2784	7.1755	-0.24778	49.815	0.9314	33.474	0.79418	78.96	3.4535	-8.0628
20.267	36.008	16.545	14.352	10.25	17.686	19.73	26.984	10.31	42.425	24.917	33.817	31.069	31.483	12.822	5.4532	24.118	7.0965	7.9276	20.664	79.981	19.555	31.659	23.974	33.744	20.491	37.633	44.162	4.841	3.9359	2.7212	0.0096845	3.4164	2.4305	3.4394	2.1071	0.94255	2.5285	0.078223	1.6256	1.0972	6.7705	0.068325	39.403	1.5045	28.873	1.5915	80.687	2.4684	-8.6646
30.194	40.981	17.646	27.968	14.095	25.624	31.395	36.102	29.095	37.492	31.48	26.188	32.862	45.771	12.704	11.965	22.799	9.2498	6.6121	18.232	86.49	27.687	38.433	24.996	24.053	20.5	33.638	29.537	5.0628	1.3582	2.0405	1.1241	3.6968	2.3672	3.7909	2.9716	0.52094	2.5948	1.6153	1.445	1.5094	8.5473	0.41163	40.651	1.3065	30.38	2.0361	66.142	3.6282	-7.0167
22.703	37.752	17.899	21.866	13.992	25.873	35.315	31.724	28.911	42.255	27.769	27.927	36.096	42.541	12.657	10.903	28.708	18.662	11.606	17.097	80.865	27.316	35.546	20.66	23.293	21.191	21.117	26.607	3.6731	3.088	2.8608	1.2923	3.4948	1.8424	2.8093	2.1129	3.0098	2.9352	1.9213	5.9694	2.8696	7.2393	8.6577	36.262	1.6375	27.063	0.8115	90.706	12.751	-9.7916
27.642	33.567	24.838	18.807	12.577	22.832	25.139	24.968	17.73	42.53	26.576	24.514	31.405	38.887	11.913	6.5472	19.071	7.0401	8.2971	18.534	95.459	21.268	34.671	26.316	31.323	26.587	34.19	39.246	3.222	2.7108	2.189	1.2125	3.7183	1.6363	2.4773	2.738	1.828	0.52999	0.97212	4.3267	3.3183	6.8562	4.615	36.695	2.5778	28.02	0.24659	80.031	9.3262	-9.3796
26.696	27.617	19.749	14.706	11.31	19.469	23.072	27.003	18.389	42.209	22.151	23.043	29.81	27.503	15.132	7.8828	19.829	8.2946	7.6677	21.791	84.077	21.547	34.884	20.821	32.299	23.019	38.666	36.535	2.6735	2.7012	3.4315	0.13917	3.9762	1.8411	3.0003	3.2599	1.8105	1.7736	1.1103	3.6063	3.548	8.0495	3.452	35.714	4.6737	32.817	1.251	70.83	6.2969	-10.083
22.595	23.615	26.391	18.492	25.253	23.32	40.317	37.755	55.157	27.492	36.329	25.196	22.708	32.39	16.849	28.032	18.818	38.433	30.977	34.627	48.211	38.824	43.775	28.797	41.463	25.093	44.197	42.799	2.8398	4.079	1.1454	0.37467	4.0578	2.6191	3.2306	2.6772	1.167	2.2254	0.79321	3.679	2.3084	11.026	1.5832	32.959	4.2191	29.941	-0.29224	79.927	6.0507	-10.337
35.797	39.79	22.003	29.281	21.472	27.623	47.133	43.933	40.867	28.453	44.046	18.238	23.905	33.523	21.95	24.172	20.082	34.439	24.519	59.217	44.41	54.722	57.432	18.522	52.914	30.344	57.984	70.617	5.4555	11.972	3.5449	1.9109	2.9622	3.4882	3.4896	4.1918	1.8128	2.5333	-0.13377	9.0543	3.508	10.51	8.3763	29.33	3.4026	28.741	0.36532	84.137	1.6018	-11.081
60.081	71.303	28.485	72.579	21.442	53.069	56.869	51.772	39.199	27.622	56.491	17.874	19.42	52.047	20.269	28.032	22.059	37.373	31.878	80.799	30.174	70.614	55.784	20.075	52.251	31.65	56.82	68.773	7.4728	9.8817	3.1198	5.3279	2.249	4.7757	2.6984	3.5699	4.0033	1.8168	4.7907	8.8137	5.1415	8.335	12.225	28.11	1.0311	24.391	6.0036	93.294	4.146	-11.513
46.911	63.797	29.375	78.103	23.292	65.73	45.025	56.612	36.513	27.036	54.924	17.368	15.407	43.347	18.565	32.223	17.923	24.998	50.216	112.32	27.095	92.391	53.83	16.713	60.923	40.923	71.953	83.606	7.4756	9.0177	1.7995	16.581	3.1673	3.5054	1.6293	1.917	2.8226	1.1001	11.915	9.8549	3.3036	7.9138	15.205	25.338	0.85811	25.37	9.4169	94.003	11.578	-13.642
44.742	52.245	26.327	69.563	17.222	51.971	48.629	80.172	34.533	32.093	76.616	13.534	20.195	37.469	22.618	38.159	17.412	29.363	42.309	117.83	22.303	93.64	51.338	19.152	58.745	43.42	77.059	78.295	7.1601	9.5089	4.7135	27.189	3.0285	2.0702	0.81085	1.9078	1.6227	1.6849	11.551	17.283	8.3139	10.511	27.059	21.099	1.2607	23.366	11.779	80.409	21.806	-16.366
53.689	63.6	33.65	76.162	14.963	50.433	44.243	92.747	38.012	30.52	102.69	11.198	14.077	32.102	27.598	41.797	14.568	37.268	52.55	124.55	17.799	85.271	57.114	13.97	57.783	53.057	63.927	89.344	7.766	14.477	12.336	20.69	4.3123	3.5402	1.5626	2.0342	6.8925	3.6419	9.1398	28.616	18.061	17.201	37.283	24.311	9.0487	25.794	24.438	91.337	37.477	-20.641
41.581	39.778	37.792	67.194	18.888	49.256	44.337	110.72	44.839	33.332	119.61	10.783	13.292	35.744	55.842	58.45	12.804	50.869	60.123	137.79	20.469	79.556	58.601	14.258	71.864	49.389	61.444	85.896	15.715	19.124	20.82	25.233	7.1377	3.1637	2.3291	5.1521	4.944	-0.44528	17.364	33.212	16.016	16.102	36.863	25.549	12.49	26.66	30.552	99.398	34.155	-22.749
43.408	40.733	46.375	60.684	24.321	43.165	49.271	118.23	40.139	31.858	140.27	13.952	15.752	25.419	42.942	58.755	13.045	53.461	63.525	143.8	19.509	84.129	50.723	14.433	66.661	67.137	80.977	86.775	14.023	19.018	24.516	27.099	7.6978	5.9786	1.3881	4.8582	10.773	2.9138	9.7239	35.98	20.599	22.951	40.694	19.525	18.651	25.55	33.633	101.99	46.509	-25.687
32.129	36.545	83.382	41.06	46.338	32.414	44.814	143.32	47.136	34.054	152.31	11.715	14.052	21.654	75.495	63.861	11.622	49.801	67.251	144.72	19.021	86.504	48.453	11.395	62.997	61.73	72.129	77.19	6.7378	12.703	19.13	26.243	8.7384	5.9321	2.3327	5.4726	5.8397	2.1946	12.26	26.999	14.728	16.269	29.039	21.86	16.126	28.811	33.474	110.93	50.544	-24.096
27.927	27.496	62.239	38.958	30.68	24.075	47.976	130.06	39.411	29.917	161.8	13.251	14.667	19.031	68.868	73.319	10.758	63.41	67.836	136.93	22.999	77.56	39.72	10.527	62.237	63.644	70.122	67.032	4.7717	16.515	18.165	21.436	7.982	5.2382	1.0929	3.8595	1.9755	1.2682	29.309	22.815	13.878	12.944	29.216	29.074	10.981	31.956	20.345	109.76	46.465	-23.717
23.559	26.573	70.316	38.936	25.261	26.372	35.255	135.45	51.755	31.173	169.93	15.725	11.057	18.084	63.136	71.598	10.829	69.557	76.576	154.2	27.809	83.411	41.381	10.939	68.854	67.433	73.351	72.235	3.0141	11.428	12.716	22.225	6.6102	3.6381	2.8492	4.7389	2.6696	2.032	25.757	17.095	8.688	11.214	14.592	36.867	11.191	38.909	22.788	114.77	44.524	-21.122
23.096	21.052	79.928	24.043	32.647	17.951	47.736	141.22	35.427	29.933	165.04	11.408	12.188	18.755	74.726	70.527	13.291	69.302	72.022	158.74	17.609	89.188	31.405	6.1409	78.108	60.612	73.446	69.725	1.7064	9.8942	11.234	20.317	4.5497	2.8425	2.0857	3.466	-2.1685	2.5061	29.296	11.121	6.4847	12.14	10.181	41.175	13.017	40.308	21.479	115.72	42.277	-20.413
23.394	18.376	100.5	26.191	30.588	25.174	47.691	136.21	35.999	28.977	172.32	10.702	10.746	15.4	78.197	61.616	9.43	59.175	82.388	155.64	23.301	90.008	38.59	11.467	87.436	83.498	75.911	82.525	0.35966	7.461	9.1155	18.263	3.5455	1.8401	1.9968	2.3522	-0.94619	0.75204	31.463	7.7144	6.5152	7.4414	5.1498	37.418	8.7609	40.23	22.42	111.03	38.836	-20.597
20.163	18.581	98.28	25.996	33.043	21.167	45.351	147.37	38.718	30.73	167.71	10.172	14.708	12.72	74.059	72.926	10.048	66.425	75.495	149.63	22.262	93.823	33.049	12.319	79.124	83.225	90.663	83.912	-0.9853	8.5518	8.8832	16.981	7.4253	2.2967	2.2378	4.5768	-0.10886	2.2906	28.411	9.4978	9.7755	11.799	1.4067	45.276	12.065	41.342	23.733	97.389	40.596	-19.468
16.834	12.718	100.8	17.883	28.883	19.22	45.532	159.55	41.289	25.788	170.79	10.153	15.655	15.703	65.434	73.234	12.574	69.389	68.236	144.77	22.708	102.11	25.091	6.3376	64.077	77.837	76.275	65.107	-2.2671	5.0545	9.1074	10.454	7.9322	3.715	1.4922	3.4466	-2.3496	1.3165	24.59	9.5337	6.7625	6.8399	-0.91413	41.159	10.846	39.985	21.153	87.157	42.866	-19.86
21.382	13.693	112.07	17.976	29.586	18.91	49.648	156.41	33.513	26.166	183.48	12.568	12.297	19.475	85.911	72.909	11.225	74.813	78.635	148.05	25.13	90.693	22.754	11.611	73.794	77.23	67.093	63.536	-2.2343	8.2193	1.8867	8.5138	3.1603	3.3936	1.2301	0.2975	-0.28093	1.0297	34.019	6.7744	5.4352	6.1371	0.27129	33.193	11.307	31.033	21.781	85.582	37.946	-20.153
19.551	15.241	122.26	16.55	28.47	14.183	47.166	161.34	34.531	36.272	172.69	20.248	23.285	15.02	75.527	85.23	21.478	70.74	77.754	155.77	20.947	96.754	28.852	8.2695	77.585	88.043	71.283	77.506	-2.1314	6.696	4.7368	13.908	2.2992	2.952	0.96211	2.8717	1.0642	2.0995	24.789	5.833	4.0313	9.3319	-0.39262	31.395	8.1818	31.519	20.47	79.108	38.878	-19.296
15.402	10.296	132.73	11.019	40.744	18.308	56.532	174.92	31.71	38.274	167.56	17.293	17.827	21.748	95.096	91.277	12.569	69.935	73.136	155.27	26.561	123.09	25.151	10.869	81.298	83.229	74.377	90.58	-0.62868	22.503	6.9949	9.8551	15.115	8.8902	1.7073	3.0469	4.6905	6.1164	28.393	8.1957	7.1691	13.851	-0.92452	26.367	8.4097	28.353	17.115	69.492	34.393	-19.168
22.444	13.568	124.14	14.358	32.194	14.41	58.609	169.5	28.882	37.178	174.05	14.119	14.459	15.714	78.726	86.69	12.665	71.098	83.263	141.9	26.125	96.668	27.461	8.5493	95.529	89.166	64.787	65.956	-0.33927	18.156	7.9061	14.335	13.321	8.1591	2.2845	4.5971	7.2284	6.1472	18.917	9.0641	11.242	17.312	1.6293	25.214	9.2599	28.959	18.146	84.099	34.187	-19.58
22.832	12.285	110.27	14.442	25.472	18.476	42.434	151.27	39.132	33.443	182.02	14.027	18.054	23.75	60.288	60.485	14.088	80.961	80.64	151.34	21.96	85.943	29.168	7.1209	101.34	97.557	62.055	65.348	-0.92172	13.414	8.2206	18.633	9.8543	8.1141	1.7607	5.4615	7.3901	5.679	11.666	9.4445	10.756	12.962	0.43567	29.368	12.564	31.548	16.939	97.74	34.599	-19.785
24.151	16.365	131.99	12.9	30.831	18.95	46.037	156.4	36.358	38.595	179.2	15.48	24.753	18.917	67.499	70.612	8.6684	70.828	79.99	146	24.195	83.662	26.913	5.426	99.575	89.71	58.462	56.486	2.201	36.457	16.037	12.679	34.611	14.189	3.9973	10.402	13.755	11.4	12.108	10.847	10.488	13.199	1.1308	25.618	12.156	30.043	15.778	110.62	35.98	-19.614
15.86	11.222	131.73	11.056	41.722	17.527	47.836	162.19	37.616	42.109	169.26	19.301	19.409	18.052	75.565	76.76	8.9713	69.325	72.679	152.15	26.359	115.47	26.764	13.582	99.025	81.567	62.075	63.013	5.043	45.942	23.877	11.253	44.326	18.48	10.861	18.004	21.469	21.911	9.9537	20.023	23.341	21.332	10.7	18.736	14.521	27.351	13.731	134.79	34.065	-20.073
18.643	14.523	129.45	13.261	27.955	14.884	48.081	157.49	36.173	32.64	172.55	10.507	17.162	13.449	62.748	67.612	7.9718	72.454	79.936	129.3	22.074	105.86	30.726	9.899	99.064	73.175	53.888	63.431	2.2187	24.18	21.435	14.954	33.739	22.771	11.896	17.98	19.052	20.575	6.2336	12.735	22.53	31.007	6.2701	18.659	17.287	26.323	14.536	109.94	37.881	-18.828
18.825	11.984	160.37	13.011	55.364	13.966	46.593	174.26	40.568	30.895	179.02	15.241	15.382	9.9777	71.187	68.777	11.971	72.794	80.449	143.44	26.773	92.914	30.712	11.322	109.92	86.838	53.02	66.556	1.6859	28.233	19.496	18.759	27.326	27.512	19.81	25.378	28.018	34.144	13.839	15.485	26.613	38.402	9.9211	13.97	18.293	24.211	13.423	112.52	38.648	-19.314
15.234	13.522	138.72	14.383	30.631	13.741	41.222	158.87	33.25	34.706	171.84	11.705	15.991	9.0897	79.083	73.174	9.5686	67.862	77.031	147.08	25.44	86.04	28.823	7.9287	109.02	77.199	52.567	54.749	-0.25147	18.862	12.442	10.465	19.176	23.935	22.628	17.992	28.349	32.604	11.93	15.977	20.798	32.898	8.5555	9.8794	18.291	21.592	10.621	129.84	40.52	-18.44
18	11.348	137.81	11.567	29.917	18.151	51.981	155.41	31.14	27.349	185.29	12.99	18.779	14.891	74.364	72.895	8.7814	61.421	78.563	159.77	23.333	87.515	27.635	13.969	109.96	63.944	46.642	48.548	0.15953	13.512	11.538	6.0728	15.744	28.138	23.512	21.727	22.046	29.785	9.3984	15.022	20.029	35.509	9.4552	12.28	21.276	22.2	10.888	114.21	34.875	-19.151
14.295	9.9941	129.29	12.244	37.887	14.339	60.977	173.7	32.859	26.218	175.06	13.643	19.006	14.373	71.155	67.671	11.675	72.803	72.06	132.33	19.644	107.81	29.321	11.679	117.44	56.978	51.114	49.664	0.54711	12.362	12.457	8.1402	17.237	31.609	27.247	25.06	19.549	30.104	11.646	17.466	16.341	39.034	11.858	13.43	21.674	21.633	1.4939	112.14	42.439	-18.974
16.734	11.056	128.36	10.012	31.924	17.325	55.205	160.94	32.659	27.335	175.99	13.674	13.953	12.717	61.641	74.524	8.4634	74.72	76.113	137.68	19.464	107.19	33.735	15.973	97.67	60.34	46.132	41.435	10.584	37.61	31.159	9.9656	38.309	35.371	38.395	31.093	37.109	39.396	14.302	23.453	19.63	41.186	11.741	10.96	23.705	24.521	7.9822	118.11	38.488	-19.175
17.813	13.455	144.73	10.604	30.183	15.888	38.693	154.66	37.756	32.793	187.01	13.196	17.662	14.157	72.582	66.752	9.7927	74.145	75.37	152.05	19.993	88.681	28.862	11.28	110.42	62.56	44.817	41.917	7.7643	32.116	22.55	7.9813	30.735	28.874	31.585	27.548	32.827	35.701	12.348	16.362	17.926	40.358	8.2935	10.296	21.887	23.827	8.6805	103.53	39.823	-18.807
15.228	10.607	143.57	11.35	41.461	15.862	54.876	158.39	35.325	27.205	172.2	17.114	25.072	12.503	76.075	72.051	11.995	69.306	77.972	157.34	20.156	101.85	30.693	14.036	113	59.987	50.532	44.416	13.386	27.676	29.697	5.8533	32.215	30.47	35.452	29.907	21.347	31.823	6.7913	18.714	19.634	35.52	5.906	7.0041	27.617	21.53	5.3056	90.423	38.215	-19.508
13.315	13.049	120.47	10.157	32.355	14.24	61.265	159.5	35.168	31.168	158.36	16.095	19.449	14.479	75.331	70.831	13.499	66.768	67.718	129.24	23.916	111.33	28.943	16.821	102.66	53.725	47.192	38.537	12.706	20.302	27.269	5.6101	22.938	27.446	33.346	24.705	19.737	29.859	5.5339	15.571	21.26	33.136	10.819	6.5023	17.753	22.012	4.8681	72.686	29.293	-19.294
12.317	13.962	107.57	15.524	33.705	14.779	42.276	151.19	32.025	26.176	158.16	14.859	18.432	13.073	62.338	71.201	10.793	61.484	74.401	136.79	26.87	106.86	32.656	13.625	107.4	54.368	56.336	54.309	16.134	19.111	31.334	2.5398	21.519	24.353	29.3	23.506	16.486	21.968	2.6195	18.901	20.052	32.048	9.974	4.4925	18.352	18.2	5.0601	76.07	35.197	-18.339
16.036	10.844	111.73	10.955	30.613	14.872	34.048	122.73	33.527	19.112	151.27	11.862	16.675	11.486	65.557	61.556	10.662	47.511	77.261	146.23	25.636	110.44	36.065	12.303	95.422	52.665	58.445	38.858	15.952	14.838	26.174	6.2491	18.988	22.783	24.944	19.221	8.6445	16.712	2.6817	11.071	15.551	31.701	10.676	9.164	17.702	18.419	2.4385	83.582	21.486	-17.226
16.674	16.381	106.21	11.879	31.676	17.555	42.8	119.81	29.954	26.724	131.26	14.723	17.569	14.943	57.004	58.185	11.787	52.456	65.106	141.83	19.109	103.77	25.4	12.419	104.7	49.201	50.988	44.72	17.985	12.452	17.557	4.4601	12.46	16.141	18.987	13.748	10.463	12.436	3.7595	11.12	10.595	26.337	7.925	8.084	14.651	18.353	4.134	68.581	23.904	-16.151
18.839	18.594	89.905	14.54	29.436	11.812	35.07	113.13	28.981	28.808	120.67	10.941	16.097	15.663	47.701	47.799	11.908	44.691	59.49	113.03	22.636	101.93	22.521	12.868	87.47	41.663	48.559	51.842	16.5	11.362	16.897	3.3771	12.145	14.215	17.124	13.982	6.9197	11.631	4.5215	9.4203	10.521	28.272	5.9518	8.6025	10.889	18.906	3.3097	64.725	19.044	-15.371
17.945	17.795	71.684	14.552	25.403	17.711	32.575	98.601	24.555	27.275	111.1	15.059	15.101	15.364	38.767	50.718	7.6231	38.64	61.477	133.83	17.463	90.796	24.694	13.219	87.679	43.857	58.645	50.945	16.188	8.1284	11.623	2.5978	8.0601	9.8092	13.788	13.634	4.4779	9.5934	1.6662	11.051	14.243	26.272	7.5677	7.2446	11.226	13.418	1.9248	77.725	10.153	-16.239
17.462	22.257	71.022	16.032	15.099	14.083	23.856	76.368	22.52	23.427	96.372	13.349	13.161	12.542	34.087	34.925	12.159	37.99	63.085	143.2	17.66	98.865	26.758	17.764	73.265	37.552	54.671	64.422	10.715	7.2965	9.0565	3.6655	4.7549	7.7921	10.099	8.9465	4.1461	5.6182	3.6746	10.449	10.486	20.414	7.454	5.6232	8.0703	14.359	1.7928	116.27	15.522	-15.5
15.249	17.823	71.249	13.017	23.317	14.692	30.37	55.187	20.114	26.649	70.61	12.997	17.825	15.911	28.767	29.189	10.782	28.294	50.923	130.53	22.43	88.544	36.206	18.523	72.668	39.752	61.025	53.095	8.2419	3.4328	6.0859	3.7634	4.3641	3.6434	7.7988	5.6547	1.5838	2.5511	4.6657	6.6971	6.984	15.811	3.5324	19.078	8.6656	19.415	3.3511	108.21	11.565	-15.135
24.219	37.939	56.279	26.167	20.942	21	24.897	55.582	22.845	17.751	55.437	11.061	16.015	16.043	23.577	30.917	11.192	25.978	45.939	116.59	19.61	99.335	31.602	16.303	62.721	44.462	62.946	83.065	9.0268	4.5932	4.4767	6.6682	3.482	3.7554	7.0531	5.0058	1.5559	2.9324	3.9079	4.4737	6.287	13.468	1.2983	22.964	5.6366	22.578	0.77373	113.48	4.9059	-13.898
24.284	53.052	39.78	18.809	17.556	14.79	17.125	44.559	26.014	21.221	42.508	14.184	16.955	16.042	13.236	20.271	10.437	27.047	46.586	91.572	21.699	87.076	26.743	11.625	48.97	42.934	66.474	61.276	6.6837	3.6718	3.6312	7.7382	5.2979	3.9879	4.6369	4.3132	-0.38606	1.3092	8.2071	4.1032	5.5139	10.17	2.2507	20.823	1.0035	21.251	0.51727	103.98	8.1191	-12.624
29.654	46.601	39.45	16.141	16.935	14.08	19.305	37.681	22.257	22.671	43.307	17.444	19.065	18.065	11.317	17.521	11.153	21.242	39.064	121.9	19.919	86.268	22.661	14.602	40.397	36.247	57.626	67.096	7.2061	4.6953	3.7682	5.2469	4.2837	2.3566	4.5429	2.4795	-0.30891	3.7074	6.2946	6.304	5.4834	20.374	3.4221	19.633	2.3231	19.581	-1.5793	76.617	4.3451	-13.355
33.41	55.012	49.451	17.15	16.947	18.673	20.233	35.808	25.918	23.429	32.654	21.99	19.889	12.221	15.36	19.701	16.201	21.456	38.529	98.42	23.103	75.487	25.414	13.827	38.718	30.174	61.377	77.099	7.891	7.1608	5.4461	3.5168	4.6617	1.8103	3.7514	3.7803	2.148	0.76602	4.5512	5.074	4.4279	12.701	2.2035	28.23	2.6456	27.161	0.01366	77.294	5.9884	-13.435
34.764	58.937	36.084	16.602	20.112	18.24	18.554	39.331	23.083	26.929	26.25	18.909	19.822	10.434	16.465	21.348	14.474	13.608	29.622	86.889	19.929	78.95	30.702	12.722	47.234	36.183	62.898	73.183	9.9702	7.7578	3.4767	3.1596	3.9412	1.9425	3.7595	4.3145	3.6298	0.97681	2.0029	8.849	3.6729	16.087	5.3323	27.636	0.57831	28.05	1.2226	64.041	4.168	-12.779
55.037	89.361	27.697	19.866	14.659	14.954	31.43	32.936	31.208	26.816	23.681	23.99	20.504	14.123	12.873	17.283	14.041	9.434	27.005	68.306	19.926	49.77	40.67	9.1932	43.882	30.002	52.226	68.927	10.107	4.0083	4.7939	2.3011	3.7761	1.8442	3.0469	1.6018	2.6783	1.8321	4.1545	6.889	2.0907	15.448	2.7726	46.839	-0.87938	36.764	-0.013837	77.409	1.2361	-12.735
55.6	107.31	36.293	24.517	12.7	19.101	26.856	32.338	33.296	27.406	23.565	20.998	17.861	19.131	12.935	13.298	14.429	19.174	24.12	67.698	20.553	42.395	39.45	6.0223	44.758	42.795	68.224	75.927	11.248	8.3778	3.9969	3.8688	6.0471	3.5787	0.75739	2.3066	6.1377	0.97403	3.1049	13.325	14.056	17.955	9.4757	23.53	2.4095	38.184	1.4863	64.263	4.7781	-13.359
67.3	104.04	36.302	28.229	22.16	29.266	31.197	37.562	44.513	27.648	28.488	22.696	22.102	32.98	13.795	17.247	16.544	18.378	18.615	49.814	24.717	26.911	47.568	8.3441	42.214	48.585	60.713	65.343	11.052	5.3743	4.2142	5.4283	3.5044	3.3073	2.5599	5.9744	4.8759	0.66582	2.41	9.1164	9.15	15.988	7.7249	38.568	1.8756	35.62	1.9243	85.399	4.0058	-11.863
61.991	84.087	33.167	25.108	18.163	23.202	40.916	38.686	39.507	27.861	29.198	19.294	18.993	38.134	21.198	25.473	16.853	16.353	14.302	37.821	21.086	25.181	52.756	10.188	46.149	41.91	59.545	71.159	9.0321	4.483	3.0683	8.9836	2.8441	0.55135	1.3586	3.3879	2.2261	-1.2387	3.7774	8.5774	4.7645	11.571	5.7528	38.577	2.2215	36.215	-0.18855	91.159	0.35057	-10.608
65.281	80.529	29.328	32.602	28.132	34.99	48.546	60.828	61.744	26.733	43.496	19.84	21.261	60.208	20.078	25.056	16.033	21.387	14.158	30.029	24.93	18.357	50.915	8.7667	43.366	34.908	64.882	65.072	6.994	5.1752	1.2152	8.4535	1.9989	-0.32803	1.9902	2.9995	0.91388	-0.65018	0.97685	6.2457	3.116	6.526	4.5182	32.93	2.9392	29.427	0.82249	78.216	4.5792	-10.421
56.458	83.988	22.506	36.145	15.371	30.585	51.745	67.234	73.898	26.614	39.312	19.052	16.572	68.33	11.272	24.844	16.564	20.923	12.596	21.051	27.242	16.51	61.961	12.703	48.99	48.391	71.43	60.278	5.3586	4.6376	2.4187	8.8945	2.3467	0.74479	2.8612	2.9485	1.9896	0.56287	2.401	3.0096	2.3813	9.3263	2.3019	38.369	2.798	35.139	-2.2747	70.306	4.6936	-8.9017
72.572	95.81	37.274	51.501	37.512	60.384	63.176	73.32	71.43	22.819	50.97	21.948	23.752	83.648	29.803	27.831	16.815	26.31	15.401	24.544	29.186	21.752	66.234	9.6113	44.573	38.186	45.597	35.299	3.2181	2.308	1.3646	6.8206	3.1024	0.67075	3.6945	6.8796	-0.068888	0.51827	1.2579	2.2644	1.2285	12.239	2.114	47.688	5.4883	46.337	2.2341	68.185	0.49445	-9.0832
56.036	64.965	41.169	49.029	88.125	66.845	67.578	70.939	81.219	26.698	56.225	38.618	32.574	75.301	24.489	31.144	31.077	36.866	18.56	36.259	45.692	31.151	55.136	14.629	35.584	38.023	61.467	61.944	1.8753	4.1081	1.9352	5.3117	3.3633	1.3214	3.0226	4.8135	1.3248	2.7393	-0.33974	6.5564	4.2181	15.238	6.7121	30.955	5.9087	46.393	0.40187	68.136	4.1818	-9.6809
56.523	60.746	36.761	51.308	43.506	58.513	77.829	67.252	65.177	31.691	50.497	44.314	42.343	86.664	25.114	25.685	31.329	25.036	20.985	30.748	50.438	23.52	78.444	19.191	51.135	35.582	59.013	66.669	0.83918	2.9939	1.0652	3.4113	3.7851	0.83988	4.6478	5.8709	-0.21128	1.089	-0.83564	8.3762	3.7707	13.587	6.9009	38.032	7.939	47.543	1.9297	84.847	4.6947	-10.07
55.025	59.734	28.861	43.76	49.936	55.614	84.242	74.385	92.848	34.927	49.721	32.001	28.563	85.49	20.771	36.429	23.522	43.721	18.205	32.44	52.489	33.234	75.199	22.047	51.42	38.814	46.064	48.25	-0.97979	4.3124	2.0996	0.92021	3.4915	1.445	4.7941	4.6899	0.45047	2.411	1.79	5.9132	2.9342	14.856	7.9007	47.043	8.9234	51.128	-0.43176	76.453	17.161	-11.028
51.745	52.969	53.411	28.917	88.064	53.471	70.244	77.402	93.221	40.501	52.299	28.048	25.417	97.447	25.088	29.233	24.436	46.902	31.807	34.521	65.583	25.417	83.065	26.188	46.751	41.274	42.563	37.221	-1.0671	4.2602	1.1229	1.5449	4.3277	1.8577	6.147	6.3751	1.4323	1.544	1.4612	6.5175	4.7196	15.541	5.588	47.993	10.165	59.569	2.3455	94.299	18.857	-10.987
62.15	71.092	37.882	36.21	68.241	55.838	85.614	68.792	81.096	42.236	50.354	47.388	46.136	97.184	27.774	23.439	30.184	34.018	24.256	31.297	82.536	31.361	86.699	45.802	41.755	44.761	34.589	39.104	-1.8569	5.224	2.0594	0.17324	2.7137	1.0023	6.3451	8.1845	0.51097	2.3667	1.4406	3.1904	2.6035	14.609	6.1001	49.032	11.497	58.476	2.1291	106.19	29.93	-12.037
47.095	57.292	39.564	37.653	40.93	41.301	53.702	55.286	67.056	39.07	48.603	55.301	45.762	96.692	26.486	26.768	37.156	29.314	22.355	56.079	116.08	55.966	56.334	56.518	32.89	31.993	37.633	8.5046	-2.0015	3.3766	3.6942	0.20939	5.4149	0.98854	5.7353	5.9687	0.87405	2.4356	0.29539	3.9411	2.2015	16.825	1.9057	50.314	17.375	60.012	4.5722	121.6	29.559	-13.067
40.596	44.645	39.607	29.514	46.322	33.727	65.713	62.271	82.834	42.343	48.462	44.316	39.701	87.242	27.727	23.199	31.802	26.3	21.953	55.161	123.96	62.141	105.38	69.084	47.651	30.328	25.636	27.793	-3.3332	2.9497	2.4704	0.99496	2.1519	3.1073	5.3235	6.4485	1.0064	2.5076	0.69435	2.7527	2.7008	18.555	0.97767	45.315	21.339	65.288	2.716	109.92	33.264	-13.309
36.83	39.411	32.658	21.909	53.809	27.881	56.034	56.706	70.565	38.389	42.505	27.912	33.65	84.178	17.558	17.416	26.388	31.612	16.86	39.024	104.33	35.511	101.3	63.051	41.076	31.96	19.156	15.224	-2.3872	3.4695	2.9915	0.011064	3.5223	2.648	5.14	4.1888	0.87167	2.0924	0.97253	2.8768	2.7094	17.609	0.56622	47.482	17.639	61.585	1.6582	110.23	31.161	-13.786
25.974	36.527	41.031	22.942	51.931	27.35	53.191	45.457	63.779	54.606	36.19	33.967	37.599	78.842	24.085	14.62	24.016	22.562	15.724	28.711	107.28	31.61	79.463	50.567	30.952	28.929	24.454	20.39	-1.4735	3.8303	2.0596	0.71092	3.3515	3.5647	5.7199	6.3424	2.0767	2.7165	-0.59367	2.4917	2.14	13.903	-0.48756	43.722	15.007	55.524	3.9109	108.18	26.864	-13.36
21.915	29.486	39.634	20.228	68.779	22.41	35.476	52.858	91.542	67.244	37.854	38.608	38.918	81.183	26.937	10.755	23.801	18.03	12.897	33.847	101.49	29.416	76.149	41.717	34.832	24.466	23.387	16.416	-3.0135	2.9606	1.5797	1.743	5.0184	3.7256	4.5573	3.866	1.5875	3.5707	0.66163	2.9164	3.226	12.177	0.66724	39.833	14.746	52.592	2.0858	117.27	22.957	-13.614
38.691	52.317	29.232	23.309	57.875	23.825	45.73	56.681	70.896	50.299	41.906	34.353	41.321	68.522	20.064	13.77	25.508	13.247	12.201	28.501	68.924	30.621	76.994	35.886	38.069	30.404	26.111	18.425	-2.3007	3.0196	2.9518	0.82212	4.3431	2.8927	4.5814	3.7027	2.0151	2.8021	0.93181	3.7358	2.0251	10.307	-0.89948	42.799	13.321	55.706	1.4679	110.57	17.237	-12.719
56.17	59.159	32.403	34.793	47.086	34.458	43.716	63.412	84.86	43.745	46.447	30.712	35.151	78.95	17.349	13.657	31.737	28.804	15.191	26.149	43.988	22.531	79.123	33.538	45.27	31.62	27.085	20.883	0.81107	3.9578	3.3049	0.99278	4.7226	2.8283	4.6098	3.5348	0.27061	3.1904	1.3198	2.5408	1.4775	13.33	-0.53585	51.453	14.451	60.343	0.35258	101.64	12.439	-12.859
55.671	57.372	29.14	39.703	45.109	36.548	40.849	47.633	75.141	36.74	44.371	27.126	29.845	70.59	18.278	18.353	29.202	20.346	14.405	23.138	34.921	22.981	78.619	25.528	38.694	30.02	32.23	25.571	6.542	2.3286	1.812	1.3046	4.1466	3.2967	4.4612	3.7912	0.95218	3.9871	0.69769	3.2075	1.0842	11.993	-0.633	44.712	11.053	58.721	0.31772	80.158	6.6573	-11.369
65.178	90.493	32.551	60.695	51.608	49.073	41.575	49.87	61.229	32.179	41.762	23.697	21.914	48.062	23.561	20.281	27.023	18.996	10.597	30.349	30.8	23.236	59.888	18.07	54.996	35.079	46.032	51.503	8.5345	9.0361	1.4906	0.63704	3.27	3.3483	3.7457	4.3062	1.695	0.97059	0.73471	2.4881	0.37568	10.27	-1.0502	42.674	8.7402	51.476	1.1739	89.164	5.6087	-10.974
56.519	75.307	32.696	64.902	61.819	53.116	37.861	47.501	40.953	33.251	42.393	19.729	23.016	41.698	17.005	21.846	19.843	18.469	12.297	25.966	25.58	30.266	68.198	22.116	54.967	33.062	43.983	49.718	8.9468	8.7464	2.4079	4.5893	2.7244	2.7436	3.7049	3.7048	1.1023	0.85348	3.103	1.9533	1.2515	10.515	0.61108	40.449	8.6178	44.572	1.2055	93.054	2.759	-9.5718
65.35	82.574	27.584	85.109	35.561	50.16	29.942	40.203	42.758	32.914	40.907	17.026	11.999	36.268	14.936	24.146	16.161	18.57	10.361	28.484	19.936	32.879	53.253	17.386	45.776	31.703	45.755	58.409	7.0155	4.3783	2.5378	14.321	0.81661	1.8788	3.3071	2.1244	0.042964	1.5373	4.2233	1.3355	1.4037	9.252	0.53451	34.069	5.2844	37.702	1.6302	101.53	1.531	-9.9828
64.025	61.973	28.416	63.359	33.567	49.887	28.216	32.88	32.233	27.497	37.851	16.136	19.141	20.743	15.01	18.922	18.075	16.55	17.367	54.641	19.298	40.675	44.496	18.138	50.975	34.163	43.006	52.626	8.0534	10.056	4.6223	17.038	4.2146	2.8729	2.8084	2.8591	-0.18706	0.91934	7.2626	3.2984	2.1477	6.7976	3.2526	34.606	1.3793	34.164	3.6366	95.362	3.8222	-11.115
48.881	53.703	25.033	44.676	39.321	37.462	25.637	33.491	25.136	26.17	41.593	13.513	15.35	22.388	13.17	22.162	13.875	14.033	21.436	54.5	14.062	48.184	46.661	13.504	53.525	37.4	53.091	41.151	5.652	7.7876	6.2803	16.827	3.5192	3.3595	2.8402	4.6344	0.86397	2.1171	2.9035	6.1943	3.3311	8.914	8.4014	28.981	2.6149	31.734	2.2581	80.684	9.4744	-12.612
47.347	53.749	21.273	38.205	28.981	30.224	22.306	32.577	21.348	21.818	43.417	14.289	18.38	23.468	14.127	22.243	14.448	17.427	19.674	70.015	22.115	56.512	46.63	8.5448	45.442	35.868	50.402	61.214	3.3306	10.357	4.0805	19.067	5.073	3.4894	2.2473	5.3344	1.5431	1.2173	1.7835	13.148	10.577	10.876	13.193	22.371	5.3343	23.151	12.197	79.707	20.791	-14.265
42.152	33.767	22.456	38.994	22.965	30.514	24.793	42.546	21.98	24.291	52.362	14.113	13.846	21.092	14.589	27.336	11.754	18.127	25.934	73.293	15.32	59.306	36.01	12.083	45.241	30.908	42.852	48.437	2.6633	8.8813	4.7137	17.11	4.3488	4.1169	1.6831	5.4678	2.5078	0.66924	7.7348	15.142	10.045	11.263	15.561	21.012	8.3946	24.305	16.072	86.839	26.741	-15.966
25.71	28.331	29.93	23.823	18.753	24.099	24.184	46.931	20.139	22.252	59.26	13.88	15.109	19.845	17.028	31.816	12.695	21.326	30.687	72.871	17.946	55.314	44.4	8.264	37.304	29.34	42.227	33.487	1.2216	8.6569	10.236	6.7815	7.0516	7.1978	1.9213	5.1741	5.7531	2.3205	5.0753	17.352	7.4978	8.4989	12.557	19.761	7.633	22.241	21.847	83.086	30.838	-15.875
23.959	20.12	31.149	20.779	18.363	22.634	21.37	50.432	17.895	23.904	72.086	12.696	11.965	14.868	23.57	24.977	10.492	20.218	28.106	87.055	19.119	48.365	33.777	11.437	36.226	37.472	35.218	40.189	0.14161	8.6806	11.126	7.3533	11.597	5.8834	2.0354	3.9226	1.7388	1.4076	4.1298	11.694	6.8575	5.6714	6.0129	20.265	7.7246	20.769	20.533	92.271	33.073	-15.801
17.647	15.56	37.877	19.664	24.44	20.273	24.979	45.902	15.786	26.344	72.209	11.402	12.518	17.584	32.319	39.078	12.192	24.789	28.358	73.285	18.246	52.606	26.95	9.0741	39.901	40.349	47.15	46.688	-2.4824	7.5334	7.6398	8.1012	9.024	4.7959	1.51	4.3622	0.62686	0.88771	6.0829	7.4718	3.9646	6.4894	2.9703	19.491	5.6105	21.531	19.26	82.532	26.422	-15.74
20.795	14.568	32.909	14.792	20.625	20.13	16.344	60.549	21.562	28.882	86.559	11.028	13.489	19.3	35.905	40.716	10.411	22.521	31.548	71.659	22.506	60.416	25.681	9.7864	41.381	44.543	47.179	57.701	-2.3559	8.2858	7.3987	9.4649	12.942	6.3578	1.9526	5.0715	3.4551	2.8011	9.7505	9.9594	4.7797	6.9659	1.7869	18.72	8.0678	19.656	13.811	100.01	26.725	-15.242
18.154	22.451	31.146	12.951	13.627	16.308	29.057	74.046	18.053	35.714	96.831	12.402	20.458	15.403	28.533	37.588	12.461	34.727	30.253	77.391	18.081	85.933	17.467	13.135	37.504	41.958	40.634	39.719	-2.6706	8.302	8.8762	12.318	8.9871	7.3874	2.2086	4.9294	1.7036	3.5972	22.29	5.1531	5.3949	4.4476	1.1095	17.813	0.92561	18.491	19.246	73.038	30.358	-14.803
18.413	13.128	40.299	14.743	21.453	18.119	23.828	70.477	27.693	36.794	99.002	16.089	19.336	11.192	34.314	35.332	10.766	28.015	37.377	90.738	22.012	65.463	20.211	9.8554	26.455	35.832	40.505	39.955	-1.1163	15.702	13.086	7.1484	16.551	8.319	2.8216	6.8894	4.8062	3.7474	18.079	10.055	4.2777	4.3739	2.5681	16.379	1.5266	17.267	15.26	77.832	29.479	-14.004
14.895	14.761	44.395	15.066	21.115	11.356	31.523	87.197	14.644	26.432	105.22	13.933	16.334	12.617	30.411	43.714	9.4586	27.206	31.629	76.027	22.489	85.59	17.364	13.95	29.172	34.322	37.632	33.097	0.4431	16.815	11.989	8.5296	16.724	10.997	1.7795	3.8197	8.5652	6.5439	14.4	11.643	4.7571	6.5374	2.1721	11.139	2.1499	19.039	14.828	67.989	35.015	-13.974
17.686	17.992	61.483	12.458	24.499	13.571	28.723	94.901	18.443	27.939	119.8	11.015	18.134	12.894	44.369	43.514	12.712	31.032	31.38	93.221	18.335	76.841	16.335	7.7285	35.133	35.54	33.103	31.461	-2.45	13.846	9.4637	12.726	15.122	9.2176	7.096	6.0789	9.0399	5.6463	14.826	8.6201	5.4949	7.5666	0.14113	16.475	2.0832	17.872	11.053	55.319	31.934	-14.151
16.079	17.308	51.7	13.879	13.376	14.755	35.781	98.951	25.133	30.814	135.22	11.604	15.45	13.716	45.155	44.668	9.3921	29.506	38.604	91.256	17.863	70.318	15.914	10.303	37.703	28.913	35.425	41.831	-2.3287	8.9573	10.617	11.397	10.188	7.7411	6.4481	7.4084	7.4927	6.4092	20.187	7.2417	5.6326	7.9991	0.51859	15.064	1.7047	14.459	14.741	53.786	30.279	-15.558
16.425	18.078	49.021	13.899	18.931	16.992	33.37	104.72	24.872	25.773	153.96	13.94	15.624	10.599	41.609	51.887	8.9004	30.367	36.172	91.876	24.087	60.176	26.052	9.3827	52.523	35.341	31.207	34.034	-1.9174	12.039	9.0186	13.087	15.281	9.752	7.7002	10.774	7.4988	6.9937	26.51	5.6822	3.6401	9.0152	1.0042	14.273	1.056	13.099	8.2852	77.489	32.959	-14.871
15.18	10.845	75.885	12.393	30.233	16.912	33.734	119.06	31.139	28.323	156.65	15.089	17.498	12.598	55.699	49.787	11.889	32.257	40.524	108.56	25.119	61.317	24.032	8.4501	63.966	34.284	32.552	34.047	-0.56015	22.454	15.444	8.3891	22.626	18.389	12.673	9.3038	4.6524	8.7779	16.755	8.4148	19.097	19.216	0.99027	6.9115	2.7435	13.44	11.807	74.876	31.573	-14.397
21.388	13.919	61.74	13.492	23.674	14.06	45.657	133.63	25.208	38.373	146.28	24.46	20.958	11.369	58.27	62.233	16.244	44.537	41.234	107.64	21.257	86.445	17.584	8.5704	59.754	34.792	30.549	34.131	-0.23751	19.765	14.277	6.3011	21.62	21.651	19.568	14.29	8.1336	15.51	11.856	9.5706	20.906	24.325	2.8013	6.5314	3.8692	8.9969	10.426	66.101	30.241	-15.933
15.631	12.675	54.465	10.798	18.145	9.5295	46.069	138.13	31.505	33.573	164.91	26.235	21.542	15.219	57.28	68.077	23.322	42.607	38.311	85.494	23.021	91.946	19.896	11.397	43.996	25.709	23.222	31.551	0.56252	26.12	15.092	6.3777	26.782	24.619	20.416	20.214	12.987	18.772	8.1999	13.548	29.022	27.628	4.9412	8.9337	4.2437	11.296	9.9044	58.222	29.927	-15.224
13.591	8.5085	52.036	14.491	17.641	14.275	40.302	126.38	33.317	33.039	167.15	26.227	22.096	18.577	62.685	61.705	20.074	42.875	53.709	108.45	24.08	81.835	18.117	13.001	46.519	32.278	27.412	23.765	-1.4424	16.623	14.445	9.5022	22.883	19.235	14.104	17.083	11.024	14.231	12.891	12.207	23.525	20.062	4.0658	5.909	5.5574	10.39	12.117	86.067	32.075	-15.48
13.032	8.881	65.051	13.016	16.484	12.402	50.826	125.41	29.203	35.31	166.02	19.827	18.818	14.684	55.019	52.79	12.659	45.487	50.989	106.17	20.094	87.513	18.203	12.632	56.008	22.936	33.272	24.827	-2.3081	14.28	12.493	8.5991	17.752	21.541	26.043	19.86	9.4867	13.89	21.18	12.367	24.916	24	8.1536	4.3433	6.0483	9.9335	13.443	81.208	24.745	-15.661
13.655	12.587	60.071	12.423	23.827	16.226	52.702	141.68	24.709	33.405	158.18	18.161	18.826	9.3128	61.54	70.445	20.114	50.247	48.485	105.28	23.378	93.746	17.013	11.171	52.064	23.546	25.274	27.117	-2.5806	12.094	13.995	4.4126	16.338	27.592	37.87	28.612	10.242	22.438	10.857	10.872	19.774	23.644	4.8605	5.1628	7.1444	8.987	10.106	76.792	35.896	-15.423
16.339	15.722	60.286	10.546	23.309	12.715	48.034	146.75	29.936	30.865	153.84	14.59	20.402	15.989	58.679	74.997	14.135	44.232	47.547	96.9	21.93	85.37	15.818	8.3536	41.697	23.972	39.088	29.78	2.3543	12.771	15.972	0.55923	18.079	26.381	38.365	27.526	10.986	21.801	6.1597	16.656	21.596	32.742	10.657	8.2624	12.782	14.83	10.731	81.593	33.723	-16.348
13.411	12.367	52.348	11.986	23.348	13.357	31.859	133.59	36.786	26.069	156.89	13.972	15.5	13.471	48.186	59.83	13.211	48.405	51.124	98.69	20.236	81.728	16.972	8.241	47.979	24.119	25.985	23.347	8.0733	15.884	27.499	2.2674	18.554	29.071	43.852	36.458	19.766	26.186	9.2319	24.627	27.683	30.562	12.812	0.25193	15.118	8.8573	11.191	86.71	34.82	-16.808
15.572	11.667	49.95	13.862	21.709	14.056	33.411	114.42	26.799	22.243	148.5	10.324	18.166	12.454	42.487	50.923	11.599	38.899	49.682	121.92	21.375	60.187	16.389	8.1908	44.811	28.331	34.257	32.683	7.7658	12.76	24.401	1.8844	18.915	25.602	30.524	31.713	21.091	24.607	1.3522	19.179	31.594	35.582	11.031	7.4397	16.474	10.027	13.363	86.408	35.098	-15.618
13.189	14.288	55.618	10.171	30.465	13.811	26.447	122.66	32.311	28.573	126.72	11.639	16.51	12.618	43.711	47.126	11.657	34.475	45.769	94.166	20.116	75.509	14.775	11.031	35.633	23.919	39.158	33.144	8.8642	8.387	12.271	2.3714	10.088	14.778	21.637	19.65	11.442	16.327	-0.345	15.477	18.062	23.914	10.423	8.5485	11.017	10.643	7.6944	107.95	29.25	-14.615
12.384	13.67	41.469	16.282	18.141	11.33	29.171	95.633	22.696	22.499	101.86	11.726	19.997	13.538	30.668	37.88	11.731	29.156	38.711	94.093	22.268	61.91	17.681	6.5542	35.331	24.455	29.769	36.695	10.331	7.3652	11.724	2.1237	7.9886	13.25	18.087	17.532	7.2963	13.355	2.7547	9.8204	10.416	23.854	4.9891	13.762	8.944	10.748	4.4669	94.354	27.838	-13.12
20.029	17.992	26.358	13.903	12.9	12.618	25.119	69.791	21.617	28.125	86.169	13.656	22.456	14.234	22.762	30.979	11.338	24.205	36.451	100.59	16.612	94.095	16.534	7.0275	31.147	25.795	41.13	47.605	15.032	14.984	14.733	3.8266	11.824	10.578	13.718	12.007	9.1443	8.0178	4.6366	15.678	15.097	18.45	6.7566	4.5384	6.0717	9.5569	5.2093	77.461	13.64	-14.41
19.936	23.705	24.44	10.86	9.9886	13.544	18.166	51.699	14.381	27.039	64.81	16.495	18.515	12.68	15.569	24.133	14.994	17.133	27.1	85.031	18.397	56.035	18.295	5.2235	28.119	33.84	29.514	42.632	11.627	10.936	13.514	3.6388	10.618	6.7352	9.1047	9.0205	6.886	6.9081	2.7593	12.229	9.4556	15.98	6.8617	11.333	4.3689	8.9404	3.2564	64.508	12.984	-12.954
15.867	26.32	25.136	11.371	14.191	14.45	17.148	36.139	13.685	29.736	49.743	15.836	19.576	11.236	13.376	17.617	10.033	13.81	20.152	61.458	17.673	43.263	16.423	3.9901	30.162	42.173	41.226	41.672	12.059	6.5091	7.1621	2.4217	5.4064	5.9392	6.8633	6.2862	3.0048	6.4957	0.50109	9.3934	5.9977	14.073	3.7985	10.739	3.9511	9.4525	4.2432	80.894	9.0702	-12.352
20.367	20.821	16.029	12.525	10.003	11.999	14.186	30.804	13.624	27.998	39.63	12.355	16.853	15.056	14.582	18.402	14.342	12.605	23.637	59.092	17.098	36.537	17.647	4.7447	27.837	41.582	42.143	42.725	7.1381	6.4325	5.2953	0.26177	3.3456	5.2883	6.8931	6.2545	1.6187	6.6181	1.0768	7.4258	4.221	14.918	-0.47177	11.023	0.88493	12.29	1.58	77.284	5.1012	-11.041
18.504	35.777	19.699	15.673	10.483	15.436	14.693	29.502	15.388	23.585	32.268	15.857	20.17	11.108	14.442	13.694	11.654	15.135	19.791	46.402	18.774	31.272	17.937	4.4317	24.693	40.091	32.232	35.319	6.2831	5.4741	5.8289	1.2979	3.1841	3.0442	5.1663	4.4233	1.1751	4.5597	2.5827	5.0245	1.5888	13.376	1.4734	10.44	2.01	10.469	3.1225	68.355	2.3933	-10.212
22.497	40.747	13.59	12.197	8.7638	11.392	10.888	26.121	22.769	23.673	30.167	13.896	17.106	18.331	7.4045	14.205	12.809	13.022	15.848	38.617	16.477	24.593	29.374	8.3028	25.171	48.372	35.078	40.035	4.9348	2.5828	3.8124	1.3377	4.3973	4.6483	3.0736	4.6897	1.4228	5.0175	0.53645	6.8798	1.4181	14.025	0.08826	30.553	-1.1171	21.208	3.2523	89.498	0.1977	-9.7605
33.682	37.251	18.708	15.611	8.4908	18.6	11.478	22.225	17.726	24.821	27.681	15.816	20.247	12.092	6.535	9.3178	9.9049	11.231	11.483	21.775	20.348	15.292	33.952	5.2686	23.661	44.188	37.029	40.309	5.5438	2.6945	2.5424	3.4659	3.6872	2.0894	2.8303	3.2772	1.4084	4.3028	0.9863	4.3635	-0.22517	10.344	-0.056772	34.76	0.10788	23.554	2.6618	84.873	2.3111	-9.2422
32.599	49.082	17.908	13.306	10.22	13.702	13.414	25.432	11.687	26.793	24.744	15.881	14.186	14.473	11.795	11.883	10.857	8.7612	4.8072	17.153	16.429	20.209	25.079	8.5084	28.729	42.711	43.18	39.863	8.1077	5.139	3.6675	2.337	3.4379	2.5042	2.132	2.268	1.2379	2.5382	2.3727	6.2933	1.7065	9.2976	3.4718	45.177	0.73374	31.619	1.8634	84.926	1.0525	-9.2914
45.955	66.562	17.615	29.151	8.6558	20.69	23.28	35.888	23.434	28.463	25.848	13.666	16.815	21.332	13.629	12.014	11.872	8.5871	7.4974	15.126	21.001	13.209	25.605	5.7274	24.659	40.061	37.181	44.413	9.0169	5.406	2.7334	2.4991	3.9148	3.869	2.0644	3.1843	0.40666	2.0937	0.26523	6.4504	3.8	8.9171	6.8269	48.959	-0.23317	30.702	0.80246	84.064	2.8329	-10.807
78.873	83.077	20.078	32.691	10.723	39.806	19.86	40.033	30.235	35.425	31.336	17.694	20.261	32.344	12.269	12.666	10.987	8.5455	8.329	17.266	20.774	8.9618	22.842	6.7563	29.882	41.107	37.6	38.202	8.0902	4.1635	1.6992	4.4218	3.0324	2.5199	1.1694	1.8355	1.8102	3.1526	1.8083	7.3468	0.59858	8.7078	5.3476	35.032	-0.18066	36.918	1.7392	85.67	2.5041	-9.57
84.588	83.657	21.013	31.125	12.887	28.39	23.178	38.24	33.37	31.373	28.516	16.764	21.774	31.582	10.905	11.84	17.882	8.6516	7.8009	18.023	19.945	10.063	35.262	7.1965	30.851	38.01	42.657	35.773	9.9086	3.9741	1.3354	4.5884	2.8304	1.1969	1.3088	1.8218	-0.077287	2.5109	1.0132	5.4144	2.2889	8.1234	4.803	40.916	0.0043545	30.893	-0.3949	88.122	2.4282	-9.1321
50.18	81.475	27.045	21.443	43.285	32.093	28.563	47.604	38.191	28.626	32.16	20.976	16.664	40.652	8.4897	19.404	12.472	14.268	10.55	20.574	22.205	14.896	30.427	7.5454	36.232	36.762	53.474	35.04	8.759	2.8693	2.6105	6.4662	2.1738	1.2756	1.6611	1.5248	0.84402	1.0702	2.6798	1.5352	1.2664	7.4808	0.98611	37.773	-1.31	26.805	1.1886	78.985	1.2141	-7.9765
66.661	89.662	23.013	27.521	19.014	29.001	30.702	42.216	36.399	33.677	32.556	31.158	30.959	42.342	17.099	12.098	34.03	12.495	8.0531	19.766	29.613	19.612	45.583	9.1711	41.712	36.06	42.207	40.232	7.4326	2.2521	2.587	4.7554	2.5932	1.5928	2.1329	1.521	1.0894	1.6867	4.457	1.6177	2.1411	8.4863	0.99346	32.598	0.42374	24.013	0.13655	81.433	-0.79773	-6.6276
48.241	61.875	29.669	18.834	23.629	31.827	24.694	38.536	40.825	27.718	35.208	32.744	26.55	64.246	18.566	20.418	24.636	15.416	9.8968	20.945	31.507	14.768	42.394	20.567	44.012	31.481	37.42	30.429	3.6468	3.9997	2.7165	6.6114	1.1547	1.329	1.3681	0.67351	0.62828	1.9905	0.97053	2.7765	1.5106	7.695	1.3126	18.32	0.024657	24.683	0.39014	107.98	-0.96814	-7.6739
61.254	69.042	19.508	31.954	20.864	32.165	37.734	46.087	45.682	59.995	40.6	57.075	63.141	73.211	21.755	15.25	53.201	13.034	8.911	35.141	60.846	30.475	63.974	15.954	44.641	36.687	39.899	36.929	2.6068	3.4825	0.83184	6.3177	1.0708	1.6929	1.9617	1.4611	1.1563	2.3133	2.4189	3.0286	4.369	8.2005	4.5407	25.268	0.027225	22.25	0.80565	110.44	-0.71751	-7.1238
45.893	70.364	22.736	32.189	16.438	27.499	44.99	52.334	51.461	50.347	38.686	35.533	43.481	74.742	15.767	15.688	35.967	16.111	10.862	23.615	65.981	19.745	60.574	15.774	47.088	42.246	48.317	38.522	-0.093321	4.1834	2.6343	4.7038	1.3901	0.93588	2.0476	1.4785	0.53253	0.21558	2.0476	4.5107	3.6167	7.4745	3.699	28.397	1.2024	23.022	1.4812	99.886	-0.28366	-6.7795
46.028	69.52	18.429	37.796	34.09	33.766	51.186	44.888	49.958	46.682	48.13	29.013	33.37	86.347	19.766	15.052	25.074	19.748	10.432	24.145	62.265	17.454	62.231	22.101	35.693	33.956	33.953	31.023	-1.1276	2.8449	2.2079	3.1296	2.0389	1.3701	2.9869	1.4064	0.82237	1.8322	1.3802	7.3289	4.7456	7.0202	13.239	35.258	2.37	30.422	0.41075	114.88	-0.31683	-6.3144
42.239	57.025	22.393	33.187	30.924	43.45	59.797	63.413	64.9	46.341	43.393	24.707	25.839	92.639	18.984	18.039	16.215	19.342	13.187	19.484	57.785	24.885	59.274	30.06	38.717	39.06	29.563	20.913	-1.5399	1.0052	3.0307	0.86255	2.7858	1.7087	2.904	1.2968	-0.13146	1.2839	1.5281	7.4205	5.6988	6.9768	13.982	40.584	2.9903	38.124	1.1389	110.93	0.58548	-8.2783
66.236	73.006	50.874	39.999	71.972	60.6	72.5	68.885	75.621	36.559	48.297	27.304	22.996	88.629	15.202	18.496	16.612	27.859	13.325	29.026	69.067	20.642	69.287	23.604	30.332	36.543	22.971	18.709	-2.7398	3.3192	2.276	0.81843	3.5012	1.4718	2.7862	2.3816	1.4768	2.4184	1.9885	6.4511	4.5643	6.4628	6.4013	41.323	4.4234	38.299	0.98779	123.92	5.79	-9.2621
51.177	56.49	36.276	34.307	57.441	59.524	69.757	66.826	70.114	42.437	48.969	51.505	43.532	95.996	23.739	22.296	32.009	28.011	15.113	28.864	92.845	25.662	97.553	34.279	41.205	26.58	28.633	20.674	-2.9674	4.5946	3.369	0.78354	3.8593	1.7687	3.3701	2.0206	1.0472	2.5689	-0.084975	5.2514	2.2873	7.7255	6.6497	36.19	6.1944	35.479	3.8418	124.76	9.6754	-10.741
48.585	32.11	59.165	29.215	94.554	49.666	82.339	68.616	74.301	40.257	57.638	35.208	35.492	67.573	38.165	48.24	28.719	44.078	17.88	37.655	80.485	36.099	79.519	60.006	38.634	30.975	27.434	23.742	-3.1061	1.7224	3.0579	0.10854	2.705	2.9931	3.513	2.5086	1.643	2.9528	0.1112	3.1168	3.6427	10.284	2.6756	33.274	8.6937	41.803	2.8906	123.01	16.413	-11.432
38.708	43.355	38.324	26.584	66.977	43.476	67.956	65.841	87.163	47.668	48.829	64.201	61.502	88.703	31.673	31.047	41.571	47.011	22.1	47.265	115.67	60.366	114.66	76.593	45.774	26.5	21.22	15.767	-2.2292	3.9575	3.0949	0.45416	3.8385	3.6365	3.589	3.3691	0.66789	3.879	2.9886	1.5821	3.6034	12.087	1.6255	29.125	7.4044	37.287	1.4542	118.06	24.478	-11.58
34.3	34.437	45.676	23.903	73.698	37.401	60.468	58.52	78.594	46.219	47.984	47.557	47.108	75.153	21.466	28.754	40.395	41.402	16.557	44.103	123.36	50.679	120.74	69.048	49.461	28.807	31.258	17.302	-1.964	3.3901	1.7294	0.64688	3.2217	2.8887	2.4258	2.6333	2.7725	2.8742	2.2103	2.9335	1.3531	10.867	2.3823	21.589	7.8564	43.675	1.1104	123.66	20.289	-11.191
38.186	23.956	43.864	28.135	58.64	36.373	64.197	59.119	81.684	42.228	46.537	36.275	36.655	73.082	22.839	15.793	22.974	42.103	19.236	34.92	115.51	35.675	113.95	58.276	46.158	26.437	21.121	13.555	-2.9112	4.3551	2.3758	-0.26051	4.9274	3.7691	3.3955	3.4757	1.4635	1.8395	0.16829	2.4033	1.577	7.7359	-0.28894	31.192	8.2261	39.381	3.5049	129.16	19.533	-11.389
29.953	23.333	37.148	26.716	54.816	38.814	67.412	57.426	68.84	37.705	48.947	24.306	27.037	96.175	25.23	16.202	19.504	42.21	24.143	51.994	139.7	33.434	104.27	64.747	40.26	33.904	17.67	13.969	-2.2684	3.6415	3.3965	0.0162	4.0932	4.2871	4.2416	2.4087	1.5976	2.7245	2.0301	2.2199	2.1504	8.4714	0.70003	34.701	7.9108	36.608	0.51195	119.06	18.316	-11.261
20.061	21.627	32.814	18.936	46.302	28.865	52.65	55.156	62.272	43.882	40.194	21.807	25.715	71.359	18.117	12.908	16.453	38.467	16.678	34.811	136.89	27.41	83.205	54.692	44.563	25.248	14.999	14.614	-2.0584	4.1203	2.9589	0.61922	3.9536	3.4165	3.0611	3.2157	0.98834	3.4253	0.47276	2.3926	1.6202	8.7014	1.2799	30.867	6.4697	35.705	-0.33613	107.86	17.092	-11.661
19.156	21.628	27.049	12.426	54.463	23.911	41.387	47.791	58.404	42.022	35.14	16.784	27.051	61.464	20.578	10.972	15.791	29.393	15.421	33.019	106.09	26.84	76.848	59.212	37.478	26.525	18.28	16.665	-0.3056	2.6269	3.46	0.61893	3.8313	3.538	3.6505	2.6219	1.9176	3.0243	2.8629	3.0671	2.1217	7.383	-0.76523	36.36	6.1253	37.033	-0.24768	100.68	14.628	-10.838
24.659	23.943	40.768	14.865	53.435	23.351	29.593	47.663	66.321	37.902	29.443	16.459	23.533	62.67	25.079	12.41	13.096	23.662	15.219	34.436	107.28	26.171	83.912	49.74	36.926	20.783	17.656	10.386	3.2496	4.4001	3.381	1.8288	3.7417	2.7522	3.9121	2.8078	3.0134	1.6525	2.7755	1.4635	1.2182	7.7365	0.10161	46.473	6.2523	42.268	1.69	118.93	13.452	-11.301
14.06	17.145	30.533	13.788	58.14	19.756	28.908	32.628	40.602	41.088	28.533	18.936	18.321	60.869	16.055	9.4612	13.274	19.992	7.8746	26.356	111.12	21.93	66.93	53.712	29.766	21.268	15.7	14.677	4.7922	3.6071	4.0199	-0.86537	4.1843	2.5205	3.2697	3.0119	2.169	1.0142	1.0551	1.7769	1.9346	6.8207	0.056812	43.272	4.5098	45.444	-1.1425	110.41	10.113	-10.228
15.51	21.933	31.091	11.961	48.228	21.291	25.214	33.233	35.07	40.98	23.582	16.013	19.615	42.515	10.713	12.106	16.647	16.056	6.6512	18.597	102.38	19.367	63.956	52.933	32.283	24.401	18.734	9.0618	6.0391	3.6235	2.3709	0.52896	3.7996	2.3863	3.4686	2.2522	2.0457	2.6413	0.040634	2.1682	0.80104	8.0293	0.1559	41.209	3.1755	41.073	-0.72181	105.13	8.4937	-9.6223
16.068	21.973	22.824	14.006	30.219	13.671	16.867	39.535	53.117	42.978	28.644	19.975	21.535	40.74	10.939	8.4518	12.992	17.846	9.4825	15.905	103.25	17.245	58.554	51.141	29.866	24.584	13.595	9.4615	2.9087	1.9863	2.7479	-0.32715	3.7165	2.7557	2.8371	3.4262	2.1385	1.7534	1.4697	2.1773	1.3496	7.2362	0.88579	36.968	2.4951	34.354	2.7295	93.793	4.9928	-10.005
18.198	19.816	26.52	15.489	33.691	15.795	18.869	32.802	40.269	40.672	27.977	18.244	20.547	53.023	10.972	10.498	14.286	22.354	7.4406	21.705	103.15	16.46	61.193	43.79	23.566	21.822	13.911	10.997	0.77024	5.1774	3.4837	-1.0526	4.417	2.1415	3.5132	2.1246	1.8052	2.2914	2.1768	2.4798	1.2516	9.8489	-0.069456	32.967	0.76709	29.264	1.6097	74.611	2.1715	-8.0827
18.243	23.845	30.087	18.706	31.706	15.64	19.017	28.75	31.483	40.483	22.117	19.945	26.427	50.318	9.6167	8.2499	16.149	17.701	9.5914	28.309	90.189	19.312	53.905	42.022	22.189	19.42	16.954	10.232	-0.023153	2.9947	3.0642	-0.51168	3.2622	2.058	4.7241	1.7526	0.81013	1.4236	0.22523	1.4976	1.3029	6.4217	0.48555	36.934	2.9735	33.064	0.92847	63.25	1.1219	-9.8835
27.683	24.926	23.95	14.198	31.756	12.946	16.226	23.565	30.065	38.882	25.487	18.103	22.61	46.743	11.368	8.6195	15.686	11.447	9.4073	20.615	99.378	17.29	61.351	33.959	29.793	17.658	12.895	13.031	-1.54	3.5847	2.0163	0.49371	2.8769	2.6657	3.3571	1.2188	1.23	1.6223	1.1076	1.0179	0.8548	5.5021	-0.17675	23.715	0.23886	30.506	1.3327	67.781	2.0223	-9.5287
22.703	23.807	30.141	16.062	31.457	13.744	15.034	26.511	31.345	48.592	23.771	20.704	24.71	45.057	14.275	8.8269	15.233	12.975	5.9259	17.119	99.121	13.788	49.092	35.622	32.165	19.468	13.388	15.141	-2.0751	3.6564	2.1603	1.2293	3.4368	2.133	4.4642	2.6501	0.22852	1.9231	-0.20786	-0.055776	1.0998	8.2549	0.76532	31.011	0.19001	27.577	-0.49842	80.394	0.48356	-7.8873
19.281	24.76	19.422	14.922	21.266	14.716	15.894	26.559	29.48	55.07	20.958	27.869	34.428	40.4	9.1604	7.0482	19.194	13.851	10.051	18.95	96.412	11.664	52.386	32.685	27.487	19.723	16.327	12.409	-1.9363	4.0881	2.2342	0.20808	4.5258	2.3982	3.6889	2.4478	2.108	1.8582	2.3683	2.2389	1.35	5.8609	-0.7642	29.172	2.4507	23.311	1.3397	69.834	0.44489	-7.4215
13.861	22.321	14.517	12.995	17.788	13.513	13.324	22.804	30.282	51.351	23.132	22.384	23.885	38.27	5.6142	5.3803	18.555	14.099	7.7363	19.762	95.181	12.225	57.626	33.922	23.528	15.716	13.633	12.328	-0.34066	4.2624	2.6533	0.47442	2.0473	2.7449	3.661	2.7729	2.4954	2.1965	1.2967	2.1298	1.1284	5.5477	-0.21875	26.802	0.19531	22.111	1.1137	84.163	1.0133	-7.5169
19.734	30.013	23.098	15.09	27.127	18.309	20.035	28.893	26.545	45.129	28.115	22.096	22.986	45.881	10.879	5.1181	15.687	13.022	3.9439	10.114	84.369	13.059	51.706	35.001	27.129	23.535	15.956	10.028	-1.5735	3.5494	2.0288	0.55994	4.036	2.1395	3.8361	2.3891	1.9667	1.7044	2.354	3.759	1.9591	6.5951	2.6208	23.01	-0.56867	20.105	4.3183	61.83	1.1477	-7.6844
16.53	31.344	22.653	16.828	19.928	17.16	16.367	26.342	25.361	43.22	22.689	23.2	28.403	39.818	11.626	8.3348	20.383	11.221	7.5709	11.502	97.411	12.797	48.417	36.104	25.626	22.285	16.64	12.028	-2.708	2.2989	1.8055	0.52233	3.9098	2.9576	3.4422	0.77662	0.39042	1.3668	0.60012	3.8162	1.4765	4.6235	0.074778	19.365	-0.005255	22.794	1.8959	52.764	1.8301	-7.9578
20.181	19.324	17.174	15.118	17.253	13.171	14.373	25.257	26.987	55.73	26.401	31.583	28.427	39.582	9.0703	7.4728	26.347	9.8325	6.4551	13.449	93.164	13.771	55.672	32.485	26.791	19.65	14.861	11.406	-2.508	3.0709	3.8918	0.70815	3.7305	2.3418	3.1369	2.0192	0.89874	1.8596	2.2564	2.0848	1.5029	3.8951	0.12423	18.138	0.24321	16.068	0.43086	62.491	1.7154	-8.4653
21.397	25.706	16.132	10.646	16.313	21.124	22.329	24.182	32.118	60.899	22.508	33.866	33.107	37.128	6.5698	6.7035	28.616	9.9257	5.2827	11.09	93.662	12.808	54.136	26.236	27.374	17.486	14.152	12.749	-2.5443	2.4587	2.8315	0.1439	4.3372	2.8225	3.6406	2.3586	1.7533	2.3398	2.2322	2.6587	0.45999	6.7156	0.70641	18.776	-0.050423	15.644	2.3531	70.309	1.5732	-7.8919
20.391	25.802	16.496	16.068	24.45	21.825	15.706	23.877	21.947	75.619	25.772	41.172	33.712	31.502	12.254	4.9392	26.707	8.832	5.2699	19.169	91.539	13.053	52.514	33.628	32.14	21.335	19.8	12.391	-2.1452	3.0392	2.5233	1.2859	3.6955	2.2513	3.4281	3.3146	2.099	2.0412	1.4024	2.5118	1.0881	5.3299	0.80368	18.783	0.15915	14.071	0.71369	52.226	0.6808	-7.5153
23.554	22.522	24.657	12.517	28.848	14.418	14.553	27.055	24.004	63.252	23.377	30.022	30.972	43.724	10.503	5.521	19.447	7.7198	5.9259	16.221	94.538	12.635	43.354	28.84	26.012	18.526	18.21	17.891	-2.4465	3.8677	2.2831	0.28647	2.9147	3.194	3.8799	2.2996	1.5683	1.7288	3.1541	2.4382	1.3012	5.5095	0.33029	18.409	0.42739	14.046	0.46592	61.697	1.7355	-7.6574
29.154	29.145	15.314	15.644	14.437	12.59	18.954	25.999	21.598	63.026	23.706	40.612	34.575	40.578	11.858	6.8474	24.344	10.208	7.3095	17.705	100.9	13.461	48.603	30.239	24.245	18.459	18.616	18.317	-1.9036	4.5068	3.6965	-0.15951	3.5444	3.3376	3.342	3.0546	-0.099163	2.3045	1.6619	1.7121	1.2358	6.112	0.51336	16.871	-1.2539	14.271	1.1385	80.717	0.32076	-7.0839
25.758	19.784	16.412	14.511	14.943	14.186	19.331	23.355	19.435	72.607	21.148	46.085	44.994	38.788	7.4016	6.5692	31.847	10.669	8.1449	23.061	95.512	15.726	40.369	28.43	19.336	17.463	17.582	29.097	-2.7532	3.1626	2.4105	1.6168	4.5289	3.1905	3.7815	3.4304	0.7888	1.3765	1.9743	1.5663	1.6326	5.1939	1.4759	13.815	-0.49108	12.849	1.303	72.733	1.6384	-7.821
16.63	19.364	18.349	12.977	14.509	10.459	15.059	22.789	17.11	63.698	23.681	41.739	49.238	34.73	7.3278	4.248	29.329	10.051	6.5024	19.779	91.951	11.612	42.895	17.301	27.613	18.579	17.692	14.563	-2.6274	3.3363	2.6958	0.96241	4.4014	2.7205	2.4605	1.7713	0.63752	3.372	-0.18658	2.7416	1.6197	5.5446	-0.76396	14.538	1.2839	17.142	-0.26124	68.385	0.74916	-8.1125
19.667	21.417	20.52	9.7708	12.622	14.73	12.8	27.223	22.733	77.325	20.686	52.691	47.924	37.146	7.3431	2.9177	33.682	9.1053	6.4986	21.679	98.672	12.335	44.555	23.588	27.074	17.613	20.18	17.973	-2.8939	2.2334	2.6279	-0.55226	4.3603	2.6628	3.1166	2.1237	0.99604	3.3961	1.6331	2.0134	1.2155	5.5733	-0.91616	15.631	0.27219	13.555	0.76124	67.597	1.8041	-7.762
15.18	17.55	15.076	10.287	8.8204	13.159	18.285	17.468	17.258	70.71	25.741	50.538	47.773	43.16	9.7188	6.4938	31.921	7.4166	7.2301	22.583	89.254	17.195	42.559	20.898	23.652	22.459	17.171	19.641	-3.3919	3.8315	2.7575	2.2835	5.1678	2.2316	2.4089	2.2596	3.0648	1.1552	2.2421	3.0824	1.4396	4.8771	1.1308	10.715	-1.0913	13.467	0.55495	65.715	5.0661	-7.7423
17.176	24.329	18.136	13.112	9.517	11.812	16.636	22.615	18.202	62.216	21.569	44.001	37.144	40.716	8.4377	9.9396	27.909	7.8472	8.4695	20.482	81.684	15.505	42.665	24.197	26.292	18.559	8.8815	14.331	-1.8152	2.7346	3.903	1.4406	5.5155	2.1483	3.339	1.1971	0.31367	2.619	1.7753	1.4407	2.3087	5.3975	1.6325	12.958	-0.64098	14.58	2.2896	77.324	3.6354	-7.5852
20.7	27.945	12.834	14.552	7.7894	17.205	16.944	17.317	17.686	64.604	20.705	48.339	43.651	40.524	5.6737	5.126	33.857	12.73	8.1029	23.924	84.151	8.6295	41.84	14.742	30.488	20.071	15.594	18.024	-2.7993	3.1996	3.5795	0.0058899	4.0257	1.807	3.4902	1.6876	1.9459	2.8723	2.8401	3.402	1.9741	6.9772	-1.4531	15.952	1.0502	13.947	1.6906	68.026	3.2097	-8.12
16.337	26.695	15.403	13.567	8.6339	12.279	15.104	22.443	14.973	65.318	22.031	38.246	37.667	40.664	8.4989	5.2426	37.512	9.7026	7.53	17.479	80.022	8.8983	42.076	15.898	34.557	21.105	19.26	19.374	-2.6921	4.4546	4.6815	0.95479	2.6	2.8405	3.3102	2.5929	1.4382	3.4229	2.8239	1.6981	1.1395	5.7556	0.0064123	11.662	-0.52635	11.685	0.36839	69.614	3.0442	-7.5021
16.668	25.102	14.511	10.667	12.669	12.9	16.894	21.15	13.649	69.67	18.272	40.299	40.421	33.663	11.659	7.5497	24.249	8.8188	6.3731	14.716	93.594	15.375	34.685	19.231	22.97	25.846	16.593	18.311	-2.9806	4.9307	4.2561	0.0064793	3.5282	1.6555	3.0243	1.7231	0.35851	2.9396	1.93	2.0615	1.5881	6.1379	0.11818	14.249	0.30286	15.216	1.8616	61.686	1.3447	-6.7346
18.135	28.366	16.924	13.333	13.899	16.419	15.287	20.687	17.416	73.011	23.057	50.109	50.88	32.906	7.722	5.0921	32.377	9.3349	3.8024	23.934	90.875	13.77	43.247	23.375	24.057	23.02	19.674	18.764	-1.685	2.4442	4.5056	0.15423	3.6438	2.2865	2.875	3.3972	1.022	2.4912	1.7254	2.5517	1.6707	6.0871	-0.14808	14.756	0.01978	13.038	-0.044787	59.614	1.7653	-6.7354
18.179	24.817	13.295	12.643	12.287	10.842	17.277	25.198	19.35	77.755	16.974	49.277	55.668	34.766	5.2787	4.7949	47.073	11.876	4.8302	20.176	87.221	11.868	51.774	19.639	29.802	24.632	15.252	13.764	-2.2017	4.1753	1.8094	1.2153	2.6709	1.7169	3.4225	1.9778	1.5819	2.6988	1.2769	2.1502	1.4404	6.3604	0.67724	11.687	0.56207	12.576	0.86046	49.126	1.028	-6.9196
12.779	16.982	14.916	12.22	11.904	11.843	11.361	18.084	13.539	82.475	23.111	43.682	51.541	32.212	6.8624	4.1074	44.799	7.6545	5.6285	18.326	89.116	12.113	46.007	26.327	24.614	24.24	19.205	17.025	-1.8595	2.7083	2.9399	0.29409	2.5651	2.6704	2.6138	2.4146	1.8884	2.3377	1.998	2.1098	1.9709	5.9884	1.4043	6.7653	0.3089	13.387	0.51418	42.922	1.6083	-6.9807
15.768	19.094	13.297	11.702	10.13	12.991	14.887	20.682	11.764	69.746	21.03	45.155	40.184	29.643	5.9701	4.0308	35.26	4.8071	5.0614	23.635	85.399	14.616	34.372	21.976	23.8	14.39	19.563	25.039	-2.285	3.4162	3.9427	-0.042147	4.4028	2.8277	3.1609	2.5211	0.7154	1.1494	1.5107	3.0905	3.1753	6.5356	0.51228	11.507	0.88509	13.057	-0.25369	41.09	2.8657	-7.2979
18.234	22.959	13.983	12.95	7.7383	11.683	15.679	23.908	14.271	77.908	18.587	48.503	44.938	30.219	9.6194	4.5571	39.822	9.8342	5.0853	16.616	95.043	13.857	37.562	22.706	23.039	20.153	15.214	24.07	-3.2723	1.6119	4.351	1.3212	5.5678	2.9974	2.6599	4.0738	0.83791	2.2021	1.8661	2.1239	1.6002	5.5804	0.29735	12.299	0.46092	12.562	2.3467	38.302	1.3224	-7.7218
19.506	26.24	10.196	11.708	9.7474	12.535	20.06	20.067	23.992	60.523	24.843	37.517	39.377	34.081	6.6702	3.9417	32.035	11.259	6.4783	20.812	84.944	11.164	44.228	19.67	26.427	19.879	12.328	11.777	-2.7354	3.89	2.9694	2.2051	4.5724	2.682	4.0889	3.305	2.4226	2.0711	1.3382	2.4193	1.842	5.592	2.2189	12.138	-0.10252	13.688	0.50132	56.138	2.171	-7.501
19.267	30.937	16.316	13.104	10.338	10.905	14.111	20.79	16.75	51.366	22.963	35.943	41.038	28.576	4.3999	4.0541	29.389	7.6229	7.2314	15.191	94.569	13.73	37.919	12.531	22.797	21.536	12.396	13.066	-3.0584	3.4562	1.7787	-0.22192	2.9426	1.7611	3.7162	1.8911	1.1772	2.0477	1.8087	1.7954	2.0456	5.2859	0.59103	11.847	0.40063	10.983	-0.15746	51.795	0.034673	-7.9006
19.182	28.592	11.917	10.668	13.889	14.042	19.856	21.532	15.274	59.871	23.192	35.385	35.819	29.065	5.6709	7.5288	35.097	9.3342	4.7117	17.43	87.037	11.865	29.037	27.967	23.583	16.593	17.727	13.99	-3.1954	2.289	2.069	0.95069	2.6936	1.9065	2.076	1.6793	-0.086455	2.1924	3.6748	2.1208	0.45384	4.1537	1.1645	12.652	-1.7226	11.433	0.62307	39.658	1.1297	-8.482
21.317	33.891	14.876	15.424	10.905	13.82	14.948	21.291	15.568	68.875	18.809	33.579	40.084	44.637	11.166	7.3174	36.332	9.7083	3.0321	14.563	101.58	14.145	30.231	24.198	24.649	17.485	18.978	18.361	-2.9879	2.3663	3.3402	0.33165	3.2188	2.6741	2.1929	0.50552	1.4603	2.1624	2.8247	2.0269	0.67058	5.4466	0.8795	8.0896	-1.4286	12.966	0.267	57.173	0.12579	-7.9857
16.211	27.217	10.588	15.017	8.0308	12.698	20.264	21.309	19.224	75.843	24.128	50.412	42.828	42.795	7.9737	7.9534	39.552	9.4739	7.9786	22.941	98.473	11.78	33.467	15.075	23.437	18.574	20.049	28.606	-2.8644	3.55	2.5549	0.17433	3.8802	2.0892	3.4421	1.8966	1.526	1.9179	1.2824	2.826	1.6694	5.6055	-0.29665	14.806	-0.54908	11.941	2.0622	69.47	0.36126	-7.7862
21.112	24.059	13.356	17.408	8.42	14.059	15.301	19.523	15.972	90.959	20.957	66.576	69.717	31.64	6.4628	5.3581	68.564	9.4694	9.7359	27.813	104.71	15.634	44.854	19.461	23.038	18.508	16.007	15.606	-2.7551	4.1106	2.3716	0.40104	3.498	2.8345	3.857	2.2265	1.795	2.2977	1.4296	2.8255	1.8335	5.9653	1.3272	12.982	-0.43447	11.855	1.3807	75.282	1.2137	-7.6149
16.839	28.83	14.036	15.061	5.5347	14.507	18.814	20.387	13.754	62.651	23.845	63.798	56.917	37.451	7.703	6.0921	55.87	7.9181	3.3488	27.302	104.07	17.167	52.256	27.231	26.898	20.682	17.129	16.172	-3.3851	3.7974	3.9685	1.0776	2.9209	1.6644	3.4796	1.497	0.98541	2.1715	0.6288	3.2993	1.4763	6.4371	0.42469	12.28	-0.60047	12.84	1.3339	78.475	0.37649	-6.6226
17.914	31.78	12.223	12.343	9.5588	15.613	13.931	19.814	19.095	66.005	20.887	52.931	47.47	35.199	6.4956	4.8616	46.203	5.9794	5.5803	21.598	102.25	11.366	48.015	21.54	24.464	17.436	12.084	13.978	-3.4285	2.8462	2.3678	0.70203	3.0991	2.8887	2.7443	2.6421	1.9077	2.358	1.532	3.495	0.65956	5.7701	0.43216	8.4753	-0.67055	11.806	1.492	69.373	1.1148	-7.2075
17.873	29.576	13.637	21.48	9.4847	13.203	16.331	22.355	16.792	62.835	24.607	44.219	38.062	36.28	5.7179	5.4734	42.517	10.954	5.2088	22.294	89.9	10.717	45.161	19.907	23.74	18.665	14.222	15.373	-2.057	3.1796	4.1938	0.58982	3.9159	1.7525	2.9575	3.6822	0.66431	2.2547	3.1265	2.3877	1.2175	5.4633	0.67928	11.087	-0.67125	11.445	0.16249	64.934	1.9544	-6.9499
16.396	33.151	16.03	15.594	8.1207	12.943	20.48	23.761	16.466	74.397	22.709	46.962	48.672	38.328	3.7082	5.3615	37.774	10.569	5.8373	26.242	94.921	13.574	38.471	22.085	25.059	18.992	17.27	18.26	-2.6465	3.4784	1.7599	0.91211	2.821	2.4096	3.6968	3.2688	1.1186	1.2666	1.5333	0.71882	1.3248	4.8846	-0.56585	11.862	0.31794	11.301	2.0531	52.482	1.4299	-6.4843
20.977	31.486	12.707	16.06	9.2046	12.962	21.018	19.118	9.6524	68.189	20.377	45.702	41.159	45.322	12.189	7.5087	34.287	7.1743	2.6362	30.784	91.393	14.208	35.361	17.392	16.881	17.042	19.698	18.153	-3.3458	2.8315	2.9003	1.1039	4.0229	2.7218	3.6667	2.4094	1.2489	3.6902	1.5387	3.2342	1.6498	6.4897	1.6524	11.828	0.9503	12.859	1.2707	60.463	2.7936	-6.6958
17.647	30.543	13.883	15.581	9.6191	14.266	16.751	18.475	10.666	63.909	23.369	47.651	49.426	37.452	7.7992	6.747	44.85	6.7487	5.5639	23.034	87.538	13.981	35.904	20.312	23.964	15.304	15.289	20.805
17.998	31.322	9.1235	17.005	6.4868	8.4249	18.688	21.017	13.996	58.046	20.296	39.233	36.514	37.416	4.5098	5.833	35.867	8.5927	7.4347	19.86	89.89	15.813	30.878	22.92	23.779	17.376	16.564	17.148
16.06	26.049	11.821	14.175	7.3612	9.1237	16.963	22.873	17.784	71.288	22.514	41.804	35.566	33.722	4.4525	4.4569	33.323	7.7462	5.9954	20.23	85.808	10.746	31.852	18.252	21.708	15.203	17.515	19.931
23.671	29.083	14.431	13.939	9.9549	15.019	24.449	22.79	14.99	64.534	23.702	42.735	56.488	38.54	10.245	5.8815	40.843	8.8611	9.0211	19.448	86.235	10.767	36.411	12.994	22.245	18.276	11.913	12.579
17.64	27.694	15.521	16.863	7.5404	13.855	16.433	19.11	10.405	69.155	17.791	40.889	50.806	27.77	4.2904	5.0799	43.266	4.2913	5.568	17.741	82.761	15.535	32.316	15.069	19.729	14.643	13.477	13.9
18.331	27.216	10.41	12.698	5.6243	11.735	17.066	23.765	14.254	75.742	21.979	36.015	46.422	29.14	1.8728	5.3723	39.687	8.1501	3.0614	21.858	91.218	14.966	37.721	15.554	20.524	20.447	13.776	15.048
38.927	47.052	12.31	13.541	7.515	15.356	13.972	19.581	15.457	62.349	19.619	47.111	42.347	34.154	5.5009	5.9456	49.474	6.2941	5.417	21.741	78.737	16.12	39.644	15.019	19.519	17.311	13.81	14.644
23.358	37.546	10.147	15.785	6.6788	14.799	16.505	15.055	9.651	66.198	23.882	46.84	44.714	25.171	4.6894	5.1193	45.084	4.084	4.9592	17.426	91.482	11.43	35.691	12.815	23.459	18.03	15.939	15.995
25.172	31.608	10.599	16.382	4.3068	14.868	15.792	16.248	11.878	72.701	22.723	45.176	42.812	34.115	5.9149	4.8784	42.129	6.493	1.8708	25.187	88.371	14.1	36.926	9.388	25.098	14.585	11.191	12.248
25.764	33.467	13.27	14.832	8.2119	12.033	21.851	26.381	16.545	65.571	19.942	57.888	53.212	37.106	14.557	8.7676	40.523	14.192	7.3949	19.477	86.843	20.155	47.799	30.7	24.816	16.242	17.319	29.629
28.092	30.993	13.52	12.882	5.1736	13.307	16.463	24.449	15.194	84.88	21.012	62.182	60.752	35.246	8.8555	6.5086	56.802	14.742	7.4451	13.692	94.806	22.776	48.636	31.216	32.153	21.054	19.456	21.355
26.767	45.685	12.299	27.925	6.6046	18.384	21.796	19.999	14.69	74.381	20.631	54.697	52.12	38.395	7.5377	6.879	47.305	9.9145	8.5809	23.144	109.01	15.378	42.713	16.176	24.914	19.082	16.703	17.988
22.173	36.945	9.7915	26.769	5.0228	14.471	20.356	20.618	15.749	61.586	22.805	42.846	48.267	34.906	7.4353	7.1673	51.039	8.9288	5.9778	17.345	97.954	10.57	37.942	18.584	27.842	17.799	18.733	27.888
19.333	29.625	14.25	20.054	12.903	14.262	18.944	20.686	10.055	54.915	19.232	41.8	44.39	29.189	8.563	7.8784	36.719	6.5941	7.1322	20.962	87.408	15.527	42.137	18.737	22.824	23.893	18.186	18.126
18.903	25.182	12.418	16.01	7.484	16.896	20.622	23.166	13.584	65.982	24.713	39.049	35.872	50.739	9.7289	8.4838	33.797	8.2495	5.0185	19.022	78.339	16.741	38.546	17.194	22.914	19.087	14.749	12.592
15.888	34.738	11.273	19.133	8.5215	17.27	23.29	25.469	18.714	62.027	28.689	38.746	42.241	43.163	5.0841	7.6241	28.251	11.45	6.6947	22.215	86.422	14.83	39.804	11.587	25.563	20.081	22.254	21.794
18.565	25.165	14.069	13.688	11.26	13.267	19.241	20.257	13.543	62.29	23.097	39.916	42.793	39.749	10.196	6.5462	34.825	6.2601	6.3938	16.925	82.935	10.992	33.974	14.376	25.308	21.993	22.643	15.638
16.244	22.842	11.497	15.656	8.6516	14.977	23.559	20.221	18.466	59.809	21.27	42.972	31.825	35.558	7.6975	5.7133	25.485	6.6019	4.4987	12.041	88.284	15.966	41.799	16.678	23.833	19.48	16.089	14.545
18.253	33.888	11.895	14.711	7.0718	14.172	16.284	22.366	19.138	57.458	23.408	32.673	34.841	44.353	7.5213	8.0467	26.893	6.5828	3.8629	10.387	87.141	12.01	27.817	20.937	21.366	21.022	20.017	19.01
14.417	33.031	14.425	10.332	10.413	10.713	16.917	24.329	10.86	51.28	18.373	36.478	40.888	43.629	5.9755	5.822	26.888	7.5248	4.8253	10.083	78.877	10.072	33.375	13.436	18.881	20.071	20.579	12.839
12.317	23.15	15.743	12.816	8.0726	13.727	16.764	19.056	12.79	50.747	22.23	33.038	31.806	48.577	4.7652	7.2495	23.218	7.1842	5.5178	13.438	88.071	12.374	32.296	14.51	24.539	18.689	15.21	16.143
17.872	30.855	16.205	13.63	9.2839	14.536	18.657	23.409	13.135	42.304	24.436	35.442	31.875	43.844	6.9006	8.2198	36.74	6.3346	9.4221	13.984	87.922	13.151	34.139	10.897	27.311	19.326	18.52	16.037
21.139	35.042	13.273	18.049	8.6849	12.897	16.055	21.023	16.987	57.912	20.384	37.742	43.69	37.881	6.3708	7.5978	31.182	5.98	4.0457	19.266	94.427	15.177	34.871	13.65	25.309	18.83	21.481	21.357
24.907	35.892	10.403	14.377	4.3774	10.995	14.162	18.194	16.838	63.036	22.263	36.55	45.743	39.847	7.0438	5.4419	33.55	6.9833	6.2474	16.059	91.989	21.788	36.555	12.269	19.212	19.136	12.725	10.489
20.354	38.429	15.833	18.073	7.4181	14.48	13.77	22.331	17.52	53.34	22.376	38.456	38.5	35.592	6.407	3.3846	24.883	7.0913	6.3091	20.969	88.525	12.401	31.821	10.682	28.262	23.98	14.349	9.2783
28.645	37.558	11.997	20.06	7.3763	17.762	21.231	22.309	18.478	80.224	24.078	41.479	42.162	41.158	6.1064	6.641	31.887	8.3947	4.8131	16.089	89.498	16.329	32.875	13.672	24.218	28.136	23.348	20.201
19.678	41.946	13.873	14.011	9.4865	17.18	14.725	24.127	12.992	69.976	21.396	31.82	43.457	36.578	8.7517	5.7977	34.045	5.5857	5.3865	14.185	87.313	22.844	34.454	20.552	23.966	20.823	17.379	20.28
16.547	30.574	10.555	13.713	4.8276	13.244	12.453	22.781	16.011	61.502	20.925	55.45	45.052	31.795	4.2381	3.8578	41.025	8.0377	6.1307	19.976	103.82	15.573	31.334	21.345	25.245	16.093	22.874	21.368
31.669	50.749	20.781	13.797	5.9935	15.317	14.128	20.487	17.492	49.412	20.316	46.106	34.497	31.491	5.5782	4.7594	34.097	7.0152	4.3438	21.555	82.549	12.427	36.085	19.051	28.782	17.706	20.406	19.5
21.239	37.253	15.521	12.838	6.0791	10.882	14.879	18.51	10.827	50.448	20.046	40.823	32.186	38.944	9.2308	3.4453	26.726	8.714	5.3122	15.466	86.175	20.528	39.721	16.68	20.858	17.233	23.665	18.17
31.338	43.475	23.451	17.623	22.744	18.379	17.607	25.22	28.063	45.767	21.751	44.923	46.303	36.123	13.672	10.617	34.341	15.347	10.971	28.617	88.028	26.613	43.237	24.731	25.582	25.358	20.351	23.79
23.604	37.297	18.002	14.898	7.7871	15.826	22.578	23.401	16.181	46.199	21.796	42.036	39.512	43.422	14.102	7.5556	37.691	14.698	8.0074	31.057	96.771	27.722	56.736	37.181	28.335	26.055	23.681	34.253
21.387	33.687	22.033	17.961	14.613	15.965	31.709	34.792	22.941	53.126	27.973	39.725	42.376	60.662	12.401	11.068	36.193	14.535	7.7397	31.643	87.948	19.704	54.035	31.339	30.724	22.269	20.882	20.732
19.083	32.483	14.257	17.604	8.3358	12.677	31.043	30.764	26.392	57.089	28.036	40.448	46.201	47.263	9.0317	6.4203	37.721	11.597	9.8657	26.486	111.62	21.346	49.689	29.306	29.588	20.334	28.89	31.49
34.811	59.929	20.902	20.715	10.984	15.983	25.959	25.899	18.517	55.22	29.093	35.096	40.127	44.101	15.322	7.6493	30.535	10.501	7.31	26.126	82.33	17.343	51.641	28.492	26.604	24.151	23.865	21.977
25.705	46.783	17.154	18.626	9.0809	13.151	21.657	28.182	22.938	56.614	25.615	35.32	36.244	39.955	10.139	6.2092	29.278	9.8739	7.1372	26.226	90.515	19.158	50.899	29.36	28.052	20.631	23.599	25.064
24.3	49.817	17.186	14.385	9.8825	12.747	19.844	31.531	34.368	61.316	30.576	35.523	39.695	41.821	6.0451	8.4463	24.921	9.2122	7.6386	25.656	79.36	18.911	49.592	24.328	28.343	22.733	28.854	29.141
30.609	50.935	13.801	19.111	9.4375	16.325	21.829	29.109	27.414	51.55	25.639	41.204	42.896	46.198	12.086	7.9586	32.434	12.103	8.6644	35.732	81.331	19.066	53.714	31.495	24.32	23.78	31.487	30.668
20.659	40.091	19.687	14.213	19.081	16.806	21.685	35.039	28.512	56.563	27.013	29.62	32.712	37.552	12.961	8.7277	21.074	9.5158	4.8915	17.227	73.964	20.019	45.456	31.57	29.602	24.875	25.356	23.235
20.082	31.843	18.105	11.385	10.015	13.88	19.986	23.304	23.789	72.113	28.558	48.142	58.265	44.352	11.588	7.7737	40.382	11.164	8.7359	35.942	79.981	34.792	46.415	27.91	28.378	19.59	24.495	18.706
20.526	30.425	11.615	14.575	5.5013	14.633	23.205	25.683	24.01	54.338	26.81	38.129	49.103	37.938	2.2367	6.9646	32.831	10.724	7.5515	23.941	86.461	19.565	40.128	19.623	25.267	19.349	20.591	22.475
19.857	33.33	13.622	12.123	9.013	13.742	23.269	24.922	16.852	52.589	26.506	40.603	44.814	37.584	10.119	8.4648	37.297	4.5204	6.2439	19.359	78.969	16.684	33.931	22.889	25.314	21.406	15.408	20.704
21.425	29.508	11.704	11.944	9.5499	16.197	17.381	24.535	16.208	66.873	30.234	28.661	40.711	46.617	6.4694	6.2321	31.983	4.5039	6.3109	23.894	78.675	13.622	36.541	20.383	19.393	19.59	20.217	22.861
18.425	32.494	17.262	16.373	13.932	15.709	22.062	27.044	24.288	57.303	30.599	31.072	45.246	54.383	5.6616	9.931	32.972	6.7208	5.2642	16.022	70.512	13.957	39.076	16.498	19.968	19.474	16.315	17.639
17.407	27.015	9.9542	12.603	5.6988	14.553	17.946	21.539	17.447	79.021	26.035	52.498	62.733	52.375	3.9964	6.3103	55.455	9.8846	9.2449	19.417	108	16.922	38.134	14.346	24.191	13.397	16.188	10.811
17.352	29.521	10.548	14.473	6.9769	11.967	16.744	18.747	17.455	54.393	25.102	40.161	44.23	45.99	7.1573	7.5616	39.31	8.1075	6.8078	22.293	96.233	17.234	34.835	13.635	26.657	18.628	17.048	10.69
17.794	29.039	9.708	17.156	5.8594	13.557	18.296	20.055	14.795	54.075	19.017	37.204	45.878	42.168	5.4375	4.2371	37.793	6.5635	7.8355	18.423	86.535	15.22	35.109	14.184	20.936	18.258	18.572	17.255
21.09	32.011	15.857	14.532	8.4933	14.274	16.601	20.461	12.226	62.296	22.228	46.346	43.836	49.549	7.4233	9.2643	39.297	6.7512	4.3485	19.196	86.921	21.323	37.256	14.848	21.549	18.764	14.243	13.018
26.682	35.233	14.22	14.937	8.6082	13.143	21.097	27.304	13.617	51.502	24.263	36.438	40.279	46.142	8.26	9.2313	32.402	8.4269	7.183	17.261	99.312	23.38	28.46	15.795	20.768	17.584	16.872	15.243
22.762	27.809	8.0514	22.55	6.0166	15.031	15.582	19.937	14.464	57.143	22.942	36.55	58.133	33.223	4.6804	6.9678	32.641	8.5121	2.634	17.712	92.986	8.3542	23.089	12.556	22.73	17.647	16.688	20.065
22.64	29.243	11.532	13.498	4.5951	12.5	24.322	17.044	14.591	57.594	26.201	34.128	48.665	48.214	4.7884	7.2545	30.319	6.2435	5.9428	20.84	90.772	14.664	28.499	15.332	20.663	19.899	14.722	9.0487
18.59	35.508	16.969	15.004	3.6867	14.177	24.207	21.086	10.262	59.818	24.446	36.398	53.577	32.608	5.3543	5.255	39.421	2.9795	5.405	20.413	87.446	19.423	31.193	14.971	19.802	16.742	17.914	8.7941
14.344	29.831	11.199	20.103	7.0941	14.989	22.629	25.714	13.955	59.142	20.749	41.681	47.672	34.509	6.0549	5.677	38.428	5.9982	6.9258	21.927	80.418	15.214	33.824	10.981	15.976	14.639	15.184	10.04
22.391	32.853	8.7911	22.214	4.0362	13.099	22.036	20.25	10.905	54.523	18.883	44.156	48.107	33.602	2.7966	4.457	37.059	6.5046	4.1057	15.3	73.363	22.41	31.968	13.867	14.205	14.794	12.584	10.532
26.018	27.176	12.527	20.303	6.3435	14.641	21.296	17.985	14.987	39.211	20.976	34.672	34.949	31.563	5.3553	4.8093	31.516	5.3305	2.2284	17.437	70.522	16.777	31.429	12.37	20.172	20.078	13.663	9.5902
34.68	41.883	13.801	37.09	7.1868	22.482	20.181	24.745	19.166	50.112	24.286	31.875	39.184	37.094	9.7582	5.6164	25.26	8.4128	3.9198	14.454	72.074	15.826	22.726	17.998	17.382	22.536	11.961	16.225
33.099	40.532	6.9278	27.313	4.3422	16.013	20.185	22.78	18.497	55.925	23.803	32.321	41.578	44.014	5.136	5.1744	21.159	5.4514	4.3034	14.966	68.438	13.633	25.501	16.225	18.138	21.518	17.171	13.085
29.799	44.772	10.718	25.972	4.9372	15.638	17.809	20.734	18.433	44.359	23.743	24.972	39.198	43.2	3.1388	9.0235	17.359	7.92	6.1974	15.781	60.51	14.092	36.103	13.232	17.033	19.108	16.91	12.741
29.4	39.613	11.593	19.821	5.9691	16.126	18.481	22.484	15.127	79.456	27.044	55.729	55.719	47.715	5.8152	6.225	38.287	6.4269	5.0964	19.601	80.912	12.279	39.47	15.875	18.373	16.735	12.959	11.061
35.007	48.2	11.671	19.485	7.8194	13.046	20.936	27.562	24.454	58.352	31.422	42.95	41.782	52.59	10.264	8.499	34.755	6.8885	6.9593	21.028	82.047	9.6322	34.277	18.98	22.861	19.293	14.752	13.705
[truncated: 88 more columns]

## Sheet: 10s
1.3881	-1.0915	0.58896	1.7125	-1.552	2.9693	-0.36814	-5.3135	-5.4232	8.8649	41.059	38	41.985	51.618	-11.133	68.215	6.9287	9.4013	-11.787	70.119	16.533	116.54	-12.338	10.23	12.68	46.234	51.526	33.664	14.534	-12.861	10.063	37.25	11.313	-10.264	30.772	26.422	47.183	27.25	36.561	24.303	14.155	28.579	40.851	13.286	18.441	-1.6076	10.247	-0.82308	5.0289	-1.0543
1.0889	-0.97581	0.73082	1.7983	-0.83949	5.2442	0.91541	-5.6953	-6.1083	10.601	36.847	35.101	38.869	55.354	-12.66	69.671	14.534	14.491	-13.214	72.453	27.292	115.52	-13.889	18.561	14.573	41.366	48.778	31.89	30.791	-14.024	21.674	38.633	8.2672	-12.04	33.592	31.381	49.328	26.275	39.689	25.549	13.131	28.818	44.199	16.211	18.211	-1.6279	8.5652	-0.85249	6.412	-1.1185
1.5262	-1.1365	1.1909	2.0591	-2.2576	3.3733	-0.30813	-5.4939	-6.0158	13.982	31.457	32.231	33.511	47.074	-13.26	73.898	23.185	23.68	-14.089	69.321	29.031	113.5	-14.888	18.02	10.363	40.214	46.313	31.72	32.461	-15.24	26.821	40.877	10.281	-11.617	36.306	35.273	49.494	21.54	43.832	22.521	16.324	30.991	42.684	15.741	17.506	-1.4153	9.3866	-1.094	5.1355	-1.056
1.6998	-1.3089	2.5148	1.9727	-1.2898	3.1324	-0.58889	-5.6452	-6.4329	17.374	32.846	31.607	37.26	45.408	-14.352	74.257	27.729	29.015	-14.92	70.615	27.158	120.57	-15.351	21.516	10.748	38.89	42.047	29.446	32.886	-15.994	33.599	42.309	12.012	-11.811	38.646	38.305	51.884	19.302	41.288	30.717	14.309	33.324	43.86	17.25	17.266	-1.4508	10.033	-0.98781	4.908	-1.0113
1.1446	-0.73529	7.9313	5.6798	0.92631	3.3552	-0.6178	-5.2731	-6.2851	16.538	30.559	31.581	36.716	52.288	-13.83	72.798	24.923	32.273	-15.063	69.796	25.221	119.48	-15.273	19.647	11.538	36.25	35.991	30.954	29.956	-15.725	36.016	41.116	10.692	-12.245	39.675	40.728	56.4	25.726	41.11	24.247	15.543	33.522	40.831	17.723	16.187	-1.531	9.8138	-0.85836	5.0326	-0.76146
1.6106	-0.23028	13.503	8.5043	3.1066	2.6139	-1.3799	-5.9242	-6.4258	19.509	29.401	29.552	38.531	48.72	-14.089	79.644	32.553	30.467	-14.641	79.827	28.496	118.12	-15.4	20.834	10.589	41.053	48.48	36.991	12.109	-15.637	37.098	42.959	9.2821	-12.335	41.865	41.965	58.413	24.156	49.131	22.298	16.783	35.438	44.403	19.915	18.94	-1.3192	10.129	-1.1187	3.4982	-1.1176
2.8458	1.0129	15.826	9.9024	5.0357	1.3957	-1.5976	-5.7756	-6.2996	18.637	24.847	27.826	41.268	49.561	-15.026	90.929	37.349	30.037	-15.618	86.913	23.625	103.97	-16.278	20.163	7.7438	33.707	60.231	33.592	30.888	-16.947	37.631	44.147	8.0487	-14.249	41.038	33.991	51.772	24.917	48.147	15.472	13.222	24.459	40.363	20.653	15.663	-1.6435	10.42	-1.0356	3.9192	-0.5865
3.6007	3.0224	15.884	12.101	4.2683	3.5476	-1.1366	-5.4277	-6.1847	19.334	21.595	26.9	47.966	52.851	-13.842	89.355	36.118	34.697	-14.666	74.68	26.28	110.47	-14.975	22.475	7.5002	41.418	48.054	34.349	20.533	-16.269	40.627	42.121	8.013	-12.59	38.365	43.316	57.154	25.582	42.842	20.909	16.539	26.806	43.785	18.626	17.721	-1.4757	10.527	-0.90661	4.7182	-0.77984
2.7722	1.0174	13.545	9.1292	4.1138	1.7896	-0.89748	-5.8591	-6.6091	19.04	18.747	27.57	43.185	52.24	-14.473	79.528	36.858	33.196	-13.618	75.704	28.413	112.18	-15.866	22.957	10.066	42.308	40.529	29.891	19.942	-16.444	37.967	42.772	8.4079	-13.101	41.116	40.996	58.3	27.173	44.046	17.133	13.623	30.861	44.055	21.832	18.705	-1.4815	11.073	-0.82802	3.8772	-0.75974
3.4601	1.0255	15.586	11.16	5.9582	2.799	-1.2549	-5.8628	-6.146	22.511	21.133	24.014	39.708	53.438	-14.207	77.317	32.7	32.683	-15.409	74.857	20.181	103	-15.482	17.855	9.1152	38.519	46.348	34.915	25.628	-16.184	37.966	43.433	10.408	-11.814	40.976	39.414	59.107	21.138	43.231	21.532	20.131	31.709	44.439	17.543	19.617	-0.402	10.821	-0.92419	3.9814	-0.85989
3.1539	1.5532	19.201	11.626	7.6316	2.1632	-1.7293	-6.1709	-6.2254	21.627	24.09	24.879	42.204	56.246	-14.594	85.344	35.56	28.124	-15.136	72.774	18.6	106.28	-15.787	22.412	8.7466	40.006	46.017	34.236	24.549	-16.285	35.956	46.347	23.346	-13.831	36.814	38.303	53.71	22.947	44.331	20.928	14.076	26.859	44.677	18.242	18.481	-0.46784	11.113	-1.1417	4.5655	-0.95569
3.8476	2.8926	20.455	12.723	6.7869	3.2055	-0.77679	-5.6842	-6.4088	24.316	27.065	26.792	37.757	48.368	-14.207	77.616	31.795	34.564	-15.065	80.039	23.094	92.41	-15.322	23.776	6.9149	29.049	39.762	35.807	25.34	-15.515	36.036	45.834	9.5454	-12.54	37.628	33.618	46.941	5.9081	43.811	32.378	15.601	27.214	43.527	19.822	15.703	-1.5258	9.0893	-1.0743	3.469	-0.90207
3.9935	3.9246	21.606	14.417	8.6606	2.4505	-1.2269	-6.5154	-7.0206	32.011	27.832	29.515	34.982	59.685	-15.098	43.649	31.588	25.476	-15.345	69.5	19.999	105.55	-15.273	20.744	10.5	40.014	40.372	14.972	26.761	-15.787	39.459	45.686	7.333	-13.01	40.375	32.34	54.05	23.022	37.879	16.226	16.118	49.022	43.671	20.246	18.664	-2.0375	10.916	-1.14	4.0091	-0.88069
6.0092	5.4877	22.06	13.346	7.5376	1.6911	-1.6987	-7.1069	-7.2524	32.674	24.719	25.843	32.735	47.149	-14.56	75.374	32.965	26.761	-13.944	67.338	18.593	102.89	-15.312	22.012	11.596	37.605	44.617	32.998	20.336	-15.533	37.068	43.192	5.2171	-12.113	41.223	40.247	52.073	23.47	38.458	16.996	16.093	27.467	44.66	20.143	18.783	-1.4011	8.7955	-0.88699	3.0377	-0.97484
4.6855	3.0524	20.978	13.249	6.7102	3.6094	0.92574	-7.0192	-7.3195	29.022	21.735	26.622	34.295	47.552	-14.727	75.561	28.093	24.149	-15.287	71.511	23.153	94.564	-15.274	20.848	11.09	26.319	37.903	28.833	23.413	-15.795	30.43	43.902	4.4829	-12.864	38.608	33.941	56.52	12.707	38.209	23.073	15.38	23.853	39.674	19.58	19.697	-1.5908	8.867	-0.98872	2.8217	-0.98794
4.2392	4.79	20.292	11.751	6.5821	3.4038	-0.63612	-7.1549	-7.8784	26.381	24.691	23.78	31.769	45.85	-14.422	72.755	25.99	29.967	-15.228	69.759	23.198	104.54	-15.66	21.917	10.818	38.992	43.156	27.847	29.064	-15.604	31.926	41.41	15.136	-13.404	38.588	34.633	53.316	26.853	37.2	16.732	13.67	26.147	42.617	19.879	17.317	-1.0526	9.9365	-1.057	3.2288	-1.3127
5.2711	4.0897	19.5	13.975	7.2327	2.7503	-0.56393	-6.0567	-6.8203	21.996	24.476	26.534	34.182	45.045	-12.972	71.877	17.86	25.512	-12.147	70.694	21.146	97.639	-14.102	18.923	9.6352	35.964	43.342	32.076	25.13	-14.608	34.741	39.003	10.729	-11.602	39.563	34.814	43.718	9.8323	37.912	36.701	12.684	23.228	38.575	18.446	17.998	-1.5927	9.1771	-1.1027	3.3352	-0.94313
5.4271	4.3694	18.897	11.865	7.9565	3.0727	-1.0435	-5.6466	-6.0365	15.246	28.619	32.421	31.893	37.988	-11.436	62.143	16.739	23.35	-11.384	65.896	18.787	101.39	-13.064	22.521	9.4975	33.671	38.818	32.064	23.228	-13.278	28.65	39.108	12.367	-10.416	37.245	32.679	38.022	26.75	32.557	20.036	13.781	25.169	38.351	17.895	17.511	-0.95646	8.9126	-0.89304	2.5779	-0.92397
4.0178	3.5853	20.079	15.447	6.9865	1.6712	-1.0703	-5.3949	-5.9168	11.046	39.656	33.565	35.821	43.579	-11.639	69.295	20.423	20.482	-12.343	65.62	14.982	103.46	-11.822	18.814	9.6601	34.618	37.626	29.388	15.043	-12.713	28.916	36.606	6.0283	-10.088	38.677	35.754	37.89	20.602	38.432	15.946	14.039	21.091	36.51	19.325	14.191	-0.92292	8.5492	-0.81874	2.6083	-0.96993
4.8796	4.0852	17.862	12.241	5.655	2.3359	-1.1159	-5.8638	-5.8107	9.6886	38.127	34.791	37.019	46.902	-11.85	55.396	18.931	17.788	-12.332	68.132	13.145	102.92	-12.28	17.373	10.651	37.5	41.335	17.949	18.367	-13.158	25.786	38.755	5.2924	-10.392	34.421	25.706	34.445	25.277	31.426	17.903	15.524	42.682	39.074	21.913	17.039	-0.94329	11.362	-1.016	2.8288	-0.80268
4.6648	2.6005	18.105	12.673	5.0964	1.4792	-1.3168	-5.344	-6.0527	10.033	35.482	29.691	41.712	52.612	-11.541	67.433	19.11	20.778	-11.963	71.235	13.305	98.173	-12.049	14.624	9.1719	36.124	44.365	33.114	15.782	-12.897	23.396	37.219	7.4585	-10.412	33.838	43.893	31.919	23.85	34.958	17.804	16.413	23.277	39.351	19.03	17.876	-1.2593	8.1034	-0.92965	2.1808	-0.98775
3.7597	1.5952	18.963	12.351	6.8198	1.6951	-1.4724	-4.9586	-5.4597	11.031	31.624	31.392	43.198	49.726	-10.984	80.203	17.022	18.253	-11.646	72.921	13.936	94.103	-11.95	17.418	6.5903	29.895	47.604	26.154	19.209	-12.44	24.868	36.983	6.6923	-10.091	32.248	30.567	28.154	27.668	46.532	17.307	11.526	35.427	39.291	21.886	16.082	-1.3808	9.2022	-0.92127	2.2135	-1.2739
2.6859	-0.071714	17.524	13.443	7.4157	1.9518	-1.2193	-5.2223	-5.3861	8.1726	31.803	26.887	44.677	50.496	-11.124	83.465	16.661	24.564	-11.936	77.947	13.152	95.171	-12.168	19.388	6.6507	28.478	46.066	37.441	20.056	-12.681	25.717	39.067	16.024	-9.8981	28.053	35.711	23.247	31.069	43.771	17.344	15.387	21.504	41.039	23.059	14.052	-0.94864	9.3239	-0.91958	2.2772	-0.96627
2.9249	0.38115	19.224	12.624	6.6089	1.8725	-1.0833	-5.2496	-5.4049	7.551	27.003	26.835	47.353	49.877	-10.607	85.331	17.605	19.287	-11.347	78.917	9.6692	96.275	-11.335	16.623	7.9859	32.127	47.076	36.241	14.681	-12.015	21.605	36.813	10.574	-9.557	32.493	30.68	37.015	28.287	47.092	23.366	14.271	23.593	35.067	18.423	18.169	-1.0919	9.4454	-0.78978	1.7792	-0.9711
2.2047	-0.27707	19.287	14.019	6.8534	2.8031	-0.72017	-4.6073	-5.3408	8.3145	23.49	25.746	45.596	48.867	-10.596	66.537	12.653	16.625	-11.527	70.954	11.02	90.009	-11.045	14.587	6.8917	30.587	49.038	30.096	16.77	-12.09	20.03	37.244	9.7367	-10.03	32.689	32.773	37.097	22.532	40.703	22.199	16.163	28.654	42.985	20.408	18.997	-1.0843	8.5651	-1.0077	1.8754	-1.0247
1.9689	-0.21734	17.302	13.523	6.4365	2.0707	-0.98676	-4.3334	-5.3188	7.2049	22.985	25.431	44.706	43.119	-10.786	73.453	13.78	16.603	-11.05	69.463	11.631	91.018	-11.186	20.495	5.4948	33.239	46.825	37.971	13.507	-11.978	18.811	39.898	8.6059	-9.732	29.435	27.455	40.518	28.366	39.515	19.264	14.736	22.946	39.518	20.558	16.849	-1.2609	9.3607	-0.99244	1.8866	-1.1018
1.806	-1.1866	16.394	11.781	4.8823	1.5316	-1.5616	-4.4616	-4.9365	5.3117	33.709	31.546	41.234	37.453	-11	72.837	14.332	13.479	-11.596	65.706	11.471	96.821	-11.783	17.411	5.7901	35.558	41.036	32.602	14.381	-12.617	16.571	36.997	7.3131	-9.6839	29.122	27.507	34.581	26.653	42.807	18.005	14.628	26.673	42.757	19.77	18.327	-1.3446	9.474	-0.78319	1.6361	-1.0175
1.9105	-0.71511	19.255	12.598	6.9807	3.6639	-0.98472	-4.6952	-5.2399	6.5093	29.361	28.89	44.07	45.945	-10.201	60.664	11.938	11.138	-10.966	62.409	9.3606	95.22	-11.245	14.959	6.5694	35.674	40.924	47.164	12.116	-11.98	14.112	36.221	12.621	-10.119	24.562	30.967	27.623	24.465	38.48	21.997	14.873	15.221	29.234	17.785	17.368	-1.202	10.014	-0.91474	1.8393	-0.84196
2.4621	-1.1709	19.491	13.119	5.3424	1.7062	-0.92506	-4.3125	-4.8705	8.3544	26.155	28.469	40.813	41.397	-10.755	62.604	14.864	10.93	-11.242	61.183	10.903	87.145	-11.685	18.056	6.6559	35.664	38.91	35.991	11.853	-11.874	14.901	37.117	8.8112	-9.2817	25.452	26.793	32.728	25.741	40.462	20.993	16.747	21.747	42.193	17.645	19.071	-1.8303	9.1702	-0.94546	2.4016	-0.88362
1.5859	-1.3426	13.835	10.993	4.8768	3.0146	-0.27982	-4.5193	-4.9783	9.9376	24.703	26.837	37.276	31.94	-10.402	51.876	11.201	13.976	-10.987	55.037	8.8491	88.094	-11.001	18.045	5.5225	31.17	35.013	30.195	11.068	-11.447	14.267	36.132	9.5182	-8.8456	25.904	25.4	32.232	28.805	38.351	20.052	15.303	22.174	33.379	16.708	18.969	-1.3632	8.0903	-0.77174	1.8942	-0.65868
1.6575	-0.87322	12.868	9.6887	3.1708	1.8455	-0.80438	-4.4436	-4.8196	8.4531	25.934	24.603	38.276	32.105	-10.206	52.071	12.13	10.509	-10.837	52.301	10.306	81.244	-10.805	16.397	5.2841	32.883	36.081	32.684	14.015	-11.386	13.319	38.885	9.93	-9.1154	24.057	28.591	35.517	21.917	37.619	18.134	14.754	18.564	39.293	17.604	18.313	-1.4216	8.5613	-0.81572	3.1875	-0.74792
1.5201	-0.49126	12.367	8.6501	3.1086	1.2864	-0.87375	-4.7882	-5.1288	7.7977	22.368	22.65	30.363	33.079	-10.457	45.218	13.032	11.571	-11.119	48.433	12.728	74.887	-10.711	14.358	3.9934	25.345	30.771	36.689	16.76	-11.723	12.133	37.521	11.464	-9.8664	23.518	28.98	33.961	23.038	35.047	14.536	14.62	24.096	36.923	12.736	17.524	-1.1452	8.0041	-0.86812	2.3334	-0.67722
2.0835	0.0033905	8.7646	9.2359	2.213	1.5027	-0.28401	-4.7899	-4.6657	6.7827	22.082	21.673	35.701	32.368	-10.076	60.357	13.596	10.11	-10.638	54.149	11.367	77.296	-10.725	14.99	7.2364	31.676	29.604	37.64	11.607	-11.612	11.037	40.264	9.5231	-8.7705	22.797	28.574	37.477	26.549	30.791	13.311	13.457	19.76	40.234	15.737	26.5	-0.8242	7.8643	-0.85632	3.2845	-0.86105
2.4022	-0.45531	16.274	11.007	5.0907	1.7565	-1.3918	-4.6666	-4.916	7.8067	16.429	20.035	35.42	36.575	-9.7075	58.89	10.401	9.7094	-10.378	57.329	10.942	77.091	-10.761	12.295	5.6673	36.274	33.429	27.982	12.975	-11.146	12.886	37.114	6.525	-8.9704	25.382	37.299	39.104	28.868	33.021	12.917	18.648	22.772	37.467	15.501	18.496	-1.247	6.97	-0.65317	2.9859	-0.83924
1.979	-0.73758	13.587	10.714	4.1701	2.1204	-1.3549	-4.4906	-4.7212	5.4626	15.54	18.607	33.763	37.451	-10.019	58.392	11.989	11.638	-10.726	56.66	13.08	72.659	-10.978	9.324	6.3971	34.031	30.877	35.031	18.639	-11.555	11.998	36.94	6.2527	-9.2558	27.492	33.943	39.171	25.614	39.287	12.738	20.661	25.926	40.504	14.893	17.817	-1.1723	7.6787	-0.47794	2.3728	-0.78841
2.0996	-0.95835	10.679	8.5704	3.7215	1.1619	-0.62318	-4.0037	-4.539	7.9272	15.158	17.529	39.542	43.745	-9.8764	74.899	10.258	11.706	-10.567	68.734	11.351	71.986	-10.838	7.2825	5.0629	35.643	41.652	32.194	14.105	-11.451	11.043	33.456	7.7079	-8.8594	22.007	24.797	39.924	28.248	36.117	19.674	17.129	25.831	38.492	19.521	17.577	-1.5122	7.7952	-0.71523	2.1083	-0.54765
2.4698	-0.92301	9.2007	7.4666	2.0141	2.4967	-0.71346	-4.2901	-4.4991	5.1907	11.838	18.66	34.73	36.238	-9.981	71.307	6.7141	11.575	-10.284	56.097	10.9	68.66	-10.352	16.296	4.6852	19.599	32.964	38.013	11.902	-11.228	10.089	34.754	6.4732	-8.5654	23.76	24.284	39.36	21.173	38.073	27.509	15.798	17.684	35.81	16.855	18.398	-1.1711	8.2783	-0.85192	1.9896	-0.91907
2.2214	-1.3102	9.3004	6.6296	2.6948	2.7441	0.51436	-3.9205	-4.4621	8.2502	16.564	18.099	38.372	39.931	-9.4761	83.544	8.5973	10.067	-10.195	67.035	11.045	70.924	-9.6222	13.079	5.2751	30.986	36.751	34.303	7.6458	-10.47	8.7152	35.073	6.8055	-7.7924	22.809	30.282	33.915	27.945	38.835	13.741	14.052	22.086	36.619	17.681	16.756	-1.4889	8.767	-0.69335	1.6797	-0.65127
1.764	-1.0763	10.083	6.983	2.5979	1.122	-1.4668	-5.0377	-4.9796	6.386	14.577	18.627	43.466	59.814	-10.133	51.101	9.617	8.4751	-10.607	60.407	13.212	68.695	-10.165	13.473	5.1774	33.553	32.642	35.832	15.871	-11.334	12.434	39	4.7245	-9.6854	23.473	32.045	38.066	30.648	27.831	14.107	21.904	20.453	38.116	17.337	14.825	-1.4496	7.2337	-0.69458	1.6648	-0.7506
2.2342	-1.3437	5.6929	6.237	0.044098	2.3762	-0.21202	-4.081	-4.9625	4.7294	13.237	18.354	33.925	31.773	-9.7582	66.779	8.8267	9.149	-10.395	56.956	11.978	66.572	-10.644	16.969	4.1677	30.93	30.178	37.825	13.924	-11.009	12.854	38.153	5.577	-8.2166	22.243	27.835	37.13	11.011	34.04	22.458	15.851	17.507	38.573	18.806	17.711	-1.0913	8.6781	-0.80376	2.0679	-0.68349
1.326	-1.9808	3.7642	3.2701	0.97962	2.1325	-0.80779	-4.1603	-4.7278	8.278	13.19	17.674	34.597	37.689	-9.8064	64.237	9.4224	10.548	-10.217	57.526	10.454	67.095	-10.358	16.979	4.9273	29.918	34.426	42.05	14.917	-11.115	14.75	39.956	7.5041	-8.5722	22.531	27.697	35.118	23.658	37.747	21.389	15.021	20.564	43.892	17.057	17.667	-1.3579	9.4049	-0.8657	2.1606	-0.7072
1.7136	-0.76864	4.5502	6.0009	0.31636	1.8885	-1.0745	-4.022	-4.6419	7.106	14.92	17.992	38.367	36.014	-9.6965	72.451	8.7828	10.598	-10.148	61.482	12.382	67.542	-10.086	18.453	5.5402	19.572	38.078	39.754	13.897	-10.768	12.729	39.49	7.1565	-8.4311	20.617	27.455	28.552	22.855	35.466	18.126	15.183	19.199	39.622	17.205	26.018	-1.2188	8.3011	-0.85198	2.0265	-0.84967
1.838	-1.3238	7.5493	5.9322	2.162	4.1558	5.4009	-5.9862	-6.2436	9.8976	11.305	16.883	33.26	35.87	-12.719	57.816	11.802	11.531	-13.662	55.585	10.603	74.056	-13.119	22.983	12.885	25.109	36.657	41.046	18.574	-13.904	20.236	39.993	13.446	-11.759	26.924	36.662	29.527	27.823	38.896	16.592	21.882	25.001	44.181	25.339	19.465	0.709	7.6785	-1.6048	2.5487	-1.5208
4.5772	-0.01473	6.4214	4.6822	5.9908	14.014	7.1639	-7.8056	-8.3296	12.418	7.1112	14.243	27.702	29.337	-16.482	49.656	15.578	16.858	-17.344	46.538	12.874	85.397	-16.797	37.115	24.514	32.69	27.177	41.762	34.534	-16.93	34.432	46.111	11.58	-14.101	37.111	44.017	43.589	22.898	38.301	13.243	26.461	28.721	51.823	25.707	22.249	0.10542	6.9912	-1.9088	5.1445	-1.9081
4.337	0.28483	4.0329	3.7262	4.238	18.736	1.9603	-8.172	-9.0138	8.1752	7.2184	17.324	28.678	29.035	-18.022	51.158	20.581	22.202	-18.728	50.722	14.171	96.582	-17.907	38.798	23.515	39.246	32.67	42.664	40.126	-18.569	45.313	51.629	11.435	-15.746	38.348	47.051	39.355	27.692	39.736	16.324	26.093	34.193	52.753	23.63	21.284	-0.62027	6.9172	-1.8973	8.2754	-1.7087
3.7117	-0.16816	2.177	2.6351	2.9928	14.692	-0.48372	-6.8703	-8.0022	5.12	9.714	14.641	30.829	35.053	-17.265	62.482	20.52	22.151	-17.966	58.406	16.681	96.149	-17.714	33.007	21.177	39.493	36.14	42.523	34.998	-17.745	51.621	59.287	12.477	-14.634	39.87	46.94	41.329	26.229	41.938	18.736	27.614	32.535	55.658	18.21	21.993	-1.328	6.1714	-1.7425	9.4615	-1.6755
2.3995	-0.95604	1.0806	3.1276	0.73572	16.814	-0.66092	-6.9374	-7.6474	6.7607	9.3963	19.772	32.892	35.067	-17.071	64.191	22.011	28.463	-17.496	63.02	19.514	98.701	-17.277	26.558	15.142	42.133	31.949	41.534	35.886	-17.788	49.841	56.476	11.229	-14.587	36.148	46.521	36.854	28.347	30.481	21.155	26.356	35.912	58.728	16.622	20.379	-1.9268	6.9792	-1.7683	11.068	-1.293
3.0142	-0.010256	1.1212	2.0427	0.18882	19.47	-1.1497	-6.8204	-7.4624	5.3958	9.7692	22.274	45.068	40.902	-17.606	65.897	26.479	30.608	-18.043	67.466	16.805	100.15	-18.049	30.844	17.096	44.843	40.812	42.218	36.54	-18.702	54.36	55.558	12.369	-16.371	39.758	44.667	38.372	28.254	30.718	19.96	29.018	35.148	59.041	16.932	23.446	-1.7257	7.2591	-1.4633	15.024	-1.3235
4.2648	-0.74349	1.3362	2.3362	0.16341	26.412	-2.1482	-6.9834	-7.5591	9.4465	8.0951	19.611	46.475	44.671	-17.145	65.784	27.939	28.009	-17.873	66.873	18.033	96.789	-18.152	28.952	18.191	43.958	45.002	39.243	35.319	-18.624	51.369	55.297	12.361	-15.562	37.124	42.914	36.534	30.428	19.278	20.154	27.787	32.739	57.677	17.344	22.338	-1.5213	9.4824	-1.4283	16.368	-1.0288
3.8244	0.30531	0.62341	1.7822	1.8696	23.429	-1.4047	-7.5114	-8.1112	10.136	8.3516	27.094	50.376	44.467	-17.652	71.181	26.962	26.667	-18.264	70.814	18.977	98.083	-18.581	35.093	29.1	43.051	45.348	43.865	35.592	-19.214	46.502	56.207	11.833	-15.507	42.677	45.445	39.117	28.731	21.967	21.504	31.698	39.313	61.876	14.763	24.981	-2.9442	9.1818	-1.4414	16.642	-0.98479
3.2129	-0.15988	0.29439	2.1025	0.4891	18.653	-2.8307	-7.8028	-9.0883	18.325	5.1276	24.722	54.988	50.184	-18.668	79.29	32.508	26.191	-19.273	72.902	20.019	96.997	-19.288	36.898	23.709	44.692	45.868	40.225	36.316	-20.105	51.244	57.145	11.436	-17.043	42.435	50.844	35.365	29.97	18.076	19.288	30.327	31.69	58.787	14.911	18.66	-2.3924	7.1372	-1.2736	16.022	-1.3394
2.6131	-0.8455	0.044324	1.6106	-0.27558	23.468	-0.88699	-7.2956	-7.9734	19.667	7.7694	24.941	54.781	51.207	-16.909	80.954	27.933	26.84	-17.658	82.921	17.915	100.76	-17.778	34.004	26.358	39.605	56.366	45.557	33.437	-18.726	53.51	57.252	9.8988	-15.489	40.818	43.208	32.656	25.707	16.92	20.592	27.087	38.859	62.035	11.51	23.079	-2.2652	5.5783	-1.3356	16.561	-1.0143
2.6021	-0.75309	0.73042	2.2977	-0.72465	13.637	-1.1026	-8.5937	-8.7364	30.583	8.4088	25.001	54.939	49.009	-17.421	81.437	27.144	25.775	-17.923	78.495	19.829	101.94	-18.181	27.056	25.587	37.214	48.61	41.698	31.08	-18.807	47.202	53.183	11.009	-15.56	40.542	55.004	29.939	31.813	18.83	18.981	28.188	38.195	58.545	15.127	19.121	-2.2437	5.976	-0.90005	15.895	-0.95279
3.8717	2.0372	12.03	6.9624	3.589	12.023	-2.2793	-7.6747	-8.344	29.429	12.33	27.916	52.951	53.878	-17.489	55.815	33.542	25.988	-18.273	73.096	15.95	88.814	-18.546	36.074	22.94	32.914	49.273	50.414	30.639	-19.106	45.341	56.079	8.3897	-16.38	37.597	38.234	31.097	28.027	17.349	14.365	26.643	30.602	61.425	15.681	18.968	-1.9202	7.5024	-1.171	12.167	-1.2054
7.7812	6.8775	15.141	9.8976	5.1283	10.723	-0.48755	-8.4415	-8.9023	25.72	9.5091	23.633	49.416	47.043	-17.988	73.086	28.506	31.289	-18.537	80.511	23.428	97.378	-18.029	35.129	17.763	31.584	51.03	38.616	31.31	-18.786	46.692	50.299	13.838	-15.176	37.075	39.631	32.543	28.424	26.082	21.794	26.406	34.651	53.657	15.658	22.173	-2.5452	9.2019	-1.1221	12.258	-1.1925
10.544	9.8434	17.933	13.323	5.9463	7.9971	7.6549	-9.7572	-10.115	17.846	10.932	24.959	47.678	43.533	-17.973	70.543	29.329	28.827	-18.515	74.093	21.423	97.527	-18.94	28.97	17.311	34.513	46.244	34.247	27.326	-19.116	49.195	46.634	11.134	-16.132	44.353	40.584	44.343	23.93	36.088	20.783	23.708	33.234	51.341	19.738	21.425	-1.8739	10.007	-1.4108	10.767	-1.219
12.19	11.787	17.708	14.042	7.9374	8.9232	9.2498	-10.327	-11.787	25.426	10.83	26.866	39.879	40.735	-19.674	72.824	24.615	24.066	-20.248	65.856	30.095	94.676	-19.892	27.828	28.463	39.215	40.426	14.544	47.793	-19.822	45.817	55.008	7.1601	-16.297	49.122	38.825	58.025	26.226	46.082	17.037	24.302	59.146	55.194	23.448	23.255	-1.7602	12.046	-1.373	8.536	-1.1977
14.597	13.138	21.164	13.75	8.3865	6.5466	10.315	-10.935	-11.238	23.229	14.576	26.062	37.969	42.927	-19.725	66.504	25.504	27.767	-20.451	61.562	30.301	78.192	-20.682	35.613	23.308	27.786	31.439	32.95	41.834	-20.138	44.305	50.277	8.5424	-17.627	45.165	39.671	58.332	22.931	45.267	17.824	23.074	31.141	52.49	25.242	20.657	-1.5678	10.23	-1.1531	7.0909	-1.1195
14.649	13.183	18.005	17.324	7.2048	3.3606	18.668	-9.8908	-10.885	23.172	13.538	25.578	36.446	40.19	-18.056	73.515	23.596	26.624	-18.308	64.026	29.414	89.051	-18.323	39.894	23.122	29.904	38.83	40.197	38.598	-18.546	44.817	51.371	10.447	-16.043	40.957	42.204	43.917	17.424	44.602	18.244	27.786	28.761	55.327	26.326	20.589	-0.94037	9.6814	-1.1889	5.432	-1.1796
15.804	16.933	18.739	15.084	6.4819	4.8046	18.91	-8.941	-9.9529	18.717	23.163	27.747	36.03	42.003	-16.25	82.49	23.579	22.705	-16.751	67.308	24.261	85.976	-17.013	25.742	15.649	28.637	40.747	27.159	29.125	-16.683	51.072	41.266	8.9888	-12.956	41.54	41.088	49.452	26.718	44.868	17.09	18.354	31.1	50.849	24.914	20.059	-1.4581	9.8374	-1.4499	4.5303	-1.666
13.357	11.411	13.427	10.722	3.6352	3.2905	13.048	-8.4262	-8.9467	17.638	25.632	30.985	37.255	41.546	-15.561	72.207	21.368	21.987	-16.404	65.601	29.014	91.219	-16.33	13.477	17.035	27.576	39.314	25.382	41.357	-16.669	41.447	40.581	8.2779	-13.322	43.326	55.001	53.881	22.154	41.218	17.416	22.459	36.639	46.366	22.973	21.649	-0.86299	8.2575	-1.2954	4.4262	-1.5424
8.517	6.2422	9.3262	7.9442	2.8412	2.2683	8.9696	-7.2454	-7.5441	19.725	34.788	37.386	35.383	66.572	-15.103	37.043	20.209	22.737	-15.949	55.917	32.814	97.77	-16.333	22.279	14.384	33.123	39.071	29.562	42.576	-16.033	38.102	40.934	7.9871	-14.383	39.763	35.356	55.596	22.707	42.407	17	15.252	26.634	43.68	22.559	21.124	-1.3377	10.988	-1.1475	4.2312	-1.2758
8.0213	6.4513	12.086	9.6571	4.3053	2.6923	3.9499	-6.752	-7.3641	25.026	37.972	39.193	30.523	54.788	-14.661	47.562	25.901	23.606	-15.251	64.174	29.134	105.84	-15.357	20.594	14.055	41.437	40.007	33.364	31.027	-15.495	36.006	40.17	7.0177	-13.016	40.124	31.411	52.471	22.603	40.974	14.901	14.132	24.922	45.164	21.446	21.589	-1.4026	10.187	-1.3165	3.5877	-1.2575
7.1003	1.827	12.035	10.297	6.1613	4.4505	0.87705	-6.8681	-7.5139	30.829	34.015	37.006	24.666	39.046	-16.444	65.401	28.16	26.111	-17.241	57.128	16.614	112.49	-17.408	26.091	26.533	47.098	32.294	31.36	34.111	-17.48	36.047	48.804	6.0697	-14.193	44.263	42.143	57.61	21.648	41.076	16.186	20.79	32.038	45.659	16.45	21.504	-0.87519	9.9451	-1.3858	2.9145	-1.5173
4.7442	1.9414	8.2311	7.6577	4.078	6.1108	-0.9344	-6.5125	-7.0248	20.006	31.579	32.648	35.445	35.832	-16.913	70.175	32.914	29.413	-17.663	63.424	22.743	112.71	-17.853	33.971	30.008	32.58	37.167	31.63	36.191	-18.093	49.623	49.509	7.1518	-14.243	47.505	40.61	51.417	14.631	36.149	20.58	20.544	26.766	48.185	16.427	32.612	-2.0385	9.0279	-1.3342	5.6749	-1.3921
3.8227	0.67433	4.0068	6.3484	0.40358	7.7027	-1.6119	-6.1507	-6.7884	13.756	36.625	35.072	37.168	45.589	-16.451	64.803	29.896	30.229	-17.847	65.825	23.507	115.86	-17.864	34.71	21.294	44.63	38.116	37.566	37.112	-18.319	49.714	49.919	14.119	-15.618	39.803	46.024	46.685	28.884	31.822	19.818	23.343	30.498	50.341	14.968	25.778	-1.5264	7.3978	-1.2286	6.9399	-1.6299
3.3831	-0.26481	2.7628	3.2942	-0.33187	12.868	1.0603	-6.5889	-7.4742	7.4337	34.019	36.317	40.684	43.41	-16.401	75.786	30.715	28.351	-17.162	73.272	21.014	119.36	-17.5	30.345	22.551	54.243	38.738	33.484	22.817	-17.808	51.416	47.491	8.0579	-13.79	44.031	63.162	47.201	29.967	33.942	19.668	26.569	35.527	50.241	12.728	20.889	-2.3646	5.0762	-1.1536	9.8617	-1.2858
3.381	0.44807	1.8346	2.9639	-0.78863	15.874	-0.98037	-5.9498	-6.6109	11.081	18.781	32.294	50.654	55.614	-15.516	81.91	33.511	34.937	-15.141	69.915	18.359	115.12	-17.549	25.822	17.957	50.307	45.479	38.623	35.899	-17.858	46.26	49.052	12.267	-15.554	42.662	46.025	38.213	29.343	23.437	19.648	25.577	36.081	52.597	13.118	19.967	-2.2559	6.0898	-1.3252	11.928	-1.4296
2.6395	-0.98962	1.466	3.1634	0.64843	12.554	-0.26386	-6.5287	-6.594	14.452	33.215	33.306	43.773	48.425	-14.677	83.622	31.218	29.232	-15.747	80.673	18.535	116.4	-16.01	14.149	19.066	48.606	52.276	28.716	34.589	-16.567	49.315	51.65	10.52	-13.77	40.569	66.305	41.993	26.578	23.295	21.775	27.637	35.899	48.708	13.658	19.227	-1.9271	3.0814	-1.1824	11.097	-1.0543
2.6485	-0.58003	0.8088	2.5361	2.2813	14.362	-1.3296	-6.2019	-7.5265	19.391	28.137	31.312	37.617	45.819	-14.322	60.199	27.524	26.295	-14.943	61.398	17.781	116.28	-15.641	24.925	16.224	44.971	44.42	35.494	34.235	-16.243	50.459	49.187	10.992	-13.991	40.044	44.788	34.763	23.534	20.285	23.022	24.989	30.11	52.453	13.811	20.107	-2.2255	3.9865	-1.1903	10.238	-1.0443
2.5217	-1.1723	0.91004	3.8163	0.082541	14.454	-1.7505	-6.523	-6.9551	11.918	26.874	27.975	38.762	61.555	-14.671	38.798	30.704	24.245	-15.431	62.449	15.062	108.45	-15.485	30.515	24.667	46.139	46.841	41.2	35.341	-16.581	48.867	49.008	9.4325	-15.174	40.831	46.372	33.527	30.23	17.766	22.113	23.59	28.383	55.503	14.864	22.874	-2.1322	2.0305	-1.1643	10.055	-1.1609
1.9288	-1.1358	3.0503	4.5619	1.4708	13.83	-2.11	-5.816	-5.9957	14.838	17.847	23.292	36.018	41.726	-13.844	68.553	25.421	21.985	-13.402	60.447	12.094	100.65	-15.06	25.401	22.049	43.545	40.339	40.119	28.173	-15.922	44.477	49.279	6.3158	-13.584	38.923	43.473	35.379	25.602	20.968	21.011	25.874	31.37	56.118	11.678	21.362	-1.8831	2.5154	-1.3128	9.0196	-1.134
4.6839	3.4494	7.86	6.3311	3.0134	11.519	-0.93311	-6.7041	-7.2992	24.657	23.809	27.577	35.027	45.74	-14.9	72.603	27.417	23.356	-15.656	66.863	15.196	103.09	-15.472	24.256	18.591	39.55	37.592	13.104	31.942	-16.468	46.552	50.67	9.8971	-14.263	36.208	37.828	36.691	27.065	26.924	19.723	23.212	67.008	54.495	15.799	21.499	-1.6578	7.4462	-1.1081	9.7706	-0.90089
10.426	12.578	15.196	11.077	3.9697	12.625	2.0105	-7.896	-8.4364	25.9	20.495	25.792	36.551	38.667	-15.34	54.313	30.827	27.012	-16.295	56.823	18.343	96.59	-16.017	11.729	15.563	32.577	35.374	25.018	30.523	-16.288	46.164	45.886	9.8478	-14.089	38.807	33.389	34.918	25.538	29.239	15.094	24.152	53.148	52.798	17.386	21.839	-1.781	9.0993	-1.1859	8.1868	-1.0319
12.074	13.75	16.632	11.868	6.8113	9.1258	2.3076	-8.2484	-8.7657	23.188	23.613	26.876	37.887	36.153	-15.224	69.039	30.2	32.545	-15.9	59.396	23.898	93.143	-16.034	16.369	14.966	30.992	33.494	30.798	11.154	-16.701	43.205	43.746	10.294	-13.944	37.414	57.953	45.342	25.416	48.326	16.481	23.764	32.692	47.751	19.191	17.513	-1.5383	9.2204	-1.1332	9.7718	-1.1597
14.738	13.627	20.296	14.384	9.0934	4.0104	0.34588	-6.2226	-7.1577	21.278	28.151	31.15	36.788	44.077	-13.534	66.237	32.755	33.742	-14.486	63.34	25.185	92.545	-14.723	19.238	11.534	30.982	38.42	34.362	9.9199	-15.308	41.772	42.823	12.278	-13.231	36.099	50.434	35.864	25.8	54.676	16.832	22.412	30.881	47.07	24.689	19.066	-1.1888	9.1339	-0.96601	7.3192	-0.84013
14.266	12.703	18.932	15.748	7.6296	1.8602	2.4436	-6.3627	-7.2901	17.043	25.525	24.937	30.688	39.71	-13.339	52.345	28.182	31.282	-14.458	58.028	23.435	81.477	-14.736	18.569	8.9026	22.797	37.182	29.263	18.309	-15.16	46.691	40.539	9.8504	-13.594	34.783	43.919	38.8	22.353	48.456	15.06	16.52	29.004	42.648	24.297	17.207	-0.76445	10.349	-1.164	6.3703	-0.99438
14.248	12.3	17.991	14.482	6.3339	1.7543	15.625	-6.6365	-6.8877	15.147	21.461	24.045	24.725	28.922	-13.099	49.214	24.561	29.444	-13.311	48.053	20.265	84.763	-13.576	17.507	7.0522	26.48	38.406	26.633	21.271	-14.51	41.073	37.062	11.038	-12.294	33.443	37.85	38.423	13.468	48.894	20.575	15.955	25.208	40.293	23.394	15.038	-0.25748	9.7015	-0.92712	4.229	-1.0922
12.128	8.3518	14.705	10.975	6.4251	1.7921	12.325	-6.8813	-6.8259	8.8452	22.467	25.223	29.75	43.547	-12.161	45.615	27.633	31.244	-12.719	54.809	18.728	84.181	-13.13	14.216	9.2503	21.334	38.76	23.356	22.918	-13.579	40.093	35.692	11.819	-11.709	35.953	39.665	39.583	18.522	47.913	19.818	15.252	27.05	36.128	20.942	14.324	-1.1733	9.7146	-1.3118	4.528	-1.1048
9.9092	6.4837	9.5339	7.9599	2.0674	2.7165	8.0227	-6.0429	-6.8075	12.455	29.611	28.174	39.946	48.692	-13.205	56.797	24.56	30.798	-13.671	65.18	26.505	84.397	-14.424	16.613	10.344	21.041	45.733	23.491	32.479	-14.61	42.958	37.815	12.645	-12.249	35.64	43.904	43.627	17.579	48.239	18.901	14.942	30.04	39.028	21.93	16.231	-0.58958	10.091	-0.96537	6.4081	-1.0907
7.5095	5.2738	5.8409	5.5083	0.95501	3.996	2.8302	-5.7842	-5.8774	9.4922	27.493	23.431	44.95	52.216	-13.588	71.843	26.976	36.941	-13.321	74.78	21.593	94.891	-14.772	14.38	10.945	33.196	50.592	20.884	30.625	-15.464	38.99	37.434	19.29	-12.585	39.97	42.433	53.582	24.398	47.67	17.233	15.254	24.564	36.734	20.024	20.959	-0.96676	10.803	-0.78009	5.4316	-0.91232
5.757	3.276	4.1372	4.3955	0.26551	2.4114	1.2943	-5.2883	-5.5077	8.6311	31.972	33.565	48.425	55.176	-12.966	68.494	28.957	37.674	-13.845	75.569	19.585	107.17	-14.476	12.478	10.213	40.078	50.781	23.472	25.607	-14.906	30.504	39.293	25.773	-12.575	36.974	37.77	50.747	27.551	50.355	17.215	15.344	26.877	41.043	21.089	21.627	-0.99379	9.7941	-0.89313	5.0947	-0.84777
5.0975	1.2162	2.9855	4.7189	-0.2827	3.9378	1.5272	-5.5419	-5.901	10.163	29.802	30.648	55.513	58.149	-13.467	75.679	37.204	34.077	-14.095	82.646	22.191	103.86	-14.045	13.997	11.365	39.081	55.565	5.6617	26.539	-15.281	38.213	40.529	11.764	-12.411	38.384	38.43	47.516	24.13	47.685	20.581	14.578	57.154	40.23	20.429	20.377	-1.2329	9.9484	-1.0896	3.5921	-1.3316
4.5265	0.88287	4.037	4.3691	-0.26487	3.1827	-0.54496	-5.0831	-5.7978	10.329	25.284	26.56	58.722	53.433	-14.08	75.571	22.727	31.511	-15.405	75.485	20.976	96.553	-16.01	18.357	10.478	46.307	45.894	34.905	29.012	-16.399	50.854	43.986	11.22	-13.752	40.963	40.536	44.611	3.7178	46.853	40.265	19.243	26.098	46.479	19.963	18.963	-1.4417	9.6676	-1.0818	7.024	-1.2411
4.3207	0.71123	3.9403	4.5109	0.63029	6.2373	0.061676	-5.8825	-5.6455	8.5177	23.15	24.341	52.081	53.569	-14.237	63.473	37.145	35.557	-14.303	73.018	16.644	105.73	-15.805	21.783	11.351	44.739	47.789	34.804	29.722	-16.357	54.27	47.272	30.577	-14.064	38.871	46.285	37.952	25.112	41.012	16.396	21.129	28.228	48.779	14.78	23.177	-1.2657	8.1569	-1.2292	8.4539	-1.2494
3.0671	0.32327	1.9762	3.7082	-0.7284	8.5171	-0.081313	-5.3006	-5.9201	5.123	23.828	24.728	50.321	48.505	-14.37	67.941	35.621	37.472	-15.155	73.529	25.497	96.24	-15.477	7.7029	10.797	41.213	48.535	27.585	38.92	-16.482	57.271	44.85	12.792	-13.568	35.87	42.903	39.704	28.669	38.418	20.91	30.148	44.242	50.744	15.512	21.507	-2.0041	6.3183	-1.3195	11.917	-1.2129
2.8919	0.27644	1.8333	2.9444	-1.9108	5.8672	-1.0653	-5.9696	-6.2734	5.8709	20.001	25.356	54.094	53.56	-14.838	72.038	35.518	40.255	-15.674	72.069	25.387	103.9	-15.988	22.777	11.011	44.32	46.461	33.168	23.943	-16.783	52.729	50.221	13.387	-14.496	37.925	61.197	34.438	28.298	34.988	15.332	25.289	31.989	49.814	14.347	20.827	-1.8649	5.7053	-0.99067	10.264	-0.81734
3.7472	0.20351	1.2363	3.5052	-1.9468	9.8337	-1.026	-5.9568	-6.6369	4.597	27.214	27.966	47.249	52.957	-14.466	68.051	39.433	38.861	-15.208	72.434	24.802	99.723	-15.58	20.426	10.848	39.37	47.896	38.153	30.346	-16.553	65.06	51.328	12.379	-13.882	34.742	47.668	35.423	26.757	32.055	15.916	24.83	29.089	52.656	14.951	23.125	-1.933	4.6943	-1.1079	11.971	-1.1593
3.7257	3.5373	1.2381	2.3244	-0.62856	14.692	-2.5662	-6.5658	-6.9456	10.305	28.014	28.635	50.12	49.814	-14.532	58.808	38.007	36.596	-14.938	65.862	23.026	100.09	-15.495	23.456	10.246	35.587	49.394	42	35.995	-15.943	55.931	53.89	15.056	-13.906	32.077	40.533	31.29	29.492	30.629	20.61	28.048	29.485	51.736	12.666	25.428	-1.7374	4.621	-1.1835	12.519	-1.1818
4.2775	2.0421	0.48744	3.0876	-1.3553	13.236	-2.6984	-6.9752	-7.3976	13.013	23.462	26.558	44.724	48.334	-15.641	58.623	30.274	43.373	-16.384	65.437	21.286	102.81	-16.503	27.846	17.019	35.015	46.8	39.377	34.245	-17.359	54.603	54.608	22.875	-15.395	36.693	49.538	27.958	31.123	24.672	20.749	28.389	32.363	57.201	14.592	20.841	-2.1668	3.9333	-1.2306	10.256	-1.141
3.5284	1.2114	2.8877	3.1863	-0.44853	11.069	-1.5363	-6.8001	-7.6261	16.677	16.021	20.175	44.572	45.544	-14.862	61.711	33.031	40.673	-14.437	64.878	16.389	97.376	-15.437	24.196	16.159	33.622	44.339	39.436	31.105	-16.243	50.302	52.249	29.501	-13.208	36.391	44.264	24.44	29.107	26.483	19.047	26.128	30.406	56.398	12.35	20.475	-2.2251	4.6266	-1.2956	9.027	-0.92088
4.0613	0.60628	8.2523	6.0712	0.80151	10.811	-1.4165	-6.7234	-7.3272	12.148	17.294	25.268	42.695	44.795	-14.884	55.206	32.774	31.732	-15.154	58.136	17.597	69.081	-15.873	25.209	11.32	19.367	41.728	36.284	32.691	-16.796	44.542	49.111	33.209	-14.224	30.629	37.586	24.365	28.549	25.417	17.122	21.718	26.194	51.682	12.969	18.299	-1.153	5.3461	-1.0953	7.2623	-1.1572
6.7316	5.0296	13.603	13.037	4.97	5.2429	-0.20891	-6.1886	-6.9995	20.025	20.018	20.241	45.599	55.423	-14.064	66.938	24.003	38.4	-14.564	71.252	16.894	78.484	-15.056	24.078	7.3159	22.197	48.85	36.27	26.146	-15.659	44.885	48.221	19.102	-13.779	29.701	44.625	23.642	2.958	41.415	36.843	21.679	29.405	51.464	21.559	21.94	-1.3834	7.7873	-1.1273	6.2046	-1.0512
10.832	9.5781	17.928	14.028	7.646	3.4792	0.93085	-6.6849	-7.3251	18.54	16.339	20.662	35.561	60.892	-13.955	47.091	24.365	30.464	-14.617	65.924	16.646	75.221	-14.814	8.1157	9.0739	21.951	47.434	13.882	25.695	-15.27	40.793	41.864	14.171	-13.255	33.077	38.622	37.865	17.581	49.302	17.733	21.058	48.253	48.645	23.577	20.227	-0.49552	9.2308	-1.1806	5.253	-1.1082
11.074	11.331	18.881	17.543	8.1196	1.3825	-1.2398	-6.9583	-8.0045	19.938	13.245	19.205	33.975	51.968	-14.712	57.722	22.68	32.326	-14.687	62.1	16.792	67.428	-15.144	13.594	8.5513	16.554	48.652	29.826	13.98	-15.668	37.883	42.849	19.266	-13.592	29.08	58.011	40.292	18.525	62.946	18.834	22.031	33.441	47.335	30.941	21.736	-0.58185	9.5747	-0.96017	3.7215	-1.1363
14.196	13.872	17.984	15.037	7.6306	1.0867	12.333	-7.2905	-7.9556	12.12	12.407	16.952	37.056	52.42	-14.149	62.364	11.239	31.927	-14.137	67.547	18.804	63.502	-14.379	14.421	5.997	13.081	51.48	25.539	20.584	-14.926	37.48	41.323	23.129	-12.784	29.436	48.238	35.08	14.427	55.744	28.648	17.59	28.173	45.636	27.116	18.407	1.2026	10.834	-1.115	2.8468	-1.0599
14.181	10.931	14.591	12.606	6.2972	3.8246	11.094	-6.3697	-7.4593	7.535	12.355	17.246	30.403	46.971	-12.57	52.7	13.584	33.212	-13.127	64.619	19.253	55.667	-13.393	14.087	4.4869	12.515	47.928	26.921	22.574	-13.766	39.008	39.866	20.488	-12.578	26.002	45.321	32.609	14.324	54.988	31.441	18.637	27.757	39.355	25.558	14.685	0.51254	10.213	-0.90191	2.4918	-1.0597
11.039	6.5369	10.446	9.8233	4.0875	3.9485	6.1169	-6.3532	-6.6984	11.288	8.1626	17.713	30.477	44.291	-11.879	44.574	26.823	31.123	-11.952	57.208	17.267	65.361	-12.946	14.709	5.4105	13.315	42.058	26.137	20.709	-13.183	47.014	41.664	15.702	-11.202	27.376	48.982	39.407	18.442	54.626	17.121	17.309	31.674	40.898	22.953	15.147	-0.36878	9.8761	-0.80646	2.3836	-1.0557
7.6431	3.3379	7.3012	6.907	1.602	1.8085	2.9819	-5.6454	-6.4973	10.02	11.405	18.261	37.781	47.12	-12.773	52.206	27.764	31.592	-13.316	60.816	23.712	70.741	-13.812	15.2	12.534	12.898	45.975	23.74	11.395	-14.03	43.635	38.677	13.372	-11.73	34.915	58.971	44.307	19.584	56.615	17.818	18.909	28.622	40.687	21.762	15.489	-0.4513	9.3606	-0.92736	2.06	-1.0126
5.8341	2.0282	4.4506	5.8926	-0.46685	3.4575	0.34422	-5.6912	-5.7552	7.0868	10.603	16.583	42.346	61.514	-12.904	55.932	27.372	35.448	-13.598	70.219	22.047	74.561	-14.059	17.209	10.882	13.496	50.41	29.564	28.953	-14.297	44.645	40.967	15.642	-12.549	33.566	42.618	35.357	17.14	55.241	22.405	15.51	26.414	44.451	20.003	20.039	-0.62138	10.719	-0.72409	2.3159	-0.92766
4.5164	0.78109	2.3218	3.8254	-0.23148	2.4155	-0.63069	-4.9869	-5.5494	4.3283	11.842	18.881	42.932	60.785	-12.784	53.29	32.028	32.878	-13.589	71.857	21.273	84.107	-13.801	10.559	8.8533	21.544	55.233	27.097	10.113	-14.227	32.751	39.716	13.978	-12.709	32.539	56.318	46.962	19.854	64.186	20.643	19.008	27.573	40.404	22.664	17.207	-1.0414	9.1671	-0.85541	2.0315	-0.87146
5.1926	1.0475	2.9261	4.6294	-1.036	3.1164	-0.73482	-4.8115	-5.1054	5.9864	19.721	22.869	45.916	60.676	-12.845	71.784	35.493	40.326	-13.237	80.449	16.585	85.689	-14.292	14.714	8.3032	16.754	52.472	33.191	22.505	-15.114	33.418	40.319	39.446	-13.484	27.988	42.407	47.048	17.957	58.702	23.792	15.574	25.296	42.034	33.278	23.058	3.5921	9.4528	-0.96742	2.0565	-0.91572
4.0809	-0.70607	3.84	6.4849	0.92146	1.9852	-0.51243	-5.2449	-5.7737	5.2094	26.858	27.839	52.626	69.292	-14.316	75.43	33.677	47.122	-15.026	83.049	20.721	88.553	-15.884	20.022	10.278	15.884	54.035	29.994	24.752	-16.664	47.864	45.278	25.499	-14.436	36.248	47.482	42.332	1.9249	55.549	34.302	20.278	28.199	48.579	30.297	26.987	4.5436	8.2149	-1.201	4.0594	-1.2022
3.0559	-0.66138	3.2748	4.1688	1.0253	6.2065	-1.6619	-5.7232	-5.9876	5.8011	21.515	23.816	50.559	65.402	-15.204	66.661	34.345	43.779	-14.885	78.222	21.794	96.806	-16.84	20.373	15.44	27.268	58.826	31.666	24.398	-17.081	58.387	49.107	23.569	-15.356	36.621	53.205	38.454	19.357	52.026	25.774	24.308	35.065	47.782	25.214	20.585	2.4531	6.2033	-0.974	5.3233	-0.95156
3.0954	-0.66872	2.222	4.1722	-0.52027	8.6779	-1.2976	-5.4855	-6.0523	7.2393	26.081	26.524	55.064	67.12	-14.984	65.123	33.592	41.9	-15.963	85.49	18.774	98.111	-16.143	26.232	15.38	30.635	61.981	28.151	21.477	-16.865	56.737	50.56	21.136	-14.973	37.835	59.708	37.92	20.173	44.626	24.178	28.274	37.04	49.998	18.225	23.034	1.5756	5.4952	-1.0059	6.3934	-1.1165
2.0686	-1.7698	0.89164	2.9327	-0.98372	7.0431	-1.0879	-5.4539	-6.2175	4.1362	16.508	18.212	52.345	67.293	-15.433	67.808	31.148	36.673	-15.095	79.834	18.73	93.702	-16.451	28.567	16.327	28.989	61.33	32.669	28.781	-17.153	61.937	50.276	17.7	-15.266	38.478	55.563	34.476	19.665	39.797	25.963	25.804	32.638	50.101	14.944	21.648	-0.23981	4.2255	-1.3676	7.7932	-1.0708
1.9425	-1.0403	1.5924	3.328	-1.8649	16.837	-0.29067	-6.1659	-6.3652	10.128	32.947	30.15	52.246	62.04	-15.234	65.809	29.426	37.666	-16.542	76.033	19.664	97.984	-16.657	26.865	17.128	28.378	54.889	34.953	29.676	-16.985	64.678	52.111	17.069	-15.851	38.305	57.913	30.969	16.635	36.843	25.097	28.96	40.159	56.27	14.36	21.566	-0.73928	2.5949	-1.0298	9.5274	-1.0893
2.6082	-1.1983	1.0422	2.5986	-0.87997	15.446	-1.2886	-5.8779	-6.6344	6.2841	30.019	28.446	42.15	44.854	-15.581	54.602	27.429	37.134	-16.356	62.159	19.002	76.859	-17.237	31.051	20.149	12.13	42.578	38.233	36.413	-18.018	54.893	51.988	14.032	-15.764	37.574	48.162	27.703	2.8956	31.245	29.561	27.826	32.694	55.78	12.714	31.564	-1.1001	2.9565	-1.0109	11.449	-0.63247
2.6916	-1.2541	0.99197	3.4239	-1.859	17.238	-1.5415	-6.5174	-7.3879	9.6417	23.951	24.188	37.846	46.776	-15.714	43.722	29.811	32.222	-16.342	59.235	17.676	82.897	-16.788	29.427	19.712	9.5623	42.51	34.18	35.376	-17.452	54.329	54.688	30.5	-15.82	33.829	50.605	27.039	22.449	31.067	20.979	29.144	34.447	54.396	12.965	30.735	-1.4583	1.9753	-1.1497	10.142	-0.98431
3.0583	-0.34262	2.4882	3.8251	-0.32401	10.656	-1.9375	-7.0329	-7.6799	21.549	21.42	22.767	50.287	54.559	-15.451	57.305	27.091	31.752	-16.505	72.75	16.353	89.182	-16.711	21.903	23.366	22.347	53.987	33.97	20.701	-16.952	45.884	52.699	18.506	-14.943	36.065	65.577	20.809	19.29	31.084	26.941	30.598	44.172	55.437	15.484	23.296	-1.5735	3.7421	-0.86703	8.8948	-1.1736
5.1566	3.4594	6.6789	6.1957	1.5002	8.1504	-0.098187	-7.685	-7.991	22.345	13.806	16.666	53.854	59.033	-14.955	64.939	26.168	28.601	-14.723	76.686	15.428	84.272	-16.049	22.458	20.865	20.139	58.796	29.996	24.943	-16.133	42.748	50.096	13.455	-14.15	32.381	50.371	18.372	15.704	33.982	29.032	28.155	36.089	50.738	14.589	20.371	-1.7175	5.5862	-0.92738	5.9959	-1.0205
8.8526	8.4041	13.159	9.4984	2.7083	7.9607	3.6511	-7.881	-8.5353	16.001	15.505	19.149	47.877	59.963	-15.355	63.852	15.834	29.811	-15.691	76.41	13.571	63.364	-15.984	26.254	15.935	7.0741	55.913	35.907	29.682	-16.239	41.878	50.096	18.966	-14.811	27.287	46.792	16.4	-0.19772	42.682	41.015	26.147	32.3	50.733	18.432	19.607	-1.7108	7.4779	-1.1511	5.4666	-1.0035
12.136	10.261	18.157	15.078	7.0952	6.6986	4.7874	-7.8495	-8.7256	21.027	11.187	17.425	43.124	52.794	-13.636	56.07	22.9	33.4	-14.416	62.947	12.753	66.766	-15.07	22.572	12.044	11.45	46.557	34.926	26.184	-15.195	43.748	48.019	25.878	-13.94	25.617	49.215	22.899	11.743	57.424	17.649	24.076	38.924	50.917	22.168	19.139	-0.15699	7.685	-0.93423	5.2626	-1.038
14.347	12.082	17.088	14.688	7.3962	4.4215	3.6673	-6.76	-8.3839	18.218	13.272	15.804	40.208	51.425	-14.947	57.059	20.862	29.088	-15.19	68.38	13.394	46.768	-15.494	20.433	8.0627	10.81	48.788	30.81	21.921	-15.961	40.268	46.767	21.148	-13.931	23.634	51.502	22.324	13.124	61.875	17.645	24.529	30.954	45.442	33.123	17.346	3.9037	8.895	-0.88498	4.2786	-0.95744
15.45	12.223	19.035	15.085	7.7145	3.757	12.443	-6.7019	-7.8245	13.888	18.934	22.328	41.918	37.575	-14.249	88.321	16.721	31.118	-14.492	76.396	12.696	56.895	-15.363	13.803	8.3815	10.901	57.149	21.692	19.697	-15.582	41.53	39.095	21.628	-12.406	30.489	48.405	28.018	3.4858	58.155	28.144	20.961	29.367	37.542	22.684	14.474	2.5552	8.1532	-1.1116	3.7844	-1.0796
14.363	11.388	15.89	12.999	6.138	3.6875	8.5834	-6.2878	-6.7304	10.312	17.686	21.052	47.484	72.004	-12.514	51.227	20.547	28.803	-12.83	67.312	15.142	59.967	-13.133	12.876	5.4286	20.597	56.87	19.597	20.473	-13.429	40.093	40.291	21.404	-12.471	28.234	51.06	28.588	7.8155	50.694	24.227	18.253	32.886	38.209	25.628	10.841	1.7803	9.6721	-0.90617	2.2484	-0.73357
9.3431	5.4917	10.108	9.3799	2.8111	2.1986	5.4578	-5.3904	-6.0044	7.6839	15.506	20.685	52.419	64.915	-12.373	59.253	23.694	31.418	-13.188	73.269	15.882	63.817	-13.266	16.467	9.3227	10.875	60.116	20.867	25.661	-14.035	44.922	39.565	18.114	-12.635	27.16	50.891	27.62	8.3434	52.069	24.394	17.598	32.057	39.208	24.064	19.053	0.7438	8.4664	-0.87912	2.1735	-1.0726
7.4799	2.7594	7.5436	5.8566	2.1358	4.5004	2.3011	-5.7907	-6.0693	11.663	18.705	23.531	53.995	61.175	-13.358	60.448	23.864	30.222	-13.816	73.153	20.457	69.273	-14.433	9.992	10.503	11.491	54.854	19.59	25.058	-14.968	45.223	40.418	15.576	-13.577	29.457	69.738	29.176	13.568	49.44	24.489	21.033	39.867	43.121	20.196	18.708	-0.04275	8.0568	-1.0906	2.6054	-0.84539
5.8429	2.3673	5.4162	5.2162	-0.31034	3.3135	0.1451	-5.0322	-5.689	8.3455	27.508	28.959	52.238	75.933	-12.644	53.03	25.406	29.871	-13.276	69.048	16.573	77.334	-14.015	20.453	8.5654	14.813	63.583	37.25	24.353	-14.423	43.661	42.126	19.429	-13.477	32.347	53.299	32.713	8.3371	56.288	29.957	14.183	18.056	41.98	21.405	19.953	-0.23112	11.892	-0.97796	2.5773	-0.95945
4.47	1.7562	3.7492	2.8841	-0.36541	3.46	-0.33424	-5.3354	-5.4981	8.553	37.634	34.567	56.9	81.894	-12.699	51.908	25.714	29.369	-13.704	78.315	16.343	91.322	-13.871	15.299	8.8127	21.485	70.933	32.798	14.425	-14.99	30.632	40.885	20.424	-13.809	31.248	48.102	34.138	4.6633	56.378	29.882	10.545	21.318	41.717	19.617	19.372	-0.087928	12.708	-1.1048	2.5126	-1.1658
4.8872	3.1039	8.8603	6.7326	1.6473	3.2159	-0.33226	-5.3282	-5.8263	7.9002	31.387	32.877	51.591	65.868	-13.43	49.884	26.182	34.615	-13.822	83.331	19.351	97.888	-14.623	15.41	9.4405	22.171	70.166	32.879	14.25	-15.227	28.61	44.528	25.451	-13.94	31.826	56.846	30.314	6.3728	56.891	31.853	12.131	23.368	39.64	28.08	18.049	2.7479	12.071	-0.90703	2.4468	-0.90889
5.2945	2.6264	5.1446	7.3105	0.76693	5.3849	0.19658	-5.0757	-6.0361	8.6671	29.771	35.179	57.482	75.841	-14.706	63.815	32.756	45.082	-14.692	80.095	21.221	93.828	-15.313	14.671	9.3798	23.502	64.439	19.521	23.561	-16.278	38.46	37.307	29.16	-14.86	31.159	51.173	28.584	10.878	59.37	24.053	19.143	32.774	38.083	36.393	16.93	7.2176	8.2349	-1.2289	3.3156	-1.0692
4.1206	1.7967	4.0568	3.9399	-0.5079	6.2876	-1.0692	-5.1807	-6.5256	6.3883	25.633	32.022	59.371	81.119	-15.172	59.917	35.357	43.007	-16.004	83.472	19.819	87.955	-17.164	22.109	16.894	14.082	66.238	22.203	31.026	-16.971	51.709	42.711	26.286	-15.779	34.622	49.108	24.747	14.363	43.654	28.602	21.73	39.007	41.335	28.013	18.013	5.5491	6.0876	-1.3006	7.5644	-1.3288
4.7321	1.9631	3.1332	4.1227	-0.06755	7.8376	-0.64642	-5.0113	-6.6257	4.0245	33.67	32.932	56.414	81.085	-16.016	63.235	30.666	44.052	-16.787	81.462	13.094	99.329	-17.859	31.478	26.501	31.063	65.205	24.849	33.053	-18.28	58.41	47.694	26.919	-16.75	36.779	57.816	33.251	9.956	40.794	33.776	29.063	41.943	47.923	29.997	19.95	3.6887	5.3436	-1.1396	6.7312	-0.78932
3.43	0.41069	1.3137	4.5898	-1.2035	13.991	-0.46863	-6.0219	-6.3718	3.9486	31.479	31.581	60.95	59.976	-15.415	59.78	28.828	36.118	-16.562	76.604	18.229	105.85	-16.994	29.76	31.574	34.662	53.695	25.371	30.433	-17.203	46.618	50.608	16.453	-14.882	41.467	58.177	30.306	13.171	35.642	26.891	30.873	40.276	49.015	16.164	19.673	0.82367	4.6091	-1.0837	11.297	-0.93166
3.2015	-0.23784	1.4221	3.5198	-1.1743	12.984	-2.0034	-5.4995	-5.9564	6.2177	27.685	31.416	47.108	58.648	-14.919	37.644	24.543	35.001	-15.593	62.363	17.761	110.54	-16.114	4.1193	26.912	37.271	48.042	18.181	38.069	-17.105	57.541	48.293	19.733	-15.505	44.52	51.632	39.163	13.045	26.878	25.431	35.969	53.981	53.726	16.401	22.906	0.099791	2.8915	-1.228	9.0812	-0.90854
3.1687	-0.73884	1.1596	2.4636	-1.1275	11.78	-1.382	-4.8946	-6.0364	8.6757	23.785	25.475	51.848	61.692	-15.23	55.218	24.461	35.979	-15.966	68.085	17.832	108.21	-16.689	25.411	25.492	33.987	47.994	25.99	25.688	-17.067	57.261	51.333	21.045	-14.869	41.351	59.521	32.42	11.795	29.551	29.956	29.565	43.678	52.171	14.214	21.784	-0.0041083	2.8644	-0.97753	11.542	-1.1334
3.6134	2.4382	1.5599	2.4844	-0.77356	16.609	-1.2792	-7.119	-6.9738	13.591	16.432	19.912	50.915	61.921	-15.25	46.82	24.894	37.165	-14.414	66.789	12.834	101.49	-16.266	25.895	26.23	30.463	45.41	28.621	32.58	-17.029	49.095	52.072	38.059	-15.835	40.286	54.051	26.344	13.61	26.259	28.921	27.643	41.428	51.744	11.289	20.876	-0.81169	2.0824	-1.0734	11.823	-1.1647
3.8363	1.8636	2.3275	2.7726	-0.138	14.291	-2.1739	-6.2276	-6.5483	14.152	20.001	21.664	40.003	44.414	-14.174	39.249	20.763	30.727	-14.904	54.397	15.354	96.769	-14.91	10.003	29.836	27.059	46.062	8.8009	34.045	-15.227	51.856	46.558	18.163	-13.573	38.517	46.74	25.285	14.434	24.458	27.648	29.493	66.047	46.652	13.12	21.381	-1.1778	0.7351	-1.3181	10.272	-0.86802
6.2178	4.2447	6.1466	6.5436	2.2582	10.531	-0.92655	-5.8531	-6.3468	17.805	20.637	22.617	38.988	64.352	-14.144	51.588	16.822	29.609	-14.345	68.809	12.953	91.513	-14.349	26.676	25.413	26.76	53.428	11.897	29.976	-14.871	43.916	55.366	17.742	-13.397	37.1	42.991	23.284	10.505	25.103	24.671	23.147	51.853	41.454	11.85	22.562	-1.4347	3.893	-1.1476	8.4723	-1.1956
8.0754	8.0325	13.083	10.817	5.3364	9.4405	-1.0357	-6.6154	-7.0172	23.174	15.648	18.342	37.42	55.814	-14.35	62.262	16.025	23.702	-14.259	66.083	10.763	88.26	-14.883	20.337	18.527	28.452	41.457	26.806	18.351	-15.53	46.715	43.476	14.287	-13.579	33.882	48.721	24.461	12.719	46.305	23.373	22.842	34.588	42.023	23.155	19.71	-0.32512	7.695	-0.99509	8.0416	-0.90056
12.698	9.41	9.148	16.209	7.7035	3.8201	2.8455	-6.8891	-7.9692	22.536	15.032	18.474	33.752	65.165	-14.173	63.632	14.312	25.246	-14.181	75.75	11.498	76.366	-14.381	15.997	12.902	15.516	53.028	23.427	22.088	-15.037	34.897	38.916	16.433	-13.533	25.133	41.364	24.993	11.854	55.865	24.167	21.652	26.852	33.495	27.922	18.166	0.83019	8.8798	-1.1337	6.3896	-0.87971
14.038	10.76	19.963	16.904	9.0439	2.3353	10.22	-7.2532	-7.9734	17.564	14.039	17.995	32.189	56.484	-13.049	63.988	5.8131	23.489	-12.614	70.919	9.3428	71.962	-14.055	16.172	13.508	16.939	52.201	23.008	22.36	-13.85	34.996	40.196	23.4	-11.995	28.036	48.613	29.725	4.9403	57.921	33.637	19.146	29.646	37.626	30.357	15.629	3.8035	9.9562	-1.2101	5.0524	-0.99057
14.904	11.244	19.417	16.155	6.6492	2.7643	13.822	-6.8023	-6.387	10.308	30.783	26.877	35.793	62.608	-12.187	65.366	15.459	21.07	-12.567	75.904	13.704	66.626	-12.678	16.651	12.159	18.355	52.145	19.998	15.209	-12.957	39.206	37.074	16.56	-11.463	30.119	47.241	31.58	16.274	66.76	20.977	16.774	26.455	33.895	31.688	13.268	3.0219	9.8441	-1.0258	4.8131	-1.234
13.053	7.3839	14.759	13.251	5.3514	1.5057	5.5156	-5.3324	-5.887	9.209	23.693	18.636	34.211	62.326	-11.653	66.215	13.935	24.27	-11.345	75.898	9.4518	68.334	-12.475	15.254	11.675	19.121	49.511	18.357	22.506	-12.96	33.252	36.623	19.011	-11.375	31.626	49.64	28.607	15.142	52.252	25.229	15.586	27.845	35.134	21.012	13.699	3.1868	10.305	-0.97947	2.993	-1.2386
10.078	6.2204	9.8945	9.5351	3.8076	2.5564	3.5007	-5.4152	-5.6898	9.5209	24.463	27.752	38.419	61.253	-12.554	68.477	16.979	23.692	-13.358	77.28	24.541	79.124	-13.934	9.9825	13.041	19.463	52.635	19.639	19.429	-14.175	44.181	36.982	15.535	-12.011	36.144	66.236	42.382	12.185	56.591	25.252	19.728	33.141	33.596	24.238	15.391	0.82699	7.6577	-0.98718	2.793	-0.8658
6.9166	3.4706	6.302	6.4193	1.0156	1.7612	0.48976	-4.4485	-5.1689	6.9627	33.764	31.407	37.007	65.431	-13.118	69.398	21.662	28.52	-13.917	79.936	30.094	87.24	-14.415	9.5705	14.544	20.647	53.681	16.237	35.211	-14.737	42.522	36.15	14.076	-13.091	34.683	65.065	43.545	17.41	53.592	24.757	19.33	36.235	36.604	22.751	18.875	0.47002	7.6642	-0.99313	2.5741	-1.1204
4.7727	1.5539	4.2223	4.4365	-0.10727	2.608	-0.40443	-4.9922	-5.5883	4.6974	32.098	32.677	46.765	71.258	-13.09	68.539	27.69	27.931	-13.888	82.504	30.167	73.15	-14.815	16.069	15.756	13.737	58.668	24.887	38.911	-15.676	40.817	37.881	15.86	-13.299	36.695	44.419	50.949	17.625	52.468	25.83	16.293	27.725	43.311	19.113	30.396	-0.18347	10.727	-1.106	2.6133	-1.081
4.5963	-0.21175	3.2205	3.2875	-1.1803	2.2426	-1.0536	-4.8	-5.1949	4.502	32.743	32.12	53.657	68.491	-12.206	73.204	25.895	25.333	-13.01	90.402	25.697	97.64	-13.493	12.367	12.999	29.29	60.791	19.991	16.302	-13.71	34.027	38.349	14.792	-11.197	33.808	51.181	41.687	19.979	52.785	26.795	15.409	27.598	36.795	22.671	17	-0.5831	9.6433	-0.54692	3.176	-0.85553
3.98	2.3155	5.1606	6.4306	0.23621	3.8517	0.041742	-4.4237	-5.585	4.9281	29.357	30.533	51.392	68.88	-12.24	73.284	25.235	32.437	-13.019	88.916	23.616	100.78	-13.769	8.0977	11.09	24.208	53.674	8.1235	26.262	-14.67	31.136	34.986	24.502	-13.076	30.273	41.062	38.685	0.80049	55.915	35.156	15.121	45.479	37.166	33.238	15.088	4.7509	10.503	-0.97528	2.3203	-0.78613
4.3081	2.0837	6.3195	4.8879	0.95048	3.1811	0.15786	-5.3335	-5.77	6.7071	38.455	32.916	60.052	98.843	-12.249	54.747	36.845	42.374	-13.239	78.639	23.944	105.35	-13.57	13.846	12.605	35.044	66.066	4.0268	28.224	-14.429	44.685	37.829	27.257	-13.398	30.217	35.976	33.229	19.811	45.955	19.97	12.574	48.393	31.742	42.488	17.619	10.013	8.2326	-1.1291	3.3515	-0.96211
4.9914	1.7905	3.8635	5.0586	0.14983	6.5756	-0.50667	-5.5299	-5.5465	6.2562	33.258	31.243	52.379	64.329	-12.959	70.008	32.876	42.848	-13.715	87.606	12.984	101.94	-14.507	18.56	10.844	31.538	55.587	19.114	31.071	-15.085	49.754	41.396	26.579	-13.184	34.759	49.701	36.215	14.889	50.746	20.353	16.171	31.168	36.932	28.876	17.253	9.6857	5.903	-1.1249	4.1183	-0.89093
3.5507	-0.079039	2.7602	3.5874	1.7637	8.2857	0.18616	-5.9087	-6.255	7.0643	32.854	29.741	46.422	63.941	-13.961	71.631	28.388	39.448	-14.728	81.572	19.054	102.51	-15.047	19.235	14.775	32.054	52.636	27.246	22.408	-15.975	66.424	44.381	21.839	-13.88	36.167	58.865	29.571	14.472	48.441	20.859	24.933	34.377	39.992	32.988	21.273	5.0209	5.4252	-0.88061	7.429	-1.127
2.8109	-0.51667	1.327	1.9209	0.91262	8.2395	-0.47407	-5.9312	-6.4088	4.0337	25.596	27.003	40.594	62.695	-13.867	63.485	29.566	37.532	-14.321	76.509	21.003	98.929	-15.093	8.1904	15.461	33.875	49.199	22.961	43.047	-16.278	55.814	44.314	24.916	-14.663	37.681	66.752	25.023	15.689	41.256	18.787	27.758	40.117	49.259	22.407	21.227	4.0882	3.8826	-1.1801	8.5617	-1.0821
3.4071	-0.4622	1.9996	2.7771	-0.017099	10.904	-0.82224	-6.2061	-6.7271	3.5942	23.499	24.784	55.814	71.724	-14.567	62.35	27.255	41.423	-15.621	83.399	15.897	101.73	-15.882	5.818	20.861	36.571	58.621	17.498	37.386	-16.916	53.299	44.536	20.27	-14.826	39.298	42.432	33.629	20.407	31.323	23.446	27.301	46.057	44.893	16.8	18.251	2.1798	3.4765	-1.3328	8.5701	-1.1587
3.2689	-0.20203	0.85532	2.8097	-1.0632	11.096	-1.018	-5.2206	-6.5625	5.241	23.655	22.699	47.478	58.691	-14.601	70.568	23.345	35.214	-15.463	75.168	17.371	95.419	-15.597	6.8649	24.584	32.719	48.92	23.678	36.252	-16.204	57.208	46.522	15.625	-14.565	39.841	52.014	31.98	14.042	29.122	18.987	30.602	44.773	50.544	16.859	22.38	1.0479	2.4529	-1.0697	11.125	-1.3294
3.5051	-0.13574	1.0784	2.8066	0.46315	13.17	-1.4832	-6.821	-6.8555	2.5993	20.452	18.633	35.224	45.022	-14.793	58.724	16.592	36.366	-15.469	60.052	19.074	65.233	-16.061	29.092	20.033	15.984	32.372	34.63	34.371	-16.384	57.361	52.174	19.16	-14.998	35.953	45.349	26.178	0.93512	26.215	36.68	26.095	29.961	50.391	15.838	18.486	-0.92796	1.8892	-0.9843	11.034	-0.77606
2.9919	-0.42447	1.8874	3.1083	0.98959	10.826	-1.7711	-6.931	-8.0862	19.42	17.95	20.496	30.49	41.668	-15.28	43.827	24.23	36.041	-16.064	53.033	14.83	89.438	-16.288	27.66	28.728	28.038	37.145	30.133	29.661	-16.53	45.306	52.171	16.386	-14.775	38.13	51.028	26.141	18.837	27.012	19.685	25.616	37.109	51.194	14.154	21.71	-1.1512	3.4292	-0.91502	8.736	-1.3475
4.2719	0.054968	4.511	1.9893	2.2014	9.7655	-1.9783	-7.8696	-8.2427	27.935	22.55	28.462	5.3388	42.169	-15.97	16.656	6.6845	21.901	-16.215	27.07	3.9212	95.492	-15.682	27.403	39.901	38.548	43.398	51.756	-6.3416	-15.83	32.335	52.754	20.653	-15.034	44.698	14.938	39.951	0.10506	22.668	26.682	20.056	19.481	47.509	12.827	13.802	0.061667	5.6001	17.415	1.0748	18.131
6.9523	8.1685	9.5484	3.9009	5.4877	3.6827	-0.40833	-8.8709	-9.9353	27.977	15.773	24.569	28.001	20.167	-18.623	50.557	16.995	22.284	-19.222	45.945	12.387	83.242	-18.559	46.053	37.833	28.689	26.654	41.356	36.885	-18.538	39.331	51.017	10.014	-13.06	39.783	43.29	30.958	31.149	36.5	12.801	29.364	31.158	50.83	29.344	13.445	0.4579	9.1221	-1.447	7.2844	-1.3071
10.647	9.6509	20.142	13.71	10.32	3.5105	-0.61796	-8.0215	-8.3892	23.52	12.52	21.522	27.114	28.522	-17.451	46.881	17.196	27.102	-18.272	47.686	11.332	80.22	-18.133	38.992	27.426	21.515	28.497	35.35	28.822	-18.183	37.754	45.835	23.285	-14.062	38.882	40.465	32.636	24.908	40.113	12.181	23.154	24.328	43.052	45.768	14.987	8.6491	9.6681	-0.91807	5.3817	-1.1478
13.477	11.286	20.892	15.263	13.717	2.0776	12.617	-7.407	-8.2748	17.172	14.529	20.31	30.151	31.745	-16.084	54.586	19.387	29.725	-16.755	44.753	13.61	68.66	-16.201	34.641	18.962	16.744	26.511	35.632	27.361	-16.811	33.405	44.292	23.129	-13.359	35.972	37.039	26.415	22.661	44.081	11.893	19.79	20.534	42.521	40.212	13.843	8.9388	10.839	-1.2281	3.8347	-1.1175
13.399	11.241	20.103	12.732	8.3648	1.4563	16.348	-6.474	-7.4505	9.3906	14.661	20.305	34.871	34.396	-14.594	65.253	13.487	22.828	-15.238	61.164	16.935	65.358	-15.103	28.611	14.723	19.737	36.113	28.11	22.587	-15.439	33.565	41.319	17.034	-11.37	36.058	41.223	35.956	30.242	48.452	12.734	14.324	24.48	36.944	34.366	14.485	6.4693	11.559	-0.94324	2.9607	-1.2787
12.032	9.3176	16.289	10.675	7.4791	0.64094	11.264	-6.342	-6.4807	8.5258	14.464	20.301	35.639	36.969	-13.227	85.385	16.966	22.453	-13.873	72.505	18.063	68.431	-13.119	23.405	12.481	17.692	41.468	30.565	16.844	-13.967	33.775	39.125	16.281	-8.6602	37.498	49.697	38.79	26.717	51.112	12.283	16.133	21.301	32.535	32.63	10.63	4.1964	10.145	-0.88649	2.9139	-1.0033
9.8149	7.2552	11.783	7.4308	2.7994	0.35063	4.3965	-6.0628	-6.1092	10.427	12.955	21.699	41.314	38.036	-13.771	83.752	17.19	25.106	-14.554	75.719	18.831	73.607	-14.496	25.48	11.186	19.204	43.54	26.477	41.936	-14.914	37.705	40.696	17.942	-10.222	34.041	39.301	42.268	25.351	46.527	15.335	17.325	21.272	36.251	22.756	12.777	3.8406	11.682	-1.0215	2.3884	-0.95349
7.7167	4.6973	8.893	5.7048	2.2864	1.7754	2.3712	-5.2634	-5.8381	14.604	19.003	24.257	36.268	35.434	-13.997	81.233	22.781	25.964	-14.979	69.397	24.855	77.569	-15.048	24.366	15.523	20.884	41.078	23.305	41.621	-14.979	37.327	37.522	13.832	-10.671	38.144	42.741	46.978	29.67	42.17	11.66	11.985	24.348	35.852	18.925	14.391	2.1572	11.332	-0.84019	2.3789	-0.96065
5.8116	1.9433	5.6824	4.2278	0.98834	1.9082	-0.16322	-4.4517	-5.074	12.736	32.567	29.458	46.131	48.941	-13.991	88.703	23.94	31.493	-14.937	79.992	31.536	84.651	-15.288	11.635	15.771	27.512	49.085	22.774	53.662	-15.221	41.549	38.846	11.721	-11.484	40.235	35.835	56.651	24.826	46.856	15.646	18.056	31.207	42.562	26.305	16.837	0.59612	8.2282	-1.0277	1.9907	-1.0426
3.7955	0.90472	2.6876	2.6181	-1.0936	2.3616	-1.511	-4.9128	-5.7943	12.748	35.12	31.086	40.656	45.698	-14.113	103.24	30.123	24.568	-15.542	85.006	37.235	86.746	-15.635	24.178	16.7	39.426	54.216	26.506	51.64	-15.877	35.983	40.882	7.2701	-11.852	38.789	28.735	60.747	28.364	50.967	15.648	12.302	19.439	40.107	27.409	14.709	-0.21456	11.196	-0.88374	2.7744	-1.045
3.5351	0.38769	1.5469	2.1437	-0.41891	1.7397	-0.35004	-4.7382	-5.5216	10.819	32.33	30.947	46.825	46.903	-13.489	88.526	28.995	24.761	-14.307	86.714	34.447	103	-14.765	19.052	13.546	34.024	52.549	25.536	36.045	-15.043	34.768	40.649	10.312	-11.184	41.506	40.365	53.988	30.183	51.093	16.259	12.76	19.547	38.619	28.728	16.212	-0.90998	10.859	-0.78857	2.1039	-0.91081
2.946	-0.64664	1.579	3.0483	-1.514	4.3933	-0.040894	-4.4797	-5.4724	10.86	37.021	30.233	44.976	43.891	-13.102	92.608	29.5	28.408	-14.123	83.919	33.292	105.26	-14.27	18.727	15.624	31.893	48.032	33.073	46.638	-14.901	39.089	38.823	12.106	-9.7019	37.793	35.935	50.66	25.429	50.944	15.97	11.058	21.134	38.271	27.921	23.097	-0.11768	10.767	-0.93137	4.021	-1.0445
2.3464	-1.3345	1.5392	1.8222	-1.6518	4.751	-1.4675	-5.5347	-5.5625	9.763	33.434	30.677	47.99	50.623	-12.628	95.304	27.665	25.057	-13.645	85.315	29.226	103.13	-13.966	13.099	14.776	41.291	48.566	34.688	34.751	-14.7	41.618	38.032	12.669	-10.263	39.954	36.955	44.258	30.963	53.504	14.516	10.823	19.981	35.831	30.96	18.513	0.81843	9.9193	-0.9145	4.5014	-0.98001
2.1172	-1.2456	0.8056	1.813	-1.5345	3.3805	-1.443	-5.4027	-5.4125	6.5743	35.058	33.224	46.745	49.681	-12.895	92.197	35.423	31.619	-13.605	79.109	26.729	105.67	-13.714	17.589	17.43	21.022	44.702	30.584	34.956	-14.697	33.378	37.435	11.418	-10.66	37.928	28.648	37.822	35.71	47.873	11.03	11.762	17.43	35.381	32.373	27.085	1.3875	11.249	-0.75494	4.6321	-0.80959
2.6562	-1.306	0.3286	0.77964	-2.412	3.5687	-1.1522	-5.245	-5.7822	7.3376	42.455	35.288	46.078	51.379	-12.315	88.112	29.393	27.255	-13.476	81.141	26.681	111.72	-13.744	16.002	14.017	44.992	48.141	30.604	15.602	-14.403	29.466	34.741	16.126	-11.191	34.473	44.725	35.995	28.757	59.622	17.423	13.106	20.663	34.884	32.242	16.25	0.52501	9.6227	-0.96439	4.1552	-0.74054
3.1466	-0.58097	0.40449	1.0501	-1.5456	4.2128	-1.2923	-4.6838	-5.379	10.831	40.033	34.301	51.832	52.236	-12.554	95.388	27.986	30.726	-13.512	85.946	18.727	111.83	-14.121	14.95	11.424	45.003	50.547	32.63	25.371	-14.606	28.507	36.031	33.497	-10.846	35.496	33.264	37.858	28.102	52.369	14.462	12.599	21.802	36.918	36.925	17.263	4.9351	11.782	-1.1346	4.2509	-1.0315
3.1773	-1.0432	0.094066	1.2307	-2.2101	3.9516	-1.2326	-5.5781	-5.5649	10.74	40.525	36.116	56.676	54.088	-12.309	86.639	31.569	32.185	-13.185	84.318	16.597	108.56	-13.294	17.477	10.18	45.046	55.2	28.323	21.515	-14.23	21.406	34.016	31.903	-10.488	29.368	34.246	32.851	29.971	48.878	16.171	11.625	20.014	33.994	34.678	15.034	5.7129	10.422	-0.9667	7.0899	-0.96254
1.6741	-1.6847	0.22365	0.60479	-2.2572	3.7366	-0.7089	-5.5279	-5.6541	9.0617	39.214	34.736	47.95	48.037	-11.752	81.748	34.931	34.391	-12.908	71.988	23.58	105.51	-12.998	12.346	9.8253	42.02	44.726	20.659	22.294	-13.818	24.62	32.374	26.066	-9.4518	29.917	33.127	26.669	27.586	46.632	15.211	10.837	22.364	31.582	40.197	16.788	7.0716	10.078	-0.6959	5.1848	-0.88207
2.5065	-1.6314	1.0011	0.27049	-2.0196	3.5437	-1.3863	-5.8251	-5.4547	5.9113	32.474	31.827	45.66	50.612	-11.625	81.008	32.323	37.417	-12.534	76.777	18.547	99.312	-12.858	12.864	8.0187	40.325	36.802	25.147	22.63	-13.609	22.988	32.57	38.638	-10.735	28.297	33.147	31.27	28.164	44.659	10.45	10.358	18.315	30.289	34.489	11.347	6.1425	10.316	-0.99101	5.9692	-0.99931
1.3662	-1.2678	5.3361	4.0198	-0.51338	2.1979	-0.80959	-4.7022	-4.948	5.972	32.444	31.156	48.517	43.72	-11.442	77.278	33.52	34.161	-11.992	79.487	18.669	93.213	-11.864	4.976	7.5963	36.129	45.223	21.288	23.826	-12.904	21.843	33.84	29.22	-9.4472	25.598	31.457	27.459	30.766	43.137	12.807	15.647	21.854	29.857	39.125	14.736	8.5322	8.1523	-0.74405	3.3062	-0.88098
1.3074	-1.2248	4.6221	4.1156	-0.38229	4.8677	-0.50116	-4.5253	-4.9826	6.8119	28.072	29.597	49.216	51.06	-11.262	90.986	33.284	31.735	-12.104	82.377	15.816	83.502	-12.212	12.494	7.1461	29.96	44.837	37.391	9.5671	-12.979	18.029	34.168	27.942	-8.9866	23.792	33.809	22.998	27.068	50.596	11.666	12.601	20.399	33.985	39.812	13.285	9.2071	9.3756	-0.94855	3.7327	-0.84056
2.0197	-2.2979	3.5497	1.6724	-1.1426	5.0107	-1.3605	-4.9273	-5.6184	10.261	26.696	25.436	49.342	49.15	-12.662	98.946	23.403	32.019	-13.578	83.929	19.663	80.471	-13.698	13.924	12.517	36.646	34.934	30.48	21.963	-13.957	14.802	33.674	21.657	-9.9866	27.001	28.549	35.908	8.7976	47.592	29.629	15.033	14.864	34.649	38.646	12.595	6.2756	11.315	-1.1287	3.3085	-1.1146
1.652	-1.5098	1.6494	1.257	-1.7059	3.5903	-0.76219	-5.3627	-5.1249	7.849	25.879	26.682	45.595	51.347	-12.003	86.619	28.158	24.99	-12.572	83.167	12.085	96.977	-12.327	12.26	10.175	40.249	45.93	26.116	17.664	-13.486	16.154	30.504	30.659	-10.022	29.946	26.554	36.401	23.787	45.631	12.612	11.221	17.06	30.05	36.609	14.633	6.7216	10.469	-1.0832	3.0633	-0.99924
1.5275	-1.7843	0.42993	1.1193	-2.1423	2.6189	-1.2036	-4.5988	-5.4401	6.198	21.15	24.786	38.38	55.234	-11.096	77.593	27.379	29.14	-11.817	60.143	18.349	93.208	-12.217	7.8055	10.251	41.701	49.588	7.7701	17.229	-12.364	14.68	28.577	20.946	-10.792	29.529	22.491	33.612	20.535	44.974	10.506	10.791	30.318	28.051	37.713	13.833	6.2319	12.997	-0.77274	2.4136	-0.8928
2.567	-0.88292	1.1901	2.4014	-2.0835	1.3149	-0.60047	-4.4042	-4.9707	12.768	19.001	22.316	40.622	42.82	-11.288	80.933	27.243	24	-11.82	73.939	9.9215	92.613	-12.609	10.153	12.063	42.347	38.359	23.231	14.744	-12.978	12.679	31.365	28.892	-8.7075	34.193	26.862	44.877	26.05	41.879	10.912	10.452	16.769	27.174	33.244	12.789	6.3928	11.274	-0.79988	1.9143	-0.7618
2.8628	-0.78385	0.81968	1.8177	-1.9997	3.1675	-0.39863	-4.6187	-5.1181	8.1444	18.967	20.147	35.81	36.516	-11.4	70.841	21.819	23.36	-12.294	65.98	12.302	83.201	-12.326	11.159	11.052	37.88	31.942	28.641	18.883	-13.193	15.119	32.744	19.75	-9.0019	31.045	31.892	41.655	23.376	46.644	13.585	11.067	18.759	31.887	32.108	13.172	8.1612	10.484	-0.85128	2.0397	-0.95491
2.5598	-0.80072	1.499	0.58737	-1.8751	2.9355	-1.156	-5.0665	-5.1149	6.0603	15.526	20.078	37.572	40.459	-11.228	63.198	25.664	25.998	-11.71	62.577	12.96	79.813	-11.919	11.984	7.7168	36.802	32.872	22.92	16.286	-12.55	14.825	33.685	27.729	-9.6705	24.121	26.502	32.497	26.015	41.797	9.8104	10.243	13.818	26.446	33.286	13.207	12.932	10.882	-1.0693	1.9305	-0.93911
1.2816	-0.94508	1.386	2.0983	-1.5296	2.7201	-1.3838	-4.8348	-4.7793	8.0402	15.436	21.155	34.034	39.73	-10.532	62.42	16.766	19.538	-11.206	60.067	15.811	87.439	-10.808	4.2784	6.8844	40.716	29.186	17.178	15.638	-11.581	13.201	28.676	21.349	-8.8539	25.026	23.485	34.278	26.871	39.581	11.592	13.816	22.245	28.248	33.628	10.422	6.9981	8.9548	-0.71761	3.1254	-0.937
1.4243	-1.621	0.60267	1.3271	-1.3967	0.77246	-1.1003	-4.896	-4.8688	5.6434	13.158	19.065	33.594	41.001	-10.412	63.866	16.949	20.648	-11.518	65.581	15.248	74.705	-11.235	10.013	5.0984	33.912	35.2	19.529	15.688	-11.844	12.855	30.745	17.142	-8.9746	25.727	28.939	34.156	26.327	39.137	13.951	9.6918	23.994	30.148	34.257	12.925	5.1213	10.273	-0.81946	2.871	-0.70493
2.4413	-1.1428	1.6655	0.73457	-1.6188	1.3652	-1.4324	-4.6131	-5.0204	6.2731	12.416	17.927	44.071	50.244	-10.493	89.2	18.068	21.829	-11.227	78.099	13.041	66.668	-11.733	12.383	4.9347	31.946	43.032	30.527	17.534	-12.479	13.339	33.397	16.886	-9.1914	21.729	28.478	32.041	27.419	49.661	15.684	11.633	14.646	28.902	31.787	10.872	3.3707	9.8425	-0.92025	1.9193	-1.0149
1.6354	-1.7915	1.1975	-0.092548	-2.6637	0.69156	-0.77866	-4.3441	-4.5686	8.5206	14.494	18.761	45.822	45.228	-10.151	94.19	20.016	24.93	-11.162	84.1	18.194	76.574	-11.134	8.949	4.9117	32.02	45.124	30.126	4.9768	-11.44	12.796	29.514	22.22	-7.8562	23.038	31.031	31.875	30.704	49.058	15.678	11.15	14.559	26.124	33.604	9.7814	5.0132	10.486	-0.89116	2.4573	-0.88818
1.5806	-1.616	0.073982	0.29685	-1.8196	2.1974	-0.16107	-4.2819	-4.5857	9.2673	11.97	18.894	45.367	47.506	-10.193	94.637	19.075	22.385	-10.083	77.646	13.374	78.956	-11.286	9.9445	5.5636	35.055	42.903	31.938	7.8931	-12.02	10.911	27.921	19.862	-7.7583	22.672	25.655	28.51	31.706	42.879	14.776	9.5372	14.953	27.522	31.518	11.986	5.2445	11.245	-1.0257	2.0288	-0.90294
1.0801	-1.4683	0.89105	0.62451	-2.124	3.6857	0.068245	-4.1284	-4.7428	7.7549	12.277	19.134	40.548	44.88	-10.358	88.527	15.949	24.159	-11.093	71.48	15.323	76.819	-11.196	7.709	4.8952	31.652	41.734	34.451	8.0884	-11.611	9.9446	29.503	21.882	-8.3687	21.682	28.523	32.527	27.822	38.349	12.317	10.956	15.443	30.456	31.17	12.949	6.2346	10.113	-0.79588	2.7886	-0.8245
2.2429	-1.3983	0.49118	1.3494	-2.0841	3.5424	-1.5497	-4.8021	-5.3375	10.179	13.509	17.136	50.498	56.834	-10.955	97.095	19.198	25.813	-11.448	82.749	12.672	75.153	-11.805	12.301	5.064	27.757	46.096	36.297	7.0511	-12.185	10.209	27.488	27.35	-8.6556	23.027	26.473	34.094	23.779	42.232	18.954	12.03	14.21	29.232	40.236	9.8676	8.8388	9.7725	-0.71193	3.2065	-0.83683
2.1434	-1.7273	0.61641	1.5744	-2.5579	1.6816	-0.52073	-4.2471	-5.1126	7.865	12.181	17.375	49.299	49.252	-10.604	96.233	17.093	23.126	-11.448	78.502	10.583	68.906	-11.105	11.601	5.1086	27.176	47.021	30.15	6.3618	-11.853	8.375	27.818	23.253	-8.0862	24.945	23.424	35.146	26.099	46.151	13.993	10.639	17.345	29.501	31.35	13.685	8.0348	9.9948	-0.9533	3.0653	-0.61415
2.2326	-1.4166	-0.09591	1.743	-1.1504	1.7581	-0.80795	-4.804	-4.8099	6.3509	11.062	17.61	43.886	43.472	-10.276	91.733	15.41	22.7	-10.788	72.377	8.3041	72.803	-11.133	11.361	5.5932	12.476	39.233	31.612	8.809	-11.529	9.9348	29.575	23.004	-7.8912	26.111	25.142	32.346	27.84	41.889	11.208	10.832	13.501	29.749	31.368	18.595	11.113	10.03	-1.0683	2.6763	-0.83491
1.5564	-1.8657	0.67527	0.75921	-2.2216	3.263	-0.82826	-4.2652	-4.8104	5.0965	8.672	13.036	37.02	40.782	-9.7699	70.353	15.323	27.106	-10.526	62.998	12.211	60.015	-10.501	8.2165	3.2331	25.513	33.044	26.181	10.44	-10.454	11.909	28.509	25.734	-8.1059	22.325	24.619	30.979	4.9873	45.544	26.803	10.567	12.689	25.256	34.887	11.378	8.7599	10.77	-0.78791	2.7174	-0.90289
1.0287	-1.3054	1.0752	0.89625	-2.1991	1.8964	-0.26815	-4.2881	-4.7763	6.8833	8.6615	15.778	36.375	35.487	-9.7624	69.142	16.296	22.108	-10.15	61.913	13.874	61.117	-10.224	8.8964	3.3468	25.531	35.726	27.538	7.016	-10.489	10.939	28.072	19.898	-6.0143	18.611	24.062	28.276	22.603	44.274	9.4594	10.986	13.825	28.284	34.531	15.394	5.5681	9.5747	-0.82146	2.6209	-0.70993
1.2676	-1.2767	0.90647	0.21237	-1.8468	2.6934	-1.133	-4.415	-4.7963	6.6553	9.1747	13.379	29.28	27.445	-9.2698	64.089	15.55	20.094	-10.056	52.278	14.55	54.82	-9.9656	10.059	3.5244	20.391	27.728	22.308	6.1711	-10.165	14.377	27.113	15.35	-6.403	17.037	35.723	26.62	21.791	53.238	12.643	12.784	14.803	23.227	35.83	11.979	4.0159	7.9044	-0.80989	2.5126	-0.86258
1.5235	-2.0825	0.75982	0.8344	-2.682	2.9113	-1.6652	-4.6003	-4.7881	6.0928	7.8373	14.131	36.169	37.266	-9.7139	62.714	16.213	19.298	-10.055	59.315	14.828	53.694	-10.005	12.605	2.5087	21.81	32.751	23.481	8.8653	-10.287	14.331	28.633	16.334	-7.8487	14.94	33.473	23.496	30.513	42.037	11.705	14.625	13.171	24.095	33.152	12.751	3.7249	9.1043	-0.65164	1.9609	-0.96507
1.2621	-1.344	0.70614	0.14407	-1.9867	3.393	-1.0169	-4.6581	-4.6695	6.9933	8.3644	12.261	40.617	41.352	-9.8099	47.306	18.372	21.828	-10.165	65.446	16.782	49.178	-10.086	4.4036	1.5403	19.072	39.81	25.745	14.619	-10.597	14.758	28.195	20.906	-7.465	16.118	21.839	24.137	31.874	40.945	15.324	10.859	18.737	25.925	39.47	12.716	6.6641	7.8736	-0.88353	1.6508	-0.98864
2.4128	-0.12409	3.4787	2.5841	-0.98112	2.8344	-0.29492	-3.9639	-4.8779	6.068	12.135	14.306	34.685	32.76	-10.065	57.277	15.882	21.418	-10.459	56.168	17.892	54.666	-10.675	8.6787	2.1507	21.368	31.437	28.659	9.3474	-11.02	15.431	32.072	20.127	-7.0131	16.899	26.003	24.756	27.674	43.433	10.751	10.89	13.661	27.682	35.411	13.324	4.852	9.0626	-0.83478	2.2758	-0.8048
2.4801	-0.38103	4.4632	2.076	-1.4277	6.5448	-1.1497	-5.231	-4.9362	5.7728	18.754	21.681	39.164	41.608	-10.167	66.43	22.933	24.577	-10.757	62.499	14.102	60.993	-10.924	11.026	4.2771	10.295	33.385	30.344	11.734	-11.656	15.043	29.085	29.762	-7.6608	18.938	24.368	22.398	34.432	41.386	11.302	9.7598	13.542	29.953	35.946	17.349	6.8168	9.273	-0.898	2.0209	-1.0229
1.6103	-0.90373	1.7229	1.544	-2.0248	3.1876	-1.3534	-4.9365	-4.9021	8.1219	13.862	21.227	41.011	38.649	-10.524	60.845	15.861	26.62	-10.387	58.817	12.405	79.266	-11.443	10.171	5.9876	26.709	35.014	28.34	10.591	-11.718	15.203	26.989	25.009	-9.1952	24.282	22.196	34.885	24.791	44.279	12.232	10.14	15.593	27.872	45.235	14.459	8.3784	9.4937	-0.96275	1.8471	-0.91143
1.3378	-1.6416	0.79142	0.2678	-1.7754	4.9927	-1.7389	-4.9052	-5.0445	7.9856	30.398	25.331	36.678	31.335	-10.868	61.129	21.744	29.368	-11.726	60.66	14.253	76.519	-11.618	12.731	4.4585	31.289	32.4	32.345	10.368	-12.503	15.26	31.351	38.737	-8.5336	24.192	26.288	29.015	29.684	41.173	10.195	10.973	15.574	30.312	37.327	14.631	9.29	8.7223	-0.92685	2.7156	-0.93754
2.12	-1.3083	1.3823	2.2962	-1.8205	2.8463	-1.8806	-5.4998	-6.1138	15.809	40.394	37.126	38.445	35.31	-11.524	63.274	18.509	24.446	-12.501	55.86	15.406	92.097	-12.501	11.319	10.248	41.843	30.332	36.781	7.6884	-13.408	17.544	33.748	23.995	-9.8494	25.673	33.937	33.31	28.137	52.781	11.909	13.454	18.987	35.75	41.109	16.146	7.5548	8.4455	-1.0204	2.6328	-0.69659
1.9147	-1.937	1.8881	2.0619	-1.2881	1.6288	-2.421	-5.0649	-6.7022	20.74	55.508	47.744	36.391	30.219	-11.972	62.651	14.392	21.017	-12.968	58.08	16.166	93.186	-13.056	13.367	19.154	25.469	29.274	33.937	12.472	-13.914	16.952	33.276	18.883	-9.8204	29.151	22.683	41.34	29.36	41.713	10.348	11.986	16.837	36.048	38.063	19.798	5.734	10.116	-0.85574	2.7546	-0.95248
1.5735	-1.656	1.7112	1.0051	-2.0907	1.237	-1.6486	-6.2682	-6.308	20.445	48.267	47.464	31.948	30.208	-12.408	60.942	16.663	23.936	-13.342	47.767	17.508	106.1	-13.622	11.171	17.808	47.913	26.616	31.448	10.504	-14.331	17.021	33.772	24.099	-10.995	33.953	28.701	39.683	26.377	45.99	11.183	12.03	18.361	40.887	41.779	17.192	8.2803	10.272	-0.81584	1.648	-0.9953
1.5176	-0.80416	0.60138	1.5905	-2.5555	1.2965	-1.5358	-6.2852	-6.152	12.363	44.718	43.276	33.565	34.889	-11.975	55.728	16.442	23.054	-13.306	55.358	17.412	106.12	-13.282	9.332	17.369	46.769	30.523	30.89	12.113	-14.181	14.962	33.259	20.637	-11.335	33.291	27.809	36.184	29.709	40.169	15.013	10.12	18.807	34.219	32.565	18.459	4.3191	9.7514	-0.95437	2.5046	-0.89848
1.8526	-1.178	1.3825	0.97069	-1.5635	1.96	-1.5349	-5.0902	-5.8702	12.956	36.317	38.949	27.954	32.184	-11.604	46.109	17.363	23.774	-12.358	48.28	18.177	106.54	-12.83	8.1917	14.772	45.785	31.065	26.419	16.603	-13.783	14.898	31.854	20.405	-10.833	35.681	23.181	40.382	28.81	36.056	16.249	14.833	23.632	35.517	36.644	16.888	4.2443	8.9337	-0.78546	2.6639	-0.7867
1.4488	-1.7408	1.4534	1.6042	-2.185	2.3414	-1.1421	-4.9578	-5.819	10.52	33.672	36.068	34.906	35.736	-11.255	56.888	17.705	22.822	-12.037	54.627	15.899	97.192	-12.607	4.1684	14.934	39.604	28.82	23.833	16.308	-13.096	16.215	30.167	17.118	-9.6822	35.953	36.087	36.229	28.81	40.463	13.862	17.41	23.301	35.93	32.603	17.084	2.081	7.4306	-0.94381	1.9898	-0.71897
1.1913	-2.0698	1.7575	2.6528	-0.34415	2.2969	-0.9924	-5.4342	-5.736	8.7978	29.688	29.688	37.816	39.218	-11.575	66.945	18.761	23.341	-12.566	59.911	18.504	89.433	-12.48	15.201	13.077	25.763	33.698	28.665	20.847	-12.879	19.96	34.18	18.932	-10.166	33.461	27.662	32.578	29.645	36.901	12.004	12.043	15.532	32.318	34.795	25.698	3.7707	9.6739	-0.85031	1.9829	-0.85984
[truncated: 606 more columns]
