# Supplementary material for: Input from torus longitudinalis drives binocularity and spatial summation in zebrafish optic tectum
Source: BMC Biol. 2022 Jan 25;20:24. doi: 10.1186/s12915-021-01222-x (PMC8788132; doi:10.1186/s12915-021-01222-x)
Supplement: Supplementary file 7 — Additional file 7: Data S5. Pyramidal neuron calcium responses in enucleated larvae during presentation of 10s ramp stimulus (xlsx 871kb). [file 12915_2021_1222_MOESM7_ESM.xlsx]

## Sheet: Enuc_LeftSide
50.507	83.157	38.7689	124.508	53.6555	149.352	36.451	256.447	74.627	189.052	93.897	51.2609	129.661	79.54	46.5	39.792	38.396	42.523	34.969	71	308.889	39.919	60.018	95.6061	35.653	186.51	46.6104	684.102	49.2	49.283	78.162	1335.23	115.152	29.7323	44.1812	87.496	37.455	51.6304	63.266	34.854	100.579	46.5798	39.8922	80.451	94.074	66.44	315.702	60.409	74.64	136.407
45.013	87.222	30.5644	121.846	49.0084	137.779	45.083	211.705	72.618	189.25	92.536	36.5978	141.758	82.468	57.37	45.067	48.851	49.316	47.785	76.12	311.343	32.432	83.43	85.7071	32.726	155.189	52.013	560.403	42.2526	50.925	70.64	1335.66	108.101	29.7165	33.6644	81.964	36.43	48.1957	62.0319	33.415	90.179	41.605	33.8824	61.559	95.065	57.571	234.615	70.076	106.52	162.267
41.632	90.75	34.9778	97.285	50.2017	122.975	39.323	174.826	80.029	208.75	94.103	33.3478	153.323	76.143	48.537	42.154	37.739	50.345	37.677	76.211	268.808	40.081	88.43	63.0909	38.871	128.063	52.9091	476.989	39.2316	56.05	67.36	1331.56	232.254	32.6614	31.1074	84.59	44.736	44.6304	70.1489	34.223	100.389	47.2185	34.2255	51.324	96.38	58.262	187.423	65.379	115.13	123.663
51.776	162.352	38.4133	129.608	52.605	115.082	42.368	156.462	103.441	157.771	93.649	33.3913	145.339	106.397	53.815	45.208	55.157	46.489	38.308	70.775	217.323	30.054	77.053	61.6869	36.056	121.182	43.6364	403.995	47.6316	74.346	69.009	1348.86	440.21	24.5039	30.9866	74.216	35.05	40.2971	59.8404	37	96.168	44.2773	32.5392	41.971	98.093	52.476	156.115	72.53	114.09	102.233
53.428	100.593	30.7689	108.285	49.9328	109.713	40.541	144.508	143.618	228.365	99.165	29.0109	151.952	119.111	50.963	41.101	43.351	43.178	31.954	70.275	206.808	37.486	269.991	56.7071	36.202	108.783	39.013	336.317	39.1895	78.742	69.946	1336.76	584.319	27.4724	31.6577	80.072	40.686	41.5145	58.7447	33.215	91.474	44.1513	30.5294	52.716	115.37	50.798	121.163	78.045	138.86	131.802
39.743	121.778	32.8578	122.946	46.2017	99.295	38.624	127.553	195.069	162.344	96.443	34.7391	137	107.103	56.148	42.94	43.582	44.96	32.431	68.535	191.485	36.054	371.877	55.4848	41.556	104.231	41.4286	289.688	40.8526	93.975	72.378	1391.98	757.638	26.0472	41.4228	89.612	43.446	38.9638	67.8085	29.277	88.484	43.7647	27.2549	50.627	136.157	69.702	111.817	71.364	138.89	143.593
79.507	244.167	36.2044	155.138	47	94.918	38.173	141.265	142.745	132.365	146.804	36.913	178.677	114.111	63.352	41.094	37.522	43.632	30.262	63.5	184.96	32.622	537.877	40.2727	35.202	106.469	36.5325	242.118	41.3895	152.906	77.766	1378.01	704.094	23.4882	31.5638	85.014	38.223	36.3116	61.617	33.4	92.926	43.5798	28.4706	48.451	154.361	74.31	103.115	65.121	152.76	135.779
140.48	386.861	42.2711	124.415	45.3782	76.656	43.188	117.727	148.373	114.021	168.196	44.7174	199.903	110.532	55.37	41.114	50.679	42.592	35.592	69.155	161.384	26.784	465.825	38.5859	36.145	116.042	33.987	278.457	37.2421	181.717	101.685	1352.6	789.051	23.5433	38.7114	77.547	37.347	39.8478	61.3298	50.192	93.821	41.563	24.2353	46.314	141.269	82.452	82.115	82.197	159.68	115.116
112.605	348.546	40.1111	102.777	49	73.434	41.346	101.674	119.559	287.292	136.557	50.0543	175.944	82.103	50.037	37.047	43.604	46.759	31.131	65.838	180.384	32.324	653.096	34.101	45.444	106.909	36.013	247.183	36.5895	161.755	80.856	1341.32	904.138	24.8268	30.349	79.129	45.926	41.2609	64.9894	51.185	87.6	50.8235	26.9118	45.892	157.944	121.071	85.481	66.379	186.87	134.116
84.099	384.13	38.5244	81.131	49.4286	73.967	37.82	88.712	99.941	228.458	115.155	57.2935	172.411	82.714	48.537	45.745	41.978	45.948	32.092	63.437	189.737	30.622	633.307	34.5556	48.766	114.797	33.4286	308.914	35.3053	181.931	76.613	1318.86	934.043	26.0787	35.443	82.626	41.099	39.1232	68.9574	47.846	109.421	68.0336	27.8824	68.059	253.185	166.881	86.923	74.409	175.66	262.849
131.776	325.481	42.5956	90.215	49.0084	82.836	42.917	90.818	107.794	377.188	126.557	51.5652	145.468	84.587	51.519	42.98	44.478	40.236	32.615	72.31	162.515	31.811	518.377	27.3232	47.21	95.007	41.4416	266.36	37.5895	186.057	97.604	1305.95	1072.99	25.4488	39.2282	84.871	47.587	37.3913	66.0532	53.838	103.726	84.3698	30.4902	54.265	247.769	164.262	99.837	72.803	165.53	198.349
169.329	370.315	37.5244	92.823	44.1429	82.648	40.06	82.508	95.206	329.26	122.309	52.7174	135.234	81.206	52.593	45.523	45.06	40.667	31.7	83.303	190.455	62.811	594.474	28.2626	40.653	93.42	36.5584	273.559	35.4842	190.579	100.396	1322.78	1056.25	27.4094	38.5772	105.23	51.058	34.6522	61.5957	89.569	138.947	88.5546	28.1667	57.039	189.898	145.464	107.192	67.364	135.59	215.767
181.658	347.833	37.72	97.385	44.9916	83.656	39.586	78.955	109.294	224.312	182.34	54.6522	140.935	76.921	54.241	41.738	38.104	39.397	34.815	433.93	170.212	37.622	552.982	31.0101	53.879	91.937	53.8182	253.253	32.1579	193.164	103.405	1316.77	983.312	21.1181	45.1745	85.209	48.198	41.5217	66.8511	100.015	167.737	78	24.3922	51.951	160.759	218.071	109.01	64.091	116.87	181.547
147.23	442.056	37.4	79.346	49.6134	83.672	36.707	76.871	310.735	225.104	155.402	56.2065	135.016	84.714	74.759	44.456	40.164	37.845	41.308	594.944	166.081	35.135	454.789	40.6869	59.895	85.664	39.9351	211.876	40.6842	182.044	105.243	1374.1	848.957	23.8583	40.5101	85.647	48.562	39.7536	71.7234	92.585	209.526	65.5126	31.7353	68.941	138.62	302.452	140.769	63.288	113.55	143.605
129.112	323.676	36.0178	66.115	47.0588	74.369	40.865	83.492	267.471	162.865	123.938	55.3913	160.226	85.397	67.833	48.624	41.978	38.126	41.592	591.627	153.131	32.622	497.816	36.798	43.637	106.993	42.3766	199.108	40.5895	184	103.081	1375	604.761	25.9921	44.1275	82.914	55.992	39.3696	59.2128	87.392	232.2	52.6555	26.3529	90.549	128.306	269.06	128.144	69.076	128.25	164.081
135.704	353.204	45.8889	66.085	50.5042	78.361	41.421	75.773	238	184	141.608	59.4022	176.887	84.111	56.444	45.128	44.925	39.144	36.762	620.944	155.606	33.108	496.202	36.3333	48.411	118.755	28.3377	214.016	37.6737	189.78	92.126	1353.87	730.638	21.1575	45.8859	77.892	48.364	44.1377	57.0213	110.2	208.579	56.2185	28.1667	113.98	122.157	218.679	126.5	66.197	127.79	229.791
156.829	346.176	39.2578	62.9	52.0924	80.885	40.602	74.583	218.088	136.531	122.237	50.5217	181.411	91.27	66.556	38.403	40.978	41.103	30.392	509.049	133.586	45.676	345.123	40.404	42.056	120.399	42.1818	204.054	40.3579	185.377	82.793	1392.16	560.123	22.937	54.8054	82.007	50.719	48.2971	61.1064	134.954	270.474	51.3445	26.7647	169.186	119.472	199.19	116.471	61.091	122.55	195.965
173.671	434.731	41.2889	70.931	45.1933	82.033	40.211	76.856	244.961	113.677	103.423	62.9674	175.548	89.611	64.796	45.416	41.41	41.983	33.315	408.732	127.495	55.568	228.974	33.8485	43.597	107.664	37.8701	283.86	38.3684	152.352	81.964	1342.75	540.92	26.8819	74.1544	74.209	53.694	46.1377	68.5213	125.338	255.495	50.7815	25.5098	144.637	120.167	224.833	113.5	63.636	110.04	137.419
330.513	591.546	42.64	74.677	46.3361	73.844	39.609	69.197	285.01	98.99	97.206	62.3261	153.798	86.468	69.389	46.389	38.709	40.954	30.385	314.556	144.121	43.027	165.307	31.1414	49.895	98.161	36	348.871	45.3895	164.119	75.036	1363.58	375.609	25.7402	70.6913	79.64	52.95	51.6449	66.5	110.354	260.053	63.7563	29.1667	139.667	124.306	291.976	119.202	66.121	102.17	146.605
261.697	491.704	46.7378	69.385	49.8908	110.885	41.744	71.386	194.049	142.573	118.443	49.9022	120.653	94.857	57.944	45.201	41.291	40.368	35.785	236.958	131.232	39.027	183.026	31.3939	72.879	102.042	39	427.156	46.6316	157.604	102.099	1361.7	327.486	29.1417	69.3893	73.806	47.835	45.0942	61.5851	83.662	234.916	51.4874	24.9706	163.735	108.454	237.44	146.077	66.636	99.54	110.453
205.138	480.917	41.5822	74.254	46.605	107.238	38.496	76.568	148.127	162.031	215.598	48.9348	165.129	99.524	53.407	44.57	45	39.247	32.7	196.979	133.636	38.162	122.482	34.8687	70.71	127.364	43.013	358.586	50	137.409	89.045	1373.84	336.877	24.4882	70.8456	77.453	57.124	46.7754	63.2553	63.992	190.421	58.6975	26.4412	164.422	120.472	218.369	154.298	71.106	92.77	130.453
249.125	439.287	42.7378	58.585	48.3361	92.738	48.218	75.735	113.618	191.229	208.041	42.8478	149.323	196.913	53.926	45.611	41.209	36.839	33.646	151.19	149.515	40.351	145.57	40.2727	66.258	154.063	36.6883	429.828	54.9158	146.774	77.568	1350.89	310.449	29.2441	70.9262	79.921	101.975	45.0362	67.7979	63.692	170.926	53.2521	26.7059	118.245	233.759	224.155	169.096	66.803	97.79	103.384
178.191	311.63	43.7511	57.469	53.0084	78.59	42.09	61.121	95.882	275.292	163	47.5109	172.081	147.595	54.093	43.188	38.112	44.552	32.185	125.472	137.333	35.27	215.526	36.8687	47.194	144.091	39	427.887	48.0526	145.723	71.865	1347.47	453.413	25.0472	81.8658	99.18	109.19	43.2536	62.6383	62.838	141.695	62.2185	26.4216	82.588	185.12	196.595	138.673	70.818	138.7	95.802
165.52	424.824	46.1333	48.392	48.4034	77.074	42.045	64.462	90.657	194.125	128.515	46.5109	162.71	112.238	47.407	47.732	39.448	41.523	34.531	113.852	130.869	39.432	276.509	40.6667	61.411	136.685	37.4286	458.548	47.0421	148.308	83.991	1320.86	493.377	26.9764	88.7852	91.18	100.595	48.7391	68.1489	60.815	129.663	61.7059	29.2451	57.441	147.463	153.833	138.356	65.985	137.37	91.14
193.928	375.944	42.3956	58.877	48.7731	73.598	39.398	73.098	109.873	268.812	152.289	52.0543	167.573	102	51.685	44.221	41.201	40.437	28.031	92.676	116.333	34.973	257.561	40.1111	76.613	108.51	33.7792	475.462	46.7789	150.906	84.45	1291.01	427.957	27.2362	84.3758	87.59	79.463	50.587	64.3191	69.962	117.305	65.3529	26.7451	57.382	128.676	173.357	142.933	69.924	119.24	77.43
302.164	436.5	51.4844	51.246	44.3193	71.262	39.977	62.985	94.137	353.552	150.134	58.0217	169.863	91.952	48.37	43.96	50.47	41.989	32.408	79.93	90.091	31.162	268.421	40.404	56.5	126.762	36.9091	463.349	50.0421	154.013	81.784	1318.06	337.971	24.8504	79.302	106.842	66.744	44.1014	67.1809	71.685	119.505	62.5714	30.8922	86.971	206.815	179.845	146.221	59.242	112.42	90.233
306.151	476.343	42.0889	52.5	46.7227	80.418	33.955	68.606	87.216	320.135	125.495	58.1739	154.774	90.492	48.519	42.409	52.478	44.983	35.292	81.775	93.455	35.784	272.974	44.6566	47.935	112.888	33.4805	709.634	53.5263	189.547	82.324	1336.8	363.674	30.8032	70.9866	93.374	62.562	51.0652	64.7766	53.908	111.779	49.8571	29.2451	110.99	166.722	190.5	121.288	62.773	112.2	107.895
279.526	431.926	36.9733	49.4	44.1092	77.73	43.18	66.47	77.029	211.177	118.784	65.1957	167.492	78.341	42.056	42.322	43.634	43.943	35.523	73.141	97.838	45.568	231.491	47.303	48.008	143.336	31.8961	675.882	46.9579	191.642	74.667	1338.94	310.957	25.9764	73.7718	87.669	55.769	42.7029	62.3298	48.7	104.905	57.5126	26.6569	124.549	152.75	188.571	115.375	68.242	139.49	107.663
232.441	367.241	38.4311	49.831	50.084	72.648	39.647	66.591	125.245	277.094	109.227	62.7391	161.992	74.127	43.796	46.799	39.216	36.04	32.092	75.908	92.899	37.27	158.965	39.0202	40.734	139.531	32.2338	790.71	53.8316	192.434	75.919	1288.8	241.297	30.5669	56.7181	85.554	47.438	37.413	67.0213	63.6	94	62.7983	28.4118	100.529	138.593	197.512	101.587	60.515	126.99	110.012
206.191	316.426	37.5289	55.1	47.4118	68.123	41.083	70.106	137.216	377.51	96	62.4457	132.371	86.46	55.426	45.289	38.978	37.552	34.846	61.049	84.98	32.514	197.175	45.5455	56.613	144.217	31.2857	749.823	56.7895	159.528	77.514	1326.51	237.79	23.4724	63.8926	84.863	71.736	42.2464	72.383	86.292	105.874	81.8824	24.6569	83.343	213.593	209.798	102.202	71.364	87.4	91.442
231.059	261.546	48.9778	53.977	50.0588	87.328	37.556	71.326	114.48	480.823	95.969	64.913	136.847	84.135	53.981	49.376	56.007	41.385	31.054	69.887	79.707	27.108	154.851	39.1111	46.097	136.986	29.8831	606.753	61.5789	139.465	62.937	1278.49	221.522	26.9213	58.8658	84.403	75.95	45.2101	68.5	96.208	97.716	81.3529	25.6176	84.608	170.426	226.762	130.615	71.091	82.17	66.767
212.079	274.806	64.4489	52.946	50.8824	83.426	39.556	70.212	197.833	311.708	94.773	71.0217	158.169	97.77	56.278	49.544	46.993	44.655	33.015	83.408	84.182	36	149.237	28.5354	45.048	154.657	25.8442	796.425	55.3158	140.119	55.342	1343.82	215.457	27.4961	49.8121	85.691	80.248	44.8696	66.6915	112.692	88.621	85.0588	26.7255	69.392	154.148	207.94	140.606	62.333	131.9	103.186
147.888	196.222	63.0667	57.154	43.0504	92.566	39.992	74.371	310.716	211.552	90.34	60.913	173.508	92.54	60.593	44.349	41.873	43.253	30.562	77.761	81.515	28.568	156.851	35.4747	41.234	142.65	30.8701	689.468	59.4632	127.409	45.928	1316.71	210.457	27.9134	52.6577	78.029	86.074	44.4783	61.4255	153.846	94.842	74.8151	25.8627	67.814	135.731	131.762	161.308	72.424	138.91	126.465
148.842	327.769	54.2089	49.585	50.3361	88.754	38.97	71.28	293.863	300.073	118.175	60.3261	176.468	103.825	67.074	47.611	42.366	41.511	29.969	72.507	62.778	28.514	107.711	37.7172	54.597	145.119	29.6494	783.317	63.5474	128.83	57.721	1304.76	237.739	27.1968	46.3825	80.77	83.686	47.3696	69.2128	118.346	89.968	68.7395	28.0196	53.284	205.093	134.583	192.51	71.909	117.89	109.081
235.98	419.398	40.1556	53.077	45.3613	81.254	44.744	68.674	276.598	335.573	143.371	59.7283	144.411	88.603	67.852	44.738	41.134	40.155	37.385	63.599	59.455	32.73	131.193	33.5455	47.855	148.105	25.1688	883.339	55.9684	126.975	48.432	1292.62	303.79	26.874	45.9329	99.95	71.901	50.6304	63.4681	147.338	95.358	67.0756	31.8725	88.441	186.574	161.583	184.212	70.939	98.14	98.884
287.967	400.63	49.7511	43.985	42.2773	73.393	41.895	68.652	337.01	393.542	122.278	65.0435	176.145	80.151	59.148	40.973	40.201	34.678	37.438	98.683	59.091	24.405	133.93	33.101	47.161	131.497	27.7013	743.833	56.4947	132.868	56.667	1304.71	284.877	29.1024	40.2886	123.23	74.149	44.8333	68.6383	108.577	89.021	65.8067	23.5392	145.657	172.537	216.381	174.173	70.515	99.22	96.674
278.434	434.667	40.6711	54.054	47.5126	91.18	40.827	76.939	330.735	281.062	112.515	61.0109	155.161	89.778	66.426	45.275	39.299	42.897	35.815	90.535	65.172	24.189	292.956	37.1717	43.202	122.944	37.4545	673.22	63.0421	92.509	51.658	1306.56	345.283	29.2756	39.9664	104.273	63.669	39.5362	59.2447	107.038	86.547	60.3277	27.9216	145.265	250.861	330.548	190.471	53.636	96.24	113.756
225.007	363.972	40.6222	53.154	46.4202	88.09	36.827	71.742	408.618	256.302	104.34	58.9457	153.734	81.31	72.5	47.456	47.53	39.161	27.754	69.718	76.232	39.162	329.553	49.596	66.379	153.175	34.4675	575.296	56.9895	97.101	46.144	1268.39	455.457	28.3228	64.4027	163	127.397	48.8623	112.787	88.877	87.505	50.4202	29.0196	140.804	202.481	246.274	164.115	62.106	105.51	85.488
158.553	232.556	50.3333	65.938	47.7647	132.18	39.774	74.53	517.971	216.656	116.093	58	161.508	116.571	83.944	53.302	59.604	43.195	28.538	70.732	104.091	35.459	357.298	33.8485	61.468	166.524	36.9221	549.172	61.5263	87.013	46.505	1277.31	445.391	32.5433	66.2752	143.122	123	61.5507	106.883	95.969	88.884	67.5798	31.5392	132.745	184.204	209.25	143.423	66.03	89.3	63.965
113.691	188.565	40.76	62.246	47.7647	102.803	44.15	73.508	452.745	246.656	110.99	52.4783	151.718	109.635	66.407	64.745	51.493	42.408	38.223	83.099	92.737	35.405	319.553	37.7475	66.21	165.65	45.1039	821.753	64.6316	80.239	40.468	1300.99	488.993	27.685	58.8255	151.813	129.959	61.9565	100.404	112.392	92.063	78.4958	33.098	125.902	316.417	181.679	141.827	67.879	101.32	53.57
90.039	164.546	38.2844	53.938	49.5126	98.77	40.331	79.856	423.118	320.188	101.979	58.1848	156.089	108.817	76.519	91.013	48.91	39.592	37.069	85.5	85.475	22.595	394.877	36.5253	108.081	163.538	46.974	907.118	73.3474	72.182	39.793	1297.78	342.138	30.252	57.3691	260.842	160.091	87.6014	92.8723	126.554	83.789	98.4034	26.8922	97.118	251.491	144.25	130.279	65.167	112.22	63.012
69.632	124.019	38.36	68.608	49.0588	158.574	41.752	106.333	470.569	413.25	99.804	63.5326	158.782	136.286	76.204	85.913	39.746	71.282	30.462	324.5	71.96	31.595	256.158	35.2626	107.734	172.343	49.6753	1408.3	88.2316	70.61	38.793	1271.68	250.891	32.7402	49.2282	244.806	108.207	94.529	94.3511	148.846	97.053	103.21	28.2941	76.882	201.5	125.69	125.587	70.955	110.21	81.442
62.125	97.639	60.5378	54.577	45.9832	117.254	39.902	128.712	675.373	266.917	110.68	61.7826	210.185	231.865	88.778	79.98	41.463	98.46	40.385	280.408	109.596	34.27	161.877	32.7273	92.056	211.958	56.3896	1535.27	89.2737	84.038	45.712	1306.55	196.558	39.2835	65.2416	299.41	139.388	96.2609	88.0426	194.485	110.632	114.219	28.4314	69.667	160.806	267.357	176.058	69.636	104.68	64.105
56.816	79.269	78.9556	47.254	48.7143	105.082	36.068	142.591	697.039	281.948	109.443	66.6739	321.887	256.976	83.389	61.101	40.373	112.638	38.185	221.634	157.768	30.081	177.035	37.0303	82.484	241.797	41.8442	1494.09	122.221	176.635	72.198	1361.46	234.775	40.9606	76.5772	715.856	212.298	86.8333	77.4468	210.754	103.158	121.546	30.4118	71.5	145.176	457.643	470.423	58.652	70.65	83.628
55.816	73.528	71.0756	47.277	48.2941	93.148	37.135	193.152	601.118	273.979	101.948	66.2717	316.435	216.667	75.963	61.792	41.821	134.19	34.154	161.218	216.364	37.27	238.184	43.3636	64.927	249.252	35.039	1424.95	129.316	189.434	55.171	1368.01	333.261	39.4095	70.604	913.763	257.57	89.6594	100.83	204.546	103.389	101.672	36.0686	234.657	146.028	458.202	693.365	71.379	66.19	117.407
47.875	81.343	62.4533	47.915	48.3361	83.156	37.624	230.455	392.804	467.104	101.907	57.9348	330.323	208.413	70.963	48.215	38.784	138.328	33.215	131.218	287.414	45.054	325.351	45.8889	48.371	244.979	34.8701	1323.37	121.326	155.868	63.838	1365.86	459.391	48.7559	69.8591	967.353	278.364	83.4855	97.766	208.515	99.042	85.4538	57.8431	218.637	569.972	321.405	723.721	64.439	44.41	138.849
58.441	68.204	53.3911	42.562	48.042	84.779	35.068	281.144	274.412	588.438	103.381	42.7826	274.976	206.524	62.685	52.779	35.56	132.96	28.1	108.669	294.424	40.486	347.246	36.1414	35.694	231.706	32.7792	1197.21	106.99	109.862	55.216	1347.23	486.783	51.685	58.604	1116.93	276.215	77.058	98.2872	159.923	99.211	74.3277	63.6471	198	745.194	210.595	712.365	73.076	40.89	121.616
51.993	79.778	42.7867	42.815	48.8571	72.197	43.722	409.212	305.833	586.385	100.742	29.6413	300.476	188.643	60.833	52.295	41.716	123.632	29.869	98.81	326.182	43.73	225.746	31.5051	37.419	191.189	26.8052	1073.46	106.421	82.686	56.288	1310.93	535.739	45.5827	50.5436	1110.18	244.256	65.1087	92.734	119.631	90.158	53.3277	74.6176	192.147	620.732	167.071	685.587	63.394	32.82	94.093
60.77	78.324	46.0444	39.438	53.3782	75.041	39.827	568.076	463.137	424.615	122.68	37.2174	313.121	153.349	79.519	49.04	45.306	121.908	27.877	81.676	327.919	42.676	149.482	25.1111	35.831	185.413	37.4416	923.758	106.6	70.063	71.667	1234.01	384.891	46.4016	44.953	1057.03	177.124	63.9565	92.5319	149.485	81.632	37.9664	72.6078	166.206	590.426	109.321	710.106	72.803	32.54	65.802
57.901	85.935	38.1422	45.854	52.6807	65.574	39.286	665.076	453.853	314.969	111.804	23.4348	260.726	142.19	71.815	48.396	38.903	111.776	37.8	75.514	321.091	40.946	104.623	30.101	33.548	159.301	29.2078	802.419	88.6	57.843	77.495	1162.61	389.333	39.5276	43.7785	880.755	168.868	60.5652	94.8298	145.754	80.053	42.6807	79.6176	143.098	483.769	94.631	711.692	73.894	33.77	64.012
51.474	89.009	37.8267	39.246	47.8571	64.975	39.774	739.364	409.373	202.698	100.309	29.2609	241.371	105.095	63.463	47.946	35.358	104.08	35.831	77.852	299.051	44.676	85.912	30.8081	31.242	132.392	25.2078	657.796	85.0842	52.377	80.198	1203.33	418.71	37.2992	40.0134	852.856	196.264	53.7681	83.117	98.308	93.284	40.9664	78.6961	118.343	470.583	104.179	680.221	65.682	35.26	51.558
55.539	90.833	34.6933	39.877	45.8067	60.738	40.805	747.273	640.098	138.938	97.443	30.7391	209.282	95.905	86.87	47.725	40.746	100.626	34.623	78.535	260.414	43.135	73.211	23.1515	32.766	131.643	30.5195	679.468	83.9895	48.805	81.441	1218.52	443.507	45.3386	42.1678	954.705	190.322	49	88.2766	108.977	88.463	32.5378	68.1078	87.039	538.491	76.036	730.356	62.576	34.27	43.581
92.151	113.824	35.0133	43.723	48.7983	63.279	39.135	770.599	795.029	109.51	95.464	32.25	240.427	121.857	96.63	45.101	32.537	94.529	38.477	70.035	269.071	48	72.482	33.697	34.427	136.741	27.8831	636.269	77.2526	95.302	98.225	1270.35	476.116	36.2047	32.8389	882.266	152.248	41.8913	75.5638	149.923	90.189	34.4706	53.549	71.255	408.13	74.583	708.221	56.682	30.69	50.442
119.789	91.824	38.7911	41.462	52.7143	63.975	35.947	786.227	637.108	150.792	103.505	30.0109	240.669	161.048	85.037	46.268	39.201	87.885	40.546	71.824	291.384	46.108	87.211	35.7879	54.548	149.469	24.4286	1170.61	96.2842	111.164	115.73	1281.43	499.674	49.3228	41.5235	872.655	194.43	43.4203	85.8191	148.931	139.579	50.9664	62.5588	57.833	304.713	98.655	723.942	70.091	41.9	45.395
148.546	119.398	47.4267	38.254	49.1008	62.68	37.511	778.97	563.931	122.094	95.701	24.1957	273.411	147.524	72.759	44.174	41.261	89.747	39.3	79.648	279.727	35	82.386	34.5859	59.798	156.804	37.7273	1428.68	88.0421	128.667	122.586	1260.38	603.957	57.622	52.1208	834.468	238.835	42.3188	78.0851	167.754	153.768	73.6471	59.6275	98.157	249.667	150.238	704.481	69.803	38.28	51.372
291.283	138.954	54.8933	36.977	48.9916	76.754	40.338	726.371	445.373	92.052	97.588	33.3913	284.597	123.794	65.981	51.302	41.948	76.034	36.638	78.986	280.293	35.432	71.763	30.9596	82.484	181.797	39.5325	1531.62	92.2211	98.44	126.45	1247.97	666.601	52.7323	61.3758	633.734	214.686	38.0725	73.117	176.223	213.137	90.5546	60.8922	188.627	197.972	235.643	714.077	65.955	44.76	49.407
442.875	167.861	88.9333	42.162	48.1849	74.852	42.316	659.682	367.412	85.594	95.825	38.2174	274.984	104.698	58.611	97.758	92.634	63.247	36.062	76.408	239.293	29.486	62.64	32.9596	118.879	194.965	41.0649	1570.82	98.8737	117.377	140.279	1279.2	766.826	53.1024	42.9463	501.317	182.471	34.7754	66.9787	130.915	268.695	83.5462	42.8627	136.49	214.528	282.643	715.837	66.333	37.29	67.802
451.934	159.13	92.1556	38.131	45.7143	73.164	46.504	560.083	237.324	79.219	93.835	53.2826	328.661	85.96	55.074	262.074	305.202	66.787	33.962	73.465	208.111	27.622	58.693	31.6061	86.581	190.455	34.4805	1570.4	94.6211	100.44	139.198	1269.03	872.833	46	47.8792	353.978	141.207	38.7101	72.2128	106.885	428.211	92.3529	41.5392	158.382	248.62	388.464	602.885	74.773	32.89	89.709
466.507	207.102	99.8	46.9	49.7983	103.516	53.391	433.886	608.255	80.219	107.763	44.087	314.024	122.278	106.778	270.732	353.604	85.477	43.662	160.352	180.646	69.243	190.912	29.6768	53.29	169.161	37.2078	1484	87.7368	86.767	152.495	1283.25	1039.14	40.2283	57.9597	260.468	87.38	47.3188	77.3723	82.331	482.968	85.958	40.1176	144.863	328.833	347.679	466.317	64.909	34.11	185.523
465.211	250.454	106.978	70.692	46.4286	219.549	109.12	366.402	763.843	143.219	187.041	36.3261	300.242	469.556	265.852	238.933	286.045	116.954	103.046	353.303	197.071	107.541	352.798	32.0404	46.734	150.308	31.4545	1461.09	84.979	72.748	151.207	1321.84	915.493	45.5827	62.2483	200.432	72.182	39.8768	85.5	90.985	557.368	93.8067	36.8235	131.245	267.259	220.893	379.144	68.667	81.02	324.64
445.592	353.741	102.782	93.169	53.2605	569.844	122.323	363.515	772.598	183.073	160.351	27.413	268.766	536.921	338.13	219.638	253.373	110.948	82.892	388.444	226.061	105.757	302.86	25.3434	35.556	162.217	39.0649	1535.13	73.4105	108.535	127.099	1298.14	660.333	42.2126	61.5369	215.058	59.314	39.0435	84.1702	125.9	494.632	74.7983	53.4706	88.99	193.093	175.81	284.442	77.106	71.52	321.616
431.27	476.731	90.7156	84.762	42.4958	506.885	95.053	288.477	538.48	177.24	134.165	34.5109	297.702	353.817	263.463	183.403	178.791	105.5	70.208	367.204	239.04	69.216	209.123	27.3939	37.516	171.21	33	1554.12	87	102.522	117.523	1205.39	440.957	46.6614	57.8389	168.612	72.992	34.4928	79.3723	144.777	508.937	70.3698	55.6471	70.098	259.528	127.393	250.202	58.773	58.36	259.233
395.395	487.065	91.0756	72.415	46.874	409.852	69.917	266.076	416.324	129.188	113.722	46.413	287.274	283.032	167.444	160.04	118.985	115.379	54.754	279.056	247.737	66.486	144.956	31.9899	31.669	187.608	29.6104	1525.32	82.1158	136.516	97.586	1242.16	312.036	42.5118	50.9664	172.914	67.421	38.2246	72.2766	163.931	576.695	99.7479	53.4118	64.549	183.167	169.857	253.635	154.712	50.35	310.744
344.691	350.093	92.0444	63.792	43.7983	328.082	56.865	232.144	288.265	101.031	111.175	50.4674	314.718	304.77	139.944	134.812	91.022	111.075	44.054	218.873	276.859	68.378	98.158	28.0606	26.847	191.916	33.0909	1480.81	93.0316	130.723	94.703	1222.62	242.746	41.0394	41.8658	406.374	155.934	37.2754	84.5213	130.515	517.032	92.8992	43.098	55.814	206.509	404.893	407.221	161.697	38.4	255.628
266.566	212.472	80.4	52.692	49.9412	262.91	51.774	256.333	199.304	88.177	109.866	52.8152	280.694	497.048	92.241	121.631	73.291	120.569	42.908	182.141	293.778	51.081	87.325	25.7879	29.516	187.797	28.039	1417.48	99.0421	116.761	96.703	1214.95	230.384	44.1732	46.0201	813.583	139.562	34.8261	80.5851	143.838	520.053	105.084	40.5098	50.971	172.843	442.726	539.558	219.061	35.36	278.233
180.743	143.398	63.0178	51.254	56.4202	207.148	44.947	305.295	156	90.729	137.134	53.5109	297.435	651.762	85.444	94.497	58.067	117.287	41.577	171.366	327.758	45.324	76.579	27.4444	32.315	155.266	32.4416	1330.77	96.5474	91.975	103.333	1166.48	226.21	51.0866	51.6175	771.201	130.595	28.6522	75.9894	152.046	451.042	101.781	51.8333	106.539	723.268	330.06	628.01	185.091	35.17	228.837
133.072	111.676	48.8533	46.546	51.1849	165.008	43.045	389.924	145.804	88.688	142.206	40.1413	269.21	571.873	73.389	90.154	53.791	97.695	34.008	135.458	326.939	37.108	115.404	27.8889	34.323	157.741	31.4156	1231.29	87.5263	68.855	90.892	1105.67	287.688	56.8425	45.5034	815.079	153.694	33.3261	78.3723	128.054	392.568	77.1261	59.6275	138.598	911.583	235.274	650.615	156.515	33.32	164.558
94.197	92.37	47.2844	42.546	50.3697	125.68	46.707	440.492	392.51	92.094	415.557	32.3804	250.54	442.706	110.852	81.403	49.231	86.782	57.185	121.493	305.222	38.054	124.281	32.8687	31.234	157.951	25.1039	1102.02	86.1263	60.761	96.378	1081.3	263.051	51.3465	35.651	804.489	180.521	31.8478	73.5426	90.208	319.716	57.3445	51.9902	114.657	839.287	177.31	629.625	130.288	39.52	146.547
80.125	77.963	35.9689	38.169	49.605	109.23	43.835	485.485	530.941	84.833	369.907	29.4674	206.927	397.183	121.222	78.752	48.41	71.299	45.531	95.056	269.768	43.811	138.746	31.5152	38.169	144.217	30.987	951.242	79.0842	59.704	95.162	1011.17	240.884	46.8583	38.6644	719.374	251.785	35.9855	66.3191	62.546	293.916	52.5462	49.7941	100	645.093	173.762	600.423	97.803	45.02	133.442
66.204	93.481	37.44	42.946	51.6891	99.803	42.09	515.962	472.833	83.854	483.093	21.4457	166.065	425.214	96.537	70.852	41.91	72.132	41.923	87.162	280.475	36.108	105.93	24.5556	38.589	120.203	28.0909	807.806	73.2842	44.962	78.694	996.544	182.761	50.622	40.7919	586.799	313.438	32.0942	67.0957	70.031	306.368	50.7059	43.4902	76.029	571.454	181.44	585.913	105.227	31.23	113.86
62.75	149.704	34.9556	40.115	51.2269	81.541	41.624	550.205	680.588	76.188	367.474	20.4674	174.202	479.008	121.481	53.322	46.164	63.747	38.931	94.535	263.232	39	88.561	23.6364	36.427	121.545	28.5325	769.14	75.4316	45.258	66.928	978.361	143.268	50.3228	36.1208	547.942	273.62	28.5507	66.8298	57.454	316.674	49.1345	38.2843	67.804	442.222	173.667	566.865	83.424	38.02	140.186
64.836	199.657	34.4978	37.754	47.0252	90.615	43.857	584.682	870.706	80.323	253.196	23.3587	149.726	376.992	134.019	53.45	42.701	64.287	35.238	96.521	294.889	43.189	71.518	25.1515	28.718	127.867	32.4545	858.548	65.4105	41.409	55.919	1035.4	189.841	54.8189	27.7315	691.719	250.529	29.7826	65.8617	54.008	291.168	53.4118	36.9314	75.255	352.75	188.655	553.346	86.985	31.72	131.267
65.855	150.639	33.5378	43.169	51.2773	81.73	36.218	549.765	728.078	72.062	177.124	26.3043	194.387	255.437	99.889	51.55	39.224	59.115	39.138	88.535	281.495	41.541	65.123	35.0404	32.992	135.531	36.026	888.726	69.2632	44.176	55.712	1034.61	173.007	57.2677	31.4698	691.245	234.405	32.529	65.6064	92.746	236.863	67.0168	29.5294	85.843	253.37	161.31	628.683	72.288	38.46	136.663
78.197	124.12	44.8889	39.177	46.042	79.402	39.842	486.258	542.863	76.667	140.278	34.6522	214.226	193.952	81.815	59.53	40.642	61.54	33.838	76.965	270.768	35.054	66.053	24.4949	57.105	158.175	29.8442	1286.13	71.7474	46.088	51.441	1038.08	208.594	49.874	33.7181	569.568	212.736	30.1667	59.234	140.915	262.484	87.4622	51.1176	104.333	221.102	120.798	609.269	77.53	33.31	125.93
160.237	227.88	60.1156	44.762	48.8487	81.303	37.045	399.03	346.804	72.344	115.619	34.9783	283.895	162.603	65.407	51.356	37.47	52.339	34.108	73.634	245.364	32.405	52.561	28.1212	80.153	177.161	26.7013	1350.42	69.8947	63.987	52.297	1088.61	194.145	53.4173	30.8188	522.201	177.471	30.442	64.0213	172.746	393.389	110.017	49.0098	147.137	243.954	282.179	600.673	72.591	39.05	102.453
386.526	298.12	73.7244	50.462	42.9916	84.639	38.195	322.523	440.431	73.75	103.567	44.8696	344.411	129.897	83.13	123.329	55.582	44.713	29.915	73.613	230.727	36.757	52.921	27.303	75.895	191.392	30.026	1439.24	82.2	78.61	56.459	1007.14	207.775	54.2913	39.4698	381.496	151.562	31.3841	65.5638	178.531	426.484	99.5378	43.2353	116.676	205.157	342.083	538.019	69.379	44.41	86.628
449.52	342.296	89.84	59.492	46.2017	161.033	35.331	249.432	357.667	80.896	107.887	51.1957	407.339	116.524	73.5	205.866	164.933	51.845	32.031	74.901	186.929	35.162	60.167	35.9091	123.323	191.182	26.8961	1460.97	81.3895	104.66	49.766	976.034	298.043	54.7638	43.0738	253.561	96.802	30.6377	68.2128	184.262	787.947	79.2017	50.7255	150.912	175.426	321.583	456.923	81.652	47.19	68.593
411.408	367.509	100.516	73.931	45.4958	250.057	60.835	220.53	362.5	124.885	113.959	49.2609	441	152.357	146.463	179.826	186.127	89.109	62.346	106.866	205.677	53.243	101.412	29.7677	93.323	181.615	28.6883	1349.62	69.7789	87.836	60	1184.33	265.159	39.9528	43.2752	192.856	70.694	29.8986	60.8617	138.415	708.095	67.958	57.3529	115.01	250.63	222	402.558	70.818	95.9	63.791
388.789	477.074	92.8089	112.508	46.1849	542.066	152.835	216.886	526.324	315.656	197.381	39.0109	439.129	611.032	410.222	181.732	145.866	121.879	98.362	117.979	246.606	86.757	306.868	28.5253	68.266	156.566	27.3506	1247.04	64.3368	80.296	61.559	1318.22	197.384	42.4016	41.3893	189.216	58.661	34.5	68.5213	90.038	603.853	76.0252	56.7843	87.451	217.667	153.964	332.875	71.242	97.87	200.593
425.842	642.056	83.3867	159.123	49.3025	672.729	198.414	225.083	747.029	444.26	417.299	32.4022	344.065	867.532	597.593	214.846	175.433	116.54	69.208	94.852	259.919	91.595	527.491	25.8283	45.774	150.986	27.9481	1440.69	72.021	122.541	54.577	1267.18	196.906	37.0236	47.1275	153.583	51.364	42.942	71.0638	102.6	757.663	67.1008	52.8333	75.794	336.565	113.107	255.808	64.818	122.71	181.674
406.586	663.62	107.596	144.823	43.0588	621.943	156.045	204.485	576.235	410.031	319.619	30.5761	359.274	647.69	461.611	216.765	141.672	96.149	56.077	80.423	223.677	74.297	366.711	29.3737	39.315	157.161	30.9351	1416.4	67.9368	137.937	51.126	1204.17	276.08	41.3701	73.9396	129.806	71.43	51.6957	83.5745	159.754	677.589	93.6387	71.5588	60.196	345.417	97.155	265.74	69.53	81.13	128.186
347.079	482.676	100.342	119.1	47.5966	498.5	116.932	225.53	399.245	508.219	276.897	38.163	358.371	529.873	339.296	181.228	100.06	90.914	61.323	75.873	235.384	56.243	251.605	38.0202	47.081	208.734	33.2597	1380.39	87.9684	168.472	64.396	1229.95	367.065	48.1968	81.8926	106.827	68.463	43.7754	77.6383	210.708	666.779	109.445	63.8627	91.137	502.324	279.679	327.346	65.348	66.27	126.349
233.059	348.611	88.4089	108.346	47.1008	366.385	82.692	206.159	328.539	350.771	199.619	37.4348	371.992	425.095	255.481	166.054	75.493	87.701	50.031	82.986	251.626	59.297	160.754	42.2323	41.532	204.608	45.8312	1307.26	93.0842	161.654	63.162	1256.73	493.681	45.2126	55.5369	281.561	115.727	45.029	78.3191	206.915	728.884	109	52.3725	87.676	396.602	365.774	468.221	63.606	45.76	103.698
161.836	215.009	77.6267	94.315	50.6975	304.033	72.233	156.803	219.706	221.271	157.278	48.2826	361.871	534.508	198.87	142.826	64.366	82.305	47.3	83.056	244.596	38.784	131.886	35.6667	30.056	194.175	38.5974	1195.54	80.0526	167.214	68.667	1266.97	655.87	50.6457	60.906	527.77	127.149	41.3043	75.3191	164.023	642.947	109.21	47.402	119.461	286.778	302.786	559.712	73.667	38.84	170.023
130.757	148.565	59.8356	75.077	49.6891	246.984	60.083	152.697	242.186	173.156	157.423	44.913	371.04	427.944	145.333	123.872	69.709	81.368	38.046	78.662	296.364	52.919	92.237	34.5556	34.129	192.58	34.1039	1056.33	81.9895	140.503	81.703	1251.1	759.638	54.8976	57.3758	816.115	162.43	43.2609	71.6064	144.146	535.968	99.4118	39.1667	128.343	226.13	199.786	612.673	77.455	44.62	145.442
112.559	108.296	52.7467	68.138	47.1092	192.295	53.195	163.492	189.245	161.469	206.526	34.6739	336.589	301.46	115.593	104.497	57.448	81.029	43.777	91.113	302.192	48.297	73.474	34.0404	34.153	171.42	27.8182	905.296	84.1684	160.918	81.099	1228.2	758.906	47.5905	50.8054	876.928	136.091	40.6739	69.117	125.308	857	82.7563	30.2745	109.412	206.546	132.036	617.635	71.879	58.33	115.779
71.263	58.519	41.3822	57.377	49.0504	145.721	49.429	197.689	134.676	124.969	221.577	35.3043	276.331	213.659	106.241	101.664	47.731	70.868	37.323	129.254	291.495	43.73	66.386	36.7374	30.073	137.49	29.987	758.038	73.4947	134.686	65.928	1193.45	623.268	44.4173	43.3289	961.396	121.281	41.1304	78.2872	133.3	749.305	73.7647	40.3627	141.892	166.13	112.726	655.288	74	39.9	128.256
66.724	81.333	39.0178	52.292	45.3361	123.131	44.105	254.788	320.951	159.635	279.928	26.8804	250.073	297.81	101.741	91.685	45.306	61.862	39.092	134.817	301.556	40.973	61.518	34.899	29.202	123.497	28.5195	628.984	70.3579	133.182	61.396	1132.67	690.167	47.0394	36.1745	789.662	86.884	38.7391	68.734	126.869	727.274	61.4538	42.0196	159.049	191.13	79.262	615.048	70.333	47.51	143.023
66.066	68.389	38.0444	49.323	50.6807	104.221	43.421	268.121	608.304	188.042	240.052	19.9565	203.694	287.54	122.481	75.685	46.313	54.057	39.023	109.021	297.586	45.838	60.114	32.2222	34.46	105.51	31.7013	533.151	73.0421	110.314	66.892	1017.51	580.442	44.9606	35.6443	544.237	88.355	36.4565	68.4574	106.369	606.01	58.4454	36.8333	156.48	213.713	65.214	608.01	61.955	56	119.198
54.789	65.231	36.3556	42.115	48.1008	90.393	37.594	327.038	586.912	143.906	181.608	19.5435	204.331	212.944	91.148	75.826	36.94	52.764	32.5	115.761	292.475	37.324	59.123	33.202	28.137	110.189	27.6364	557.177	68.3368	106.075	71.811	998.544	473.435	45.7323	31.1544	712.151	137.05	40.3261	64.3298	146.523	527.874	48.5042	39.5	101.225	183.324	71.536	608.712	63.712	54.62	92.907
50.414	71.806	35.6	37.892	46.9748	85.189	42.962	288.576	384.363	116.99	136.186	25.3478	215.952	171.865	70.741	61.732	37.418	51.661	41.169	156.676	297.101	46	60.009	31.4545	27.161	137.72	33.8182	739.72	62.2947	90.73	63.081	1061.05	473.304	53.5354	32.4094	633.655	209.347	34.2681	71.5	162.792	431.389	44.2101	39.6275	98.608	168.546	63.095	616.635	68.379	48.49	75.395
41.434	70.556	38.8133	45.492	46.1176	92.656	39.203	337.879	250.784	94.698	121.897	32.6087	177.089	137.46	70.667	58.826	36.276	54.253	45.108	210.549	308.859	47.514	57.474	25.4444	28.895	170.958	30.8831	1118.84	65.8947	78.384	60.955	1070.66	397.616	55.8976	29.0134	673.547	306.909	34.9275	66.766	180.362	363.821	43.8992	30.1569	172.814	146.213	87.429	572.558	59.909	48.8	56.116
46.855	64.769	37.08	47.923	63.5882	113.443	43.195	273.758	174.059	84.979	137.557	28.9565	208.589	121.984	68.185	52.987	37.194	47.287	36.146	169.676	300.707	40.838	57.377	29.5758	50.242	186.608	35.5325	1232.36	60.0421	67.333	55.423	1083.66	332.92	68.3622	28.8993	546.317	248.595	35.5362	65.6277	204.838	316.726	67.7479	27.9804	130.755	124.102	164.702	532.538	76.394	57.17	69.756
79.493	75.667	48.2667	52.769	61.8655	194.352	37.684	225.061	220.873	87.312	182.536	42.3152	191.29	109.603	65.796	59.027	39.299	41.241	37.438	118.824	262.323	34	61.772	36.3535	47.315	204.629	44.1688	1373.63	62.5368	66.031	59.523	1032.56	333.63	56.5354	33.9799	459.273	273.256	34.442	68.2128	242.662	505.221	84.8908	33.8235	153.314	323.361	158.75	510.231	64.667	53.04	71.663
139.263	106.167	58.88	58.785	57.6639	303.344	37.842	197.652	196.971	84.344	139.041	46.5978	280.952	91.373	67.111	97.738	99.672	38.483	27.9	106.585	193.869	41.676	59.368	37.9091	43.387	208.587	33.9091	1404.37	65.4947	126.635	50.054	934.347	503.181	54.6535	29.2416	322.165	186.752	32.3478	67.2128	263.754	560.158	80.8151	41.1078	150.686	365.398	236.905	488.058	70.894	44.34	71.977
325.336	238.713	71.7378	47.769	59.1008	333.467	40.759	169.788	150.549	83.469	119.732	48.7717	347	91.635	52.87	172.906	240.5	40.902	33.477	92.923	161.626	29.108	60.088	31.1212	46.177	206.399	40.5065	1379.2	55.3789	113.711	51.505	869.435	504.58	51.2677	32.7785	222.914	123.975	30.1304	57.6489	214.923	572.179	68.8571	42.1765	146.225	423.139	291.429	404.202	63.288	43.93	60.267
427.73	286.519	86.6222	88.569	52.5042	630.311	112.466	182.447	137.176	264.208	129.196	39.6413	349.5	169.5	143.889	173.537	231.03	64.621	61.6	105.106	175.636	59.622	111.14	27.6465	39.96	196.441	27.8831	1198.87	65.4842	91.182	51.991	986.755	398.152	47.5118	31.7517	159.64	89.306	27.6014	68.0319	121.777	636.537	62.0588	59.4118	105.559	497.917	227.964	348.183	65.121	53.49	60.081
464.092	526.333	78.3644	98.038	51.5042	718.729	193.895	176.826	279.637	318.958	200.763	27.7609	362.694	692.04	457.704	159.47	208.731	105.868	108.131	202.268	215.394	114.324	298.386	27.7071	43.089	171.853	34.8701	1052.04	52.5263	62.786	56.126	1102.62	309.283	43.748	37.0336	133.971	86.107	30.7464	71.4255	132.154	746.274	55.5966	85.549	100.873	500.861	176.238	288.558	70.045	82.55	63.756
425.151	590.083	75.9956	109.023	50.084	792.287	245.489	178.508	248.49	446.938	364.649	25.4783	308.911	888.587	613.759	198.416	285.134	97.856	103.277	207.648	243.202	99.541	358.509	32.1616	40.774	136.35	25.3636	1106.54	55.4737	74.799	52.856	1052.16	339.993	33.4173	37.7718	106.712	62.397	34.1014	77.617	124.962	764.663	41.958	82.2059	87.01	483.176	118.762	235.356	162.97	59.19	39.953
429.75	573.222	87.8311	105.238	48.3866	807.705	187.684	187.348	370.363	373.469	248.794	21.4891	289.75	709.889	544.944	228.718	227.313	79.103	78.438	294.486	243.162	83.297	244.982	35.0606	31.532	141.552	29.4545	1267.54	57.6316	140.314	58.964	981.959	362.899	38.748	42.953	89.432	48.074	26.6594	121.106	126.592	791.253	55.4118	85.3824	81.118	442.944	155.714	201.519	200.53	52.75	39.558
336.428	497.37	91.5733	86.838	51.2353	650.279	140.09	190.508	441.784	256.833	188.144	28.3261	322.75	497.135	427.833	196.114	163.44	73.448	58.746	228.31	227.515	62.351	173.544	29.8485	42.145	185.699	33.987	1123.64	77.6526	110	53.577	986.15	295.804	42.5433	72.6309	95.424	82.264	43.1232	126.606	212.362	793.084	73.3445	70.2059	70.059	349.231	287.845	227.76	210.985	52.56	49.186
242.586	352.037	82.4489	74.031	48.2101	536.508	107.805	146.144	295.216	168.677	140.278	35.9674	363.532	334.532	302.389	160.832	132.254	78.322	52.515	170.359	242.545	53.973	121.904	28.9495	38.387	189.867	30.3896	1063.57	74.6316	106.384	43.523	1047.04	305.92	47.5354	67.4027	208.036	112.405	50.5797	113.075	210.223	803.547	82.7395	71.0392	99.461	429.204	432.631	318.808	165.833	51.77	52.523
185.421	220.213	75.7111	58.146	49.5882	432.582	82.429	137.061	248.784	121.75	118.804	52.0435	360.629	222.921	240.889	145.698	94.06	78.713	43.385	133.169	282.717	53.649	96.211	42.9192	33.573	201.357	36.4156	901.661	82.4737	116.258	55.225	1006.08	339.732	51.063	59.9396	468.633	123.372	51.3261	106.064	257.777	710.926	79.605	62.1373	159.412	401.602	435.095	416.981	135.621	38.9	39.151
136.086	162.176	66.0356	55.869	50.5966	333.811	61.805	163.409	176.02	96.74	104.443	46.9348	347.669	186.246	176.278	130.919	72.828	62.448	34.677	109.261	302.182	52.216	83.289	47.404	31.742	199.378	30.8571	755.156	72.979	136.27	43.586	921.109	348.203	53	52.9866	814.13	152.636	43.3406	106.202	229.938	622.589	62.3193	58.8333	162.912	299.222	427.595	504.904	196.182	37.7	53.14
96.638	108.426	50.5422	48.731	48.6807	275.336	54.985	201.121	133.52	101.292	132.021	49.0978	257.75	148.992	165.759	107.503	63.187	62.322	39.338	97.106	263.374	38.351	105.202	41.5455	30.669	195.636	34.039	626.64	68.7789	118.522	53.243	899.388	286.558	53.4331	49.8859	897.647	204.141	56.4348	103.755	232.269	790.99	53.0504	64.0098	194.588	299.417	321.274	565.904	170.818	46.45	53.872
72.993	93.787	39.1778	46.662	49.6975	206.451	45.331	227.712	148.529	92.281	204.041	51.0761	227.605	197.286	130.519	92.597	69.687	58.213	40.615	80.254	276.485	37.865	87.421	35.4848	27.71	184.804	29.987	519.36	72.3158	91.491	52.324	833.02	414.565	38.3701	68.7181	751.072	150.43	53.558	88.3617	187.131	926.8	50.2689	54.2745	269.5	384.102	224.19	609.173	136.167	81.69	57.512
58.901	83.056	37.9733	42.908	44.395	170.369	44.301	246.576	178.922	130.219	197.01	42.837	187.782	222.278	101.019	95.597	74.664	49.431	58.346	76.12	287.051	43.892	66.789	35.5657	25.984	153.462	31.7922	423.328	69.6526	72.711	50.117	771.163	305.457	40.4409	68.0201	810.273	151.884	51.7101	91.4149	134.515	893.305	38.4034	48.5588	223.578	367.278	161.095	587.692	114.333	76.61	56.035
55.322	72.889	35.7378	41.854	47.8319	134.443	44.895	299.697	217.343	112.865	216.144	26.7174	155.903	205.77	99.463	74.577	90.806	50.448	63.231	70.894	257.879	33.568	60.053	33.1717	30.669	146.818	30.987	351.495	60.5789	58.082	49.568	758.129	459.638	40.3622	51.5973	877.784	146.579	52.3551	80.6064	115.031	730.905	42.1849	52.8922	141.049	442.148	119.571	594.731	103.303	81.42	53.279
55.849	70.37	38.1511	38.262	45.5714	114.754	41.872	326.258	162.216	98	153.289	24.7065	133.427	178.675	91.519	66.993	71.97	50.213	59.954	73.303	209.101	37.135	57.763	32.5455	31.718	125.65	33.2597	469.323	63.1158	62.075	47.216	795.068	391.645	48.063	48.0604	1005.47	171.074	42.8333	79.7872	106.923	630.842	42.3529	52.9608	104.51	409.537	77.643	638.663	94.167	63.83	51.035
44.875	74.759	34.4444	39.092	51.1765	97.705	39.323	389.288	227.647	90.979	130.722	24.9022	183.46	150.429	76.944	62.195	53.433	45.282	64.985	116.556	219.475	34.865	61.789	32.9697	40.363	130.462	26.5974	580.887	58.5895	73.528	47.018	870.218	323.319	44.3228	44.8389	1091.94	268.76	40.058	78.8617	170.323	534.211	44.3697	53.9804	90.461	372.852	69.571	665.471	94.879	51.44	39.5
46.296	67.185	33.4756	40.085	48.605	95.098	39.474	445.652	350.402	80.677	131.505	33.7826	231.71	118.151	86.407	58.792	49.716	43.931	52.923	107.303	200.646	35.784	56.825	36.798	52.452	167.091	34.3507	824.984	63.1684	78.931	48.351	921.864	363.457	56.4961	54.9933	1075.73	296.636	35.1884	77.5426	214.731	477.789	45.437	38.7157	77.784	554.417	163.607	659.837	80.061	40.97	56.07
49.487	62.093	36.9689	40.254	49.6471	98.5	39.421	415.659	463.373	82.531	128.309	43.587	304.839	104.635	84.167	60.148	46.201	38.897	45.169	91.359	203.97	33.865	60.526	31.0707	83.613	167.462	32.2208	1074.1	68.0105	67.799	47.432	899.163	314.703	63.811	44.9396	952.345	298.603	42.4565	73.0638	248.585	562.253	55.4286	52.3627	95.833	504.75	243.131	610.577	74.5	37.77	43
70.092	73.981	47.96	37.438	49.3866	108.582	41.842	367.962	519.549	78.667	113.495	50.8913	369.121	91.667	89.741	50.617	54.522	37.805	38.738	75.183	199.586	28.676	53.465	38.7576	101.815	180.371	42.7792	1029.67	62.5368	64.931	53.441	834.347	248.746	56.1024	57.8859	880.209	345.587	50.3623	65.0957	286.108	796.389	65.7395	58.1667	138.235	1145.48	356.702	570.115	71.212	37.51	40.593
145.243	91.546	71.0044	49.5	47.6723	256.279	40.098	290.205	528.706	77.135	106.093	61.2174	433.444	88.54	88.259	63.174	50.761	37.971	36.562	70.021	168.455	32.081	56.035	42.4444	109.605	196.874	38.4026	1139.16	60.4842	49.811	59.027	863.51	594.493	62.7953	88.6443	709.978	322.364	61.0435	74.0851	293.531	989.484	73.1933	57.9804	207.627	1429.41	381.179	480.683	70.409	36.81	44.965
253.572	184.806	82.0667	72.023	45.3445	534.721	52.632	279.598	455.461	106.969	100.299	51.2717	373.169	92.69	81.519	100.121	177.037	37.943	33.685	76.5	145.323	28.297	57.254	33.7879	79.718	193.063	37.2727	1004.62	64.2526	67.472	57.414	865.014	809.087	52.1339	100.416	576.381	242.603	58.6957	75.0957	210.931	1104.69	78.7479	58.098	220.088	1525.65	412.429	417.798	77.379	45.27	39.477
341.526	274.426	102.529	87.6	44.8403	796.09	67.827	261.636	311.422	243.094	111.557	40.6196	350.871	164.008	166.574	84.604	200.351	73.391	55.854	80.704	204.444	67.622	197.491	31.0505	65.661	181.399	32.3117	854.823	66.9684	72.692	62.748	1107.71	711.681	42.5905	91.1409	407.115	186.289	52.4855	61.383	143.462	1228.86	69.605	65.902	211.706	1262.27	380.726	348	63.864	76.25	57.953
392.401	342.972	91.2133	120.246	40.7731	833.623	168.759	253.477	253.961	339.104	251.072	33.337	284.669	637.397	402.611	84.886	158.179	114.736	92.785	249.296	204.616	81.351	521.842	32.7273	49.427	129.979	28.4675	697.118	52.4947	55.396	68.405	1281.57	530.92	41.0079	75.7315	286.77	129.017	54.6159	67.117	113.869	1218.1	53.1681	66.9118	158.667	992.676	258.202	299.317	73.939	68.15	55.174
378.079	420.537	76.6889	129.631	48.4454	825.598	209.195	247.841	264.549	386.562	250.134	23.4239	267.653	956.73	615.833	80.134	190.037	100.379	105.4	230.768	212.808	78.243	580.43	25.5657	36.403	140.231	24.9221	911.489	59	47.667	57.604	1308.28	532.797	35.6929	64.9195	201.432	95.785	57.471	58.3298	77.115	1197.22	55.8571	76.1863	127.657	1261.06	208.452	241.019	71.985	88.36	40.023
336.836	449.667	74.36	109.154	49.0504	813.016	186.06	247.621	373.539	335.781	187.835	19.3696	220.629	790.198	554.37	103.812	157.216	82.092	83.369	181.514	196.364	55.622	404.614	30.4343	42.065	147.133	32.2597	1087.27	57.5263	79.195	56.82	1217.67	473.167	37.4173	84.3691	154.986	72.298	67.1377	63.5213	92.031	1240.66	69.3698	78.6471	111.392	1172.94	244.321	190.279	71.742	66.5	44.86
255.138	373.583	79.7911	113.023	46.8908	655.508	144.677	203.333	387.863	237.979	149.856	25.337	256.613	562.325	445.074	86.134	106.239	73.948	71.731	141.507	160.182	44.189	331.281	57.7374	67.492	169.601	41.6753	1010.69	64.2947	156.912	55	1256.33	346.949	45.937	91.9463	171.842	88.38	93.7101	59.6915	148.231	1103.66	111.605	76.0882	90.196	947.657	392.071	186.029	77.5	41.64	68.907
197.23	249.463	75.7022	106.477	42.0756	517.934	104.323	179.742	447.108	176.885	127.402	42.0652	278.605	413.627	344.778	81.376	84.5	64.868	53.246	110.958	171.535	54.405	234.904	86.2424	64.5	195.329	41.3507	1053.05	72.7579	204.843	46.045	1294.63	533.065	48.2362	92.7047	216.626	97.339	92.558	63.0106	180.331	964.684	127.529	57.1078	78.176	706.556	441.929	256.048	65.167	50.26	76.698
157.651	156.222	68.4978	86.885	48.6218	410.066	82.639	214.53	373.255	135.677	114.794	49.2283	347.863	406.54	275.389	66.107	63.127	53.011	52.892	87.401	240.152	38.027	165.877	98.3232	50.903	206.21	58.7792	908.962	83.0105	154.862	47.667	1316.29	505.833	51.7244	75.5638	386.453	100.248	83.9058	59.4894	206.1	803.295	132.244	49.2941	131.392	546.361	462.536	415.74	63.227	43.26	50.419
108.77	111.157	53.9333	70.185	42.8319	321.205	65.526	229.583	246.422	103.5	102.948	57.1196	344.935	278.095	194.019	68.779	76.022	54.736	58.808	87.289	263.404	56.568	129.07	85.1414	63.968	212.161	54.2468	777.796	78.4421	158.308	45.36	1292.69	425.978	59.1181	90.0134	643.568	81.496	85.9493	64.117	208.969	868.074	95.6218	58.0784	160.373	421.065	357.845	510.519	60.364	47.01	75.465
87.737	99.194	46.9156	64.608	49	248.984	55.722	282.674	183.167	99.469	96.237	61.1196	293.194	296.278	172.704	56.611	50.813	57.856	69.338	79.415	270.747	46.432	111.816	96.1111	76.161	180.776	53.7922	629.468	74.7263	133.484	39.694	1261.41	348.884	57.252	76.0268	751.209	100.595	82.087	58.8404	204.769	752.926	72.2017	56.7843	152.5	332.657	243.036	591.442	76.424	43.18	67.895
73.467	71.546	37.6844	52.331	45.042	217.262	58.338	358.295	138.235	86.208	98.134	45.9674	278.105	230.69	137.352	51.537	46.015	49.925	72.077	79.951	284.424	40.514	88.184	82.8182	61.081	177.671	41.5325	512.032	79.8947	126.434	45.243	1187.59	403.986	51.3228	86.8926	892.281	162.099	80.3261	61.6915	167.262	729.263	70.7563	49.5588	108.529	262.852	199.155	588.298	74.515	75.27	73.186
57.303	73.176	36.6533	48.646	45.0252	174.943	46.714	414.371	195.402	80.615	89.619	36.75	251.113	159.056	108.185	52.564	43.306	36.874	73.838	82.81	287.475	52.784	73.895	70.9293	44	181.21	38.039	433.29	65.7053	96.509	53.27	1115.47	531.696	45.0945	72.3087	905.209	176.686	64.0725	55.4255	150.715	727.01	64.3613	41.6275	95.853	398.685	191.405	625.74	73.439	79.9	89.744
46.961	71.426	37.9689	42.377	48.3109	135.205	44	414.871	176.804	137.771	93.928	30.7391	216.194	154.079	89.222	53.799	47.045	46.931	93.338	98.718	284.283	50.135	69.228	58.5354	35.685	156.832	32.1558	356.532	77.6632	85.465	58.883	1060.13	626.514	49.6929	75.7181	917.058	182.653	67.029	59.2447	125.085	673.779	58.2269	40.2451	82.422	431.787	166.667	649.625	62.712	58.92	101.64
45.77	70.815	33.2222	44.623	48.605	117.377	43.211	429.288	163.98	126.594	93.99	29.2609	184.831	154.365	87.389	54.993	42.276	38.5	101.638	157.458	287.929	45.784	64.026	58.1313	32.79	151.35	29.987	391.731	66.5158	83.182	62.766	1124.82	688.58	43.8189	57.443	1027.53	240.413	68.7101	58.7553	130.869	583.684	48.6303	33.4314	74.843	327.898	197.167	641.731	71.303	65.93	122.314
49.224	67.769	35.4089	47.377	49.1765	118.541	40.947	408.795	204.765	133.823	103.67	30.7283	153	127.738	72.278	50.611	44.418	45.184	99.254	149.106	279.182	40.73	67.053	55.1818	67.694	159.713	58.0649	589.581	71.1368	73.887	64.414	1156.22	657.022	44.811	43.8926	1178.89	303.612	69.6377	68.2872	126.254	492.726	45.7563	30.7647	70.02	312.278	223.774	614.115	72.682	75.4	90.535
40.599	65.509	32.5244	43.946	50.2101	117.77	41.714	358.591	183.059	109.833	142.381	36.9565	177.411	117.087	73.63	45.906	41.724	42.437	94.123	142	271.606	36.919	60.974	62.8586	100.21	177.636	78.3766	714.468	73.5474	82.447	61.126	1206.87	714.312	60.5984	40.1141	1215.17	341.661	75.7246	57.1277	185.946	416.368	56.126	29.3137	149.52	327.139	259.607	637.817	64.424	101.73	76.686
48.125	67.185	36.2	41.777	51.5546	172.393	41.271	326.22	173.069	103.271	155.753	37.9022	225.847	108.944	65.593	53.06	41.261	37.408	76.7	151.099	228.222	44.784	61.43	54.9596	148.839	189.895	78.8312	854.134	83.6211	63.704	60.856	1242.88	559.333	53.2677	35.3758	1174.67	341.141	64.4855	59.4362	223.731	388.958	48.1597	24.9706	151.225	247.157	310.226	606.971	61.955	92.99	63.442
50.5	67.62	43.2978	59.708	50.7647	282.738	39.752	263.371	261.853	80.708	157.474	50.0652	241.194	121.675	75.741	87.872	35.231	34.994	59.485	157.275	181.616	42.081	58.07	64.6162	133.113	178.559	58.2338	1100.44	91.021	79.258	57.414	1212.31	457.522	49.9134	58.094	1115.57	328.802	90.2609	54.4681	219.685	438.895	51.4958	29.1765	185.314	220.519	378.476	605.769	64.788	81.9	53.291
138.289	84.556	56.5111	95.331	47.6807	493.557	48.429	228.265	311.275	189.042	294.031	52.4022	263.331	129.524	105.111	101.483	114.41	35.069	40.685	131.655	171.818	34.865	52.649	67.6061	130.935	198.196	56.5325	1295.64	80.0842	92.459	70.568	1249.63	585.964	48.6299	51.8591	895.36	261.802	96.2464	52.383	214.654	645.537	40.5378	26.1078	178.931	253.037	346.714	518.26	57.455	88.18	46.919
263.724	155.769	78.2578	119.631	49.1849	734.779	53.549	213.545	275.647	220.948	270.907	48.5543	256.839	133.524	96.13	203.228	292.776	36.086	55.785	243.662	143.293	34.243	62.342	57.1414	104.976	183.811	47.7532	1315.51	93.9053	74.057	57.73	1280.96	540.297	52.622	47.3356	626.928	155.702	98.0145	57.4149	151.669	785.389	46.7983	48.2549	154.186	420.444	251.429	473.904	69.97	101.19	148.558
294.072	174.75	72.7778	145.369	52.6218	782.484	96.639	197.909	203.618	583.167	343.186	43.1522	232.532	181.151	189.333	266.181	371.082	70.322	89.092	431.338	120.909	41.324	133.175	48.7071	101.411	169.972	42.2987	1160.91	80.1579	53.698	53.18	1353.39	457.833	48.5512	47.4362	370.849	71.802	38.2826	89.4043	106.246	739.674	34.3277	39.4118	105.422	364.778	220.131	397.846	73.561	137.85	150.814
323.289	285.046	81.6178	168.415	49.1176	785.5	185.331	170.265	205.373	602.344	459.701	31.7065	206.637	692.905	468.815	219.409	309.47	96.695	137.769	443.711	177.01	95.027	402.018	39.7475	83.121	129.196	40.8052	1012.21	73.979	51.472	72.396	1397.06	543.732	36.8898	52.7651	304.446	75.636	85.5652	88.234	75.531	717.558	41.2017	47.6176	86.294	270.815	181	333.231	67.364	142.23	121.023
307.507	330.194	76.4978	177.292	45.1176	790.926	248.962	157.053	364.392	599.552	574.505	25.8913	167.282	1012.54	611.389	229.497	260.052	116.098	159.085	494.697	231.323	98.378	486.289	35.7273	65.548	115.14	37.8182	995.161	76	60.792	60.541	1379.06	421.413	37.7402	44.1074	218.281	74.215	93.7754	88.1809	84.762	586.305	40.7731	73.5098	76.255	482.231	142.393	277.673	68.409	132.19	82.058
288.664	424.778	75.8578	190.554	41.9916	852.279	225.647	162.318	351.333	410.323	713.897	21.1304	145.032	880.754	643.704	352.074	186.56	107.989	127.662	423.606	212.283	75.054	321.158	34.2626	49.097	130.049	35.0779	1102.7	76.1053	47.899	57.423	1327.41	379.754	36.3228	57.1074	263.288	82.331	104.688	78.734	129.231	499.768	51.5126	71.5392	60.686	409.093	114.036	247.683	71.045	96.34	73.256
321.75	458.046	83.8178	186.985	46.2017	738.279	165.301	150.879	262.265	330.062	483.196	27.7283	169.024	645.738	494.611	333.329	136.5	94.345	85.677	409.486	205.636	67.757	221.044	43.8889	81.379	129.154	27.2857	1089.76	95.8316	94.019	56.261	1300.82	302.507	41.3071	59.8188	381.993	93.587	94.2246	77.5213	159.769	490.032	54.6555	66.902	52.725	313.491	197.631	231.865	73.788	80.62	88.581
280.401	392.241	76.7333	164.4	49.3782	586.311	125.346	132.856	226.657	221.323	401.99	42.2174	195.073	448.897	395.667	280.55	99.41	82.425	82.315	325.296	201.717	66.784	153.404	55.3737	90.218	138.483	48.9221	1168.64	109.684	133.742	51.414	1302.1	232.522	48.5827	51.5705	507.403	108.876	86.5942	72.9362	151.092	533.853	73.2521	52.8235	56.225	263.037	362.643	271.308	67.97	65.2	116.826
234.974	265.074	73.7911	138.123	64.8403	461.5	91.015	127.417	338.578	156	269.99	54.2826	212.008	326.103	289.889	264.242	79.933	71.937	65.108	302.007	233.636	48.297	108.912	69.5051	86.516	174.434	58.1948	1103.88	115.147	120.698	49.964	1343.73	281.667	52.2283	41.4228	698.396	163.893	71.558	69.2979	135.438	585.758	61.3193	46.4608	52.314	265.481	348.357	449.933	63.803	64.44	111.5
155.546	167.565	58.7867	107.431	58.6218	358.869	69.361	134.705	365.873	124.802	201.072	49.1522	224.137	246.556	237.093	231.658	61.619	64.695	53.862	313.556	259.212	49.054	87.965	71.8081	85.766	175.378	63.8442	948.72	115.526	98.113	53.279	1357.47	430.072	56.3543	37.8389	727.338	135.273	71.9565	64.6383	121.715	486.547	51.8067	43.7059	55.392	211.694	365.476	508.385	72.409	73.04	101.523
109.553	115.722	56.1422	89.577	59.0504	271.77	63.331	164.326	288.765	128.208	178.485	53.837	275.387	226.857	187.741	185.168	54.187	59.678	48.577	292.577	272.485	43.405	80.456	70.0202	70.75	150.399	54.0519	806.602	109.874	83.673	45.64	1314.47	366.29	53.7165	38.3893	699.007	101.058	65.3913	69.4362	139.692	384.947	44.3866	46.3824	47.314	175.37	309.488	573.202	66.591	69.87	81.302
86.428	98.722	48.0889	80.615	82.0588	214.721	54.985	216.023	275.961	144.062	211.454	53.5109	240.234	215.849	160.667	161.134	49.157	56.333	67.815	262.718	263.424	42.973	63.14	83.7576	42.427	152.049	42.7013	663.543	92	89.66	54.541	1251.1	273.551	56.4409	37.2282	756.921	123.785	57.558	65.5426	144.8	327.305	41.0672	39.8235	57.412	144.241	203.381	585.788	77.894	63.83	87.593
73.599	68.306	39.6311	63.815	65.8235	178.008	52.857	254.364	264.255	109.573	161.732	42.7283	219.065	178.722	128.074	144.268	42.776	47.649	83.123	383.423	257.495	40.135	64.544	71.6667	53.976	133.797	43.8701	551.651	99.0947	76.358	58.811	1172.67	230.355	53.7874	34.5705	747.475	126.091	54.7971	58.1277	110.292	279.589	37.1933	36.7549	81.922	140.861	139.286	565.413	104.727	53.01	88.116
55.434	75.25	34.32	58.131	68.6555	142.607	45.594	336.826	243.598	151.427	288.289	33.3696	169.976	142.825	114.185	117.383	40.672	49.42	109.746	445.246	275.899	44.27	61.711	60.7374	43.266	107.196	29.8701	463.301	85.7158	74.057	47.441	1150.82	246.413	52.5354	31.9396	714.935	120.405	52.4928	69.3085	108.138	231.821	34.4706	49.1275	90.637	604.157	103.095	571.875	101.742	43.32	118.43
51.638	73.306	32.5378	47.885	62.7059	113.648	38.842	383.083	485.157	242.594	415.577	27.7717	153.379	124.206	132.111	105.906	37.373	44.345	103.438	489.472	310.03	46.216	60.044	50.4747	50.677	116.441	30.4156	373.495	84.8421	66.604	51.685	1149.14	306.362	43.3386	28.745	787.151	163.612	43.6377	54.7128	155.846	193.105	33.8487	51.8333	111.716	673.685	75.631	630.529	94.606	37.39	141.5
55.645	66.352	32.5956	45.5	55.3613	100.238	41.805	437.78	408.363	191.854	415.732	25.9348	154.347	106.841	132.704	91.497	44.746	39.46	83.315	495.338	321.99	49.703	61.921	56.6667	76.556	138.056	25.7403	602.521	76.8737	64.22	53.369	1236.24	398.551	47.7717	29.1007	879.158	134.339	38.913	54.766	123.169	226.463	32.437	56.5588	120.265	755.426	95.524	633.558	77.53	34.84	101.174
45.711	65.824	36.4667	47.069	54.0504	128.5	37.376	422.841	563.265	137.812	383.206	34.163	166.532	124.627	135.87	86.154	38.082	46.224	63.854	446.134	292.303	44.216	58.947	59.5859	60.968	153.986	36.6623	711.005	76.5474	77.937	48.793	1205.49	372.725	59.8819	26.8725	902.309	181.331	43.442	69.0532	136.077	191.105	34.4286	46.1765	87.039	671.852	137.286	604.49	77.621	41.84	129.907
48.289	66.444	41.8711	45.723	53.6134	143.328	36.496	390.591	560.941	106.229	255.485	38.75	191.855	113	105.833	92.886	37.925	37.759	46.746	433.908	242.657	40.649	61.728	59.697	47.847	154.259	37.4286	948.124	78.9474	85.34	44.91	1246.78	309.877	67.189	26.1946	893.079	216.917	39.2246	58.5638	214	230.011	54.5798	54.8333	112.951	854.268	160.44	564.692	75.424	36.17	129.326
42.632	65.741	42.88	55.962	53.7899	307.68	43.789	361	588.627	83.458	192.68	49.9783	223.516	111.786	104.241	95.738	37.925	36.264	38.069	404.5	210.505	38.243	52.57	61.4949	70.339	157.091	53.3247	1113.05	94.1368	87.019	45.054	1256.18	335.978	63.5354	24.651	774.734	163.95	38.9565	60.734	221.977	193.379	52.6471	45.6569	105.039	962.426	146.095	511.135	69.712	43.51	125.372
85.974	88.407	51.9733	49.331	53.2353	362.123	41.632	278.152	554.98	83.354	160.351	48.9891	221.419	103.214	93.593	198.564	57.149	39.925	35.623	351.514	173.838	34.811	59.675	57.7071	121.444	145.881	57.8961	1327.46	96.0842	113.484	45.477	1253.38	795.514	57.1496	24.7114	572.921	159.479	32.5725	59.734	261.154	399.674	49.2101	45.9314	104.892	943.176	224.952	460.654	75.439	44.42	97.802
198.408	152.741	77.6933	51.169	49.4622	384	55.932	230.909	524.814	114.292	172.918	58.5978	225.782	95.286	90.537	293.604	178.597	40.305	42.523	269.261	149.758	31.189	54.658	56.2323	92.016	148.853	52.1299	1388.27	92	78.61	48.351	1256.11	784.899	64.685	23.5839	372.353	118.174	37.9493	52.7128	279.115	426.463	57.7899	45.098	81.735	719.167	211	383.058	66.364	39.01	135.221
291.283	202.63	78.9511	80.7	49.7395	560.934	99.06	248.364	376.814	226.25	282.371	42.4891	246.782	208.437	211.37	275.705	192.522	71.477	76.669	401.873	176.495	40.73	165.816	63.5253	85.935	139.573	51.8831	1253.79	85.5263	61.855	38.712	1340.98	652.087	50.2598	27.0671	263.129	84.132	43.3116	53.1702	236.685	440.674	44.7983	41.9412	122	542.102	230.119	305.192	65.045	70.46	181.814
335.461	290.241	78.1156	99.331	46.8403	580.516	166.955	221.091	300.716	264.177	319.629	31.7065	218.952	535.302	426.519	240.396	140.918	110.506	123.138	405.261	203.848	71.243	310.895	44.6162	70.282	117.336	39.7143	1107.95	85.1684	53.623	43.459	1402.88	450.957	44.7717	30.2215	189.029	75.636	41.3841	61.1915	175.646	657.484	47.7815	49.5196	128.431	758.018	160.94	253.231	71.591	103.42	138.849
337.316	315.222	79.4978	142.869	48.2689	665.443	243.038	194.561	354.098	274.917	660.495	21.337	172.024	990.976	645.963	205.852	100.604	135.644	141.569	312.965	242.596	114	405.956	47.7475	56.895	95.58	39.2987	945.226	82.0316	42.258	40.441	1458.86	493.138	38.9055	31.9664	142.518	66.587	47.3116	54.1489	134.815	613.684	43.3361	60.6471	119.598	1137.72	115.905	231.49	76.803	135.23	107.663
339.178	319.815	77.3467	139.862	48.3361	784.484	284.368	254.152	308.402	383.906	1021.25	23.3043	154.944	1012.96	719.926	184.591	71.604	145.54	170.354	243.056	261.263	110.378	387.5	45.4444	42.71	85.692	36.7403	741.296	51.8737	65.799	39.333	1478.51	378.239	35.0472	44.6376	121.029	49.603	42.6594	48.234	100.877	605.663	32.9412	56.6961	96.461	1073.97	150.857	181.433	70.833	136.15	92.233
325.711	416.769	73.8933	144.523	48.2185	808.615	290.917	246.318	251.353	493.833	1043.68	21.5652	131.694	1040.59	795.018	152.57	56.858	160.155	174.838	188.408	277.828	101.811	410.132	49.0101	50.492	82.909	32.039	660.57	82.8632	60.088	59.351	1464.39	659.826	32.4488	46.3557	109.777	40.678	44.8768	64.7766	89.785	491.137	43.5882	63.5196	71.382	817.63	123.5	155.413	64.682	93.46	74.337
312.526	527.454	58.8667	184.815	43.2521	847.484	290.872	286.697	204.882	635.281	947.402	18.3478	113.589	1021.82	753.704	139.597	50.724	154.201	180.862	215.514	280.687	115.568	363.193	33.1818	55.516	61.72	36.1948	606.801	71.5263	46.503	73.604	1471.69	741.819	32.3386	39.0537	90.086	48.364	54.8623	62.9787	85.438	409.116	36.479	53.8235	58.912	647.815	118.298	139.567	67	71.59	62.86
362.934	607.241	70.0889	194	47.5378	894.746	349.534	314.652	189.431	738.333	865.979	19.3696	97.903	997.413	756.296	142.671	65.858	147.523	168.962	180.014	275.697	136.189	328.605	36.1111	39.452	52.441	29.8701	488.882	68.8632	46.094	63.631	1479.3	555.065	32.8898	38.8389	87.194	56.438	50.6812	63.3404	88.969	343.937	46.7647	52.8431	53.422	592.259	195.631	139.048	58.47	79.2	55.674
331.342	523.139	57.7111	208.123	55.5714	856.746	366.376	299.826	173.324	551.042	628.711	21.5	90.79	1007.49	723.111	122.584	65.94	139.73	165.615	177.697	272.242	131	225.675	39.2727	39.032	61.531	29.8961	506.946	70.3368	54.711	53.55	1479.33	375.428	33.5276	38.6309	80	63.661	60.587	59.2979	88.362	290.074	45.5462	53.7941	59.431	655.852	199.726	117.596	66.258	95.35	46.919
262.954	513.843	61.2267	241.977	51.4706	872.361	419.902	351.523	296.225	501.438	760.763	16.5543	86.145	906.452	762.537	102.933	57.537	146.23	138.738	160.401	286.667	126.73	285.939	35.798	38.581	51.986	30.3636	627.489	57.4211	73.258	50.063	1460.21	284.036	29.8346	37.2081	71.547	72.314	60.5942	64.4894	115.385	245.168	43.0252	54.9412	51.637	515.259	175.036	103.846	67.318	113.95	42.023
279.158	450.176	60.5556	245.262	45.4118	924.557	411.383	397.076	254.99	568.198	565.938	19.2609	71.815	769.024	732.759	93.027	48.761	142	118.862	141.232	287.384	120.405	253.035	32.9596	42.71	48.902	35.3247	689.86	62.5158	66.887	47.991	1445.47	224.014	32.6614	37.4698	79.683	115.562	58.5145	54.5957	126.908	220.705	34.6218	54.2451	74.931	379.741	154.048	88.827	68.545	105.91	44.244
287.632	409.157	58.8933	264.615	48.1765	810.148	395.346	390.985	242.882	705.74	688.278	18.9565	70.492	583.437	711.315	80.899	47.582	126.983	112.008	131.155	256.455	115.784	348.825	33.202	33.371	43.259	26.3247	630.269	74.6632	78.195	59.523	1455.88	328.507	31.5669	49.6846	75.324	133.141	65.529	59.5213	128.592	178.021	41.4706	56.0882	105.98	496.185	238.833	82.048	66.682	77.08	35.884
278.664	354.167	54.4489	265.862	47.4286	747.574	375.744	318.492	227.275	608.688	602.423	17.3804	67.984	579.992	711.315	79.591	42.791	133.184	98.615	141.07	260.788	131.189	311.474	32.0505	32.871	39.615	27.8571	522.925	56.4421	70.107	54.018	1450.9	270.094	28.6693	45.2013	83.676	134.537	51.4565	60.1277	120.385	159.211	52.0672	52.3333	84.294	423.491	223.476	81.615	71.258	93.47	42.988
256.901	450.343	55.96	256.862	50.6555	668.254	391.188	355.242	197.578	608.062	809.278	18.0435	58.065	630.19	728.37	58.946	36.896	134.402	98.046	110.07	255.04	134.541	424.096	53.2323	31.653	48.825	23.026	439.183	63.9789	71.038	46.009	1465.92	205.645	34.6693	43.7315	68.547	103.198	52.8913	60.5532	90.715	121.979	67.5126	46.0294	56.824	326.111	156.702	85.712	73.303	96.61	48.326
225.013	445.185	59.44	286.669	45.3529	730.713	388.023	350.424	278.206	602.156	960.113	14.0109	76.798	530.762	748.093	64.832	38.761	123.58	108.915	96.613	217.929	133.324	375.763	54.404	31.202	53.42	26.0519	381.978	66.1368	98.956	42.225	1462.29	158.406	28.4882	34.4295	73.633	96.843	51.5072	54.6596	74.654	121	63.9832	34.7059	47.402	245.361	129.31	78.779	66.561	70.05	36.953
221.605	436.759	53.9467	312.762	42.6555	825.451	386.03	315.409	513.265	765.344	1047.81	18.8478	69.952	429.548	825.667	61.268	35.828	131.764	102	106.261	207.98	118.946	458.833	41.5657	40.694	47.594	31.1688	412.387	64.2526	88.308	37.937	1443.88	130.964	34.8346	41.1275	76.424	98.157	56.1739	54.4574	71.946	116.811	49.3782	34.5294	53.324	200.5	186.321	75.769	61.788	50.62	34.291
192.625	352.685	56.3956	325.762	46.2185	860.729	417.737	307.614	406.892	886.979	1173.39	21.5326	112.677	356.786	751.407	57.812	40.821	124.546	90.8	101.993	194.99	128.351	477.693	52.7879	49.694	42.699	30.8571	499.382	63.8737	104.346	41.748	1440.41	311.391	32.9449	50.4899	74.612	129.264	66.1812	51.7447	82.992	103.337	43.3361	36.3333	53.853	166.815	219.357	63.279	68.924	52.48	46.302
202.678	375.843	51.4844	351.915	47.3445	865.672	407.331	285.053	477.647	762.531	1182.68	21.3478	123.226	343.23	786.037	50.678	40.045	125.54	77.262	101.634	197.919	125.622	445.746	42.6667	40.968	37.154	25.5974	651.032	49.6632	102.805	51.405	1443.81	375.623	40.5748	46.3423	73.353	118.372	62.7609	52.5638	110.915	101.158	44.7815	38.3725	52.353	142.102	172.929	62.202	67.939	52.04	38.233
218.625	377.435	54.3956	372.854	48.5378	805.648	386.226	288.167	405	531.906	1042.88	14.7065	153.71	365.317	742.5	52.228	43.679	112.259	67.585	100.437	192.626	110.135	373.851	41.4848	30.774	37.545	25.8312	789.339	63.6421	98.17	62.703	1471.99	413.652	41.252	45.5973	73.986	98.083	62.5725	63.9468	171.562	89.326	50.2269	34	44.333	125.194	169.31	55.712	66.621	79.02	39.244
230.849	363.093	63.1689	380.485	49.0672	871.131	369.083	313.167	282.637	614.51	973.856	22.8696	180.524	361.706	704.204	54.268	43.784	120.27	65.646	74.458	199.798	115.108	356.886	32.2525	36.806	36.497	35.7013	811.059	46.9789	112.591	60.694	1500.04	538.71	40.0551	50.1074	71.309	99	72.8841	51.0426	180.1	96.968	48.0084	31.9608	36.275	123.657	165.952	66.183	69.515	63.84	58.116
200.967	355.472	61.8533	420.023	44.916	910.615	371.256	297.439	354.422	785.302	1045.76	20.337	201	401.206	712.037	52.792	34.343	104.569	62.308	67.845	195.808	115	388.64	42.9899	35.008	39.776	24.3247	1115.85	62.6316	106.723	70.991	1492.2	792.051	34.0945	45.8121	73.266	84.074	80.1014	51.2872	172.823	90.884	39.7395	32.6961	46.882	144.778	111.667	57.606	68.136	93.09	84.977
173.849	360.009	57.5511	422.008	42.3277	856.984	313.263	223.977	287.863	765.604	895.423	24.0543	207.403	366.675	708.13	51.537	37.582	112.247	63.892	83.592	196.222	124.459	475.246	47.0606	30.952	34.476	26.4156	1016.75	51.4737	112.019	70.252	1476.13	729.928	34.5748	49.2886	73.518	99.306	76.4058	55.234	169.292	89.874	51.6555	28.3824	46.324	160.889	98.452	67.971	63	78.35	147.547
124.914	311.685	57.1556	392.746	44.042	813.09	363.594	220.311	274.824	973.552	947.99	30.3478	212.476	416.929	651.185	48.718	36.493	114.454	58.562	69.563	196.98	113.162	388.281	36.3333	28.54	27.636	29.0779	976.758	56.1474	97.44	63.829	1474.37	567.37	33.6457	49.604	75.518	73.215	65.058	52.8085	120.738	87.811	43.9832	30.7941	46.588	242.907	88.714	58.51	74.606	75.3	99.326
98.086	318.407	48.8133	373.408	53.6218	759.779	355.188	203.583	319.647	970.396	794.99	34.4674	197.194	376.595	645.185	49.604	33.933	109.546	42.115	77.014	204.131	117.27	493.149	44.9798	30.403	34.077	28.5584	857.043	55.9579	99.321	63.82	1466.24	520.377	42.8976	40.3154	71.842	99.14	80.5942	57.5426	103.577	90.726	48.7899	26.5196	68.686	310.75	109.452	56.269	66.909	70.85	75.965
101.664	305.852	42.8933	419.038	45.395	742.992	345.436	193.924	393.324	940.25	990.66	35.0978	194.419	500.27	718.982	48.631	35.985	104.431	40.392	79.303	209.97	105.135	496.895	41.3939	28.774	31.448	32.1558	801.57	53.0947	104.541	66.532	1459.44	446.746	34.9921	42.5235	71.784	94.645	92.9783	48.7766	128.985	76.737	53.4622	27.5294	61.451	242.361	111.405	54.221	77.5	65.06	67.163
131.487	288.574	47.2444	390.508	46.0168	663.041	335.632	230.765	386.569	799.74	895.381	40.3261	160.782	415.405	673.926	50.268	38.03	91.672	44.969	88.648	209.384	93.297	568.544	44.303	27.056	33.112	24.9351	762.683	60.5789	126.384	59.73	1496.99	391.232	36.5197	63.5034	92.669	73.934	97.3913	50.617	114.823	78.674	64.8487	31.0882	79.186	309.333	149.429	53.865	62.273	60.1	55.942
160.605	298	45.6356	424.931	45.4454	692.68	338.346	219.295	518.922	670.083	681.515	34.7935	135.565	354.119	641.222	45.718	38.478	87.27	56.454	87.754	192.889	95.324	412.412	38.1111	29.234	34.147	26.6623	679.629	56.5684	119.717	63	1488.84	430.145	33.9291	79.2685	114.245	85.463	89.6087	45.5745	88.408	83.453	61.5126	27.3431	108.706	314.741	188.917	53.808	65.53	49.6	76.081
168.474	273.194	45.4622	414.654	50.4454	732.09	311.782	226.818	507.814	603.615	564.031	30.9022	132.548	364.381	638.982	47.537	37.642	84.178	47.692	143.521	226.202	122.811	519.912	49.2323	65.565	31.14	26.3766	772.328	64.1474	116.937	69.964	1472.46	718.594	30.3071	69.6577	94.237	63.719	92.2029	53.5	81.777	87.484	54.6807	29.8431	114.167	367.046	231.893	45.125	67.47	55.27	76.953
120.224	270.417	37.3111	396.777	47.8655	726.098	287.241	192.735	388.99	604.385	606.196	31.6848	125.21	332.087	595.13	41.369	38.187	74.851	49.646	119.711	226.111	93.568	497.114	50.0303	65.274	35.643	32.6234	956.704	66.2842	117.157	65.252	1469.81	690.391	33.4252	71.6846	79.014	82.702	91.2899	43.4468	183.269	90.453	37.8824	29.8824	141.824	287.269	303.643	40.202	72.606	49.11	93.558
107	326.583	41.9378	400.169	47.9748	688.803	305.744	205.25	548.441	514.875	679.649	22.5435	111.919	464.786	625.556	52.577	38.813	80.805	55.185	124.599	237.434	106	522.851	57.0707	68.266	39.287	29.8312	1232.18	71.8421	140.881	66.252	1470.1	726.08	36.4016	81.5638	77.525	116.636	90.4565	54.1809	166.338	79.758	42.7899	30.9314	113.255	293.87	251.786	48.663	72.894	82.4	121.105
95.283	275.917	36.4711	342.277	47.0672	667.221	267.09	203.75	521.696	540.177	640.186	22.663	117.306	474.436	616.704	54.06	34.41	80.276	57.392	217.232	248.293	117.73	507.219	68.9394	68.524	61.846	32.4545	1136.6	68.1368	144.019	65.18	1479.75	822.457	34.2913	79.3356	98.216	131.413	94.4493	46.1277	156.669	82.495	39.5546	31.7745	103.216	277.278	222.75	45.404	73.03	108.66	95.291
81.638	326.046	35.1689	304.685	45.9664	650.598	256.97	200.492	444.941	615.75	781.474	30.4783	101.605	363.27	618.444	54.765	41.903	78.856	55.362	305.845	229.404	108.568	492.254	56.1212	56.323	57.979	31.3117	1102.59	63.5895	135.365	55.171	1465.14	623.884	34.9528	77.2148	113.23	118.769	94.413	56.9043	135.331	84.137	38.5462	28.0294	76.951	482.806	167.631	45.5	64.394	101.84	63.453
79.026	291.194	31.1244	345.892	52.2605	604.869	274.556	228.371	478.529	685.698	699.866	33	91.04	310.024	618.759	54.128	35.306	82.943	62.046	292.789	207	102.459	420.36	52.9495	43.056	50.469	34.4156	1189.83	66.1158	125.616	59.946	1460.59	430.768	36.6299	71.2013	102.043	91.529	97.6812	52.5745	122.454	77.916	45.5546	21.098	73.353	365.667	112.155	52.096	67.545	88.81	65.395
89.441	251.269	45.7422	319.615	48.8319	592.5	284.632	243.833	445.922	568.708	576.278	39.6087	85.435	281.905	598.315	54.134	35.037	75.695	61.308	314.775	205.354	114.189	437.912	47.6768	38.589	57.315	24.3247	1103.52	60.4421	109.786	51.712	1448.66	666.087	42.5591	73.8054	104.417	95.554	77.2681	53.6489	121.208	84.589	47.4286	28.9608	94.471	369.417	174.452	50.51	59.333	94.12	59.465
73.888	285.278	38.6178	346.7	50.3277	558.574	245.368	214.72	545.059	424.427	609.041	36.8261	80.685	280.175	557.018	55.899	38.157	74.075	43.2	328.803	233.343	103.73	398.746	54.6263	46.46	50.727	34.2208	1261.46	61.0737	94.031	48.901	1453.33	635.333	39.9606	77.3222	95.396	79.545	73.8333	53.3085	118.769	84.221	48.5798	29.8235	74.333	297.491	130.929	46.077	67.621	69.01	58.186
69.796	216.611	40.0044	253.146	47.4874	468.975	133.579	223.674	601.49	347.354	496.918	32.6087	86.411	284.056	623.741	52.43	36.134	76.103	66.031	368.359	220.404	89.243	317.439	66.8485	43.25	41.874	25	1354.95	53.6316	88.987	44.622	1428.54	526.275	38.4095	63.1208	85.813	102.256	80.6667	57.3723	150.977	82.789	48.3866	28.3333	57.569	209.583	112.952	58.433	70.818	132.1	49.047
58.112	173.593	36.3467	269.746	44.3193	399.738	154.316	213.038	588.873	369.062	521.979	35.2826	82.879	251.921	592.204	47.691	32.888	60.586	61.338	367.148	233.04	73.946	313.009	56.404	68.032	49.762	26.8182	1293.32	55.9053	80.918	42.018	1434.22	368	45.8819	69.443	114.77	122.421	85.1812	53.6064	149.2	87.653	53.479	30.4706	57.314	165.926	125.167	51.038	69	119.75	46.395
57.533	201.435	40.9822	285.177	48.7395	511.959	129.008	206.856	490.265	386.365	387.186	41.0217	81.242	197.071	603.389	43.631	34.791	62.862	74.085	262.873	226.889	65.189	391.737	68.9091	54.565	48.839	21.8312	1213.76	64.2	94.623	39.856	1435.76	265.457	39.7795	59.1477	128.978	94.76	80.8696	53.3617	144.8	117.242	59.2269	33.1176	61.49	249.315	155.845	46.923	70.515	111.61	37.988
57.092	258.657	34.2889	257.323	49.4454	536.795	147.368	199.144	490.902	523.229	391.402	36.663	85.508	187	550.852	43.94	33.5	58.27	65.546	344.458	212.909	84.703	378.43	75.0808	43.831	56.259	32.7403	1141.36	70.8421	96.39	35.775	1434.84	196.152	41.6378	60.5839	105.165	109.62	77.7754	45.5213	146.685	99.558	50.4622	30.4314	100.284	200.657	163.476	51.385	71.242	96.33	40.849
54	244.583	36.2089	249.977	50.2857	492.066	144.579	160.189	423.461	480.521	635.309	39.6087	84.218	206.063	549.741	51.054	39.97	52.943	60.754	324.739	169.97	76.892	310.272	75.3535	49.613	57.545	30.9481	1248.54	70.6105	72.138	44.703	1435.99	188.601	40.9606	62.0067	114.59	85.314	70.7609	51.3085	145.654	96.516	41.9496	24.6863	100.716	270.333	127.143	49.029	71.409	112.87	44.326
95.257	308.444	36.84	213.762	45.605	457.443	143.15	125.773	379.392	344.573	526.289	28.5326	97.621	204.786	526.685	46.275	35.328	51.425	49.3	244.493	137.909	66.757	213.202	63.2121	60.968	52.692	29.4935	1194.92	71.7263	63.371	35.324	1445.65	270.674	41.0551	58.4698	128.863	83.19	63.9493	50.0106	153	91.337	44.2521	25.2549	88.931	276.241	109.702	48.606	68.288	94.72	56.686
67.52	243.454	39.2267	204.923	48.0756	565.984	143.729	135.871	297.108	407.979	508.237	26.2935	125.403	200.595	492.481	49.51	34.403	53.747	43.862	186.859	110.222	63.757	142.868	67.5657	43.581	63.238	30.5844	1195.58	69.7474	70.453	46.712	1455.17	241.928	37.685	59.8121	106.871	75.744	69.3986	47.7766	131.562	87.705	48.8571	25.6765	80.843	343.028	81.012	57.01	61.742	101.31	57.244
71.428	319.898	36.6622	230.3	51.0168	584.066	181.632	138.326	243.765	346.312	606.505	29.7935	143.661	200.024	501.444	47.711	41.112	60.908	48.323	244.246	115.374	64.541	171.789	73.2121	62.419	77.077	26.1688	1129.9	66.3579	94.711	36.91	1463.89	197.319	32.4882	64.3691	95.734	94.967	67.3333	52.8511	156.492	79.568	48.8655	32.0882	101.882	258.222	69.083	57.308	66.848	99.91	49.186
61.737	248.769	37.9111	208.308	44.916	600.566	191.594	146.038	255.902	362.542	585.99	26.413	144.081	181.079	474	48.523	35.963	47.224	58.585	389.669	116.313	50.703	184.342	70.8182	109.992	78.853	22.6364	1092.17	70.2421	80.509	35.982	1470.84	163.072	38.2992	50.7315	87.007	90.529	62.9855	47.1702	142.085	87.621	50.3697	35.2941	101.667	197.593	62.762	58.442	78.455	91.93	46.465
56.349	200.435	46.3467	169.8	47.3782	478.77	212.15	144.091	282.275	511.802	584.979	30.9783	131.581	154.865	431.037	49.477	42.522	66.862	56.2	679.838	139.879	55.541	391.772	77.0606	90.476	64.406	24.5195	1108.14	73.4105	81.308	36.045	1456.69	139.072	36.9449	46.4497	117.806	113.686	64.6522	48.6702	141.9	92.895	56.4454	32.0882	90.108	336.046	90.952	52.192	67.076	68.53	58.884
46.322	199.222	37.9378	160.369	49.5294	546.975	243.451	160.644	461.676	452.062	582.907	33.6739	110.04	168.96	453.37	50.094	35.209	51.046	40.338	763.57	130.586	82.946	257.044	38.4141	80.113	60.42	27.4545	1084.76	66.9474	78.855	28.072	1469.82	140.783	41.4567	35.1141	175.324	182.413	67.1812	54.4574	162.262	78.011	52.1933	27.6765	63.216	330.231	130.214	48.221	64.152	60.31	66.209
43.697	155.463	40.36	171.892	51.5378	449.148	223.271	155.523	591.951	441.49	410.67	39.3043	106.54	156.286	429.852	49.55	38.231	52.874	39.577	621.415	152.475	68.135	335.175	55.7879	54.048	57.329	26.7273	1050.22	68.7474	63.774	29.477	1447.24	292.986	37.4961	41.2148	182.46	193.455	59.6957	45.8617	161.308	88.789	51.4874	31.451	61.627	381.019	122.048	48.135	68.894	66.13	99.407
54.211	186.611	38.16	221.354	42.8067	550.016	230.992	165.008	576.304	488.177	353.371	42.0109	111.089	169.841	445.704	47.081	33.06	49.54	39.723	500.796	182.04	71.838	226.518	56.6768	47.032	74.559	23.7662	881.935	69.2211	79.358	37.613	1461.18	406.384	40.9921	40.255	163.777	152.132	68.9348	49.3617	143.146	89.568	51.4622	33.3039	56.588	287.889	175.607	46.144	70.636	54.99	130.849
[truncated: 50 more columns]

## Sheet: Enuc_RightSide
45.053	177.558	66.467	71.008	104.385	46.941	89.116	72.259	39.788	87.52	33.503	65.663	25.669	69.8713	33.866	101.767	16.25	27.781	37.2214	73.347	43.23	22.866	156.787	132.715	243.339	55.526	66.5278	397.092	29.1391	291.133	35.763	207.121	36.4219	50.168	115.82	36.592	50.642	35.296	27.587	38.233	30.2603	253.263	161.107	32.186	110.553	51.759	317.539	127.825	56.252	47.018
50.795	126.853	63.584	65.797	79.28	53.874	78.671	69.108	36.222	82.653	36.64	70.796	24.521	50.1188	39.681	81.03	19.6552	23.6788	32.1286	64.054	42.211	20.007	128.208	106.64	244.425	46.026	59.9074	267.107	26.2348	230.962	33.535	146.818	24.5	44.176	109.427	36.068	51.8	39.88	29.5109	38.6408	29.1507	193.397	125.254	22.9186	98.576	40.552	252.113	101.058	60.472	49.186
46	118.713	62.474	52.922	95.832	46.798	85.562	68.34	34.798	61.878	41.012	80.01	23.008	45.5842	36.387	63.252	19.4138	24.4891	32.3286	56.197	36.668	20.709	94.472	75.593	224.748	39.013	59.7778	236.573	27.5391	183.19	32.482	104.72	35.3125	48.809	97.022	38.272	45.133	37.861	29.7717	35.6408	26.274	168.987	98.631	29.186	80.348	48.598	197.652	93.767	56.205	43.779
47.311	94.256	61.131	56.602	155.182	50.966	81.411	66.028	39	69.633	61.901	237.235	25.909	42.1287	46.303	84.97	20.4138	24.2628	31.3786	42.599	34.166	20.396	75.112	59.209	224.945	42.526	56.213	204.008	25.3391	143.848	25.404	79.045	32.7969	42.038	76.213	38.738	42.685	38.574	29.4022	36.0388	23.4932	171.564	148.025	24.9884	86.197	61.333	160.713	107.25	54.677	55.425
36.561	64.109	43.044	50.477	137.287	53.807	118.644	88.887	40.788	65.531	70.317	177.571	20.893	34.8416	47.697	79.515	22.681	20.2993	28.2286	39.735	33.238	18.709	76.695	46.762	200.165	38.724	56.6944	154.084	30.3217	154.196	32.193	90.114	30.2812	37.573	75.528	40.165	40.83	38.491	30.6522	27.7184	27.3836	213.263	168.385	25.5233	79.5	87.69	172.026	96.917	58.205	53.496
47.992	119.217	57.387	53.547	156.531	54.101	115.021	76.665	35.202	50.031	82.161	177.908	30.215	36.2277	64.782	82.04	19.4914	20.0073	26.8857	39.714	28.785	18.985	87.599	43.843	169.551	73.737	69.7963	189.611	25.9565	129.158	36.605	88.432	28.0938	44.519	61.82	38.388	40.739	34.213	29.4783	28.068	29.4658	173.244	147.393	29.6279	80.152	78.77	178.191	133	51.638	41.779
85.674	104.039	59.241	54.539	228.168	65.815	255.404	192.703	44.727	81.031	98.702	343.378	39.248	47.6535	61.866	64.594	19.9483	20.8175	29.9357	39.395	30.4	21.575	68.01	40.558	131.992	101.329	64.0185	196.443	30.3391	108.753	28.939	75.939	29.7812	39.443	51.36	34.359	45.685	35.093	29.7609	30.8544	24.1918	201.436	152.377	28.1744	88.333	63.034	177.235	137.9	56.654	48.274
77.576	118.085	52.19	57.516	169.448	55.353	272.021	175.047	37.273	75.969	107.478	263.837	53.215	37.8812	75.882	66.381	21.6897	23.8248	42.4643	39.565	31.849	22.284	56.589	50.285	119.37	73	56.75	174.412	26.7826	106.975	32.43	60.606	32.3438	45.176	51.236	34.534	56.709	39.5	31.8152	30.1553	32.8082	213.609	151.574	26.6047	91.295	56.954	163.583	122.392	55.543	46.186
60.917	194.302	59.825	52.047	131.098	53.664	201.432	168.108	37.081	102.112	107.665	191.622	71.636	31.4653	72.294	67.703	25.5172	26.6204	45.8	38.333	45.736	20.799	48.411	44.174	140.654	54.039	52.3889	156.565	32.6435	117.601	38.693	70.644	35.6406	67.45	40.955	39.32	62.473	69.028	25.663	26.0777	30.0685	180.327	216.68	29.4302	88.992	56.437	134.017	202.658	52.22	38.752
57.189	144.512	66.066	47.633	181.266	66.555	178.521	177.533	37.343	100.714	89.522	143.469	71.306	45.3069	66.21	66.98	23.9138	22.5766	48.4571	41.653	96.849	71.739	46.137	43.035	142.937	88.645	58.5	163.29	31.9826	184.253	37.886	65.455	32.7188	64.115	41.809	38.738	55.364	67.769	28.9565	33.534	32.726	147.141	237.713	28.5116	76.174	54.368	108.574	242.108	55.78	46.168
51.947	167.039	58.365	75.539	141.874	60.042	171.308	179.198	40.97	92.969	98.733	109.949	56.876	51.9307	56.395	93.223	22.8966	36.8248	48.5357	36.762	88.921	59.343	38.782	52.587	166.89	90.618	58.4167	156.84	52.1652	222.171	48.026	69.53	37.8281	54.55	38.966	41.903	60.903	45.491	31.087	30	29.3425	182.026	250.074	28.3488	70.485	45.437	92.4	220.325	54.071	43.159
68.038	121.333	59.526	73.656	106.063	50.966	159.527	183.849	35.374	86.663	111.839	83.184	36.463	44.8218	58.782	103.094	21.5086	32.1825	44.6571	36.993	86.015	57.985	40.888	70.919	147.173	68.974	57.8981	190.198	38.5391	213.81	44.368	58.682	51.7656	46.481	42.742	38.087	58.424	46.991	30.7391	27.9806	33.1781	153.256	192.033	36.6744	59.606	45.23	115.217	299.133	55.882	49.248
59.015	85.147	71.248	56.07	91.531	55.941	153.938	164.835	35.677	108.571	120.46	74.061	87.645	52.3564	76.605	119.079	24.7241	35.0438	67.3714	43.095	94.77	51.597	37.472	86.076	143.606	83.934	59.3519	220.13	41.9217	193.816	37.886	70.295	39.7812	53.985	37.18	40	52.933	45.037	32.5326	28.6893	34.9863	186.526	140.238	42.5581	84.379	50.644	106.809	283.475	53.496	60.469
48.53	153.705	66.066	57.258	85.587	42.025	251.356	133.335	34.737	90.99	106.447	64.929	94.545	55.6832	68.168	127.129	28.2414	45.9416	65.0714	38.469	73.517	58.91	39.675	77.378	114.228	77.658	55.4907	161.832	41.5652	180.291	52.965	57.417	42.2031	57.42	40.573	38.932	71.8	53.028	28.837	29.2233	28.6438	157.032	146.59	40.093	74.144	44.057	91.835	268.208	55.276	49.805
56.189	151.907	80.08	56.078	83.063	48.933	201.212	129.948	37.848	87.082	108.385	63.265	136.545	59.5644	64.496	108.975	30.4138	46.4088	72.5143	47.095	112.777	62.418	38.777	80.157	80.441	62.947	56.1574	122.718	41.913	222.88	63.325	55.841	38.4531	49.176	40.326	40.67	63.691	44.852	31.4565	35.5728	35.4795	160.91	184.238	50.314	62.068	41.264	89.443	328.442	58.047	62.354
55.939	111.124	75.92	55.891	65.301	44.815	338.281	145.967	37.02	64.194	97.143	65.122	135.802	60.8713	81.261	118.282	31.7414	47.1752	72.1643	36.531	131.253	66.291	40.893	94.25	67.118	71.579	61.7315	199.397	51.4435	286.69	57.202	96.303	48.7031	44.618	43.82	33.456	50.952	61.944	25.5761	38.9709	35.7123	236.359	230.131	46.6512	60.197	52.08	99.096	290.583	49.717	59.982
53.591	83.302	67.854	51.82	64.832	45.269	386.13	119.92	32.212	91.765	105.068	64.184	113.81	68.9109	94.95	145.312	32.25	42.4307	71.0857	41.401	128.377	67.187	44.914	110.988	67.787	65.934	46.3889	234.427	49.6087	255.076	63.149	93.545	38.5781	39.076	37.09	38.456	77.903	70.704	31.1413	33.3689	36.1644	275.365	221.328	44.9651	54.773	44.391	215.391	372.217	53.512	50.478
55.106	69.791	65.65	55.391	58.741	49.168	340.445	97.302	33.657	120.48	96.975	55.255	109.727	50.6733	107.681	173.312	39.6724	54.5985	70.5571	43.32	102.385	72.313	55.249	119.105	73.583	62.921	53.8426	303.832	48.6783	270.158	53.167	90.053	31.9062	41.534	37.034	38.825	98.485	64.176	27.2609	32.6019	29.5205	227.84	202.582	40.3837	46.644	43.287	250.696	536	59.74	74.336
58.03	59.24	64.832	56.484	57.657	49.437	309.459	82.524	34.02	109.357	87.261	49.469	106.289	51.2673	91.067	143.134	27.431	59.2482	76.1071	39.694	116.015	80.94	122.33	105.622	87.087	47.224	49.8981	230.275	41.9391	244.494	49.807	80.53	32.7188	46.13	31.719	35.495	110.57	50.528	27.7065	35.6117	34.6986	212.712	202.279	47.9186	47.098	46.954	235.504	570.583	57.921	79.46
53.97	86.977	63.453	53.203	54.462	50.664	269.548	76.146	36.283	110.031	93.242	61.929	138.455	54.7525	76.034	116.198	29.1121	65.5109	68.2071	37.014	96.558	77.037	131.396	83.907	68.732	59.263	59.8333	209.695	33.913	183.044	44.667	88.614	49.1406	41.015	36.045	41.427	102.758	69.37	29.8478	31.1165	34.5205	289.154	235.27	39.593	43.265	46.23	298.087	509.267	58.488	67.735
59.788	70.016	60.912	53.352	91.538	50.899	210.911	63.377	33.202	108.582	84.497	53.776	163.934	60.2178	86.588	137.158	36.9655	66.1752	86.85	41.116	88.679	63.403	120.086	85.267	54.929	49.579	51.0278	151.756	35.513	147.665	43.36	88.303	47.125	40.763	32.921	32.825	90.339	57.861	31.3804	29.5534	32.9863	236.917	218.533	32.8372	45.462	44.046	253.13	510.15	58.598	72.549
56.742	68.008	59.35	46.336	82.217	50.076	146.507	62.882	40.96	77.633	98.28	57.745	108.777	61.8614	104.95	113.847	37.2069	52.0803	71.2143	51.286	69.143	63.515	88.985	105.407	102.22	55.289	60.2222	150.366	34.8522	190.886	35.272	94.424	43.5156	44.832	33.64	37.689	70.109	47.88	26.3043	28.5825	39.3288	257.397	180.68	38.1744	41.583	39.644	192.791	438	58.575	55.46
60.909	56.915	130.358	55.367	159.594	47.311	109.836	80.802	37.626	101.235	94.267	47.776	91.479	59.3762	105.336	93.599	38.5345	63.2993	57.3786	83.823	51.691	43.201	75.868	93.151	139.079	50.408	55.8426	189.885	48.8087	214.703	38.421	67.841	47.875	42.176	29.326	39.699	80.648	46.389	25.9239	34.5146	38.2466	215.603	136.18	34.7093	41.265	42.747	178.261	335.733	62.299	59.796
49.871	52.109	235.197	49.164	195.755	52.218	155.459	110.387	39.434	121.929	116.901	49.316	64.81	62.0792	89.874	130.718	33.3017	69.8102	67.3214	84.245	44.008	44.403	59.731	115.762	143.913	50.434	65.3333	181.802	35.8348	168.203	34.149	118.727	39.9844	44.229	34.865	41.961	116.012	48.528	33.1087	29.0194	36.7534	214.468	106.713	35	44.038	45.448	163.496	343.358	54.622	58.425
54.833	54.101	384.445	54.203	164.154	47.571	179.13	96.929	33.515	142	130.441	56.316	63.479	60.4356	82.605	97.292	32.7328	67.1533	61.2857	66.313	36.736	34.806	55.279	132.797	134.165	64.658	64.9907	178.336	39.2348	161.272	39.211	92.455	37.9219	37.58	33.652	39.66	87.745	52.343	26.3804	27.4951	28.1644	205.077	85.967	41.1744	50.47	49.356	188.357	348.533	57.496	58.947
58.402	49.744	277.686	50.672	154.175	46.252	193.212	116.995	42.687	137.776	129.764	52.061	82.702	54.6436	101.101	150.257	39.7328	62.5912	76.1143	74.646	37.306	36.09	48.365	132.919	160.74	66.868	54.8056	232.435	40.4087	250.158	37.833	69.621	41.1562	42.321	36.517	42.233	72.715	45.944	26.6957	32.932	35.9178	168.712	71.025	41.3837	70.508	45.126	148.235	379.45	54.402	64.531
55.25	59.333	364.876	49.062	137.175	41.176	173.103	112.877	42.99	112.031	124.665	54.755	60.355	51.6337	94	155.589	35.3017	57.9051	78.4786	104.891	45.34	43.418	44.01	151.785	152.772	59.816	67.6667	234.947	41.9043	271.816	43.649	154.682	43.3281	93.145	52.652	41.757	121.03	60.787	27.7391	32.5049	33.2466	171.724	115.336	42.3837	61.947	58.138	116.678	375.65	56.496	82.434
55.894	51.047	311.642	53.586	131.916	56.269	132.329	122.505	38.222	99.48	112.988	48.306	83.653	66.1584	93.05	139.025	30.1638	48.0657	65.2286	125.844	49.049	43.149	56.888	209.895	173.26	71.25	52.4352	244.046	29.1565	196.766	46.482	172.258	34.1719	90.985	59.966	44.262	101.503	72.287	25.5761	33.5146	35.2603	222.083	127.73	40.2791	55.333	42.149	127	335.025	58.441	109.823
59.462	50.597	322.752	52.883	116.951	46.395	163.644	164.396	44.505	92.684	103.87	54.571	86.298	52.8317	69.555	145.025	30.5086	52.0584	66.9	123.531	47.275	39.164	47.614	209.302	149.157	71.474	58.0833	265.55	39.8	262.203	45.289	119.25	37.9375	64.053	41.449	36.243	77.988	65.056	27.8587	32.8835	36.3836	257.372	135.877	46.6512	67.682	41.943	158.07	349.475	58.953	80.894
54.341	49.659	156.876	52.031	82.014	51.387	266.212	142.939	38.141	90.378	90.075	45.888	83.033	57.9703	72.613	148.049	25.069	55.9051	54.3	96.51	56.034	31.769	44.264	198.413	111.039	56.908	47.7315	237.359	52.5391	304.19	48.026	91.879	48.4375	61.481	45.933	37.621	65.939	74.556	27.587	38.4272	42.3836	251.231	133.189	46.8721	91.947	45.356	209.948	264.608	50.732	73.195
53.477	50.016	185.131	56.727	74.559	47.176	228.555	138.349	30.384	64.367	77.981	55.051	53.099	55.4752	71.975	127.688	27.4224	61.5109	51.6286	74.551	46.77	27.157	42.051	144.174	85.709	68.474	63.1667	212.939	54.2522	369.247	47.684	86.515	46.25	54.786	39.27	39.971	52.145	61.269	32.7717	37.8932	46.1644	311.192	152.828	44.1628	98.189	49.701	212.157	301.758	59.945	65.867
58.47	50.907	230.686	54.039	64.245	56.235	192.61	109.491	38.808	62.714	71.056	46.612	87.975	51.4851	79.664	199.059	31.8793	54.7518	71.2	70.218	49.442	25.082	41.878	177.36	86.079	75.079	57.8056	251.137	60.2087	299.759	39.746	101.947	45.1094	44.771	40.236	35.971	49.558	54.787	26.4239	34.8252	38.8219	351.603	117.598	40.7674	80.871	45.356	190.313	264.017	55.835	58.389
53.848	50.798	250.336	49.336	62.727	46.723	173.274	87.797	34.747	52.194	65.447	55	63.223	44.0198	67.546	279.267	29.9914	61.9708	92.95	55.687	43.4	25.164	57.827	301.012	87.74	75.25	42.1019	222.092	38.1304	226.468	34.421	73.576	42.125	48.672	37.135	39.369	47.782	47.741	24	35.2524	30.411	394.827	157.287	36.7442	74.629	51.126	214.052	336.475	55.819	67.496
57.72	50.597	248.197	55.352	63.203	48.765	170.808	83.387	37.04	80.041	57.491	53.857	44.818	39.4752	55.092	248.97	32.2241	47.9343	103.157	55.701	37.362	24.575	50.046	284.599	118.654	75.066	40.7685	192.985	41.1913	203.487	29.281	130.152	36.875	47.076	33.831	34.476	53.055	38.852	30.4022	28.8155	29.1781	472.308	156.164	37.9651	56.697	45.586	208.87	256.75	55.724	67.097
55.856	53.86	167.314	57.75	86.322	49.824	140.137	85.269	35.323	98.316	50.453	52.969	38.24	41.2475	50.647	186.347	25.7845	42.1095	77.0071	47.673	35.283	25.284	46.162	239.89	95.756	61.197	41.75	185	34.6609	153.475	36.009	123.659	36.2969	42.542	31.809	36.505	48.873	49.333	26.25	30.9515	26.8082	448.718	133.393	33.593	51.947	94.575	302.287	202.492	53.283	64.239
52.455	53.047	186.73	47.203	85.014	53.597	145.74	99.632	37.172	90.755	54.031	52.327	39.818	31.0495	43.706	166.52	26.0172	36.3066	71.4071	43.204	33.042	23.627	48.259	201.756	81.307	71.5	45.0926	180.359	37.5565	159.323	26.412	94.356	31.75	43.641	36.034	40.495	46.648	62.565	29.7283	32.7573	28.1781	391.109	162.91	28.4186	62.091	130.161	260.348	207.075	55.299	86.124
59.765	54.442	177.635	50.977	69.538	47.798	106.178	86.226	41.879	84.071	55.602	56.898	48.835	27.0198	49.319	147.861	24.4397	34.8102	63.3071	34.939	30.955	27.052	39.365	137.837	71.52	57.737	46.8241	213.313	40.2348	133.5	31.026	89.311	25.8906	39.924	34.854	40.874	51.745	55.954	27.8913	24.5243	27.4932	322.186	181.213	31.1977	52.015	103.391	242.174	232.817	57	68.398
61.727	46.093	129.343	56.297	101.685	45.05	137.384	129.953	38.747	96.592	55.565	51.776	70.901	24.0693	51.882	146.975	19.5172	28.7883	71.7	41.204	39.075	24.306	48.315	168.698	110.976	65.961	54.463	198.672	51.1739	235.69	46.939	72.326	34.3281	44.595	38.876	44.631	69.267	49.296	26.0978	29.4466	35	400.577	139.459	22.0581	46.879	119.425	292.565	190.217	61.787	63.69
57.273	46.953	201.175	52.758	94.944	51.403	140.582	126.156	34.505	102.571	48.783	51.806	51.884	18.8317	47.496	150.728	20.0345	25.4307	67.6571	52.497	38.54	21.5	45.873	181.36	89.866	89.039	66.9537	225.45	48.8522	218.063	48.333	81.924	28.5156	43.641	31.191	44.835	115.23	43.13	37.2826	27.4951	31.5616	316.154	110.049	30.4419	57.689	117.161	244.678	189.567	58.157	64.947
55.167	52.008	254.905	52.289	101.699	50	108.185	113.882	42.313	111.98	47.901	53.827	37.074	18.2574	38.471	136.842	18.1207	29.5474	53.7357	47.81	50.317	23.597	46.162	164.907	70.827	114.763	51.537	203.122	49.313	278.88	50.395	137.114	48.0312	43.229	35.27	40.932	94.364	36.907	29.4565	35.7379	31.589	333.923	113.525	31.9535	69.258	110.793	198.061	213.867	59.087	66.77
58.492	53.233	191.175	53.758	105.524	55.269	111.199	91.995	41.485	145.643	48.752	50.173	39.165	18.5941	38.429	185.812	21.0086	30.2628	69.9143	45.299	51.306	19.694	36.431	161.233	90.732	90.026	60.8796	155.511	50.7304	253.633	48.904	117.121	54.7656	44.977	34.157	40.951	81.412	41.472	31.5326	35.6796	32.4795	306.519	148.656	32.9302	78.212	91.023	161.287	196.758	58.709	105.31
56.28	49.62	184.146	56.688	225.476	55.824	120.623	87.34	42.707	133.551	55.801	49.929	33.661	35.4653	30.311	164.441	20.9483	41.6934	70.7	178.891	120.675	19.963	37.832	124.459	90.331	93.895	51.8981	114.74	35.9739	186.513	40.421	89.545	41.4688	66.916	43.607	43.534	65.242	35.407	32.3261	31.3495	28.4932	241.192	125.672	44.1395	90.167	64.471	123.609	234.842	57.772	77.097
56.886	46.713	139.102	54	171.483	51.319	144.664	131.203	38.03	138.724	62.186	53.306	27.355	48.2376	65.807	303.109	36.1379	48.3212	104.929	241.633	118.053	20.47	152.02	430.209	71.52	91.158	43.7037	84.183	30.5217	150	38.439	76.5	32.5312	85.252	38.506	39.816	54.079	42.889	29.0435	34.0485	28.4247	196.878	130.787	39.407	80.788	63.494	104.409	173.975	60.583	94.965
54.152	50.899	106.314	51.016	172.308	50.017	142.082	139.623	42.232	111.173	71.323	53.633	28.537	37.604	71.076	303.901	44.0086	50.8321	96.1071	254.966	102.728	20.201	248.426	498.802	58.102	117.303	36.4537	64.237	29.8261	122.392	40.588	57.462	35.1094	82.237	39.404	39.563	49.552	35.704	31.9348	26.1553	30.6575	152.301	110.434	27.9186	61.523	58.609	99.948	213.133	51.181	92.035
60.091	61.512	89.985	160.07	290.853	48.059	138.445	244.566	34.293	101.388	68.286	59.153	35.24	31.1881	59.613	268.178	31.0431	60.2774	83.6929	224.782	72.709	25.582	311.609	478.052	41.307	82.237	37.3889	60.947	26.3391	104.519	33.842	48.545	31	57.053	31.371	42.107	50.473	40.25	26.8478	29.4369	25.5068	122.692	101.828	31.2209	52.159	53.057	89.522	211.825	67.118	77.31
50.545	47.434	106.423	256.75	213.965	55.975	195.979	193.241	50.99	90.439	75.379	53.408	27.818	27.4059	53.059	223.653	28.7069	60.781	66.1143	124.245	56.098	25.284	276.69	415.023	43.26	61.026	32.6204	53.031	26.087	104.513	33.974	57.591	27.4062	56.191	34.36	39.602	45.321	39.981	27.0978	32.9515	24.3425	116.538	79.779	39.5698	52.682	51.644	105.4	160.258	67.512	62.407
53.962	78.116	98.679	190.586	168.056	51.605	274.199	152.642	52.404	61.449	97.565	52.949	32.314	24.4158	46.563	176.257	23.2672	46.1168	56.3429	158	49.162	21.881	214.619	316.814	42.409	51.5	31.0463	55.992	28.2087	92.266	28.237	43.841	26.8906	52.55	34.753	35.524	40.103	37.685	24.7283	25.7476	30	100.205	62.123	30.3023	47.432	55.977	118.461	123.817	59.331	47.283
52.129	112.992	110.029	262.086	118.685	59.378	292.651	157.797	56.374	54.071	106.845	57.99	40.471	24.9208	39.798	194.213	25.3793	46.8029	55.1	174.374	52.747	21.485	215.228	241.75	40.094	41.868	27.3519	43.427	25.0696	94.829	32.737	47.205	30.5625	48.176	42.067	38.233	39.152	39.815	30.337	27.7184	29.411	87.385	55.361	26.3605	44.841	56.161	169.139	104.483	64.528	54.389
58.341	80.829	94.124	371.297	93.531	55.756	223.952	157.599	51.141	48.245	105.807	54.061	36.479	23.4455	34.588	148.248	27.819	39.073	47.2857	154.082	55.879	20.813	222.046	209.86	39.827	40.224	27.6852	44.947	24.6435	88.019	34.465	47.75	27.5781	55.237	31.831	40.757	38.436	36.574	29.9239	26.2136	25.1644	79.186	53.885	23.0698	46.886	50.126	206.93	86.967	57.291	45.398
60.106	97.116	118.453	326	74.685	67.966	151.096	149.316	73.04	45.888	104.534	52.408	31.769	22	37.941	155.015	23.7672	35.5328	40	108.68	56.958	19.052	267.711	248.262	40.913	35.75	29.3241	46.321	30.9217	85.19	28.868	47.561	28.9844	52.832	39.247	41.359	40.545	46.5	30.2065	25.4369	27.0137	71.481	48.139	27.907	39.803	45.425	159.87	81.108	51.118	44.018
56.447	157.969	233.146	409.273	67.573	57.042	145.795	124.288	106.545	41.663	81.59	51.357	27.645	19.9109	33.655	111.698	22.1983	31.3723	38.2214	78.381	45.106	29.545	279.437	197.453	39.661	38.908	22.7222	45.42	22.287	84.019	33.298	48.909	24.8438	40.351	30.663	40.641	38.564	39	25.6196	25.8932	26.6712	71.519	45.82	20.4535	44.871	56.333	161.017	80.717	60.472	44
59.326	267.527	232.642	413.867	60.902	61.034	196.514	104.604	153.687	36.786	69.665	52.52	35.942	18.8515	30.319	119.965	21.4052	34.8905	46.7357	61.17	46.679	28.037	249.701	169.238	41.039	37.105	30.7778	40.023	29.9217	82.405	31.447	44.773	27.0469	48.557	29.056	42.612	38.091	46.296	28.0652	26.8058	27.2329	80.173	42.918	26.6977	38.561	49.793	143.513	79.733	52.724	41.354
70.379	216.767	169	407.078	55.042	83.227	235.692	92.429	139.101	38.163	70.298	46.878	32.653	24.198	34.529	97.426	22.7672	39.4307	45.9429	63.395	41.943	26.112	211.964	145.174	39.024	85.132	31.2222	40.183	28.5217	85.905	25.36	44.386	26.0938	53.908	27.798	36.854	43.939	39.083	28.5543	27.1748	23.0685	79.429	39.303	29.3488	41	49.713	153.557	73.242	52.78	39.398
64.523	217.287	120.825	396.367	52.399	97.63	249.192	89.146	127.384	48.204	56.23	55.52	24.975	20.3267	44.471	72.302	22.7241	38.2628	51.2643	48.054	38.151	24.918	151.518	102.529	57.756	83.224	32.0741	48.214	31.8783	85.538	28.895	41.621	26.3125	48.962	32.607	36.689	39.673	34.88	30.5435	26.8155	30.589	86.814	69.336	28.6047	36.712	47.069	131.478	72.017	56.307	47.363
70.955	211.326	123.387	266.523	51.364	225.639	288.007	102.335	95.202	63.622	56.472	128.592	24.107	19.5545	45.807	127.98	31.7672	49.1022	62.9286	84.333	43.355	31.784	122.345	87.965	60.362	69.237	46.4722	92.069	44.8	275.475	65.211	117.235	26.4375	105.878	39.371	99.495	55.133	37.593	39.5761	41.3689	28.3425	86.744	61.295	35.7326	36.765	47.736	116.435	70.1	61.15	50.195
60.311	178.953	112.883	198.828	56.58	261.353	265.11	104.67	72.848	92.765	62.969	147.153	24.231	20.6436	84.815	214.936	41.2414	52.3285	100.279	83.395	38.011	28.791	237.122	225.948	87.724	110.289	71.1574	153.008	67.5913	363.703	116.491	282.833	31.4062	126.618	47.393	113.456	51.061	36.148	44.3152	44.0097	34.2055	148.423	56.574	48.1744	51.727	44	94.487	125.5	61.874	104.416
59.538	129.217	118.869	142.523	55.441	195.84	265.897	102.821	56.657	122.051	66.05	133.194	30.174	20.9406	122.899	253.139	39.319	44.3723	104.25	165.891	37.634	28.425	201.975	220.116	184.354	81.882	83.5741	187.344	57.8435	310.43	124.351	238.902	29.0938	116.573	55.809	87.699	48.588	33.815	41.3043	49.0583	32.2055	297.763	140.057	58.4651	69.455	45.011	82.896	105.317	54.512	127.221
55.273	132.062	155.409	107.5	67.755	174.748	205.781	118.542	51.404	94.143	71.298	116.153	27.165	20.7228	143.983	201.119	35.9052	38.2117	82.3643	122.735	35.468	21.657	258.162	218.285	216.559	86.816	96.8056	293.313	57.2	414.905	139.728	337.371	31.6875	160.305	99.18	70.223	38.333	38.972	36.7826	49.3592	32.0685	520.981	116.918	62.8256	68.417	54.069	76.565	307.4	53.142	152.531
106.864	105.287	193.314	88.117	116.119	164.269	220.123	124.642	47.939	112.214	64.528	81.398	29.38	20.0891	149.034	201.99	33.0862	37.1606	80.15	108.122	100.019	21.336	294.888	206.186	244.551	102.171	113.546	444.893	54.4522	562.943	103.325	270.295	30.9219	120.969	100.596	61.243	46.255	32.148	37.5435	46.5631	44.411	664.667	92.623	47.1047	54.977	42.046	66.383	302.433	61.15	131.345
165.439	84.744	190.219	78.062	98.503	162.941	225.116	149.179	39.222	106.02	56.478	63.51	34.562	24.9703	130.168	164.485	30.3103	32.5328	79.0429	98.714	95.313	22.716	265.863	181.349	236.228	99.908	112.963	474.328	53.1739	883.949	106.035	411.818	22.3594	132.45	91.393	56.748	50.315	34.204	34.6087	49.2233	47.3288	817.43	86.779	45.6395	76.311	46.644	92.426	484.433	60.417	145.796
193.273	72.349	198.635	100.75	115.727	122.437	198.616	154.868	41.182	106.092	56.677	62.622	41.421	21.5446	112.328	168.322	30.2155	31.3212	85.7929	94.476	68.287	24.022	222.183	130.314	214.063	70.303	116.963	416.176	71.4696	935.127	98.965	435.121	24.5625	98.893	68.809	53.65	52.273	36.278	32.6196	49.4078	46.3562	750.513	67.016	44.5465	59.871	45.333	81.852	645.167	56.213	112.699
170.098	83.047	264.248	83.625	218.769	96.866	139.548	138.637	46.242	131.082	81.112	58.357	33.521	21.9604	106.714	151.946	30.3362	41.5474	76.2929	72.912	53.725	19.522	167.447	98.163	218.346	62.447	99.7407	340.863	63.1565	820.184	69.614	364.811	30.2344	102.809	70.876	47.107	47.939	37.63	34.163	47.4078	35.726	733.205	81.459	46.7791	58	53.632	80.217	691.325	59.276	142.018
137.242	108.178	182.737	71.141	275.035	74.966	130.733	143.08	45.424	141.908	84.286	61.622	40	26.5743	91.849	112.188	22.2155	49.8759	58.9643	60.279	54.502	21.067	151.538	69.599	159.48	45.737	85.6667	245.489	39.2609	632.051	55.982	250.78	28.2812	79.198	76.787	62.184	44.964	37.741	31.4348	41.3398	38.3425	625.91	95.59	47.593	67.409	42.897	77.174	556.058	57.15	155.009
98.894	87.38	183.547	66.203	217.986	65.908	93.76	121.151	40.485	126.592	92.112	66.48	57.248	22.901	80.176	78.98	24.2328	41.8613	43.9143	49.422	50.068	23.276	141.32	54.11	117.606	46.355	67.4259	163.229	35.7913	481.241	47.009	176.727	29.4375	71.802	64.067	77.184	41.776	32.417	29.9674	33.8447	35.6575	507.083	98.77	46.1163	75.727	44.759	68.696	432.85	57.323	139.92
94.826	70.085	129.752	57.359	241.545	63.588	96.925	136.061	32.919	104.837	81.348	62.194	56.851	27.6139	69.353	70.886	22.3103	45.4599	39.5	55.143	71.547	18.224	113.772	64.791	82.252	40.566	45.4074	125.092	28.8957	350.772	37.667	122.485	27.0781	74.733	66.034	53.495	42.461	35.63	30.913	29.9806	25.2192	400.917	84.664	39.3837	107.023	45.253	342.243	351.958	59.205	120.053
75.008	57.403	97.197	54.539	180.804	55.857	87.884	110.269	38.667	78.949	73.652	61.367	39.645	21.7327	67.891	133.941	23.9483	47.1971	60.0714	38.871	103.649	40.709	125.853	64.209	68.976	39.868	42.2315	105.107	25.6957	273.12	36	101.864	27.8438	72.748	52.438	55.068	41.818	41.796	30.2826	28.1359	28.1781	337.41	61.615	31.8023	88.667	48.172	786.948	293.425	63.307	82.637
69.045	63.775	83.307	55.188	161.832	98.092	65.664	117.594	52.081	61.806	66.056	53.622	37.132	26.1089	58.471	157.391	24.8707	50.8978	58.6286	37.884	144.208	87.672	106.64	62.163	53.929	35.184	38.5	76.389	30.7043	210.487	32.289	69.765	30.5781	60.565	46.865	47.437	43.988	28.722	31.2717	29.5631	27.5068	264.455	63.566	31.3953	71.841	48.782	725.652	207.058	60.583	70.027
62.167	113.45	71.861	56.617	115.783	105.866	131.795	98.585	49.374	57.969	61.845	64.061	28.479	27.2277	46.605	162.787	25.2931	42.9562	70.6929	69.633	352.204	129.403	214.929	76.767	47.339	34.066	37.0556	63.634	27.2609	167.829	31.588	64.424	27.4062	91.855	48.764	44.282	45.879	34.87	29.5652	29.8835	27.2603	212.192	46	26.5233	61.424	43.759	586.017	173.475	56	57.549
59.061	86.519	66.832	53.32	95.448	110.84	197.904	83.896	54.111	35.592	55.255	67.551	30.124	25.7822	40.378	151.193	21.8448	38.7445	66.1	83.68	392.287	136.664	311.792	81.372	52.504	34.013	33.8056	56.405	27.7217	138.772	31.263	69.212	34.3438	106.962	38.202	46.398	40.958	38.454	30.3152	25.5146	34.0685	167.141	44.836	25.8837	59.136	51.747	513.817	138.05	57.74	61.451
62.114	126.938	70.175	50.516	77.294	89.378	207.822	75.481	77.697	45.827	47.161	66	25.769	25.3564	38.933	108.896	19.5086	31.5985	48.9143	60.571	348.268	115.821	362.162	72.581	40.827	34.5	27.9537	55.595	29.8174	117.405	34.316	58.061	22.6562	83.374	40.663	41.039	38.382	34.528	28.8587	28.3689	27.411	139.942	41.705	25.6163	49.985	47.667	408.67	112.458	60.173	63
66.727	245.264	114.869	53.336	67.769	101.975	234.103	78.778	95.444	43.52	49.925	61.429	25.355	23.802	37.697	134.406	22.6293	43.1168	61.0071	69.592	253.189	88.948	333.279	70.366	37.614	30.842	29.0926	43.084	29.5826	103.462	26.123	64.583	25.875	71.939	40.933	39.864	51.297	41.556	30.337	27.1553	24.6575	122.545	64.025	27.5	54.447	44.264	311.304	90.492	51.024	51.425
56.341	248.023	86.007	47.875	61.413	125.412	292.11	114.623	78.273	36.265	47.584	59.378	25.405	21.0693	38.319	150.158	22.4655	46.2263	83.4714	111.429	266.064	99.948	256.335	69.977	52.717	59.632	31.2963	65.763	35.4783	129.38	33.307	73.136	24.4688	58.779	39.933	45.136	58.152	33.704	25.2065	28.7184	31.3014	136.423	95.508	28.1628	55.598	48.989	250.513	85.883	58.732	48.319
56.803	238.953	79.445	53.094	55.559	126.739	317.589	103.703	62.909	40.408	43.255	68.551	25.455	22.3861	29.857	140.307	22.4741	47.1679	83.1786	109.136	286.249	78.261	255.34	54.157	83.315	101.658	37.5	87.412	32.6435	142.462	35.447	65.659	30.1875	56.595	35.258	39.864	45.982	39.343	30.9783	34.1262	26.137	137.897	140.189	42.8837	104.379	52.391	203.704	88.008	62.008	48.186
59.909	198.612	70.562	48.617	56.35	150.58	221.411	91.627	54.394	63.286	38.907	71.816	31.86	22.9208	35.739	117.391	21.8966	51.1095	79.4214	101.354	244.325	72.06	187.376	60.61	148.843	99.75	45.6204	141.046	44.7739	182.057	54.904	159.53	31.5469	110.015	41.978	61.456	42.394	37.602	30.6739	34.3204	28.0548	219.423	236.254	45.6279	130.28	49.586	145.548	137.35	55.811	75.044
62.788	141.504	66.38	51.461	53.951	135.731	263.171	258.212	52.929	82.041	38.093	56.418	27.843	21.0099	51.496	113.767	19.8707	46.3285	84.0929	107.578	168.977	53.791	148.746	49.89	212.213	105.013	63.1667	187.313	28.913	144.918	50.289	177.303	24.5625	197.191	45.652	108.204	48.067	34.463	29.1304	41.6602	28.4247	388.147	308.844	48.8605	197.402	47.529	160.183	151.358	56.181	77.619
55.644	100.543	78.044	49.117	64.783	161.815	186.486	388.406	49.576	123.245	64.348	53.367	53.289	31.2475	61.857	112.332	26.1638	51.6058	81.4	89.918	115.4	42.672	130.401	51.297	240.126	169.118	80.0185	314.137	36.6435	271.861	75.868	139.455	32.3125	186.893	51.247	92.214	67.242	33.296	27.6957	47.534	33.4658	367.776	395.107	52.4419	205.538	47.644	146.913	230.158	51.732	103.752
63.22	77.674	101.861	45.508	61.322	172.731	128.651	326.278	46.657	147.633	73.335	58.214	45.017	31.703	80.109	100.475	25.7241	46.5037	71.8714	78.551	82.63	33.06	126.381	86.756	289.984	158.829	83.1111	476.237	50.087	399.481	96.877	254.621	23.1406	204.664	44.73	71.252	80.436	37.241	32.6957	52.165	40.1918	287.603	298.508	52.8372	217.053	49.517	157.104	359.817	58.819	108.894
55.833	70.907	99.285	51.875	51.958	258.958	188.171	422.099	41.293	148.163	77.236	53.214	37.727	30.6238	73.597	153.376	27.7328	45.2263	85.3929	83.932	54.875	36.485	102.122	77.942	315.165	153.724	99.7963	543.313	60.0087	628.108	110.105	197.515	35.9844	153.626	52.404	87.641	68.776	37.852	26.4783	62.1359	40.7534	313.115	320.91	36.9419	216.879	46.391	268.557	420.667	57.874	122.85
129.045	96.953	117.066	46.281	97.483	371.118	261.87	352	39.798	142.541	94.379	51.459	42.744	31.2772	66.403	117.614	30.3966	40.9854	87.2929	70.034	49.306	32.567	78.127	56.698	292.142	192.382	89.037	483.809	62.5826	784.532	124.526	314.955	47.9688	218.771	66.618	75.165	50.582	35.065	28.4348	61.2136	38.6712	451.987	289.418	36.5581	199.871	51.943	235.783	500.342	55.016	138.071
281.098	91.674	190.569	48.281	75.727	303.076	363.315	272.486	46.737	143.255	125.068	56.153	35.083	27.7723	59.042	88.163	26.8017	38.2263	84.2643	64.136	93.272	39.515	66.142	46.099	299.929	166.697	83.8241	353.863	59.1304	863.26	91.623	219.856	38.2969	196.031	60.562	58.466	45.982	30.324	28.087	70.0583	42.2466	482.635	300.279	32.5	163.788	58.655	179.504	610.558	56.772	117.496
292.045	135.287	347.453	49.602	62.93	225.328	354.877	234.288	45.313	143.561	137.634	55.255	29.289	25.9406	62.748	132.203	30.5517	39.5766	91.1214	52.272	92.506	40.5	52.091	81.61	247.276	122.961	80.2407	306.336	48.513	787.608	64.447	149.992	38.2969	337.656	87.202	104.796	65.455	38.815	29.1304	58.2718	33.9178	447.109	368.525	35.5581	166.356	113.586	281.67	590.258	56.055	110.177
235.174	96.915	376.007	50.719	108.503	166.151	299.411	305.024	37.707	148.082	138.665	57.01	54.76	41.3267	71.571	141.406	26.1983	49.6569	93.5429	66.048	64.57	37.433	62.802	80.517	214.787	110.579	87.463	214.794	34.9565	607.013	61.904	193.886	48.1094	472.16	76.079	131.505	63.145	51.861	31.587	60.1165	41.3014	401.218	359.877	42.2209	135.295	86.563	232.061	452.675	56.008	97.584
174.485	84.651	533.044	45.492	123.119	200.303	406.349	416.33	29.737	165.806	138.764	63.684	63.074	55.0099	68.462	120.55	28.1379	63.3212	79.65	57.789	53.106	26.784	66.503	57	148.402	85.303	84.3333	163.115	34.7304	439.715	52	176.159	34.3594	447.366	59.292	146.699	57.061	42.463	34.7717	45.2816	36.9589	365.263	299.697	42.2442	100.924	67.034	185.739	350.433	57.276	84.354
146.924	115.031	436.701	98.07	187.224	163.395	325.836	400.66	37.424	125.857	135.329	62.449	54.149	54.9703	74.395	132.787	27.5086	78.5036	71.3214	47.395	42.902	27.052	114.492	47.988	109.961	64.829	63.5926	115.206	30.6087	333.867	46.781	220.5	33.5312	386.519	51.281	120.505	44.618	62.5	35.7609	40.8738	31.2603	288.038	212.025	35.5349	110.606	61.161	147.026	266.933	56.654	72.115
123.742	76.209	275.204	247.086	260.378	135.218	354.274	484.939	37.515	92.786	110.727	56.786	57.107	53.3465	76.815	219.649	27.931	95.4234	77.4286	57.143	38.453	25.709	145.553	65.448	74.094	57.329	54.3611	91.656	29.9913	271.468	34.64	166.962	28.5625	290.748	50.753	100.359	49.164	58.88	33.8152	28.8932	33.2192	234.622	157.926	32.2209	95.523	63.069	120.73	211.4	57.953	79.23
140.424	66.163	195.818	268.844	293.79	167.193	370.212	465.278	37.485	61.112	103.335	62.622	58.975	34.0099	68.647	231.663	29.8879	97.7299	83.3643	56	35.268	39.045	111	56.517	64.528	43.066	43.6389	73.947	27.1913	196.525	35.096	104.712	34.625	227.26	49.045	80.35	43.182	43.241	27.8696	32.8641	28.7397	186.173	117.779	30.7209	79.144	51.69	102.504	153.958	57.701	65.832
112.606	61.891	58.109	172.172	244.133	200.076	368.26	231.915	36.838	70.143	91.845	45.296	77	29.3168	61.563	211.252	24.681	96.0365	78.3357	149.156	33.087	32.59	118.817	58.791	57.89	67.724	38.6667	66.107	31.8522	163.057	34.202	86.182	26.25	165.55	34.697	68.136	38.079	57.972	32.4022	26.0291	25.4795	152.429	91.311	35.8488	70.697	51.195	82.417	128.708	58.685	58.885
82.826	64.938	102.701	143.18	219.692	235.874	408.384	277.604	49.374	57.163	82.888	56.286	99.471	26.4653	52.647	193.223	28.75	89.4526	69.8714	147.721	31.385	30.015	114.584	67.442	47.079	41.474	32.0926	54.534	26.0261	142.127	35.447	70.311	25.4531	132.107	41	60.65	41.321	60.537	30.163	33.5049	29.3014	124.564	78.451	31.9302	62.402	50.759	87.13	105.392	52.661	51.133
72.356	61.217	117.752	160.727	221.28	197.958	518.644	319.061	85.101	50.52	75.919	51.837	109.19	27.7525	58.529	235.272	34.0603	89.0949	78.5643	139.395	32.94	28.119	122.822	120.198	44.551	38.447	38.2315	49.557	24.4174	117.278	32.167	81.833	25.25	97.573	40.629	53.33	43.067	71.361	29.8478	33.2233	28.6986	109.301	58.18	25.8953	56.75	53.563	80.261	102.133	60.638	50.487
65.477	58.016	105.905	132.68	167.846	195.143	461.329	242.981	155.242	43.551	66.652	56.061	70.471	29.4653	52.773	188.663	29.0431	79.6496	68.4071	107.49	30.868	23.321	172.31	154.686	44.488	40.039	29.2407	50.061	22.2783	109.608	31.5	66.758	25.3438	80.229	36.978	44.748	49.939	51.241	24.1848	28.9903	25.3562	95.103	58.311	32.2093	65.644	54.126	76.704	86.583	62.811	51.159
72.379	62.163	80.248	102.43	118.098	212.26	377.192	252.962	127.707	40.449	59.112	52.837	61.314	34.9604	50.655	148.881	23.4138	72.7153	58.6286	79.721	32.06	22.284	155.31	105.884	39.457	42.592	29.8704	47.053	26.9913	94.671	23.623	53.129	24.375	67.137	36.315	46.049	53.176	51.046	30.0435	27.4078	23.0411	102.667	45.254	33.1047	85.242	43.057	69.174	92.683	51.937	44.381
64.167	68.752	79.796	86.023	100.832	195.924	407.877	330.774	109.879	60.071	56.28	51.878	46.488	35.6238	47.479	165	22.4741	75.292	61.3714	69.626	35.223	26.478	162.635	82.233	42.11	47.408	46.4074	63.351	33.287	147.456	30.728	52.659	31.2969	59.382	35.011	54.689	50.812	46.435	28.2283	32.3495	24.8356	116.192	70.533	30.7093	124.462	50.517	75.496	126.017	55.315	64.08
65.295	59.434	69.869	71.328	140.804	267.521	465.63	371.646	86.99	60.755	60.062	54.694	68.099	29.4851	46.63	158.297	20.8621	65.9416	57.5857	46.619	41.196	23.515	123.964	60.616	73.961	63.553	41.537	150.015	38.3478	189.785	29.553	49	36.5938	49.901	32.236	53.107	60.739	40.259	29.3804	30.8544	26.8493	186.218	107.943	47.5581	236.576	54.609	90.635	111.617	54.992	65.027
60.189	56.736	93.905	98.93	112.72	245.26	438.527	298.288	64.141	89.684	54.019	60.071	64.554	36.6337	43.286	153.272	18.8448	61.4307	66.6857	117.551	45.762	25.119	106.528	49.703	86.984	113.882	54.9907	159.511	44.5217	218.43	38.825	52.621	41.625	66.863	37.607	49.553	76.848	35.815	27.8804	40.8835	31.411	254.846	126.426	49.0814	328.735	43.586	81.887	93.192	57.409	86.354
61.455	48.535	85.058	79.07	106.993	202.336	339.521	312.458	61.596	111.296	60.478	56.939	79.281	31.9604	64.412	273.589	32.8362	63.7883	96.5	223.592	50.143	24.791	152.492	110.657	140.543	104.079	60.3704	171.519	34.3739	180.272	30.377	47.864	42.9688	58.649	37.551	86.049	67.612	39.389	29.5761	35.3981	25.6027	432.513	254.893	56.8605	437.939	65.011	73.53	87.2	57.709	91.673
53.045	45.721	77.175	67.656	98.503	142.227	243.26	224.212	50.828	105.571	65.037	50.316	105.504	36.0594	62.126	266.51	41.3793	63.2774	93	221.49	44.053	20.373	119.056	110.43	206.394	127.066	82.2037	209.504	45.2261	429.627	37.579	68.932	42.4844	56.206	34.303	74.806	71.582	34.204	27.8152	53.8641	30.4658	557.513	274.484	49.7093	444.091	63.552	74.574	107.775	60.016	91.982
55.295	61.589	69.555	68.742	110.224	135.101	170.541	173.561	39.081	96.143	59	53.643	115.612	30.5049	67.218	225.698	37.5172	47.1314	94.3071	192.66	42.253	20.112	89.822	106.215	229.693	152.368	89.7778	238.282	67.8957	766.81	49.825	92.235	59.1562	51.344	43.18	58.583	62.382	33.935	27.9457	60.8544	40.9452	711.07	294.787	56.6279	462.652	57.207	119.739	174.833	50.992	88.442
60.417	68.016	69.066	59.727	85.35	119.958	125.041	134.439	38.626	92.765	56.795	51.5	84.76	28.5049	76.21	168.168	39.1034	43.1241	102.807	143.544	41.26	20.515	71.244	79.273	219.551	171.934	75.4444	280.183	64.9478	747.12	41.956	146.758	58.6875	46.229	48.213	56.68	62.636	36.731	27.8152	71.3301	42.5205	884.615	271.303	50.3372	352.697	50.494	208.174	304.392	60.945	78.009
52.015	70.109	109.482	53.602	75.217	102.613	102.705	119.481	45.97	122.592	69.516	57.643	57.876	23.4455	67.37	125.797	32.7328	45.5547	88.1214	171.551	42.132	25.336	55.635	59.89	166.701	234.961	64.3426	387.672	44.2696	756.519	36.36	113.826	76.7344	45.336	47.449	53.573	51.376	31.074	30.5978	66.9515	45.2466	982.763	294.016	65.9302	295.22	56.448	170.348	576.392	64.898	72.681
51.97	69.659	213.416	77.797	80.287	122.924	101.89	108.476	37.99	135.837	73.795	57.643	58.124	31.604	67.076	191.02	38.2328	46.2847	97.75	146.401	29.268	27.433	47.807	58.337	251.008	219.592	60.8148	388.374	40.7478	732.449	48.772	85.841	68.0781	56.244	42.483	118.427	92.273	36.231	32.75	56.9709	47.0822	828.917	269.705	64.3953	291.712	43.069	201.791	509.075	60.858	68.956
58.348	62.829	246.044	75.172	130.622	90.176	89.699	128.679	35.515	163.235	70.863	54.204	119.322	40.8317	69.866	246.703	44.3103	51.2847	106.557	102.02	34.268	23.112	41.223	55.674	220.543	178.382	54.1852	287.985	35.2957	542.285	37.018	64.326	55.2812	54.107	38.157	148.01	80.836	33.38	34.1087	44.1553	39.9589	790.006	235.91	51.0116	245.659	50.31	198.217	433.708	54.693	77.496
59.765	51.752	247.161	62.195	108.678	90.328	74.911	114.571	38.535	154.245	91.559	53.827	140.587	29.1485	68.555	204.639	46.4138	51.2628	96.8214	79.707	30.608	25.634	50.883	47.11	200.102	214.171	69.6389	253.58	28.887	406.38	34.526	59.992	45.7969	48.718	43.236	144.33	69.091	36.815	32.2609	41.3107	39.6301	684.769	257.27	49.0814	225.371	61.506	149.487	316.617	57.488	78.027
54.735	52.124	233.964	127.008	88.308	78.555	104.89	99.156	37.061	126.439	83.124	54.051	111.628	34.5644	60.42	218.896	38.2845	61.6058	76.7071	70.095	31.34	27.612	53.279	45.791	147.772	178.105	63.1852	189.847	27.5913	317.633	37.175	57.061	47.875	50.229	37	127.34	57.242	58.731	27.163	35.3398	30.1644	547.16	192.836	48.407	257.758	94.402	117.13	239.158	57.961	100.106
57.78	52.651	157.591	119.844	68.343	64.487	158.473	73.59	37.505	89.714	72.745	57.112	71.983	32.099	48.412	181.901	26.2586	56.0438	73.1071	54.027	33.381	25.224	47.137	38.436	96.803	164.526	61.3333	128.168	32.1217	247.475	27.272	50.083	30.1562	42.153	36.809	89.495	52.218	58.824	28.8261	25.9223	29.0137	438.038	141.049	43.6512	204.568	75.149	135.035	196.925	57.63	90.867
57.371	45.651	128.051	96.805	64.434	77.034	170.849	77.939	45.566	71.878	68.025	54.745	49.653	22.3465	44.21	143.02	28.0172	44.5037	52.1571	46.993	28.4	24.201	86.711	44.384	78.598	122.237	50.7407	99.107	27.9739	177.266	32.93	43.682	31.8906	46.908	36.438	79.058	45.067	49.065	30.1196	26.1942	27.7945	347.019	104.516	41.3256	175.955	131.471	219.017	148.825	57.496	77.814
53.023	48.101	87.693	75.75	54.294	113.034	121.014	62.358	55.939	54.378	62.727	52.969	57.793	22.099	43.588	114.322	25.4397	43.5037	50.2857	42.612	31.389	21.164	90.574	36.959	75.921	86.276	45.6019	82.74	31.4957	152.778	32.395	51.636	33.4844	40.321	32.056	62.689	39.873	52.25	25.5978	27.2718	32.0137	276.821	79.713	44.0814	142.538	114.701	173.339	122.017	56.213	63.69
56.689	53.752	75.394	64.977	46.881	176.034	183.897	61.528	54.909	43.898	52.522	75.49	36.355	24.3069	37.134	114.98	23.6207	45.7883	37.3357	38.803	32.283	19.328	77.02	39.081	54.866	59.737	37.8981	64.824	27.5913	124.633	30.263	52.705	32.3594	44.824	36.449	57.738	40.848	50.398	29.1087	27.9806	27.1781	232.814	67.082	27.9651	113.75	89.966	140.974	104.458	60.402	56.071
60.545	56.186	117.642	58.336	50.112	217.092	257.459	60.193	88.535	43.673	42.863	70.102	35.603	38.7723	31.345	81.257	20.1638	59.4015	38.4	41.388	29.332	21.493	75.503	41.012	50.346	60.184	36.5278	53.29	29.087	111.158	26.175	51.341	31.0312	44.45	37.191	50.117	43.218	68.731	26.6304	25.068	36.3562	186.526	59.787	29.5116	89.909	79.575	113.4	90.417	54.535	55.876
57.75	65.047	216.891	52.672	53.608	255.555	238.493	62.014	122.465	41.52	45.646	100.755	30.959	48.0297	35.891	66.342	21.1983	58.6277	27.8	35	29.2	19.918	60.487	35.035	50.016	46.395	30.7593	59.718	31.3478	106.892	29.184	51.735	26.7188	40.71	30.618	46.291	46.709	56.259	30.2935	26.5922	26.6712	149	67.746	28.0698	104.417	54.621	94.974	88.642	59.402	54.133
54.72	123.364	205.051	47.156	48.259	269.437	171.973	59.085	117.273	40.531	43.882	85.847	34.471	40.3069	34.941	61.406	22.3276	54.0584	30.5286	34.639	28.849	20.201	67.772	36.512	85.803	57.408	41.1481	74.069	33.1652	112.348	28.175	54.447	33.1875	42.542	36.899	47.039	48.933	50.102	27.8478	26.7087	28.1781	255.865	120.984	33.9767	160.409	59.667	92.539	80.158	297.236	48.407
57.091	158.496	310.255	113.398	51.238	226.731	125.938	60.599	99.667	56.949	67.876	76.51	32.207	51.3267	39.857	121.356	24.0345	60.3066	46.1786	37.429	30.491	33.313	66.624	38.651	92.787	86.75	35.713	118.947	24.6348	98.918	29.64	53.114	23.3906	39.397	31.91	38.136	47.812	43.426	22.0435	23.7184	25.1918	346.974	211.369	41.3605	135.636	53.598	78.174	77.35	291.346	46.106
57.803	129.682	233.854	88.859	44.776	236.26	93.301	52.061	79.242	72.551	68.627	66.98	42.074	59.6436	36.571	132.733	23.1379	60.073	48.8357	34.102	29.898	30.194	89.614	36.843	181.236	129.184	56.1296	145.45	53.7565	315.696	37.579	184.727	39.5156	176.282	94.551	149.786	98.588	42.12	41.4239	37.8932	33.4521	511.628	283.492	49.5814	169.318	70.241	78.774	118.108	248.567	70.496
53.629	121.566	276.066	70.992	48.839	170.277	98.815	47.547	68.768	91.969	57.292	179.082	36.322	50.2079	51.681	235.708	38.6724	52.1679	81.0857	46.864	41.596	28.97	84.503	51.413	149.937	120.829	57.4074	154.145	49.3652	289.81	31.193	157.341	42.2656	231.908	126.966	193.99	85.333	43.407	48.8043	47.1748	28.8904	655.891	329.631	49.0116	166.477	97.954	68.626	273.5	236.961	109.248
59.114	101.953	317.073	62.133	48.105	126.345	87.938	54.325	48.828	135.194	94.938	132.296	54.818	54.0891	76.815	275.545	41.6034	47.3942	92.35	44.714	38.442	24.015	72.081	55.483	197.583	174.632	79.4074	232.122	56.5739	649.861	59.763	134.106	47.7812	193.099	112.809	156.184	70.612	40.639	41.6522	49.6893	41.9315	833.423	302.18	52.4302	162.576	87.517	71.6	273.7	210.283	179
60.833	94	219.095	55.43	50.35	101.647	77.418	55.873	48.202	150.796	122.584	103.929	80.058	43.7327	81.445	260.772	43.1466	35.7299	106.15	59.585	52.113	30.888	57.157	53.651	187.945	189.526	82.7222	291.916	55	637.658	60.754	110.545	47.8438	170.748	112.933	133.835	74.17	45.435	38.2717	39.5728	42.6164	876.006	251.328	50.4186	132.614	68.023	68.157	405.083	191.118	180.319
55.78	80.628	283.708	54.586	48.49	78.109	61.473	58.67	48.01	166.398	124.994	88.704	67.769	38.0594	84.008	250.064	49.2241	32.1533	113.343	55.83	43.049	32.612	48.071	51.07	238.197	172.316	77.5926	372.687	50.3826	669.728	52.412	99.326	52.9531	156.336	99.64	132.136	74.776	37.472	35.4783	45.0097	33.137	891.096	195.459	50.9884	130.697	56.77	87.826	443.133	173.575	139.035
56.106	86.775	354.27	116.367	57.308	96.479	75.527	110.425	42.01	133.082	129.596	79.918	46.182	44.9901	73.622	181.114	39.4397	34.0584	111.893	45.973	38.128	34.388	43.284	45.541	177.118	150.526	75.5278	371.099	81.3217	899.981	69.746	126.432	51.75	210.519	85.742	214.039	120.103	30.981	35.9783	43.4951	40.589	877.865	234.5	42.3605	113.121	59.046	81.774	550.525	145.701	162.089
58.78	81.504	291.102	90.078	59.147	73.647	64.842	129.939	41.687	136.469	122.466	70.755	52.818	31.8317	69.067	120.46	44.9483	29.7737	98.4929	45.558	34.668	28.731	42.396	52.948	191.701	188.408	92.9815	462.13	93.0087	993.051	98.763	122.629	39.0781	210.221	129.742	213.165	156.994	34.602	31.6739	50.8252	46.9589	879.763	217.566	57.0814	112.735	49.46	78.296	710.092	145.323	137.664
93.947	94.31	349.328	73.133	81.993	60.908	61.432	174.142	43.99	160.755	111.547	67.98	35.479	28.604	60.639	137.624	43.1379	33.3577	89.1143	45.639	47.857	23.769	38.213	50.081	263.157	216.724	100.861	369.382	99.6957	959.279	96.061	147.932	36.125	174.878	105.438	202.078	135.042	39.481	34.8261	52.9126	37.2466	830.385	311.967	50.0581	113.318	52.218	75.809	937.525	124.386	202.469
212.659	100.264	385.401	60.859	78.497	51.891	75.356	201.146	35.162	162.133	102.733	61.357	60.355	23.0495	83.765	194.49	54.0517	29.4526	115.1	55.571	39.834	21.045	39.929	84.395	260.961	155.566	93.4444	261.992	72.0435	812.608	77.816	106.129	48.0469	134.092	105.236	185.806	113.521	38.63	28.8587	51.6214	36.6301	670.994	341.025	53.5116	97.212	54.885	69.513	851.933	101.409	217.947
192.129	129.829	437.54	59.508	64.692	58.126	61.205	159.802	39.293	172.429	100.36	56.633	71.264	27.7525	82.681	137.951	48.7155	30.4161	85.4143	55.014	36.709	20.455	35.005	75.802	199.063	101.079	65.9352	179.58	63.5739	628.633	58.14	90.03	34.9531	96.802	89.629	149.117	82.624	36.009	25.6739	45.6408	34.6164	547.5	392.393	52.0465	99.879	52.759	71.922	645.867	100.26	277.761
155.492	98.767	362.036	58.367	60.503	59.336	69.39	130.561	41.919	155.622	111.54	58.439	68.215	23.2475	112.546	242.802	44.4483	32.7956	90.3	46.755	30.992	26.5	160.244	129.186	145.26	74.987	57.0185	135.817	43.4087	464.095	74.842	67.492	35.4219	78.336	73.292	130.951	82.333	45.963	33.163	37.5049	28.0137	463.628	365.295	46.093	80.833	50.598	73.774	516.425	83.638	247.345
122.621	81.419	254.161	52.18	56.986	47.227	76.829	110.731	38.848	111.439	110.727	63.49	67.512	25.7129	97.235	177.302	43.5	34.1752	77.8714	43.51	32.389	22.761	125.487	95.128	100.898	70.224	47.1759	100.298	47.0435	346.741	57.439	59.477	27.4219	146.847	70.404	115.718	119.885	53.685	30.837	33.6311	24.3973	382.429	272.238	47.3372	95.455	54.287	63.13	373.258	83.819	185.796
99.227	62.023	175.051	46.852	50.112	68.723	89.795	96.538	38.697	88.592	118.335	54.071	48.43	25.1287	94.891	121.302	30.3621	36.5766	60.6929	42.184	31.577	25.94	99.411	67.936	80.528	78.579	48.287	83.443	34.713	278.146	47.816	54.402	29.9062	121.87	58.034	100.136	87.515	96	24.6087	28.1359	25.8904	307.865	188.992	34.5581	78.212	68.851	69.27	282.642	78.898	136.965
92.705	51.899	168.35	49.719	54.86	76.798	70.041	97.08	42.687	72.102	93.944	61.653	38.421	21.4752	81.849	89.436	28.0259	29.365	48.4	42.19	29.706	21.522	85.513	51.523	67.953	55.697	32.3333	66.962	28.3739	211.918	41.149	52.811	28.7188	90.405	53.461	78.99	73.939	169.463	29.0652	27.2136	23.0411	239	144.164	42.5814	71.856	65.644	85.383	223.667	73.575	98.752
75.773	58.124	128.022	42.789	50.839	67.807	71.918	101.104	45.051	49.092	84.447	150.541	29.165	21.3762	70.639	74.441	27.9397	32.7737	38.8786	35.027	29.404	20.582	59.645	43.384	47.89	51.487	33.5278	67.748	31.1826	168.367	36.026	45.674	27.1406	76.832	52.393	62.951	60.606	200.102	29.2609	32.4951	24.274	200.109	110.648	26.3488	62.682	55.943	83.157	185.275	65.362	84.487
69.076	47.915	115.234	49.312	47.587	63.563	119.521	85.226	45.859	43.439	69.988	119.796	26.017	20.2673	52.866	65.01	18.181	31.9343	37.25	38.041	28.672	21	71.721	40.767	47.118	40	31.8519	46.824	28.4435	142.854	33.07	58.409	24.3594	57.366	37.584	63.369	50.164	164.935	30.7935	29.7282	23.4521	167.301	78.09	24.8023	54.136	50.621	76.539	152.6	65.559	71.221
58.689	90.853	132.423	54.219	48.448	116.042	116.171	71.255	73.202	36.98	65.832	93.265	25.157	18.5347	53.941	66.54	22.2845	28.0438	36.9786	48.361	30.543	24.91	74.244	42.645	46.094	50.974	30.4444	50.206	31.3739	124.468	34.825	49.22	26.7344	54.229	40.27	45.893	51.509	134.62	27.0978	23.5922	30.2192	155.699	69.238	23.3256	64.212	54.575	71.696	121.717	65.945	59.31
65.341	81.667	93.635	50.633	45.336	239.84	83.021	85.297	69.101	39.653	58.043	119.5	29.463	20.198	47.277	118.762	20.9397	26.7664	48.5643	41.463	32.37	25.552	78.487	40.378	46.378	88.092	37.8241	68.824	33.2609	169.513	47.658	46.227	32.7812	52.107	42.337	48.67	42.636	149.231	25.9783	36.3883	27.5753	165.205	82.164	28.9186	97.03	53.851	74.783	112.7	68.409	53.451
67.568	70.295	109.474	44.07	46.091	198.21	107.952	83.467	61.545	49.408	59.509	248.633	63.463	21.901	83.185	209.802	28.0431	29.2044	56.9429	81.245	88.479	35.187	83.706	69.081	53.929	130.855	41.5185	175.916	51.8348	313.057	109.877	193.326	33.2969	113.679	44.449	78.835	51.721	146.491	31.8913	37.9417	26.1644	230.917	128.811	28.2442	139.606	43.862	73.73	95.433	59.118	55.097
62.235	56.566	132.08	63.992	61.434	182.924	83.5	67.929	47.253	68.704	55.466	338.52	116.05	24.4158	100.933	237.198	28.6379	32.7956	75.9	62.231	163.709	33.097	184.635	102.11	54.079	152.737	38.6389	276.443	63.4174	334.766	82.009	224.348	42.1094	127.718	51.483	76.67	84.745	106.741	29.4674	50.699	31.9452	258.718	148.738	34.5465	137.727	56.908	75.748	86.283	60.646	47.407
62.78	80.891	106.066	62.547	54.769	122.084	114.534	63.533	44.949	78.49	71.012	257.561	105.314	18.2178	98.529	161.579	24.6121	33.6861	71.1	70.531	177.811	27.821	170.056	76.971	87.386	139.776	40.0926	345.29	56.6	398.304	98.667	213.061	34	122.832	40.27	63.718	135.927	95.722	23.5761	56.0971	34.0822	329.878	189.951	38.4419	142.523	132.563	64.261	108.208	61.654	99.15
59.5	82.775	161.35	52.086	48	97.723	92.295	63.788	40.101	90.592	81.578	168.316	75.587	20.5941	115.857	114.574	25.9569	40.1825	51.0429	123.313	159.091	25.351	256.015	91.808	124.732	162.921	36.0926	330.046	39.3913	353.006	76.605	164.561	44.2188	104.244	40.876	48.534	172.176	73.565	28.75	49.3981	41.9589	335.577	181.344	44.6512	139.856	120.77	70.913	111.358	54.039	104.558
55.485	82.636	218.292	54.758	63.413	80.118	75.685	62.637	43.172	116.214	90.056	123.867	65.57	27.0891	136.706	108.248	26.5776	35.1971	66.5214	172.245	179.551	30.313	206.036	88.285	192.354	148.368	42.9722	339.45	38.6783	418.842	71.789	143.348	33.8125	81.74	39.27	50.146	197.903	64.694	27.0652	59.9515	40.5616	356.032	234.016	51.8837	168.864	95.77	68.513	118.35	56.528	123.345
52.462	57.736	182.869	50.156	58.133	75.235	61.884	55.071	41.596	134.459	93.95	88.847	48.628	20.6733	106.034	131.98	25.3707	30.5912	83.2286	136.048	133.57	22.746	174.782	70.948	325.488	138.211	64.3519	272.038	60.9478	722.652	88.316	153.159	30.125	92.809	36.011	46.369	166.685	47.528	29.0435	62.9612	42.2877	327.577	182.23	58.4302	146.098	71.218	85.522	134.467	52.055	159.496
62.682	78.372	256.219	52.398	91.846	65.134	59.596	55.241	48.303	142.163	80.298	85.01	48.876	33.5644	106	99.272	31.8362	38.1606	76.2	111.878	105.234	21.037	133.487	70.535	357.52	129.474	85.7593	386.336	57.5826	752.747	86.026	177.326	40.0312	127.924	44.888	43.369	121.145	45.574	30.5652	64.6602	39.589	479.936	180.484	46.3837	132.462	68.678	300.8	318.975	56.118	116.735
57.765	66.55	182.956	50.883	197.364	56.681	51.637	51.057	32.919	148.214	72.199	70.459	76.355	25.5049	101.202	75.183	25.1552	39.4088	73.8929	76.857	86.408	26.403	100.244	59.506	293.189	145.342	65.4722	350.221	60.2522	825.905	68.386	151.417	34.0938	106.779	43.146	46.039	106.727	45.435	23.4457	58.767	35.9726	681.276	285.713	43.8721	113.098	64.667	272.713	232.167	54.819	111.673
145.977	97.326	232.161	43.633	235.902	57.605	64.925	49.792	38.253	141.48	83.609	104.367	56.025	28.5248	106.504	114.262	36.2241	31.1168	100.579	117.694	147.728	24.978	79.107	87.622	257.024	129.329	53.6852	256.557	56.913	703.133	46.316	107.303	36.9531	132.084	53.551	49.388	135.539	45.194	29.6739	67.2913	36.5069	628.244	272.984	41.4186	120.462	85.414	216.522	236.775	51.386	102.389
268.659	114.225	284.766	47.148	189.608	54.697	59.568	53.415	37.03	172.378	102.075	80.245	58.231	26.099	116.008	117.53	33.9914	31.3942	116.743	128.143	112.242	24.127	67.447	95.017	247.055	124.461	61.037	273.962	39.6348	514.386	42.544	83.174	36.0781	96.802	54.551	68.583	133.552	37.324	28.8478	55.3398	29.5479	478.551	194.885	37.6977	97.068	68.816	166.304	213.125	56.37	87.434
236.386	145.589	308.489	46.094	146.79	58.681	66.384	62.288	38.939	168.796	101.683	77.01	58.711	25.0891	119.202	130.079	34.069	43.3577	105.229	208.306	107.853	22.634	79.32	76.378	229.732	88.487	52.7315	198.969	33.4696	391.43	32.789	65.348	42.0625	106.107	63.371	139.748	103.376	37.315	34.5435	43.932	34.6575	385.397	176.156	43.8488	84.455	88.011	130.104	195.558	58.441	110.292
193.455	116.171	311.92	47.164	112.916	51.118	170.767	102.184	34.404	154.082	115.068	75.633	47.281	37.5941	117.109	111.416	35.819	38.4161	94.6857	226.048	92.309	27.836	76.904	63.64	227.732	69.355	41.6481	137.092	32.2435	299.589	35.114	58.545	34.9375	79.931	49.416	110.155	85.158	40.065	28.587	42.4854	27.1918	293.577	131.951	42.6395	67.879	70.322	113.661	155.017	56.157	120.796
171.583	82.899	212.533	47.148	88.154	51.176	147.959	91.906	39.424	105	105.994	83.51	35.934	38.1485	106.655	122.074	29.1121	38.8686	77.9071	353.279	70.287	25.985	73.883	64.279	179.252	67.237	35.8981	100.29	31.1391	232.861	31.061	53.811	35.2656	67.527	49.978	96.845	86.376	39.352	32.2826	38.9709	25.1644	236.814	93.869	34.2093	66.515	106.448	103.843	123.267	57.441	95.23
136.765	115.295	167.051	47.047	96.783	52.874	105.055	141.561	42.323	78.531	86.522	75.031	28.793	32.4455	98.832	141.965	33.5948	40.9343	72.9	282.449	55.457	25.948	68.543	61.355	138.173	63.434	30.0185	78.565	33.287	184.468	31.088	54.644	22.7188	58.786	47.135	79.049	72.976	38.694	26.8478	33.2621	25.1918	191.321	70.361	30.6628	54.326	259.874	97.157	106.725	62.465	78.673
110.189	185.016	269.628	47.141	81.413	68.252	77.788	161.094	47.03	68.633	80.304	76.469	53.281	27.1188	83.21	152.421	31.7069	32.2993	70.2	250.721	44.528	23.582	103.472	63.779	99.425	50.987	43.7315	62.885	35.6087	149.07	30.456	56.977	32.25	51.58	44.562	63.796	57.248	36.463	30.3913	27.7379	29.6164	154.949	62.098	30.5	53.598	287	85.661	93.792	66.071	75.832
83.083	183.961	137.131	44.211	68.951	127.134	103.664	150.509	61.515	53.796	81.118	73.245	48.521	24.6832	79.126	139.262	22.431	29.5912	57.7857	315.864	39.955	25.91	143.208	51.174	65.835	41.237	34.2315	62.015	27.487	120.759	26.439	51.03	26.7344	48.481	42.157	56.175	53.194	36.352	25.3696	25.9126	29.3836	129.5	53.656	23.7326	47.705	206.425	115.896	94.042	63.669	63.345
84.886	249.992	139.839	45.547	55.448	106.807	173.082	220.462	80.848	50.653	65.665	143.684	53.86	21.4752	62.908	144	23.5172	39.9781	53.7	248.537	46.309	21.664	172.208	53.564	61.409	38.684	36.8796	57.466	28.5478	106.082	32.158	43.818	27.2812	46.412	39.517	46.913	46.436	34.5	28.7826	29.8641	24.7534	111.628	50.59	29.5698	41.742	147.103	149.574	81.908	59.291	53.009
67.773	230.837	101.131	45.703	52.965	132.252	187.281	178.189	112	48.133	63.727	139.827	50.678	21.9406	55.672	242.495	23.4397	40.6642	108.336	342.571	60.638	45.836	296.909	156.122	57.118	41.342	25.5185	52.473	23.1217	100.797	28.07	61.538	30.0625	44.084	33.843	48.922	65.618	37.009	28.0435	33	26.4521	98.019	46.434	26.1395	43.614	163.563	136.765	78.742	65.409	49.389
72.568	171.744	90.898	45.867	48.252	172.723	173.034	167.052	96.97	41.041	51.882	95.02	86.785	18.5347	50.513	186.228	28.2328	44.1022	87.75	341.102	43.872	41.336	265.548	117.913	121	55	32.5741	81.061	45.2696	223.772	36.088	140.295	34.6875	63.16	51.955	73.913	189.545	39.926	30.3696	39.4272	24.3836	159.981	65.328	22.407	63.53	121.782	118.704	76.95	57.898	54.46
68.727	190.171	100.584	44.312	57.979	148.176	131.062	193.075	74.172	61.837	50.559	85.398	76.099	17.5149	51.924	175.233	26.6379	41.9416	82.2429	289.313	48.309	31.59	289.67	159.18	166.591	78.724	35.3426	118.939	43.4261	245.462	31.368	229.174	46.1406	152.015	71.517	125.262	243.048	38.417	29.6739	42.0291	30.8767	197.154	85.59	37.2791	93.417	91.46	91.722	77.85	60.402	51.947
60.136	174.969	89.964	41.969	58.301	125.958	96.342	223.821	52.576	91.276	46.466	65.255	56.702	24.4554	61.092	164.03	26.75	37.4891	85.0429	274.19	121.053	43.828	369.071	198.471	190.953	72.342	39.8148	176.84	51.9652	428.867	29.904	377.242	42.0156	406.763	108.045	357.34	351.4	40.306	44.4239	35.2816	30.1644	298.167	152.631	45.9651	154.689	84.839	113.983	72.85	56.008	84.097
61.591	169.512	139.241	48.773	63.622	97.697	82.445	183.165	50.414	103	47.547	68.276	57.843	24.2079	49.807	122.376	26.3707	42.0511	73.0143	278.864	107.038	32.59	403.477	159.727	267.921	72.855	37.8704	221.58	40.487	490.12	30.956	433.212	44.8594	529.176	152.09	446.087	366.642	39.472	64.5109	44.0097	31.5205	278.872	200.541	49.9884	168.886	73.287	102.878	94.517	55.228	90.319
63.598	120.078	169.036	53.461	55.091	76.462	85.233	152.363	44.04	112.806	50.708	65.235	60.264	34.1089	72.899	133.436	26.6897	39.2774	64.1286	300.313	94.54	25.91	475.563	277.297	280.244	107.158	50.7963	245.427	36.6957	522.76	38.246	385.902	50.7031	540.695	186.079	431.398	385.115	37.611	77.6413	37.7767	29.5616	390.263	261.566	47.8605	141.076	67.402	91.539	170.825	55.386	96.354
63.909	84.24	214.073	44.328	46.049	70.689	83.719	113.094	43.838	121.214	42.814	57.673	51.81	35.0495	84.109	100.218	26.8448	38.5693	59.8214	215.061	70.649	28.104	404.629	315.936	384.276	111.263	78.2963	371.527	36.6522	540.848	35.561	339.689	41.4375	506.519	186.91	413.903	335.642	41.417	78.6739	33.1262	39.1507	500.904	199.828	42.4767	148.364	54.851	84.783	140.033	58.52	132.204
74.712	72.093	304.401	44.102	53.755	78.235	96.527	96.632	40.879	135.735	53.77	58.235	44.339	33.0495	76.252	78.188	24.3448	38.4599	51.2143	229.408	56.034	23.082	303.863	232.61	345.827	81.303	69.5278	498.45	34.5304	670.057	27.412	386.402	35.2031	439.672	189.461	323.961	251.376	35.926	61.4348	46.3495	38.3836	574.904	257.82	42.8488	143.652	53.218	77.678	238.342	63.205	128.071
97.568	61.605	373.708	60.164	56.769	83.672	79.596	105.509	42.616	141.224	47.348	61.888	32.14	30.3168	75.857	60.277	23	33.7153	45.0143	233	59.208	23.291	226.03	212.512	330.22	64.474	60.2685	455	52.7826	794.316	34.86	388.424	40.9844	334.756	167.978	243.34	201.152	37.87	58.7717	48.8155	43.0411	567.788	199.746	44.5349	150.909	48.126	98.226	451.083	54.945	127.469
89.591	84.256	276	48.359	78.035	72.193	80.123	85.127	41.545	140.949	49.193	62.561	65.05	28.099	91.017	52.673	26.319	26.7372	42.8571	187.347	48.358	24.381	175.594	224.483	329.535	58.171	68.6759	436.267	46.2783	784.728	27.509	264.712	43.1094	247.634	159.36	196.447	154.012	37.426	45.4565	54.0097	44.5753	594.622	210.418	49.9767	124.045	49.966	97.757	442.117	58.78	150.221
81.03	65.628	251.723	58.648	69.119	177.269	202.39	80.665	36.071	138.041	63.261	64.735	69.521	31.0198	86.042	44.911	24.2328	31.8905	42.95	192.293	67.091	21.306	125.426	183.291	328.835	46.092	60.0463	373.198	52.7826	827.013	33.64	216.674	47.1562	229.527	161.955	149.447	119.121	35.213	41.1304	44.5146	45.3425	620.795	194.32	38.8488	125.553	53.494	78.957	421.525	58.362	116.044
73.326	72.388	285.723	57.648	63.427	141.042	248.425	67.854	37.727	148.184	57.553	61.49	68.562	32.1089	99.597	45.183	28.8534	33.1387	37.2286	166.755	118.347	23.537	123.477	136.506	300.134	56.947	55.2222	309.534	48.3043	743.177	30.833	173.205	58.5	229.756	120.64	149.262	94.673	33.593	38.2935	56.4951	46.1781	594.769	179.385	39.4186	126.015	53.057	421.452	356.992	56.606	100.912
102.038	61.775	196.161	54.781	50.336	127.899	241.205	61.165	39.99	164.235	55.938	63.316	73.05	31.6733	95.252	37.847	28.4483	28.2847	35.4286	124.15	114.147	22.94	103.223	143.773	268.362	118.618	54.3704	325.122	53.3913	836.354	34.728	136.379	71.5	217.534	115.921	130.155	80.491	34.454	40.6739	50.9903	37.6027	634.923	141.574	32.6628	116.242	47.874	348.887	273.492	53.984	85.655
87.947	70.938	188.715	43.898	52.909	130.403	202.788	60.34	39.01	150.49	54.87	65.327	82.851	33.1782	85.529	42.099	25.9828	27.9051	40.8571	162.224	88.309	31.09	102.157	134.128	265.039	104.434	45.7685	287.244	53.4435	690.76	37.623	157.591	90.0156	236.687	110.865	108.243	61.188	33.528	36.3152	47.3398	38.1096	636.16	136.418	36.7442	82.417	47.103	367.73	221.325	57.827	66.619
156.97	111.899	228.328	42.75	48.573	131.462	157.767	59.708	44.848	131.163	51.783	57.888	60.719	28.5644	90.059	58.807	31.6379	25.1241	37.4071	137.98	80.294	34.821	80.452	99.814	244.858	78.197	49.9167	251.435	45.3391	724.886	36.579	145.091	94.9062	173.656	105.09	79.485	56.77	33.694	34.5543	48.9903	39.9863	669.218	142.811	38.407	98.939	51.299	341.217	206.558	54.488	56
221.568	79.217	271.978	41.5	46.469	161.588	327.432	96.783	38.101	135.092	42.814	57.378	42.81	29.9307	79.84	70.436	24.7672	27.9051	34.4071	106.714	72.543	35.881	59.208	96.657	227.268	81.145	42.6667	221.107	46.3826	690.114	36.763	219.742	89.4531	160.198	102.697	76.097	47.455	45.065	33.7174	47.0291	41.137	637.827	143.467	33.4767	82.136	52.069	308.548	318.192	51.906	80.973
293.53	91.558	289.036	45.852	47.909	195.924	381.712	98.594	40.03	127.286	51.752	58.898	34.471	36.6238	72.639	54.693	22.4741	30.7372	30.2214	71.354	64.589	33	53.142	72.512	224.787	104.013	43.3981	206.992	68.2435	836.07	53.096	265.424	79.4688	152.779	111.764	62.029	62.109	35.343	28.2391	53.2524	37.3836	571.904	111.279	32.2326	69.841	51.437	248.687	351.575	51.622	89.186
324.811	217.922	238.927	49.211	49.909	209.773	310.555	86.882	31.626	133.857	50.988	59.541	29.198	41.1485	57.849	49.53	22.0345	33.4745	26.25	60.007	61.725	32.687	49.528	76.017	240.15	131.632	42.1204	204.664	65.3565	701.487	46.36	241.621	75.7969	147.565	119.944	53.408	49.176	32.25	28.5435	48.301	38.5069	564.769	113.213	41.4767	62.712	48.126	188.391	373.492	56.787	91.965
283.242	274.822	263.73	42.508	50.077	161.613	204.863	77.467	37.808	118.918	55.857	55.49	24.785	38.1188	52.235	40.485	19.9224	43.6277	25.0857	54.306	58.54	26.597	56.178	78.744	249.079	109.803	48.8148	238.725	59.6261	647.665	43.64	169.477	77.6094	186.084	96.022	45.282	43.527	40.083	27.3152	59.233	34.4658	493.154	95.352	40.0116	105.636	55.851	158.191	422.375	51.764	111.681
272.455	244.783	224.504	45.273	43.455	115.529	151.603	81.5	34.818	117.133	58.503	63.52	24.397	29.0297	55.471	69.47	16.6034	35.3942	32.35	77.041	59.445	26.955	48.132	92.233	283.449	105.461	45.6944	219.443	55.6783	640.627	47.939	117.705	73.5469	141.336	86.079	49.621	44.582	36.435	27.337	56.6893	36.3562	425.885	94.082	30.6279	91.008	50.379	111.87	431.592	54.921	163.788
234.008	275.729	222.015	46.617	59.203	92.345	145.13	84.486	32.141	110.5	58.006	55.786	50.149	26.2376	57.504	71.629	20.9224	39.5401	24.3286	89.782	54.57	24.187	52.178	65.715	254.079	108.447	50.1204	154.366	37.1043	536.291	33.316	88.864	60.7969	101.137	73.798	45.417	45.073	36.444	22.7826	42.4369	42.5479	442.737	106.959	27.2326	69.364	59.23	109.843	390.767	49.669	117.46
173.591	283.527	238.978	47.211	67.622	149.176	216.205	88.524	36.626	111.122	79.839	60.918	44.322	20.1485	48.025	66.366	17.0603	32.1898	23.6786	73.796	48.268	24.799	47.832	88.442	327.528	100.961	38.7778	121.855	47.3478	666.43	38.693	75.576	49.1094	76.198	65.337	42.184	41.376	40.62	28.7174	44.6019	40.6986	379.724	121.861	27.1977	85.583	101.046	94.913	338.792	57.134	98.646
148.795	196.496	160.54	43.156	63.972	121.773	176.849	87.882	41.545	104.48	77.565	59.173	59.843	23.9208	40.639	56.827	21.8103	35.3431	25.6357	63.082	43.989	35.701	43.122	93.587	297.669	104.263	42.9167	163.496	54.087	612.791	49.342	105.03	52.7031	104.763	51.73	46.796	42.061	39.917	30.6739	40.5534	41.9863	405.75	118.041	35.2442	74.773	119.241	84.809	266.35	54.354	92.124
118.144	253.698	123.38	47.906	74.524	97.941	212.192	80.972	37.141	94.163	65.814	57.459	45.851	20.7228	40.529	71.119	20.4741	36.0511	24.8214	75.891	47.97	51.261	46.305	83.628	292.843	139.579	41.9259	183.626	49.8435	577.418	52.114	85.712	54.1719	89.656	53.427	53.65	46.976	38.852	24.9565	39.1456	42.1507	411.026	117.68	31.8721	80.947	135.644	77.078	241.417	54.89	83.531
100.091	232.357	132.606	45.375	65.189	81.235	117.027	65.358	34.838	104.5	61.217	58.714	33.785	25.2178	34.025	60.025	20.3017	29.3358	22.35	58.435	38.762	43.694	68.751	64.89	262.417	126.474	39.8241	263.527	48.9304	535.411	63.772	75.667	46.0625	75.985	40.899	45.447	40.036	35.139	28.2609	38.8738	38.7397	404.115	92.811	35.686	120.977	104.184	78.904	326.067	56.409	120.354
92.068	228.535	136	41.289	49.455	63.571	91.623	64.575	33.343	114.857	54.422	59.49	31.124	32.0594	34.109	109.866	26.0345	26.9416	28.25	64.762	34.521	41.172	75.548	55.721	220.142	147.579	45.8611	382.618	46.0609	564.468	53.956	60.879	48.5156	78.885	45.034	47.796	40.97	40.278	22.5326	42.0971	42.3151	465.173	140.426	26.2326	98.417	130.713	70.817	456.767	52.654	108.381
76.28	196.992	110.175	47.547	49.755	53.193	78.068	65.698	36.626	119.582	47.857	59.122	58.223	24.1881	39.218	105.985	22.7931	23.4453	24.7571	65.646	36.23	34.94	60.508	62.25	196.756	111.316	42.287	379.168	40.8696	504.608	50.088	66.242	64.6562	70.435	43.281	45.903	41.745	34.778	29.0652	36.6408	34.7534	429.853	112.754	24.9535	84.28	191.471	63.061	454.2	59.559	117.602
101.386	181.891	160.912	45.703	65.49	56.042	75.027	61.892	37.586	154.735	52.739	63.306	96.107	20.3465	32.824	89.663	21.3017	24	25.5643	107.776	48.434	33.291	74.939	47.831	178.362	103.697	42.2407	443.878	46.087	493.981	54.246	62.591	75	53.511	44.18	46.854	39.564	34.296	26.1413	36.7184	38.1781	383.782	90.328	32.0349	70.53	197.149	71.043	345.225	55.157	121.027
100.485	163.248	271.109	43.68	60.413	50.58	71.438	54.335	43.667	155.122	58.031	56.071	184.405	20.5644	45.874	102.733	24.0603	24.5693	23.1286	117.354	57.811	28.149	208.325	79.767	209.874	135.25	41.3519	323.695	48.7739	482.348	62.851	50.742	51.6094	52.55	37.213	39.689	37.303	34.176	28.7935	40.1262	37.3151	342.673	96.213	35.7907	71.015	322.632	81.643	257.933	55.063	130.212
74.886	202.837	189.212	39.367	52.993	61.857	58.37	57.854	38.313	141.408	49.702	57.714	188.339	21.3366	60.454	80.832	18.3276	24.5182	22.7286	88.81	45.77	34.164	157.401	56.122	204.701	154.829	42.4259	280.695	59.5652	547.386	84.737	104.356	63.5938	55.496	39.472	43.301	72.309	34.009	25.1848	42.4175	37.6164	410.385	140.516	29.9884	89.379	304.54	82.591	334.475	51.701	135.336
71.227	220.814	174.036	48.328	57.007	55.605	59.068	59.241	33.495	149.286	47.764	65.704	190.421	17.5743	58.773	57.916	19.8276	22.5182	21.3071	87.415	41.275	25.44	125.792	48.57	193.843	138.776	46.2222	290.237	65.4696	543.905	86.465	113.758	74.1719	57.206	33.697	45.796	79.885	41.093	27.9239	45.5922	38.2192	326.583	107.385	40.7093	106.265	464.23	72.148	325	61.094	124.221
66.583	152.829	180.518	48.562	48.483	52.286	54.733	56.887	39.182	156.337	50.161	58.714	132.893	24.0495	53.941	53.361	21.6379	29.7007	26.0643	75.102	39.238	24.582	93.294	40.744	246.701	124.974	39.713	258.756	69.3652	610.127	104.789	81.553	61.4219	56.282	32.899	42.563	74.673	33.472	26.8478	45.6214	41.7671	255.962	88.295	31.2907	90.288	471.897	98.113	376.117	57.181	149.46
66.318	202.093	169.299	46.5	45.993	45.126	56.541	58.127	36.707	134.653	43.615	57.776	80.025	20.4851	41.748	42.282	21.9914	24.2263	21.1071	77.367	34.77	27.724	94.716	38.285	291.165	145.921	40.2685	230.038	53.5478	624.032	79.886	60.924	61.3438	53.618	36.629	51.379	66.091	38.935	34.4674	51.8738	42.0685	198.154	62.492	31.6395	74.242	403.092	86.878	393.75	56.031	106.381
65.25	205.302	134.219	46.578	51	52.714	54.342	60.057	35.838	135.755	43.64	54.337	51.901	26.8317	45.613	45.025	22.5	26.5255	26.4286	120.272	37.725	27.515	95.056	65.32	294.15	151.961	47.5833	252.931	68.3391	739.823	120.368	143.258	66.0469	75.87	37.719	77.078	71.321	34.194	29.9022	56.6893	41.4931	163.846	68.959	32.2209	66.5	415.345	185.53	347.4	58.362	82.982
55.129	167.775	137.861	43.617	44.119	53.681	63.514	52.297	34.808	123.051	43.006	53.796	50.678	21.0792	41.311	93.921	17.0862	22.292	29.75	178.816	34.596	44.201	96.898	61.186	306.528	95.855	44.8889	288.29	42.4957	548.76	98.763	114.045	50.5781	64.328	38.888	63.777	54.339	41.898	31.8913	44.5922	33.3836	199.282	161.656	31.9186	123.576	378.012	211.043	442.2	54.157	90.85
61.311	151.814	236.117	41.664	41.895	49.857	72.301	60.274	36.283	132.714	58.298	65.582	76.975	21.3861	35.874	106.03	18.3017	24.4234	33.4286	179.027	34.128	38.515	79.975	68.465	324.843	133.737	55.9907	262.702	52.713	537.987	70.289	83.826	44.7812	54.954	33.573	61.845	52.509	40.685	29.6739	38.4369	39.9041	195.282	170.443	22.686	129.144	408.598	535.113	342.367	61.961	80.752
60.947	145.031	217.051	48.641	48.867	52.269	66.103	54.278	31.758	103.857	62.199	60.357	54.769	20.7921	34.765	95.985	19.6121	28.2628	43.3571	151.639	32.4	33.157	77	56.878	367.787	103.553	61.5093	275.733	44.9739	406.31	54.561	62.227	48.4688	51.656	37.933	50.505	49.933	35.176	30.5326	34.8738	36.2192	165.276	151.361	30.3256	125.727	346.69	553.365	309.358	58.85	122.451
60.318	133.302	228.73	41.117	64.916	55.471	63.397	57.481	40.081	107.633	55.652	59.561	46.909	19.4752	34.218	70.015	17.7069	24.8029	37.0214	113.265	33.275	31.948	63.31	43.872	379.339	71.092	61.6111	301.267	65.8609	523.177	75.64	57.576	51.5156	49.038	34.382	43.573	53.376	36.083	32.8804	38.3107	36.9589	153.673	142.246	29.6395	150.136	397.425	484.678	320.008	53.346	105.133
54.159	95.109	218.409	42.312	74.818	46.655	61.158	51.274	35.97	96.786	47.099	54.245	44.669	18.2772	32.714	88.564	17.1121	24.3066	31.2	114.293	31.181	26.985	52.447	43.692	359.417	54.237	63.3889	362.206	73.1478	646.323	71.772	52.97	40.1875	44.229	33.09	42.146	54.564	37.685	24.3587	49.7573	48.8767	154.904	192.443	25.3721	190.652	430.598	653.557	282.233	56.48	121.796
57.379	96.225	163.657	43.508	62.133	55.034	100.658	55.16	34.323	114.082	47.776	58.418	35.124	19.099	31.37	101.084	16.6207	24.0876	26.9143	91.333	30.253	33.709	47.975	39.686	327.764	83.171	78.8889	360.466	56.4609	616.462	68.246	53.5	49.8906	46.557	31	44.272	72.091	32.907	27.5435	46.2718	36.274	151.218	144.344	21.907	190.848	461.724	735.2	267.292	53.102	97.973
63.205	129.388	127.168	45.992	100.503	50.076	193.993	58.467	31.727	93.276	37.516	55.612	29.198	19.4653	30.521	112.777	23.931	21.292	32.7857	81.755	29.464	27.336	44.609	41.756	362.063	117.513	91.0093	321.84	55.7478	516.038	77.026	48.061	43.4844	47.389	32.921	42.66	75.515	31.102	25.9348	43.233	33.4795	131.987	150.082	32.9651	143.833	394.563	758.113	191.192	48.961	103.239
57.689	122.023	137.825	45.656	99.986	48.471	156.596	60.382	38.061	101.265	45.28	62.898	33.909	20.2673	28.05	102.738	19.9741	24.1679	35.8286	54.646	33.351	26.067	42.99	40.459	317.898	107.855	83.75	301.176	43.5826	523.804	58.149	58.947	39.2031	46.473	34.989	38.35	56.485	37.231	30.0761	37.7767	36.1096	137.795	102.639	31.3837	158.348	346.782	725.791	192.358	61.669	84.929
54.598	112.558	107.146	52.641	130.014	48.21	127.116	60.665	36.212	97.724	41.975	59.602	27.736	17.3762	26.924	78.757	18.8103	24.0292	28.75	45.667	33.683	30.866	39.797	36.953	218.488	85.289	65.2685	326.519	46.2522	563.399	59.719	54.076	41.6875	40.977	41.034	38.301	55.648	35.194	22.8043	42.8155	46.2192	201.506	121.156	33.3372	202.811	312.023	714.2	200.417	64.157	90.575
55.962	111.814	156.774	43.734	102.182	61.529	164.356	62.896	33.606	132.878	49.534	57.449	37.033	20.2871	27.647	59.851	19.7241	21.0876	25.1714	70.537	49.604	39.336	41.381	40.384	191.677	80.026	59.7963	316.282	66.3043	620.304	63.509	101.682	48.0938	42.695	34.82	42.34	44.091	34.5	29.9022	43.8447	41.6712	163.442	84.516	40.7326	221.159	231.46	558.53	191.475	55.433	92.327
53.758	107.085	121.934	47.148	103.448	68.706	155.507	63.816	36.424	157.031	47.845	59.265	31.008	19.7624	26.782	46.97	17.5086	25.2628	25.1857	63.17	55.309	28.59	41.046	34.39	246.323	63.632	72.213	354.863	50.6609	513.582	53.447	102.386	38.7031	40.557	28.764	35.408	51.982	41.926	22.7826	50.2427	39.4384	167.827	118.541	40.4651	234.652	229.621	490.157	177.075	56.669	72.248
58	82.457	103.533	48.648	126.266	60.815	136.281	80.613	35.556	129.378	43.416	59.602	31.769	19.3861	28.756	67.153	15.2586	20.4161	25.2	141.456	45.83	29.179	36.381	36.68	296.22	95.947	85.5	335.557	45.8435	500.601	55.684	103.621	28.5781	46.985	40.528	42.466	52.048	37.343	30.4239	45.4854	31.0548	166.821	126.156	36.3023	230.78	270.609	390.67	187.7	56.205	60.398
57	91.171	107.825	49.141	165.049	53.143	127.726	74.099	37.949	122.714	39.447	59.245	24.446	21.0891	29.597	65.604	18.3276	22.8978	27.7786	106.408	37.464	29.246	37.168	33.703	310.189	92.553	77.3148	335.893	51.2261	511.937	40.018	80.356	32.5625	41.763	32.82	34.272	57.127	37.204	31.0978	38.4563	33.1644	162.237	101.779	31.2674	236.758	259.851	309.843	147.4	53.276	64.558
62.091	89.946	91.628	48.148	121.224	59.303	113.733	63.627	38.131	115.622	53.472	57.378	40.826	17.3762	29.63	56.54	22.3793	24.073	26.7357	91.612	35.804	21.112	36.563	33.169	306.26	94.118	96.2685	375.214	65.1913	677.24	84.561	132.659	38.5938	40.076	28.944	33.427	50.636	35.324	31.3152	34.4951	47.6849	153.712	79.32	34	194.273	262.506	287.948	187.042	53.669	55.504
56.091	67.744	73.204	47.562	90.804	53.193	126.925	58.278	36.101	103.02	64.671	70.133	36.702	24.2574	30.529	49.396	18.1552	18.8248	26.7714	61.639	35.8	25.537	38.213	37.203	291.937	63.25	90.4537	345.885	71	661.69	90.044	135.765	37.9375	51.534	36.64	33.951	44.836	35.306	24.337	37.534	43.8904	130.846	91.803	26.9186	215.902	226.034	231.661	189.567	59.346	53.071
59.553	92.938	73.803	42.836	71.413	56.79	150.425	60.392	36.253	90.316	55.342	65.01	30.645	20.1188	28.252	62.297	18.0345	24.8832	24.4571	105.238	33.691	24.918	40.447	37.663	215.268	57.763	88.713	298.443	59.5739	554.975	74.807	100.606	29.7344	46.87	35.843	38.204	59.291	33.685	29.4348	35.8252	45.411	106.449	73.369	36.0233	241.727	161.517	180.583	152.475	52.567	46.407
56.402	71.078	75.197	39.961	63.462	49.748	151.226	100.033	39.424	89.367	51.416	70.704	39.198	19.9505	33.067	106.545	21.8793	19.1825	31.0286	156.252	32.023	48.403	36.883	36.186	208.512	87.197	78.2685	243.84	49.3478	581.076	52.561	74.379	27.8594	42.366	33.528	37.767	55.115	38.639	29.3478	34.165	38.6164	93.673	55.369	30.8837	234.045	162.575	128.696	155.8	57.402	62.575
54.818	78.31	90.606	54.477	81.119	49.261	142.486	139.906	35.788	107.724	60.23	64.49	28.116	23.9406	29.134	107.228	20.1207	22.8613	30.2786	130.395	32.098	46.582	36.036	37.645	201.394	91.118	64.2593	142.115	31.1043	419.291	68.447	241.242	38.0938	96.229	63.404	76.476	118.982	36.287	33.163	29.4466	34.9041	108.026	93.295	31.7326	194.326	128.276	107.957	158.192	58.299	62.956
53.083	82.279	77.642	41.148	71.098	48.202	101.219	157.033	28.152	105.694	45.671	63.276	27.322	18.7327	30.773	91.817	17.5345	24.5182	25.5286	91.85	33.577	35.858	37.944	37.506	244.15	67.421	76.2315	244.221	60.1652	434.835	110.544	197.667	33.125	108.176	60.371	76.718	126.703	32.565	53.8696	45.8155	35.0822	92.513	77.91	32.6512	174.72	104.161	99.365	125.033	51.992	78.389
60.856	92.806	70.642	38.844	64.231	51.361	144.466	156.142	40.636	102.786	58.093	55.347	28.124	19.5743	25.866	68.569	19.2672	18.8394	29.4571	66.714	30.853	34.03	38.381	34.901	253.197	71.921	79.1574	266.985	68.887	566.747	137.737	134.682	31.0469	81	62.64	69.631	106.867	35.657	69.3587	35.6117	32.9041	118.276	91.123	36.7209	204.962	86.747	92.087	134.683	50.567	116.814
[truncated: 46 more columns]

## Sheet: EnucAb_LeftSide
107.598	253.262	115.539	287.511	242.867	743.51	90.051	72.855	61.364	663.829	1404.73	537.907	1352.55	123.763	131.443	231.044	266.961	374.393	158.489	297.464	393.825	154.962	131.756	108.407	48.7451	470.681	1325.07	41.83	98.53	207.911	438.1	123.838	357.443	101.128	1574.29	112.616	398.333	83.423	259.333	55.741	230.568	60.164	96.098	178.971	68.64	113.173	104.89	149.951	47.965	212.63
150.188	294.971	110	678.641	601.9	756.656	92.886	69.737	57.682	536.303	1400.1	1027.36	1185.19	114.871	103.765	499.923	235.545	538.079	149.202	314.505	346.67	172.962	111.378	84.068	36.1961	339.819	1666.91	48.213	243.364	201.357	530.555	259.135	593.841	101.949	1340.72	135.485	306.756	152.763	148.683	113.667	229.955	78.205	180.559	235.961	122.88	88.08	85.452	346.778	61.221	180.781
151.098	243.049	108.02	818.446	680	703.969	85.291	75.013	58.932	433.895	1327.77	1270.99	977.455	93.763	89.009	544	205.636	571.18	128.255	247.505	311.136	185.404	108.067	81.746	28.6667	314.306	1581.22	41.234	218.47	172.982	528.318	368.351	720.193	91.077	1179.99	137.636	375.311	171.378	105.54	130.642	230.364	92.014	199.098	261.136	168.54	92.04	83.329	433.049	73.093	150
171.661	372.505	122.373	792.587	593.133	519.792	81.911	76.763	57.67	324.053	1213.58	1195.71	739.568	90.742	76.496	427.967	181.909	509.944	131.574	211.031	276.777	151.423	109.844	60.831	32.0784	324	1537.99	69.83	209.621	163.375	614.536	457.581	798.58	81.564	1295.31	175.646	637.522	159.731	179.492	150.58	238.545	96.479	197.951	308.068	172.18	103.907	73.178	438.086	81.547	147.808
165.723	462.981	106.314	864.587	559.6	439.646	100.076	71.316	56.977	268.579	1066.95	1407.72	575.011	71.742	80.322	446.429	168.091	538.202	111.66	198.753	265.068	121.712	75.089	53.627	44.2353	303.722	1482.62	78.191	175.47	156.875	612.2	481.635	679.568	93.282	1041.63	165.859	594.678	156.609	92.587	144.148	173.045	104.671	206.804	340.485	207.68	99.147	65.603	403.21	77.663	107.027
168.205	452.913	106.775	744.848	400.167	401.781	112.139	75.066	63.432	223.395	952.66	1486.08	472.364	73.29	86.313	433.308	192.961	554.921	105.67	173.845	280.427	161.385	104.178	52.034	38.902	312.306	1446.65	59.702	146.47	119.125	574.564	480.851	576.136	102.295	1068.78	169.192	530.322	144.833	204.365	160.778	212.557	97.959	212.353	358.194	171.86	89.933	62.781	402.395	71.151	94.11
177.866	449.738	116.118	801.207	428.633	364.01	108.063	80.763	64.716	197.118	828.427	1341.58	375.034	80.57	89.4	433.967	175.26	528.292	108.202	353.567	250.573	141.462	85.467	75.763	38.7451	388.611	1335.24	77.745	194.485	119.643	543.973	470.514	548.977	101.679	982.897	175.747	735.056	132.186	215.651	171.407	181.023	83.178	208.284	350.291	134.28	73.147	62.315	391.605	58.674	96.74
189.357	573.612	109.706	883.783	416.65	325.99	96.127	64.513	68.273	145.395	869.359	1229.51	347.136	62.989	73.93	355.451	166.558	474.652	98.138	321.598	226.068	109.038	70.956	79.271	34.2157	375.611	1252.24	60.596	176.03	126.429	605.627	502.027	638.023	98.526	830.264	179.404	780.633	118.288	179.81	153.148	152.841	109.616	195.902	337.67	115.68	77.8	58.836	387.111	67.477	118.11
208.384	637.087	98.686	934.717	393.033	341.542	140.38	79.092	57.545	138.921	922.534	1345.46	317.443	61.151	90.009	420.527	154	513.742	99.362	270.68	223.66	114.173	72.289	64.712	42.1765	325.111	1294.76	48.915	249.985	104.911	635.164	490.351	607.136	91.321	274.575	135.323	595.489	123.212	92.746	120.259	86.523	124.616	202.206	306.806	118.82	94.573	63.795	308.568	70.453	108.932
224.125	587.757	103.902	836.152	414.85	299.615	181.987	64.684	52.716	124.816	812.942	1232.66	356.057	76.097	87.791	361.879	149.364	407.809	88.415	290.196	227.786	82.404	68.578	76.136	28.7255	352.014	1187.84	73.766	201.545	127.768	606.982	501.189	671.011	95.564	423.598	147.465	708.722	124.186	174.508	136.617	142.966	116.438	172.627	289.087	98.18	89.547	53.548	257.556	59.977	109.795
213.411	616.408	110.863	693.587	348.967	367.521	160.734	78.079	59.966	147.276	871.825	1206.89	378.693	72.538	103.4	296.802	131.208	353.247	88	255.01	209.447	77.596	65.689	94.627	29.7647	444.625	1034.41	69.574	195	123.268	559.6	501.946	578.25	94.359	774.805	189.828	587.233	123.038	176.984	111.173	146.773	119.493	204.196	278.155	82.28	103.28	45.014	233.605	54.442	106.534
244.438	457.893	114.843	596.804	396.467	397.104	156.253	75.711	71.273	158.671	776.379	1110.56	317.534	78.258	123.035	261.385	145.143	346.18	110.106	427.866	185.816	70.923	90.267	95.881	44.9412	479.556	892.663	48.319	201.091	118.339	664.645	538.676	554.83	90.795	794.448	199.97	520.689	115.404	205.286	135.617	140.705	129.616	208.245	305.214	79.44	83.733	53.63	195.21	53.395	100.89
197.938	552.864	105.578	520	404.717	425.083	205.987	72.289	68.398	164.118	687.932	986.558	243.557	100.968	119.948	241.044	148.831	389.427	135.032	389.557	186.825	100.558	117.578	85.322	46.7059	470.319	998.128	42.191	223.303	102.286	664.636	541.73	472.136	90.974	791.632	202.192	405.244	113.263	200.81	143	148.148	144.479	253.412	268.165	82.46	83.333	47.452	164.222	50.058	101.973
218.964	828.359	110.02	441.652	355.85	442.344	224.557	70.395	67.886	152.645	584.049	855.012	231.045	112.742	133.122	242.099	167.532	451.191	115.809	420.381	180.699	115.885	111.578	89.797	54.1373	466.597	933.233	71.936	213.455	101.679	596.809	511.149	441.284	92.808	717.103	213.303	395.022	117.75	175.603	161.901	109.67	145.548	230.108	212.563	70.82	88.187	56.397	158.901	59.43	94.589
201.705	1140.75	110.441	591.946	310.117	362.229	308.962	71.368	63.886	131.039	501.146	913.198	280.136	109.645	163.339	230.725	206.883	478.697	111.351	430.371	197	128.712	101.911	113.525	69.1961	472.972	975.849	63.447	269.545	101.036	611.909	499.5	399.807	91.295	596.241	200.061	422.4	114.205	163.048	133.42	102.784	163.699	215.5	236.748	71.36	116.28	56.384	152.617	56.837	91.315
254.67	1201.91	199.373	539.891	336.967	656.917	282.722	81.132	81.068	105.724	450.524	931.988	322.341	97.312	141.052	255.352	164.078	477.079	114.053	462.082	192.388	125.981	107.022	88.983	47.5294	487.542	1115.36	66.574	245.924	96.857	593.3	513.959	394.08	97.538	389.793	205.121	320.411	115.596	115.381	163.148	91.807	155	231.814	262.282	64.88	149.173	50.233	227.704	51.151	75.589
305.464	1094.95	243.039	597.989	265.083	717.031	287.797	88.105	126.227	97.5	394.214	847.43	278.614	82.011	130.461	216.846	160.753	461.944	100.777	474.474	223.699	123.038	88.044	97.068	51.4314	478.903	962.395	55.638	190.697	93.536	601.991	457.324	381.705	101.423	427.437	205.465	434.289	139.763	175.841	142.753	106.068	179.863	234.059	285.311	71.2	121.093	46.151	347.469	46.442	77.575
313.688	1134.84	244.922	577.38	332.317	559.062	354.278	108.158	143.284	97.145	358.019	781.837	291.932	108.72	154.287	282.868	138.273	443.337	119.915	351.227	226.738	104.25	87.689	87.39	48.9608	445.208	1078.05	59.298	260.152	101.982	558.027	473.622	444.795	92.346	532.414	181.919	797.956	121.987	204.587	164.667	111.83	146.041	242.02	279.767	57.74	107.053	55.425	334.222	59.267	83.466
323.339	1133.17	223.598	510.174	339.167	619.521	336.557	95.158	133.727	94.158	318.35	770.57	272.114	118.462	144.27	330.945	168.727	469.843	164.691	387.062	264.068	129.846	112.889	80.644	57.5686	354.569	974.488	52.489	211.742	101.446	534.145	463.473	512.58	105.513	869.92	187.939	755.356	117.564	154.254	143.691	172.432	171.658	254.784	271.573	58.4	118.427	49.438	310.457	53.709	76.014
324.17	1087.27	194.676	477.598	365.2	681.927	377.025	104.316	158.034	96.145	417.282	672.198	277.92	135.065	132.443	266.758	179.247	518.685	152.787	311.454	253.291	162.231	120.244	71.542	62.9216	311	979.384	56.404	249.288	101.125	510.182	435.527	459.205	97.628	909.425	174.535	766.111	112.5	150.19	137.21	190.261	145.082	228.431	264.68	52.86	126.707	47.877	278.309	55.756	70.082
278.357	1066.48	174.745	681.696	445.15	692.479	407.797	117.342	181.193	103.092	391.689	564.023	255.341	127.043	144.704	289.758	171.065	445.247	188.426	254.979	277.854	123.769	141.4	63.068	48.5098	262.889	990.686	47.191	217.333	101.554	728.218	441.716	453.864	97.449	644.793	163.313	656.022	107.372	97.238	142.63	105.932	135.63	228.451	275.68	60.36	148.453	49.548	216.395	61.128	68.178
264.991	1151.41	149.529	602.022	501.35	789.104	383.785	102.697	148.364	106.789	439.233	523.012	276.75	114.946	135.443	341.418	168.182	417.64	163.191	288.959	284.718	110.212	136.356	81.339	50.8824	299.625	935.488	53.936	223.697	106.036	769.673	416.865	431.92	97.372	840.345	169.535	666.067	132.429	164.492	153.494	164.591	117.137	245.824	286.068	65.36	150.173	50.671	221.988	51.465	83.164
295.036	1262.13	137.059	702.359	470.383	762.083	341.582	98.079	128.807	123.5	430.107	437.081	297.148	94.473	118.209	284.308	169.74	487.292	155.957	357.619	263.971	126.365	129.756	90.78	52.3333	314.639	825.233	87.809	185.682	104	780.491	426.068	433.489	100.59	1055.94	154.333	737.933	119.045	141.667	132.358	190.534	124.726	215.833	327.709	60.98	110.147	36.493	197.531	55.674	100.082
327.759	1295.92	138.667	906.109	583.2	751.698	323.253	110.053	143.58	125.132	381.825	400.872	313.227	100.57	131.687	272.813	160.922	423.517	189.479	352.959	234.592	117.423	149.778	81.831	61.0392	317.736	719.07	88.17	197.424	91.571	748.055	458.649	423.239	101.385	1101.01	142.01	783.611	117.724	151.397	117.877	170.739	137.164	238.147	305.621	75.56	87.907	47.534	243.802	45.221	104.562
319.509	1236.92	151.176	940.207	511.133	741.844	257.443	98.645	127.091	141.395	319.204	348.744	299.148	128.043	124.922	257.89	172.987	478.91	206.851	550.825	227.699	124.846	163.111	137.186	59	345.083	921.128	67.191	195.894	108.911	781.464	448.392	439.591	98.756	1119.31	148.828	595.533	108.455	195.524	121.877	142.591	128.288	260.118	324.718	69.32	85.84	47.959	257.568	49.105	108.753
329.286	1134.31	133.275	949.304	473.767	758.854	283.924	91.553	147.08	144.461	299.417	437.337	326.92	146.57	135.67	366.714	143.026	430.202	159.34	623.186	228.272	99.288	128.644	137.424	72.1961	408.014	833.488	80.66	169.409	102.714	810.064	458.324	529.443	96.372	891.632	138.364	475.789	104.962	208.508	121.21	147.295	132.479	273.206	301.359	64.76	81.947	44.562	232.235	56.035	95.521
317.866	907.68	124.529	1040.72	455.633	734.354	270.316	86.75	129.989	118.145	271.534	491.86	389.261	162.032	153.157	371.352	153.117	475.517	181.511	636.804	192.709	131.885	120.978	118.203	69.7843	342.694	854.512	70.404	160.455	132.571	798.745	480.676	522.534	81.115	994.241	143.374	441.611	102.41	234.73	137.963	146.114	178	292.873	308.748	70.46	77.24	55.219	298.679	52.919	102.356
358.652	842.942	130.863	972.5	487.233	858.792	310.038	85.118	168.182	130.579	317.252	447.058	381.875	140.989	120.365	412.088	176.442	546.966	171.447	541.34	227.126	160.462	126.022	101.932	60.8627	339.25	810.616	61.447	154.182	119.25	912.145	474.568	510.352	96.59	1063	157.98	448.289	112.109	298.238	111.074	143.375	178.945	252.186	300.184	78.5	75	58.247	235.123	59.5	106.055
349.196	835.621	127.451	947.511	491.75	821.865	357.139	96.329	190.591	130.329	319.155	376.733	316.602	192.409	148.017	346.769	175.338	527.494	147.128	416.526	246.612	152.788	105.067	93.102	51.8431	333.292	802.64	61.83	197.561	126.482	969.891	464.622	575.375	93.038	1217.76	155.343	588.789	110.506	302.936	131.037	157.545	173.329	269.647	301.282	72.64	75.067	58.082	239.741	59.023	90.342
322.777	723.825	115.235	893.511	523.017	702.26	351.62	76.658	183.091	149.868	322.631	342.209	235.784	217.366	160.226	326.527	177.623	473.191	165.309	338.959	251.893	116.019	108.578	78.407	59.2353	405.139	741.93	74.957	200.455	127.107	1000.48	460.027	618	99.59	1326.99	136.313	649.189	116.494	349.349	125.914	187.33	155.356	271.873	330	68.48	75.907	56.164	253.864	54.395	104.795
306.027	785.816	119.676	1091.42	463.083	658.719	371.076	83.763	247.648	195.684	403.748	402.477	204.83	265.581	188.965	293.868	154.714	426.303	139.33	310.423	268.476	110.481	91.644	78.932	51.1765	368.25	873.791	52.66	190.667	114.089	1109.96	466.649	521.58	114.423	1225.05	134.838	791.2	105.872	368.683	122.198	176.398	175.055	253.667	301.893	63.8	72.773	63.411	284.16	68.105	84.096
316.598	611.408	120.99	1246.09	600.383	717.312	358.671	85.25	287.739	181.355	428.913	343.128	212.693	225.806	227.035	253.22	171.338	482.573	131.074	569.33	237.748	138.269	90.022	149.814	55.6667	327.431	965.581	63.532	192.697	109.857	1228.94	458.081	583.159	105.782	1068.81	115.475	1116.3	107.333	344.46	150.728	170.852	181.219	247.843	311.961	60.86	84.84	73.151	236	62.407	73.74
257.527	684.806	119.569	1454.48	609.95	707.24	383.418	74.303	277.682	187.447	450.874	385.628	195.557	200.269	190.357	240.341	164.662	540.798	139.883	549.66	233.748	140.885	106	131.712	49.1569	271	1080.56	71.298	212.652	111.321	1141.96	423.459	515.045	97.192	1060.3	158.222	971.111	131.769	302.556	150.321	145.455	172	248.059	327.32	70.72	86.28	63.37	219.704	57.209	79.548
259.661	651.427	112.206	1289.66	532.467	663.927	350.367	107.75	316.045	185.868	549.738	583.628	207.83	191.656	196.304	364.912	177.156	639.966	143.596	425.691	252.796	190.615	108.289	110.186	50.3333	332.861	862.651	49.979	193.53	109.393	1165.02	401.608	435.852	94.077	934.138	138.566	822.422	134.859	341.81	130.667	148.614	169.219	307.775	329.068	70.9	83.627	67.164	175.074	58.442	79.932
270.455	779.738	103.52	1102.53	476.183	633.073	297.608	121.658	304.932	187.039	467.184	519.372	191.591	190.839	190.096	341.484	204.052	733.157	172.074	353.67	294.087	231.519	140.933	110.492	36.6078	371.472	751.744	53.085	195.894	109.446	1274.98	422.757	498.761	104.654	901.391	145.212	627.211	116.519	438.81	152.679	117.864	167.863	235.961	268.806	62.54	76.373	53.329	289.16	58.267	76.096
232.339	714.097	111.578	1017.99	371.883	609.479	267.165	111.671	261.148	158.829	404.466	473.791	169.023	179.656	184.504	342.418	180.403	646.506	191.819	375.33	301.505	188.25	131.867	100	36.5686	389.194	735.047	45.191	234.076	104.482	1159.28	417.973	389.693	115.09	894.54	142.737	752.778	128.346	348.476	144.741	139.136	172.123	221.225	416.971	116.12	70.493	73.74	264.407	55.953	85.329
251.607	763.505	104.696	949.565	404.283	687.448	273.595	110.855	250.375	134.855	358.796	639.209	174.227	155.957	188.087	348.429	175.74	584.708	201.649	405.021	280.029	131.173	131.711	130.373	40.5098	321.792	695.919	36.894	313.833	108.161	1210.65	389.162	331.852	162.718	1065.95	159.313	828.422	114.096	287.841	152.346	141.636	176	220.157	409.019	91.02	76.227	68.055	222.938	58.849	75.822
290.58	777.883	99.167	789.348	438.483	666.865	344.43	110.171	318.807	120.605	381.66	548.826	176.364	168.817	196.183	404.484	190.195	568.584	167.34	406.206	274.757	136.769	125.067	136.271	42.7059	282.806	583.116	47.596	282.152	106.482	1250.94	432.514	393.648	146.218	1049.1	151.626	785.778	108.096	305.968	135.691	151	170.685	239.039	468.495	88.68	75.867	56.781	253.642	62.733	70.521
290.411	826.146	115.667	700.913	398.25	754.646	387.468	112.75	340.977	132.263	344.417	479.674	191.705	205.688	230.061	311.736	338.805	615.865	161.191	436.144	275.592	172.635	169.689	117.898	35.3725	252.972	575.535	32.723	279.924	99.821	1295.99	424.784	301.705	170.359	984.023	153.071	676.044	107.173	287.254	164.519	163.5	184.658	217.873	501.34	80.34	79.573	55.274	247.333	53.058	75.589
263.723	727.32	100.814	608.696	337.75	893.625	511.316	133.882	374.716	105.408	315.67	441.663	222.659	186.817	214.626	310.681	302.065	631.809	225.862	497.918	251.971	187.019	168.978	124.254	28.1176	215.986	615.907	42.34	280	104.964	1253.74	439.392	324.307	156.013	1178.7	134.646	922.611	114.282	275.762	132.358	204.33	195.288	264.255	487.806	83.08	77.387	68.945	213.457	55.744	75.37
262.143	708.573	105.608	520	296.767	785.927	441.443	127.184	329.682	134.197	278.505	383.628	252.67	164.527	185.852	301.956	293.688	545.303	215.043	520.423	277.233	141.442	167.6	164.661	41.3529	194.569	628.512	41.34	255.273	108.661	1267.35	426.838	251.25	171.872	1286.92	124.061	879.1	109.314	251.429	136.543	194.068	197.589	248.686	480.282	81.7	71.36	66.37	191.321	71.512	77.562
255.036	545.583	107.176	625.359	276.817	795.792	376.797	106.579	257.602	160.105	385.078	332.802	279.33	161.624	173.513	261.11	282.507	677.775	223.66	425.155	277.544	192.231	180.511	122.441	38.3333	194.792	559.547	40.83	187.076	93.393	1349.56	413.986	491.614	139.692	1501.05	141.747	901.444	108.154	304.365	135.79	195.989	182.781	264.99	480.835	90.22	63.747	78.548	184	68.453	72.986
224.857	390.505	110.735	618.522	271.25	843.594	512.494	110.5	257.182	138.263	479.029	319.279	341.284	139.441	168.296	211.923	235.662	634.393	232.362	513.753	269.913	182.692	164.156	165.508	42.5294	181.375	624.953	122.34	134.258	91.339	1326.51	324.162	1040.94	125.897	1406.38	125.162	869.878	107.128	395.603	139.975	276.989	173.466	248.569	406.252	74.22	72.933	70.027	157.877	60.988	73.247
186.804	295.476	114.284	663.576	298.817	941.177	511	111.579	229.034	149.947	569.883	378.93	370.307	132.753	157.922	292.846	293.688	581.539	299.851	463.433	234.961	135.481	207.778	166.186	38.549	316.569	623.663	136.149	109.394	86.589	1176.44	234.784	1245.28	111.397	1235.91	124.202	703.278	136.551	310.016	133.716	312.659	145.836	200.216	320.049	67.9	76.467	67.63	121.765	54.605	74.521
164.67	220.602	107.196	639.935	347.867	972.969	538.443	99.145	217.807	189.263	589.019	982.953	304.216	105.903	119.417	368.769	289.727	501.787	476.532	357.33	222.816	125.923	352.4	144.881	35.8627	563.194	556.174	139.234	112.121	88.429	1094.78	189.865	1290.51	106.269	1072.71	108.798	493.3	148.372	235.476	117.259	313.92	143.699	178.794	272.903	54.18	81.493	84.575	122.432	55.837	87.918
129.759	189.262	114.186	593.761	318.433	993.24	442.544	94.921	194.705	174.776	563.699	1539.46	308.409	102.441	104.8	445.67	352.221	411.652	541.553	287.557	186.777	131.673	352.889	121.864	32.2941	666.792	505.628	107.149	115.712	81.036	954.073	168.392	1298.3	92.128	869.724	97.404	532.189	164.282	196.778	96.531	259.273	119.219	165.971	234.534	55.8	79.533	82.027	114.148	43.14	79.671
127.214	168.233	106.363	907.739	450.55	776.865	339.671	92.224	151.67	192.868	664.767	1640.42	259.682	94.118	87.87	485.648	446.26	364.27	625.702	235.825	181.301	140.673	363.844	79.746	36.7451	733.806	291.105	106	102.409	77.143	842.291	156.108	1286.97	101.359	712.54	93.697	645.389	176.712	149.19	100.642	243.568	120.411	143.294	196.738	59.54	78.373	82.288	110.309	50.453	62.301
103.723	157.922	94.5	1134.27	477.583	788.292	227.392	79.289	138.295	153.671	576.155	1673.94	187.545	71.333	70.226	501.505	359.299	390.73	636.404	198.093	170.544	156.423	354.6	87.576	29.8824	608.639	418.744	83.83	103.682	83.643	760.882	135.986	1326.24	87.692	595.023	90.101	569.356	173.301	108.127	80.802	211.148	108.521	140.422	202.262	57.18	72.92	57.918	96.136	54.477	61.11
102.348	141.087	122.48	1078.33	459.283	913.802	354.797	106.605	128.227	138.763	481.408	1628.19	172	76.097	68.757	479.462	294.468	345	644.106	191.289	165.107	142.558	330.733	93.881	35.3137	563.611	390.337	81.957	88.803	82.393	656.127	133.986	1306.62	96.564	486.931	99.293	429.189	204.462	97.016	78.568	205.227	100.192	109.775	187.272	54.88	70.773	64.945	97.852	48.942	56.151
88.714	128.272	105.539	971.043	325.8	874.594	321.506	101.25	124.511	135.408	614.194	1595.7	146.864	67.548	73.443	389.033	247.195	282.978	630.936	165.144	147.155	118.654	285.089	81.949	33.2157	606.903	179.279	81.468	105.106	80.054	577.255	122.162	1331.88	89.013	411.678	84.525	318.433	189.365	87.175	71.926	147	84.836	117.637	179.049	64.92	72.373	60.014	97.58	45.802	58.356
85.812	124.243	118.304	1025.85	341.75	794.823	272.051	89.724	105.545	120.829	597.252	1540.65	133.625	66.118	80.809	361.923	190.662	242.045	614.585	159.99	134.408	85.154	266.311	74.78	29.7451	566.069	301.709	87.043	103.258	77.125	496.327	133.054	1334.14	101.795	354.701	90.455	425.367	199.135	79.937	72.21	160.455	78.671	109.01	179.398	69.1	73.653	48.164	95.914	48.907	57.384
71.83	115.709	105.363	871.859	258.433	689.271	224.013	80.013	85.67	111.171	586.33	1507.85	122.386	66.032	93.339	288.275	223.013	191.775	638.734	151.649	118.097	93.365	269.533	69.797	30.1373	480.361	204.151	101.191	95.727	71.893	448.382	135.473	1313.56	96.654	315.195	83.949	355.556	221.782	77.937	75.037	151.08	85.863	101.99	174.689	59.8	79.173	47.164	91.654	46.826	46.712
80.786	122.874	103.451	748.054	237.75	763.333	317.671	89.25	91.432	132.908	588.155	1437.62	133.25	59.914	93.852	242.385	217.584	190.584	597.894	151.392	120.777	80.019	244.378	75.763	27.2941	496.667	261.872	84.915	101.242	70.714	403.909	151.865	1303.01	93.474	297.736	84.444	289.856	193.731	69.667	73.827	119.114	79.452	101.48	178.544	54.9	74.787	45.671	88.58	45.419	47.521
80.768	129.524	106.529	624.076	199	804.031	373.253	81.671	92.352	116.066	516.019	1330.37	130.67	78.387	82.713	202.308	184.338	161.506	569.989	156.34	119.252	74.442	270.933	86.661	36.2941	463.764	235.256	71.851	107.348	66.786	372.427	158.946	1325.22	93.192	263.356	85.202	254.944	191.897	81.952	82.988	137.682	74.644	104.314	163.922	56.98	65.267	36.068	94.938	46.058	51.11
78.804	150.621	104.353	559.598	162.667	1013.62	439.443	101.908	116.364	113.224	433.621	1307.45	167.989	99.538	120.374	196.659	151.039	138.517	594.351	140.629	121.214	65.615	257.222	122.847	41.1569	433.764	318.872	105.021	96.152	76.589	335.155	169.568	1325.5	90.526	255.805	92.293	216.878	174.583	67.714	70.988	98.932	81.466	101.078	167.854	49.26	68.973	44.877	97.383	51.407	42.521
78.75	210.184	111.49	580.141	143.033	1236.26	432.937	126.434	194.977	148.605	401.252	1280.92	204.511	86.892	153.939	176.418	138	129.629	524.277	161.165	142.515	59.923	197.8	137.102	29.4902	388.875	523.709	93.34	94.152	73.375	319.173	218.541	1292.98	95.141	220.241	91.364	192.922	199.468	75.111	73.111	85.568	70.247	99.422	162.068	59.46	75.68	49.918	138.593	46.977	56.726
75.473	194.981	102.843	732.098	196.683	1259.47	465.253	140.368	310.739	177.145	410.709	1222.65	243.75	104.333	258.33	184.022	143.195	97.404	518.564	422.773	151.806	70.942	187.467	195.186	36.0196	470.583	601.86	76.596	109.348	80.536	344.736	302.203	1165.47	90.718	223.023	84.03	235.611	202.436	153.254	60.358	117.193	61.644	102.578	162.845	54.4	87.2	56.438	343.247	49.477	51.548
73.17	209.107	99.01	1239.43	371.733	1337.02	610.646	175.395	491.114	215.434	361.233	1101.77	357.898	118.538	315.939	175.396	128.883	101.112	533.181	1070.69	171.495	59.423	193.689	263.797	30.6863	477.431	634.314	46.83	150.591	90.625	581.145	375.473	1213.69	86.397	273.793	80.232	257.456	241.179	235.921	67.79	133.08	66.26	105.167	154.65	51.16	72.72	61.301	507.346	48	68.89
77.045	293.864	111.49	1461.17	535.283	1386.37	594.291	226.434	576.193	251.934	375.427	950.43	412.591	222.333	384.539	230.824	142.078	103.73	476.351	1193.6	240.194	61.25	182.044	262.119	51.7451	496.319	796.244	45.957	304.258	87.732	796.445	471.081	1144.59	86.846	792.736	77.909	254.233	249.853	389.492	73.012	169.239	80	132.284	156.126	60.44	84.28	70.863	645.42	41.442	60.658
113.589	639.767	113.922	1502.73	859.133	1214.73	549.557	216.5	533.92	263.724	403	876.721	431.784	217.591	374.47	291.659	158.766	123.191	451.553	1204.8	322.942	61.558	159.844	271.271	48.5686	467.472	1070.51	35	345.924	90.143	959.764	493.973	959.966	98.923	922.115	78.939	432.9	263.84	384.365	84.321	164.568	134.822	189.069	236.932	51.74	80.467	69.027	811.506	53.872	81.849
169.464	658.864	115.49	1570.41	902.917	1116.55	432.81	201.039	450.341	226.711	522.505	876.023	562.375	245.624	346.696	327.473	160.974	215.978	409.926	1120.42	368.107	99.462	142.622	219.136	58.9216	420.278	1305.8	46.915	297.955	103.339	1072.15	528.473	793.58	92.538	1152.9	80.333	434	286.59	493.794	106.099	172.125	175.767	311.922	500.505	94.6	103.24	75.658	839.482	53.791	76.247
157.304	647.573	100.098	1594.38	811.117	1063.62	343.329	168	426.807	227.513	431.01	776.023	652.58	231.366	313.443	392.275	141.61	208.809	366.436	1053.27	328.65	88.269	120.667	209.593	59.4706	351.903	1318.26	43.979	201.076	98.554	1030.4	486.649	1097.4	109.872	1120.58	96.677	419.967	287.141	475.619	111.58	142.159	189.986	347.696	466.854	86.3	253.227	72.315	856.753	52.593	89.452
145.804	509.709	103.324	1634.07	705	1044.75	354.57	171.947	442.17	222.618	442.32	814	662.568	209.935	263.374	307.56	132.753	242.888	409.713	1053.72	357.223	110.327	150.511	198.373	58.2941	317.806	1396.35	45.638	161.576	93.25	909.155	403.014	1312.22	101.295	961.402	87.838	370.322	288.699	409.508	109.778	216.295	212.986	294.118	386.534	70.6	228.933	79.753	745.383	52.872	90.767
124.696	355.68	102.225	1637.01	550.85	934.573	427.253	161.434	434.841	302.934	392.243	717.64	625.795	177.688	234.496	275.967	223.779	249.663	425.117	920.691	345.029	119.673	190.889	214.186	65.4706	288	1468.41	76.362	129.455	89.696	800.218	333.932	1320.92	91.795	785.92	76.485	283.722	274.071	313.73	97.012	241.17	198.822	247.02	312.864	66.92	181.747	90.699	595.21	51.756	80.644
114.821	286.282	112.941	1510.7	517.817	917.281	483.924	155.25	455.636	289.329	346.68	635.314	606.125	149.183	178.2	249.978	240.364	220.629	370.33	708.959	349.806	101.731	179.622	174.068	62.9216	343.597	1374.7	88.787	113.773	88.179	733.918	298.27	1292.26	87.179	643.011	88.737	230.889	341.09	247.921	91.802	217.33	171.274	212.353	274.796	69.62	127.693	78.904	440.901	45.826	94.74
99.723	219.777	113.471	1339.74	411.217	1018.18	436.924	142.592	397.989	291.855	338.573	716.058	482.602	152.903	174.522	221.385	234.195	179.27	333.936	570.99	295.99	100.712	154.689	175.102	62.9412	436.208	1308.15	79.936	120.303	82.321	659.527	236.932	1286.1	89.179	519.299	90.303	207.189	348.647	208.619	85.346	210.864	157.384	183.52	237.291	67.5	99.48	95.781	314.247	54.674	99.466
94.098	196.097	103.52	1129.53	316.283	891.083	337.127	128.961	333.943	220.579	308.883	693.314	478.114	136.097	132.417	213.571	200.221	158.708	323.521	434	295.641	92.346	154.311	164.39	51.9412	503.153	1081.45	76.085	107.561	82.018	556.245	217.73	1277.68	88.244	459.943	95.879	271.378	336.929	146.54	72.79	184.716	138.945	150.412	200.573	73.08	82.987	90.123	251.642	47.372	93.603
80.107	164.301	114.735	1138.99	312.35	718.812	323.924	111.658	273.852	204.566	268.864	845.953	430.761	114.043	137.809	191.802	171.455	160.989	326.362	353.701	269.117	90.615	166.156	127.441	50.2941	487.194	984.349	69.723	103.348	89.321	461.818	171.932	1226.95	98.269	392.874	81.96	281.967	311.41	131.444	68.852	179.125	128.342	145.735	195	70.18	88.32	75.932	218.235	47.384	81.11
81.036	156.359	118.108	993.522	263.35	596.427	221.911	102.566	162.25	158.013	265.961	960.5	352.943	96.226	183.061	176.187	144.338	169.91	416.926	284.041	226.223	117.885	237.222	173.593	43.6667	535.319	818.977	62.447	98.894	75.804	447.345	146.27	1248.32	89.897	348.23	87.212	248.011	254.019	106.683	72.062	133.966	121.205	127.755	183.68	80.84	81.04	76.973	165.926	45.395	66.616
72.661	139.466	111.343	869.228	219.517	688.448	283.152	102.921	186.307	138.684	249.146	939.86	263.818	87.247	202.017	161.78	138.74	162.562	468.032	231.454	206.621	133.731	252.667	160.695	41.9216	708.083	703.884	47.468	94.864	72.214	371.173	135.203	1238.24	87.308	313.046	79.131	217.122	276.417	106.127	72.432	135.625	106.521	118.588	187.495	63.9	93.093	56.808	143.148	47.733	54.918
68.402	128.32	239.196	690.022	168.867	638.542	262.835	85.684	156.705	131.592	266.951	868.942	205.182	102.968	177.348	161.505	137.701	171.674	437.34	207.361	189.835	130.615	246.733	134.847	37.1569	750.986	652.884	52.213	96.394	73.446	350.291	132.811	1222.93	94.192	262.322	89.939	313.189	254.135	91.27	79.42	121.102	92.438	112.137	194.291	60.5	82.333	52.562	133.728	49.047	57.178
67.384	139.67	280.108	863.663	185.583	663.323	240.734	81.316	164.761	118.737	239.767	853.151	156.659	123.452	151.661	160.319	119.221	148.157	440.447	189.247	176.117	92.981	214.511	140.797	39.4314	783.958	543.988	50.936	98.591	77.054	309.845	138.622	1133.28	95.051	277.402	84.828	325.144	248.827	79.889	64.198	118.364	99.658	107.598	172.33	62.18	72.96	53.822	114.889	43.058	53.671
74.339	134.243	259.049	1283.72	286.05	589.01	312.62	75.711	156.261	126.092	264.301	992.151	213.977	123.935	130.817	202.626	130.325	138.438	424.596	184.33	168.01	79.981	175.533	102.678	34.5098	775.514	480.198	36.511	99.727	72.857	305.882	150.784	1090.02	96.462	254.759	79.303	311.622	253.962	89.365	56.753	85.25	78.548	98.265	145.913	50.56	78.373	56.233	113.494	42.442	52.74
68.527	120.01	217.392	1361.46	305.667	751.344	307.076	82	146.114	146.539	304.641	1215.09	280.273	111.925	136.157	246.714	114.364	151.449	402.681	153.258	167.748	69.731	165.022	104.881	36.5882	733.125	587.907	33.106	102.773	72.304	290.791	150.216	1048.7	102.269	234.207	79.232	301.711	227.276	81.079	61.099	70.545	70.973	106.225	162.903	58.26	72.867	51.068	158.407	49	56.781
68.473	151.194	189.49	1317.42	316.067	937.552	418.772	89.461	147.557	145.776	254.932	1247.01	395.909	221.925	144.383	306.582	110.558	129.573	419.777	365.938	188.437	84.462	172.956	155.627	38.7059	696.833	693.814	47.745	104.273	71.893	353.682	164.608	982.295	94.615	229.931	90.242	245.9	234.032	86.873	66.617	58.33	79.164	108.402	159.35	61.4	75.16	56.068	139.309	37.186	49
72.83	184.573	160.971	1421.02	315.783	1046.38	403.734	108.934	160.898	160.395	253.058	1217.01	469.989	313.462	183.33	283.055	173.429	161.506	402.681	510.907	226.786	84.577	173.956	187.305	41	684.458	772.058	45.447	105.97	73.857	416.382	220.284	932.636	87.244	225.724	76.232	213.444	283.942	109.762	57.259	57.261	74.041	96.833	160.951	61.92	71.693	54.384	239.753	44.64	63.685
68.402	307.942	143.225	1428.13	416.667	1256.17	490.405	131.605	286.466	232.776	314.951	1139.77	459.034	335.215	247.791	354.011	215.948	151.202	319.67	968.866	267.767	74.25	140.689	251.763	44.6471	694.778	853.942	35.872	124.53	82.893	515.655	294.135	719.898	96.808	253.299	89.131	266.289	338.718	161.81	75.815	62.489	89.822	112.216	165.845	65.1	74.84	75.055	272.259	47.093	81.658
84.902	903.388	132.196	1533.67	631.117	1386.71	523.253	206.25	421.386	239.25	306.398	1051.61	515.455	328.215	268.896	492.473	257.247	140.528	292.649	1061.46	312.485	70.365	135.133	248.966	41.5686	592.792	1070.02	35.021	212.045	87.679	857.327	346.216	596.5	97.397	297.517	81.939	279.044	354.179	258.651	68.543	67.443	113.055	153.206	176.981	58.84	72.12	104.945	315.074	47.302	92.808
179.25	1211.24	138.696	1671.46	933.7	1263.02	475.595	238.158	431.864	241.382	249.243	946.477	517.045	305.032	258.826	538.462	285.818	238.382	314.287	1008.61	338.243	109.923	149.956	215.237	40.1373	513.208	1330.22	41.021	301.47	97.179	1091.36	409.081	467	89.59	666.713	85.758	412.711	386.442	333.936	84.926	98.398	186.616	264.863	245.146	67.92	80.547	92.562	356.198	56.535	109.178
222.107	1425.96	138.618	1654.13	1034.03	1152.85	410.709	206.316	464.614	254.145	484.194	806.64	571.08	262.763	242.826	750.253	349.325	383.067	305.915	1042.41	338.621	212.173	181.867	241.746	46.9608	471.389	1336.44	37.766	239.091	92.929	1179.43	470.311	402.898	99.115	864.506	101.111	690.844	434.417	353.81	107.407	142.352	217.932	390.412	553.32	68.36	98.747	113.123	431.432	67.488	117.438
197.607	1324.29	115.176	1707.73	871.783	1135.72	352.089	174.763	461.648	343.079	964.728	1198.01	525.341	239.882	237.835	854.077	313.091	503.427	282.213	1102.42	325.068	207.308	164.733	205.017	37.8627	389.181	1561.91	40.809	180.106	89.714	1085.32	459.703	431.341	97.487	842.299	100.949	634.078	463.763	391.19	117.395	121.705	279.356	459.108	684.34	72.78	242.853	108.562	509	56.593	120.164
163.188	1101.17	122.373	1784.24	882.467	926.562	319.671	171.211	427.102	337.921	869.485	1188.73	666.761	219.355	204.13	831.725	302.286	540.719	257.17	1233.73	393.291	199.288	143.6	227.254	44.7255	361.778	1538.21	36.426	133.818	83.839	1030.66	418.851	710.716	102.667	1128.42	97.051	504.3	468.968	377.556	108.877	235.682	307.753	446.696	586.087	68.38	168.373	124.973	446.654	58.895	103.301
149.098	843.651	111.127	1717.57	681.267	807.625	343.544	143.829	400.807	341.566	827.893	1149.98	798.875	204.226	161.417	613.198	304.948	485.764	257.564	1196.62	426.049	171.019	160.889	215.847	46.0392	281.042	1660.42	46.915	124.439	79.25	1000.7	356.649	1038.95	96.192	1000.77	85.212	376.444	462.641	371.905	92.321	268.136	260.644	374.853	436.34	65.3	149.387	138.425	386.148	55.767	97.178
117.536	626.388	121	1598.48	513.35	797.823	321.582	126.789	351.17	398.632	779.049	1021.77	829.386	172.441	112.67	468.154	393.87	404.191	254.543	1066.6	421.748	146.288	164.533	213.492	54.8824	282.125	1711.77	66.872	99.288	74.321	864.673	281.189	1050.55	97.179	790.655	92.778	394.911	487.231	342.476	95.123	219.216	229.534	295.608	361.515	61.02	108.973	159.068	302.494	52.744	106.37
112.33	448.631	116.902	1507.92	406.733	650.604	301.481	105.842	261.193	354.145	671.553	1146.76	748.011	157.215	119.957	395.198	378.519	356.236	220.043	892.546	354.049	120.942	138.778	189	45.1765	296.625	1661.27	60.787	104.697	62.179	828.827	249.459	1111.24	94.782	680.126	95.576	351.378	471.84	231.794	79.321	209.568	191.452	247.382	315.447	56.32	78.893	120.699	240	46.395	112.027
99.616	354.029	114.794	1337.21	346.317	536.604	241.747	94.487	232.932	330.408	579.049	1213.61	562.25	148.344	110.67	333.077	319.779	298.708	201.043	692.505	353.33	94.788	111.444	147.695	41.7843	387.833	1538.34	45.404	109.182	79.821	696.664	228.378	1067.31	89.013	555.586	79.01	337.222	418.019	190.762	73.198	145.352	146.479	208.529	250.447	68.8	114.067	154.027	197.247	43.814	101.699
89.357	275.951	114.676	1167.36	269.683	452.781	223.506	77.632	181.011	288.618	516.184	1273.62	472.136	142.29	93.365	285.857	237.013	252.82	216.138	543.464	332.194	83.077	130.467	108.814	41.549	380.583	1400.88	87.149	97.182	66.411	619.891	195.784	914.091	88	477.92	78.465	280.633	358.006	153.444	68.864	127.295	161.452	194.912	221.971	72.76	91.227	149.329	143.222	51.744	101.507
81.607	232.816	112.471	1003.71	224.317	377.469	187.759	84.908	175.864	290.684	450.136	1266.96	364.591	124.495	116.557	243.484	207.442	224.685	239.223	431.814	297.107	80.115	145.267	98.61	39.5098	430.431	1293.62	55.915	106.106	72.089	527.6	176.635	793.898	101.103	401.805	79.828	255.011	305.609	121.968	69.691	99.307	136.301	171.431	196.893	73.58	81.84	118.548	130.37	41.988	80.849
72.393	191.796	109.98	847.815	240.95	332.885	143.443	80.276	151.125	238.789	402.175	1196.07	295.352	107.581	111.043	214.396	204.74	188.865	268.851	327.691	273.058	77.154	139.533	98.322	39.902	485.944	1091.3	103.447	107.333	65.518	466.373	179	782.636	96.59	326.632	84.455	214.2	298.385	104.524	80.025	75.136	135.274	146.784	187.68	73.14	87.653	90.205	118.012	45.198	75.877
75.438	173.447	103.725	715.054	234.583	374.781	123.797	73.342	130.761	197.303	353.097	1245.28	308.716	90.763	101.452	192.341	177.234	180.944	243.277	280.237	240.718	64.692	146.156	82.525	45.9608	495.167	928.616	59.085	103.742	75.661	409.045	172.716	721.886	89.859	312.655	83.525	217.111	279.205	91.635	72.827	58.466	116.685	136.618	184.214	60.04	69.107	81.603	107.284	48.105	63.178
76.509	156.942	108.196	608.196	191.467	407.427	228.342	73.553	115.011	159.079	316.485	1293.51	305.318	88.183	106.452	168.505	147.507	145.989	253.351	230.876	229.35	71.788	159.578	78.203	36.6078	439.181	821.465	52.979	96.53	75.821	351.318	161.581	522.432	89.744	289.402	77.646	204.222	243.179	78.651	66.84	57.534	99.699	127.912	182.058	78.86	80.827	67	101.42	41.779	61.548
71.616	147.087	119.392	540.261	145.267	462.562	397.342	112.395	177.614	141.289	279.282	1289.34	247.17	78.516	108.922	167.549	204.493	134.056	258.043	280.144	237.689	63.115	168.133	75.678	37.8235	385.542	689.744	38.489	98.788	70.018	348.464	126.324	471.295	87.692	262.287	81.707	212.889	216.622	90.651	67.37	46.534	101.096	113.147	178.456	78.08	82.88	88.233	105.543	48.07	57.808
78.938	134.748	112.559	610.196	130.933	588.51	493.177	128.105	212.523	169.711	254.359	1259.83	280.966	70.817	105.017	174.681	189.078	119.202	256.553	262.144	218.971	65.404	127.222	121.729	41.8627	408.847	745.512	38.489	99.318	71.839	347.245	216.135	393.784	99	253.494	77.303	200.778	229.013	81.984	69.21	52.886	85.055	103.059	191.049	57.5	82.84	83.795	106.284	42.86	59.123
67.393	161.971	101.833	619.674	188.6	801.073	564.696	126.842	232.205	206.329	235.718	1130.37	406.773	74.258	133.957	173.418	188.091	97.989	240.862	539.206	258.107	59.327	125.667	186.644	37.9412	442.972	772.395	33.851	102.591	76.821	604.018	293.081	467.057	113.641	236.31	98.596	191.733	240.808	85.778	68.111	46.568	85.795	112.912	168.184	57.16	71.293	96.685	126.914	45.186	52.849
72.062	226.107	103.696	633.826	169.183	1092.09	501.025	194.118	269.523	251.237	210.777	1015.47	450.386	91.344	165.678	165.11	170.896	97.27	226.84	1009.39	242.796	54.154	98.511	238.475	36.0196	424.208	1024.19	45.936	111.273	81.571	680.736	307.527	409.932	91.269	236.517	80.374	173.989	218.224	120.556	63.864	42.886	95.247	112.922	168.107	44.94	83.28	118.521	212.679	39.081	49.288
64.973	459.748	104.098	1029.82	323.35	1199.69	450.937	252.868	446.773	294.039	192.845	902.709	505.227	83.634	292.278	260.945	217.714	162.09	245.723	1277.91	311.019	88.885	148.956	260.847	53.0588	362	1326.12	36.34	137.53	83.893	926.609	365.608	358.352	90.897	366.103	87.101	157.578	216.032	213.73	70.481	66.125	111.904	125.167	168.738	62.48	102.053	152.562	267.691	42.326	53.507
102.259	450.612	120.716	1140.58	482.933	1234.96	371.759	231.711	448.307	328.539	286.922	766.744	530.977	81.57	287.652	311.549	240.805	201.034	267.043	1299.36	355.291	96.827	147.444	271.119	51	483.917	1373.92	40.66	249.379	94.839	1167.26	382.162	280.318	105.782	944.885	87.404	167.911	223.891	302.587	81.852	118.545	120.041	160.216	163.466	65.86	194.587	158.753	418.531	45.907	57.767
222.723	999.447	109.676	1390.76	886.967	1174.3	429.937	254.447	476.216	351.855	282.223	691.174	615.716	106.172	258.313	344.659	301.013	178	265.34	1347.32	399.553	106.038	157.622	293.034	42.3725	423.347	1448.62	48.979	322.894	97.179	1327.58	417.405	224.523	103.885	1259	85.465	220.189	297.904	458.302	71.938	146.909	164.205	284.716	253.427	79.04	382.093	201.342	556.062	51.535	62.795
328.098	1108.94	108.186	1627.03	943.35	942.698	339.544	230.197	412.818	339.447	427.883	608.023	565.341	126.903	236.009	521.275	308.584	370.551	275.149	1166.17	363.893	206.673	185.067	218.136	66.3137	395.417	1518.24	53.596	281.53	103.5	1247.69	470.311	183.045	112.372	1400.13	78.404	241.7	339.763	501.571	83.148	187.307	198.493	421.382	544.971	122	406.227	175.863	563.062	59.558	57.288
293.884	988.544	114.049	1736.08	982.067	1053.83	280.797	189.434	396.75	452.579	989.922	611.767	653.068	112.054	227.409	829.418	289.078	429.258	294.074	925.515	326.039	180.154	188.289	184.169	55.3137	411.722	1621.09	53.766	192.318	111.446	1365.56	466.378	252.455	117.141	1526.48	89.657	256.467	353.865	429.603	80.42	183.42	211.836	482.02	675.204	100.38	391.16	179.932	549.667	55.14	70.151
255.027	777.349	110.02	1742.68	887.833	1085.56	345.076	208.566	390.318	435.724	1181.42	563.709	780.818	113.215	217.235	735.604	363.182	623.742	264.713	751.278	415.136	250.75	217.911	170.763	43.1373	327.917	1632.31	43.809	169.924	101.893	1288.93	387.284	483.648	123.808	1688.72	86.01	231.722	383.372	434.794	90.506	221.125	194.932	449.863	539.194	85.56	355.88	189.438	535.21	60.593	64.096
223.902	553.631	109.206	1741.42	694.817	998.198	260.468	181.184	361.261	516.895	1402.34	567.186	840.807	116.796	213.33	624.593	338.403	611.011	246.468	611.67	453.427	222.346	181	177.915	43.6863	313.458	1507.41	44.043	135.121	111.143	1181.65	329.716	647.909	106	1600.61	86.061	226.022	375.372	337.27	81.901	234.716	187.123	375.902	443.786	72.04	296.653	181.384	411.852	52.035	65.822
185.009	405.913	101.206	1688.46	570.95	834.885	289.734	153.434	333.875	556.605	1318.86	502.93	805.67	108.344	174.8	465.989	440.558	534.685	211.468	738.835	420.01	175.577	174.622	219.559	48.4118	293.375	1522.08	46.191	126.076	92.036	1022.5	272.892	762.023	96.59	1420.25	73.121	217.367	352.288	251.079	79.444	233.477	173.178	317.01	355.728	64.64	195.92	180.329	325.272	53.058	55.959
161.027	308.864	100.912	1603.12	404.367	753.646	322.709	134.842	273.955	535.211	1233.12	416.244	683.534	103.301	133.235	346.868	478.481	468.135	234.989	587.629	390.398	138.385	158.067	175.542	54.0392	312.319	1376.62	53.234	108.424	83.839	915.055	227.068	753.545	95.449	1226.71	87.838	190.589	369.821	248.889	100	178.284	152.671	259.284	292.456	58.06	149.467	153.959	232.975	45.535	69.658
144.616	235.087	198.382	1471.36	393.267	742.312	295.354	105.961	220.261	472.645	1093.87	385.86	600.114	76.656	114.191	279.725	423.325	400.27	231.596	440.691	358.019	132.5	159.889	122.508	54.9608	374.625	1283.83	43.489	109.894	83.964	797.718	171.797	540.739	96.167	1061.46	77.323	164.311	337.526	204.063	75.568	126.807	134.384	221.157	252.893	63.52	132.12	132.658	191.519	43.186	67.521
118.982	198.786	317.52	1288.34	301.4	601.615	268.392	96.868	195.784	379.803	1094.38	345.605	556.659	74.548	93.957	230.473	386.364	347.809	232.447	350.825	331.777	121.846	143.4	98.441	48.2157	415.472	1141.58	45.745	108.303	74.054	714.291	153.662	435.818	100.321	891.448	85.414	157.233	297.173	150.937	68.63	84.864	123.534	194.127	227.223	62.92	105.587	115.425	160.617	42.256	53.836
111.321	183.194	355.98	1245.4	288.517	524.042	208.139	85.632	156.739	335.697	974.651	382.884	518.432	70.054	99.026	248.264	361.935	289.573	324.606	297.113	310.311	112.577	220.311	90.441	52.6078	483.139	1014.16	52.702	101.924	75.929	609.927	137.743	397.148	84.462	725.862	85.424	149.433	263.397	114.143	63.901	62.057	107.589	165.216	205.874	66.74	94.84	93.63	131.605	46.337	56
104.438	159.903	286.618	1098.67	311.483	419.24	150.949	92	140.057	293.711	861.942	426.814	442.182	72.054	88.374	194.286	276.13	248.101	357.043	241.959	270.68	100.442	216.711	86.475	44.5098	474.208	882.233	55.851	106.47	86.232	549.873	124.432	315.511	87.128	627.08	79.818	193.844	219.115	92.667	55.16	59.318	97.301	142.176	193.806	67.14	104.92	86.616	127.284	52.395	43.918
95.554	142.816	254.765	928.924	223.35	383.719	117.215	71.737	124.08	265.947	761.058	487.035	385.057	71.14	104.574	197.923	231.675	218.135	346.032	215.794	248.175	72.731	201.889	85.949	50.0196	471.611	750.721	56.979	105.909	80.446	459.918	117.973	271.761	92	520.632	80.889	299.756	258.513	86.619	64.531	43.352	98.589	141.235	181.67	63.76	89.613	66.795	108.395	48.826	47.918
90.509	134.738	213.471	805.467	184.4	390.427	172.709	63.763	111.489	272.592	666.728	433.314	311	59.355	122.174	171.495	239.221	221.404	341.085	198.278	225.379	96.654	208.089	85.508	34.3529	460.292	633.942	40.298	102.03	72.214	424.182	121.959	210.523	83.526	452.08	79.818	274.744	238.526	87.873	61.222	50.909	80.315	124.49	180.592	79.54	80.92	63.685	105.062	49.547	59.877
80.036	148.058	173.814	739.261	174.917	453.708	200.633	75.605	94.068	204.842	592.078	487.407	404.955	59.688	101.93	168.429	182.805	178.382	318.606	159.794	231.068	77.596	170.356	89.847	33.3333	395.986	585.605	41.362	96.545	81.679	353.6	164.811	153.92	92.974	385.103	75.384	345.144	223.378	68.54	57.889	44.227	83.507	112.176	169.117	72.7	89.12	59.89	105.642	45	46.548
76.08	124.388	166.902	698.424	209.85	425.49	193.633	75.724	138.886	178.75	493.311	491.651	385.477	58.86	98.296	176	153.26	158.056	328.351	153.66	206.282	61.385	131.844	89.881	41.4314	330.097	508.733	46.404	101.712	79.839	418.127	196.459	152.375	84.577	329.943	87.788	302.633	188.038	78.794	58.123	49.489	72.397	112.275	150.951	55.98	68.987	56.425	106.432	59.174	49
70.991	128.893	152.167	837.217	220.133	486.844	174.43	84.5	153.352	175.289	516.709	492.767	413.67	78.043	133.765	173.637	177.883	133.753	314.255	154.928	259.961	55.596	137.889	91.424	30.0588	305.569	429.384	45.723	111.242	75.5	486.573	222.297	119.898	91.538	287.448	82.131	277.178	234.256	71.444	63.185	37.261	73.534	98.98	162.165	58.74	74.427	71.137	214.951	49.337	44.493
69.83	122.709	136.873	700.804	201.1	802.885	281.405	133.263	166.886	215.842	555.32	587.523	583.386	74.538	130.252	158.967	245.351	137.067	282.862	401.557	333.932	74.385	133	120.729	40.0392	342.417	502.267	42.447	137.848	70.946	596.045	276.23	151.284	89.346	265.103	90.727	301.722	216.41	92.444	55.259	47.92	90.288	114.157	165.243	80.14	64.507	76.685	222.42	45.953	49.205
68.125	177.534	132.618	925.565	242.033	887.104	356.367	160.368	203.739	242.487	561.437	514.93	704.636	77.172	141.591	217.429	246.805	126.416	243.032	768.835	397.146	65.077	101.022	204.407	36.7255	346.458	873.512	39.83	158.667	90.893	850.255	294.095	178.852	87.974	373.368	85.586	402.189	224.827	195.302	65.556	57.92	80.164	156.765	161.33	71.24	82.467	94.164	180.296	46.884	63.986
95.062	385.223	116.951	1584.77	558.05	1076.63	372.203	143.013	199.17	275.118	563.651	431.593	809.761	89.71	159.304	286.297	347.584	183.843	207.862	893.784	460.699	79.712	120.4	195.237	46.6275	306.153	1050.5	46.021	266.439	88.714	1037.45	362	148.295	122.013	839.77	75.556	357.356	269.667	264.302	56.296	102.75	120.082	199.078	167.301	71.26	128.653	128.123	236.198	41.733	71.014
159.661	757.485	119.627	1777.62	873.483	1125.93	422.43	137.684	165.398	290.645	609.204	385.058	815.33	106.14	202.391	339.176	436.727	430.539	199.574	833.289	491.68	210.827	174.867	190.729	37.2941	293.542	1220.11	34.404	311.273	98.857	1085.89	427.973	130.693	110.615	1139.9	94.273	372.044	278.231	345.302	62.42	123.784	180.932	312.5	315.922	75.12	178.547	124.178	337.37	51.942	65.74
261.491	1031.84	102.186	1797.91	1018.48	1007.02	423.152	116.487	238.307	354.132	871.223	344.395	859.523	101.946	186.313	519.297	504	682.955	191.66	917.289	471.777	292.846	203.444	192.746	46.8627	264.75	1322.92	43.681	293.409	98.071	1083.34	428.622	116.648	119.526	1166.76	103.081	406.011	319.609	446.984	79.679	142.295	281.945	429.255	644.495	151.06	202.52	147.301	461.259	72.919	69.644
261.795	872.466	105.382	1818.33	1069.98	1067.05	339.962	106.697	271.114	432.171	1236.14	301.674	961.75	87.247	195.13	627.912	508.532	838.989	195.149	742.155	491.146	298.885	233.022	145.136	44.1961	256.486	1348.13	40.851	212.212	97.911	1059.69	406.297	106.909	152.462	1120.69	106.404	577.7	324.423	438.889	88.63	129.625	311.247	504.441	794.806	160.04	251.093	118.041	547.074	63.163	64.795
220.696	655.816	112.5	1791.15	915.033	1053.73	276.43	114.289	276.943	480	1327.41	438.453	934.545	85.011	184.374	821.319	516.078	781.472	187.649	703.639	500.097	242.846	187.489	124.898	44.5882	220.403	1262.61	44.085	140.455	110.857	996.618	436.878	278.125	136.038	1471.95	108.101	802.8	349	399.556	85.235	165.341	329.479	498.941	628.515	121.92	235.907	149.836	376.111	58.64	71.945
188.973	486.427	108.422	1738.47	656.467	1120.01	322.241	110.855	333.932	449.171	1303.73	459	925.045	80.871	151.852	750.637	538.701	645.989	157.628	552.722	580.33	182.442	151.711	148.136	45.1569	239.389	1445.28	46.894	125.833	109.054	867.473	390.27	602.693	110.5	1483.35	114.838	674.522	368.276	357.825	84.531	219.932	288.795	441.961	506.816	122.74	234.827	128.342	388.519	59.395	90.096
154.714	367.592	112.608	1686.52	453.817	1098.21	349.595	113.329	296.148	488.395	1206.29	487	966.67	58.505	118.626	604.088	508.727	636.596	160.564	580.361	590.524	165.558	127.689	161.712	42.5882	297.958	1400.66	42.17	113.636	102.411	844.3	354.176	724.193	100.154	1314.53	93.111	671.411	370.84	292.444	74.198	258.523	257.342	361.706	381.165	104.56	172.293	105.63	474.321	57.302	103.205
130.25	273.427	112.176	1628.24	366.55	923.281	330.342	113.684	314.511	525.211	1062.46	444.57	906.193	71.108	92.548	452.264	653.571	525.753	140.564	452.278	572.495	137.942	139.667	135.458	33.1176	334.625	1262.22	64.255	104.182	102.804	781.418	281.649	700.125	100.551	1083.22	89.657	661.711	346.923	225.698	74.321	221.341	231.123	302.637	332.592	82.18	146.613	145.808	431.185	47.581	89.041
122.732	225.515	100.98	1542.93	319.017	719.875	250.228	101.118	218.557	545.158	970.845	384.058	756.023	62.484	78.235	346.341	657.961	471.809	120.681	355.567	504.903	121.654	133.911	126.915	40.2745	346.597	1163.09	41	107.652	88.804	701.345	245.5	593.648	97.372	926.494	85.818	586.1	290.974	180.111	65.506	161.17	191.836	257.578	266.757	66.4	100.733	112.178	307.062	56.058	77.082
107.125	197.252	119.441	1394.23	289.167	700.281	189.342	84.066	192.125	464.053	850.66	466.919	618.966	61.785	83.113	317.967	591.078	406.281	176.766	278.155	469.573	101.135	164.4	111.475	40.7255	329.208	1019.45	60.553	115.561	91.25	632.318	204.649	551.943	92.167	750.805	87.394	597.033	277.532	149.27	70.235	120	173.521	200.196	227.272	74.78	87.507	103.014	237.84	59.64	71.945
96.589	165.854	109.951	1153.1	240.317	541.677	173.709	85.211	174.682	384.658	741.796	509.721	488.125	60.785	81.53	306.912	543.481	347.326	265.277	240.701	434.01	100.635	217.311	98.695	40.0784	335.611	908.64	59.383	108.227	84.821	520.682	163.662	378.795	95.795	633.103	90.838	521.167	255.673	127.762	64.963	87.568	158.082	183.539	216.175	63.36	79.813	81.753	242.519	68.814	63.904
88.446	144.796	101.745	988.543	199.133	412.292	136.127	75.987	144.659	280.329	660.194	556.558	372.83	61.183	68.348	313.319	459.805	301.753	376.053	207.619	396.68	99.846	284.089	133.186	39.9804	414.028	718.326	81.128	113.167	84.196	480.364	148.216	302.648	85.526	538.391	90.273	510.011	224.558	103.873	55.123	73.193	139.205	161.255	199.049	72.74	74.84	71.027	194.346	58.023	51.411
78.08	136.282	99.892	814.837	199.783	397.656	111.468	60.592	132.307	253.132	581.398	498.593	284.773	67.452	65.896	283.978	422.364	264.562	438.468	182	382.786	92.615	299.867	98.356	36.6078	442.375	684.57	69.383	101.606	85.75	408.7	140.703	255.705	90.449	449.793	77.202	535.778	194.917	90.587	56.679	61.125	130.534	151.657	187.34	83.56	73.04	57	161.333	49.581	53.781
81.795	132.456	106.853	679.109	162.333	305.771	138.228	64.434	112.92	214.737	501.544	426.267	222.807	64.258	55.67	223.516	409.507	225.36	477.053	169.062	313.223	91.346	261.622	97.966	37.8235	516.111	544.093	61.851	99.742	75.875	370.818	152.189	295.33	94.205	372.943	88.747	552.233	180.417	87.762	62.84	55.5	117.548	132.412	175.505	76.68	80.013	57.452	131.617	55.058	51.795
71.134	124.175	105.02	581.902	158.1	285.812	192.456	55.816	97.33	172	456.777	376.895	226.818	66.559	58.235	223.286	300.493	184.315	420.351	163.113	283.233	84	223.267	90.254	30.3333	477.319	463.465	53.404	105.955	86.179	340.018	132.324	243.557	87.346	319.345	76.455	446.667	150.622	84.032	60	64.989	94.356	112.961	182.641	79.62	78	62.397	151.309	49.5	51.11
75.411	116.408	103.382	486.315	135.517	322.5	265.747	65.605	119.83	185.671	393.874	398.093	289.886	71.484	86.435	200.626	241.779	172.022	471.053	156.763	323.243	64.769	218.422	112.627	38.549	437.528	493.826	44.106	92.697	73.393	352.718	152.703	226.136	99.949	305.747	89.202	452.833	147.769	172.286	57.556	114	94.288	109.069	185.66	65.2	78.88	54.973	120.42	48.035	53.932
72.741	119.961	98.304	420.293	145.433	439.469	407.367	79.553	182.943	179.566	416.117	382.384	370.625	78.032	103.061	184.89	186.507	149.022	503.16	150.072	350.942	75.423	218.978	116.847	39.902	400.736	498.93	46.17	95.333	75.911	425.627	163.757	185.807	92.308	309.322	87.212	439.122	162.782	188.667	59.593	108.511	97.219	114.284	168.932	78.4	70.733	55.63	196.148	52.558	59.466
71.205	118.33	103.176	407.391	204.1	699.656	463.038	136.618	288.102	212.132	463.757	343.442	487.148	76.753	100.67	203.648	156.286	132.933	442.351	590.66	457.981	62.019	184.8	207.525	36.4902	431.722	769.151	33.34	107.273	88.304	533.255	200.284	143.455	86.872	798.494	69.899	322.511	173.346	236.127	69.642	132.295	82.795	109.647	160.65	66.34	82.107	55.151	456.901	47.919	57.548
69.107	193	115.824	576.522	309.333	839.01	466.772	169.868	443.886	241.316	434.466	296.512	653.739	100.86	148.513	188.286	159.429	186.067	388.5	997.268	551.738	79.365	147.733	268.237	48.0392	479.528	1040.13	45.043	127.576	92.071	789.664	341.865	162.011	88.256	1016.9	77.899	265.778	190.019	243.397	65.074	134.989	76.205	117	168.126	70.44	85.413	63.753	566.37	44.151	56.616
81.696	334.233	100.863	697.728	447.8	763.552	395.494	219.776	506.58	362.329	635.883	267.419	607.841	77.032	153.017	333.648	251.416	199.517	357.798	1431.76	564.689	80.346	142.667	311.034	51.5882	475.222	1182.38	30.723	252.667	96.339	921.264	365.919	181.841	94	1364.23	82.404	257.778	206.167	385.81	67.407	140.307	121.411	151.059	179.854	75.9	115.147	114.795	535.543	43.895	67.425
179.723	464.087	109.343	1047.82	849.05	748.417	319.519	214.25	500.239	444.816	776.01	248.547	664.716	92.387	203.957	413.846	298.909	334.888	292.723	1320.87	604.767	160.077	170.978	262.576	60.0588	423.222	1312.07	41.298	352.439	97.25	954.945	396.311	149.284	89.167	1519.6	87.505	294.444	240.744	484.46	71.481	180.25	133.986	307.48	220.699	70.06	190.027	146.534	626.482	73.233	74.767
316.196	621.078	97.98	1018.07	873.983	730.073	297.392	179.684	476.159	452.868	957.33	243.453	657.341	105.129	253.348	573.725	354.844	393.034	287.957	1161.28	619.049	169.462	172.378	222.915	58.1176	380	1441.41	35.617	346.53	90.786	993.091	460.838	127.08	88.256	1443.85	95.566	484.544	304.173	454.381	74.42	172.193	181.233	490.569	597.981	227.94	257.64	153.699	735.259	128.721	90.822
277.955	653.951	108.451	1139.79	850.183	840.302	255.949	163.5	505.455	513.539	1191.52	234.453	742.125	108.892	233.052	675.121	434.338	630.494	286.617	1113.83	633.417	239.077	215.867	179.542	39.7647	262.181	1610.35	39.128	254.576	99.214	1004.6	482.014	129.159	88.718	1579.33	115.051	570.811	304.994	408.111	77.753	170.125	233.247	570.971	769.66	343.08	357.453	230.192	581.753	105.419	98.781
221.179	508.835	98.382	976.815	689.183	820.656	210.43	149.526	476.114	540.605	1461.75	203.244	784.432	93.14	182.8	624.33	468.87	605.629	288.702	1221.95	708.553	241.654	229.444	193.458	45.451	297.639	1434.16	39.447	189.864	113.161	1047.08	464.081	278.989	84.846	1566.76	118.192	666.978	329.032	406.079	91.358	162.614	269.068	581.951	626.204	300.46	335.92	181.26	471.407	83.884	112.014
193.616	384.738	105.069	1086.33	481.967	830.281	153.241	144.066	415.864	540.632	1447.35	195.442	877.92	97.774	147.496	550.473	430.273	581.101	290.181	1046.41	712.398	179.923	180.667	204.051	51.0392	261.875	1570.28	46.936	145.439	103.5	999.927	403.311	697.943	88.192	1505.52	112.172	638.111	307.372	402.46	99.864	219.295	242.219	480.392	495.417	210.32	289.187	166.11	576.839	76.872	94.685
165.759	279.728	98.951	1015.17	452.383	908.708	312.835	133.224	374.216	552.355	1354.67	196.151	982.443	107.688	137.826	396.495	586.831	504	377.755	847.175	735.699	172.115	246.067	179.051	32.9804	231.028	1649.86	51.34	136.015	95.607	896.391	369.378	832.307	95.192	1276.22	94.01	494.133	275.538	397.365	82.469	233.216	225.274	396.471	386.689	143.4	204.92	161.493	546.79	66.14	94.425
152.107	212.291	102.667	873.174	372.833	902.51	303.253	106.539	356.523	558.921	1255.83	195.93	871.273	99.796	123.157	319.769	586.26	422.483	369.468	669.948	693.272	149.115	221.356	150.424	42.8235	211.875	1565.42	47.66	120.879	92.089	834.791	299.527	806.58	97.154	1137.91	95.354	518.311	290.603	352.048	84.037	186.25	208.973	339.676	329.524	113.62	155.107	163.521	477.321	63.767	91.452
138.152	173.68	99.618	701.337	350.233	893.531	319.911	98.816	344.568	434.447	1143.07	230.035	834.352	90.946	97.191	246.44	680.156	375.191	312.202	507.753	584.544	122.154	214.489	133.983	44.7843	213.667	1454.57	40.277	141.939	93.125	705.545	247.568	674.375	87.244	925.678	93.202	416.944	276.981	260.524	76.21	149.295	169.562	283.147	271.786	109.42	113.707	132.753	371.827	56.953	85.575
121.455	149.447	96.892	591.891	279.617	844.26	292.949	84.776	318.273	376.013	1037.46	261.349	696.955	78.978	82.461	213.505	639.688	311.157	303.553	408.227	588.291	107.154	201.156	97.864	55.9804	265.208	1198.98	110.83	154.97	86.161	653.264	203.568	503.636	86.269	742.287	94.081	321.911	260.622	202.921	71.42	124.352	151.932	242.01	236.32	121.42	133.267	118.959	273.79	46.407	78.671
102.982	147.874	107.843	482.957	213.117	640.646	232.063	84.447	277.886	287.013	891.204	244.802	547.989	71.591	84.783	200.484	530.87	322.472	338.255	320.784	503.029	114.519	200.844	85.61	61.8235	311.111	1081.19	127.872	130.712	83.018	541.536	167.149	353.67	89.321	635.586	87.121	276.878	267.962	165.746	69.58	76.67	128.863	202.745	231.553	126.38	156.627	92.233	213.63	45.663	69.452
96.929	133.204	100.52	433.511	178.783	548.969	183.025	74.605	240.102	255.513	832.262	283.326	426.875	83.602	96.852	251.791	420.351	284.944	322.66	267.938	461.728	105.846	200.556	78.271	44.1176	367.611	989.256	85.83	118.303	82.268	471.9	163.284	263.432	79.154	548.552	85.96	220.933	270.949	125.794	60.852	72.591	125.301	178.735	210.243	119.82	123.453	83.397	181.716	49.651	64.767
89.688	130.456	101.01	368.522	155.467	534.062	154.658	68.763	229.386	232	712.699	312.593	379.966	79.43	86.122	217.363	309.117	224.404	404.787	221.206	438.097	93.423	218.044	75	46	472.653	933	97.149	110.727	75.518	426.436	130.973	213.364	79.282	454.276	83.354	254.189	228.564	119.762	54.457	55.227	111.219	154.784	195.786	138.62	98.84	69.425	175.086	53.302	53.164
80.348	125.282	106.961	430.5	166.767	652.01	180.443	56.882	215.852	182	637.049	287.791	363.58	80.194	78.791	182.44	256.182	208.663	394.734	196.32	385.728	71.654	220.511	68.661	43.902	513.125	766.023	66.447	121.682	74.429	388.455	121.676	167.614	91.641	370.563	85.859	229.589	218.897	92.111	57.704	41.307	110.493	129.539	192.456	135.14	88.8	66.63	148.556	52.163	52.973
76.455	122.553	94.039	352.13	133.8	613.354	258.456	56.158	197.239	190.211	768.466	324.674	294.227	80.011	69.757	187.22	254.091	170.764	367.181	247.567	371.544	71.423	206.667	65.864	42.7255	483.306	620.105	44.979	111.167	82.107	348.027	129.068	158.909	88.987	333.08	84.444	261.856	190.641	93.667	66.284	49.727	91.096	117.765	172.078	100.98	87.627	51.041	157.815	46	54.877
74.714	121.689	102.373	396.315	134.967	562.667	301.962	50.776	198.784	191.355	763.311	294.012	264.955	98.527	90.383	175.022	285.442	182.337	333.862	217.289	410.544	63.404	164.978	79.085	46.4118	414.431	610.744	42.745	98.939	89.393	429.591	142.595	143.17	90.654	304.943	92.475	233.044	169.122	99.349	62.889	50.591	90.247	105.324	167.117	88.44	100.653	54.233	178.975	47.233	51.233
73.83	113.699	102.118	388.946	152.5	658	286.671	80.066	421.966	147.013	651.388	273.465	266.682	132.914	134.939	168.538	207.753	174.685	294.436	197.134	419.942	67.231	114.044	76.915	41.9608	400.778	559.988	47.745	110.182	91.875	510.818	194.297	131.693	88.282	277.483	84.162	197.4	151.128	99.635	60.728	52.716	90.041	100.588	155.621	87.9	99.093	65.836	266.309	51.663	62.082
82.446	136.33	109.471	561.174	170	735.5	226.557	114.237	473.42	167.868	580.651	296.686	319.42	205.108	210.861	262.846	302.818	197.022	259.255	331.66	489.495	93.596	129.2	106.847	54.8627	485.181	529.047	38.34	113.318	84.179	766.182	237.108	126.92	90.59	367.931	80.96	169.967	137.699	176.238	63.272	54.818	89.479	111.725	160.796	92.92	85.28	62.644	300.827	54.93	57.658
80.589	201.971	136.314	632.348	198.867	879.646	234.266	154.355	565.989	253.763	552.621	264.744	423.375	240.57	256.843	268.242	335.39	184.629	231.66	627.01	514.262	91.423	106.844	142.475	67.6471	639.194	856.558	38.149	156.409	106.857	967.345	288.486	108.75	92.538	626.563	87.111	171.667	136.154	181.825	75.988	81.784	76.808	103.941	163.35	93.78	118.48	67.205	503.198	48.012	75.151
76.705	275.35	150.853	693.054	347.767	933.833	194.759	148.382	646.42	268.539	681.32	237.384	398.011	278.71	329.574	256.89	395.974	261.517	200.021	879.948	588.301	133.038	135.222	183.831	74.5686	597.861	1303.46	40.511	241.606	106.214	1269.07	363.676	105.75	123.846	1178.16	89.636	170.856	153.058	333.333	84.531	125.67	107.068	144.108	174.456	84.7	179.253	103.767	539.58	47.488	76.411
151.438	585.417	134.206	760.978	611.683	882.25	151.506	142.474	612.75	298.355	680.67	223.105	421.455	259.516	379.174	386.209	663.13	433.022	193.457	930.103	592.282	192.615	187.578	212.559	70.098	497.778	1320.23	38.681	367.439	97.071	1332.37	416.905	119.989	114.628	1420.67	94.222	279.667	198.006	501.46	91.938	136.545	171.699	266.147	259.942	103.04	243.12	129.041	546.543	83.36	89.247
319.196	573.146	125.196	940.12	920.533	767.021	191.747	142.895	621.023	359.5	878.165	208.686	431.114	272.527	372.165	528.835	739.377	453.101	170.074	1030.91	574.184	194.577	176.089	177.593	68.7451	437.153	1428.17	34.149	366.636	88.696	1350.27	410.081	108.341	105.167	1343.02	109.586	368.822	254.474	461.825	96.086	163.864	251.836	434.118	604.534	280.5	266.467	166.466	530.185	130.988	90.329
378.982	644.097	122.343	1236.89	1018.27	822.635	173.101	127.987	589.375	476.763	1287.33	190.349	435.932	302.957	311.374	775.527	635.312	535.506	147.064	982.866	545.951	196.404	165.422	153.322	67.4902	388.625	1475.8	38.723	353.97	97.268	1420.55	438.054	114.193	90.359	1418.67	107.657	334.878	260.917	508.778	94.988	180.864	346.137	530.676	822.835	410.54	337.44	166.425	606.037	141.698	75.589
426.42	730.34	120.52	1598.8	1129.48	834.531	149.899	122.566	547.386	524.408	1423.91	166.872	519.477	295.29	275.722	722.505	503.727	601.809	156.426	931.01	515.883	234.423	153.778	123.22	71.3529	311.264	1615.12	38.766	323.682	88.214	1378.26	409.027	100.273	97.91	1383.84	159.303	334.233	226.833	534.413	95.247	176.989	423.658	536.431	866.029	388.68	352.347	186.151	571.617	142.686	82.89
419.509	800.485	122.961	1600.9	1091.52	738.177	140.81	94.987	523.068	538.895	1518.24	162.081	515.545	257.086	244.278	753.593	554.143	664.562	142.181	768.196	524.117	225.115	179.222	128.169	81.6667	298.069	1503.34	32.766	297.364	91.125	1367.31	401.797	101.261	124.91	1573.24	171.758	451.844	270.327	531.683	94.654	174.25	467.315	531.794	841.117	405.4	366.973	174.37	563.383	143.477	86.247
454.089	856.252	124.931	1503.34	955.75	653.344	156.949	87.013	524.489	581.882	1561.57	161.326	484.432	299.452	225.965	735.582	535.922	651.786	132.723	583.155	559.01	219.038	165.044	112.186	68.0784	252.181	1551.59	46.085	269.758	90.161	1406.87	408.23	90.682	131.077	1679.82	179.313	434.089	246.904	511.238	107.457	182.114	463.781	590.118	798.146	386.4	453.507	142.452	451.654	92.163	78.219
480.795	948.369	110.529	1471.88	878.15	599.688	135.139	78.632	468.227	525.5	1571.69	156.907	545.92	326.925	251.061	674.066	474.974	624.888	125.894	470.866	544.379	194.346	129.756	94.203	73.1569	210.903	1606.16	46.851	303.242	92.732	1366.14	410.716	97.977	120.923	1694.21	182.556	455.878	247.622	465.524	105.556	188.227	507.699	564.824	775.291	293.5	458.16	130.425	388.519	117.733	89.918
447.018	909.777	107.343	1551.92	973.933	501.708	148.899	72.526	482.693	627.737	1566.03	151.221	455.511	295.882	251.539	648.681	451.429	718.292	112.457	372.99	581.961	216.558	143.356	97.542	65.1765	212.097	1521.02	39.362	314.97	87.232	1272.1	381.541	92.67	125.256	1744.6	182.737	450.511	252.763	417.111	98.704	174.943	495.918	576.225	760.398	308.28	420.187	157.616	390.852	124.581	93.466
418.67	900.515	98.882	1432.92	909.05	607.458	172.671	68.987	407.807	514.816	1549.59	147.395	384.466	345.419	234.8	633.967	510.403	846.326	97.032	310.134	581.612	258.058	153.533	92.661	66.9804	175.181	1658.92	37.191	313.182	82.857	1472.29	419.351	104.443	109.192	1692.71	196.657	430.544	203.423	435.952	103.914	174.125	504.219	579.02	743.495	242	325.72	145.521	462.617	101.651	107.164
442.286	1054.12	106.873	1324.61	808.567	661.438	199.165	59.382	407.193	578.816	1580.82	152.209	499.886	384.022	235.183	706.769	456.208	829.798	88.362	257.928	557.816	237.212	156.956	94.593	62.8431	165.931	1640.92	31.894	313.318	94.286	1469.95	448.514	86.773	102.154	1780.06	193.909	501.289	225.994	435.27	102.444	171.852	502.027	538.52	740.786	262.38	389.867	171.712	394.321	132.674	90.849
435.696	1079.05	104.873	1274.6	746.3	567.073	142.848	75.697	446.227	629.355	1608.25	150.872	536.955	353.505	206.009	635.824	513.506	825.202	87.043	218.639	556.534	214.769	136.667	71.695	63.2157	148.194	1726.81	37.468	318.167	83.982	1382.85	422.041	94.966	118.577	1818.38	227.626	684	257.571	427.571	93.914	182.83	518.096	537.5	681.466	253.7	392.76	137.863	433.753	118.186	103.945
418.58	1060.95	105.137	1112.05	722.233	434.885	109.759	56.158	444.091	642.618	1602.13	150.407	520.477	289.763	174.426	705.286	450.623	718.888	82.809	205.175	578.117	158.192	126.378	70.373	57.3725	168.694	1692.85	39.085	355.727	87.696	1458.15	437.689	93.409	138.038	1820.41	215.172	766.311	258.994	474.556	96.259	182.784	515.794	534.833	622.398	250.46	349.64	117.301	406.519	112.07	104.068
424.83	1030.92	111.167	938.283	678.833	426.542	97.684	61.711	422.784	610.171	1597.33	153.907	530.295	260.925	151.426	601.681	518.714	734.685	83.053	186.629	569.117	165.096	152.578	144.644	51.8431	138.583	1727.65	38.213	313.197	98.571	1438.81	410.811	92.545	139.462	1809.84	199.566	761.244	257.026	478.302	74.975	187.534	525.63	529.559	603.767	238.5	314.227	116.055	412.444	110.337	78.014
445.946	1015.57	95.794	985.739	698.733	379.917	102.785	59.724	398.352	615.671	1610.86	128.07	589.909	246.817	127.678	563.802	511.429	699.449	79.33	161.814	569.204	168.904	140.778	137.644	40.1961	138.486	1638.77	44.936	277.061	91.661	1406.42	419.73	91.307	211.09	1770.3	213.899	798.389	253.147	520.349	78.975	172.784	492.014	542	606.942	213.16	306.76	144.644	499.494	93.523	75.795
440.554	995.922	103.873	939.174	710.917	367.062	109.228	66.026	332.682	637.842	1614.24	142.756	595.318	224.914	114.33	578.538	485.104	738.169	84.915	157.227	602.806	175.962	131.356	131.102	45.2745	137.361	1655.23	36	241.788	99.411	1417.44	432.176	103.989	219.679	1773.48	233.333	805.322	231.147	521.762	110.185	176.102	499.712	519.49	652.019	194.48	275.293	149.055	479.247	102.733	79.507
441.652	989.291	98.039	855.033	634.783	355.354	143.747	55.934	301.92	726.474	1617.55	149.977	671.057	194.925	91.991	577.582	444.714	719.809	70.957	197.938	570.777	167.404	115.422	113.61	37.2353	166.236	1600.01	37.872	243.939	96.429	1467.74	465.959	103.068	207.833	1807.83	211.293	691.822	276.949	499.73	91.617	202.466	516.644	446.892	815.864	221.6	222.027	121.918	471.531	104.477	89.904
406.946	1023.16	89.392	697.565	657.567	289.271	126.038	50.697	279.125	671.276	1641.07	177.616	671.341	173.935	96.183	577.582	358.286	611.798	78.628	193.186	586.233	130.635	87.4	96.932	40.2549	133.569	1659.71	32.17	213.606	91.821	1447.98	464.108	88.386	202.128	1826.26	211.283	615.5	287.019	466.19	92.901	165.591	501.205	463.971	698.544	221.84	236.92	131.219	458.753	96.942	102.137
388.893	940.311	98.529	705.989	539.85	279.125	119.405	49.342	243.898	660.237	1622.04	167.872	691.227	169.817	83.096	552.242	362.039	720.73	71.479	164.113	604.039	156.385	113.133	90.424	40.8431	132.875	1608.22	41.021	229.924	91.911	1469.28	478.865	95.25	179.987	1786.67	203.747	730.133	265.705	470.952	94.642	174.057	513.767	472.5	610.767	219.5	236.16	136.712	455.333	93.64	103.247
386.205	866.757	107.422	876.152	696.317	409.792	107.177	52.987	258.114	650.118	1633.41	156.93	677.773	190.624	91.235	508.934	367.714	640.034	86.521	154.299	576.058	141.269	112.156	93.508	42.5294	163.639	1568.42	38.128	221.788	98.518	1368.61	428.135	96.784	159.026	1816.19	219.737	807.533	276.474	438.524	90.284	185.057	507.562	507.922	589.252	199.9	220.493	139.219	444.741	83.872	93.068
394.268	808.515	108.02	812.359	639.15	450.49	126.975	53.158	331.818	633.605	1596.48	161.709	664.693	162.032	86.687	493.044	335.234	590.989	84.096	152.825	569.854	106.365	85.111	79.119	44.451	158.194	1641.74	48.702	216.606	101.446	1394.19	431.784	93.523	159.59	1788.71	226.141	826.011	272.41	413.492	107.975	160	511.534	470.892	550.155	193.7	175.293	110.973	350.235	86.942	102.575
355.536	802.049	116.608	704.576	618.283	452.698	132.987	64.803	375.443	594.105	1569.99	152.965	647.205	166.29	92.73	477.912	257.013	538.944	110.34	142.959	575.087	112.231	80.267	69.39	39.8039	145.014	1727.99	37.723	211.591	103.75	1430.39	440.838	121.034	165.5	1794.13	229.414	1064.2	259.987	381	111.926	183.125	497.808	508.971	572.068	163.56	143.507	116.027	330.185	80.872	83.233
331.696	867.922	107.451	599.207	587.433	447.073	113.646	62.579	303.943	628.803	1550.26	148.244	588.273	186.129	100.748	391.681	366.584	496.506	97.617	147.33	598.223	117.404	114.089	72.186	33.2549	151.083	1754.81	36.723	238.288	103.161	1402.57	449.446	107.58	136.795	1826.98	216.081	1111.78	272.135	407.698	95.975	188.693	492.521	509.088	566.874	138.1	161.813	118.452	310.198	76.93	94
359.964	950.951	97.99	524.38	554.833	446.885	105.19	58.789	253.466	649.579	1522.6	149.756	475.341	232.591	100.991	376.813	440.286	615.663	95.457	146.856	544.068	159.038	139.378	89.492	32.7451	129.181	1769.73	37.043	217.909	103.5	1364.57	410.284	107.409	136.372	1837.36	225.364	1201.03	267.571	353.111	105.852	179.33	524.685	530.265	546.369	131.06	204.587	105.425	254.765	66.558	87
353.107	971.01	100.569	570.13	684.95	440.74	81.81	66.789	243.602	600.211	1482.68	149.674	579.534	230.527	78.843	415.099	477.61	607.753	107.277	149.629	540.621	148.904	159.356	88.051	35.9216	132.111	1673.05	50.085	240.894	95.821	1480.44	457.203	103.557	116.141	1807.56	226.808	1253.56	274.026	352.556	99.951	186.898	462.068	506.569	565.447	151.48	202.4	112.753	188.309	64.116	90.055
397.964	978.738	97.706	741.228	743.317	370.99	80.291	60.395	196.182	607.487	1511.46	137.93	644.568	199.108	77.496	399.044	355.338	573.112	124.053	149.021	539.534	126.115	131.378	87.051	28.1765	154.083	1671.56	55.617	268.182	84.143	1516.14	425.486	98.773	110.115	1821.55	228.98	1128.53	231.583	328.905	105.901	190.773	460.342	453	635.233	164.54	208.893	91.74	175.21	64.419	93.658
397.089	904.165	90.363	764.837	758.733	463.708	103.367	55.408	234.273	624.776	1491.26	142.674	633.761	165.871	62.104	401.967	521.169	552.865	113.5	132.701	491.049	134.462	131.867	87.983	32.2353	164.528	1697.61	46.83	305.152	92.875	1469.69	452.743	96.659	104.628	1837.69	228.253	846.233	242.462	295.698	74.049	176.955	443.096	434.961	618.068	204.94	263.053	96.356	162.469	64.814	91.384
412.821	845.66	102.559	877.402	792.233	540.917	160.658	63.224	279.307	586.408	1427.67	136.605	503.364	137.71	64.861	389.604	550.195	593.786	103.287	241.309	509.068	164.308	149.178	114.203	40.9412	190.889	1663.81	45.511	239.924	77.107	1409.23	450.649	94.455	97.59	1778.48	309.152	1246.38	254.545	384.603	156.605	158.409	443.507	418.843	616.573	184.12	321.893	91.849	232.716	71.837	85.932
388.527	889.039	91.167	954.685	714.617	558.771	210.544	54.737	285.909	591.158	1481.71	138.081	455.091	122.022	56.852	317.802	543.974	567.73	82.585	387.794	476.786	146.885	118	129.508	45.3137	176.833	1741.78	46.298	223.045	77.179	1471.46	442.473	92.784	82.269	1777.07	282.909	1304.12	293.641	279	150.049	148.591	433.521	411.137	612.214	178.34	284.56	83.822	193.272	58.128	72.384
414.188	865.534	96.431	871.913	691.733	519.094	264.81	67.118	391.58	582.513	1442.51	166.477	394.08	147.151	57.713	304.736	482.299	554.989	93.191	338.918	495.447	131.481	117.244	99.068	42.3529	145.569	1699.96	38.064	311.182	81.214	1460.46	471.824	94.511	120.679	1850.82	255.424	1257.27	233.032	342.444	166.123	174.818	406.205	454.176	615.233	155.38	263.053	92.041	236.469	57.163	63.425
415.893	845.728	94.539	734.293	649.867	407.438	240.405	54.513	378.466	635.816	1467.83	157.721	453.273	139.43	59	349.78	449.883	523.045	111.66	268.216	461.699	122.385	117.867	100.102	47.7059	172.681	1702.5	34.979	273.515	99.554	1463.23	453.514	109.534	128.987	1820.78	269.788	1125.77	258.929	301.127	185.63	196.42	456.274	453.01	589.485	121.24	251.347	114.301	273.728	58.384	91.767
385.75	788.505	108.667	647.348	688.783	435.823	175.709	57.868	373.625	616.276	1478.04	194.86	501.795	148.613	62.748	331.077	392.961	484.562	114.106	227.907	469.864	103.788	93	88.797	41.9608	160.319	1682.3	40.468	239.318	93.161	1480.21	426.068	91.114	125.897	1825.31	277.909	1027.82	218.654	299.46	186.519	209.239	462.712	407.833	563.194	165.06	245.067	116.082	271.432	57.919	79.904
387.759	731.922	99.52	652.391	596.017	564.75	148.62	54.605	345.023	637.461	1372.53	183.128	463.648	139.086	67.478	288.505	448.273	466.427	97.596	268.103	503.417	116.462	121.533	107.288	43.5294	175.639	1686.77	37.362	262.955	96.339	1523.8	442.986	97.205	122.128	1798.97	274.525	984.733	156.436	255.095	116.111	196.443	414.288	446.853	541.117	213.92	295.373	147.26	245.358	58.535	81.137
381.509	830.029	104.127	1617.18	667.517	513.312	168.354	57.289	326.693	578.658	1421.16	282.326	450.795	150.419	60.278	460.659	447.532	608.899	92.947	235.68	486.117	149.654	125.422	108.644	47.3529	148.056	1694.8	37.936	266.621	86.929	1349.33	378.257	96.364	130.833	1807.51	270.556	964.367	159.654	246.492	156.025	188.511	429.63	460.549	558.466	218.84	347.107	115.712	313.259	58.209	78.164
369.545	749.379	98.304	1617.93	653.167	484.042	151.114	57.987	346	561.645	1428.79	251.14	471.193	159.301	68.913	433.769	446.831	501.157	91.5	202.351	483.913	127.904	109.911	107.627	47.6275	157.792	1515.88	49.447	273.152	89.125	1429.43	415.919	92.227	120.051	1834.48	252.939	842.589	143.583	244.079	144.136	201.023	473.904	417.265	542.553	234.78	391	112.712	369.889	49.919	72.616
347.893	787.922	97.176	1587.76	586.1	439.073	147.051	62.487	297.943	557.868	1476.66	226.86	434.273	171.946	62.748	417.396	426.338	432.146	116.213	261.464	478.272	103.308	124.267	86.627	45.4706	240.097	1632.31	46.298	275.712	84.679	1469.59	407.838	109.534	108	1861.36	246.343	631.178	152.429	239.603	136.16	196.955	451.082	317.324	655.728	230.22	273.373	108.753	295.136	48.267	72.671
335.277	881.32	94.5	1546.3	569.633	442.5	141.81	61.921	262.864	562.855	1428.63	206.314	455.761	153.151	59.522	359.022	382.117	350.371	106.564	391.031	478.019	87.712	103.156	101.271	43.8235	235.153	1697.06	34.66	286.318	83.107	1458.29	411.378	95.545	99.628	1855.94	251.98	656.422	131.987	293.714	117.593	177.966	475.534	331.902	629.349	255.12	214.92	120.575	241.062	52.035	76.384
315.214	858.874	92.157	1388.79	485.867	322.698	108.823	51.408	215.5	513.408	1377.23	180.779	492.136	153.258	60.443	348.703	442.013	410.64	106.032	354.309	494.427	102.731	110	87.949	48.3922	231.417	1703.76	39.638	257.121	86.018	1482.38	408.108	87.136	99.103	1805.46	255.737	557.556	145.545	241.587	104.765	155.239	502.233	364.176	661.117	213.82	143.733	156.986	187.704	59.663	87.986
296.857	832.019	98.529	1131.53	461.65	383.719	105.696	54.092	196.364	525	1366.79	181.186	518.841	148	74.174	313.637	470.948	411.213	101.628	385.072	508.243	116.75	134.644	83.102	56.7255	240.889	1747.99	30.383	224.348	96.321	1502.3	450.662	96.068	119.487	1825.61	251.747	643.567	131.558	273.571	113.543	172.341	471.205	345.176	628.971	245.38	107.133	142	161.704	54.337	89.781
274.214	801.252	97.225	1155.53	469.3	314.938	89.658	52.987	227.67	540.829	1337.93	179.035	503.023	150.688	77.583	327.165	426.961	426.843	116.872	318.536	485.757	104.5	123.022	77.983	55.6471	231.083	1736.09	41.426	228.03	97.161	1449.04	424.878	97.136	106.897	1811.98	234.939	691.322	117.179	259.143	105.543	157.818	451.425	436.353	662.67	265.38	148.213	139.342	179.444	47.535	86.11
234.25	654.942	90.588	1056.66	505.183	332.302	91.076	54.566	185.807	518.974	1464.58	165.477	503.886	166.774	70.878	371.451	436.649	349.517	101.926	260.619	523.194	104.385	105.733	110.22	51	263.306	1728.58	39.745	228.818	102.304	1426.47	432.324	114.739	114.577	1779.88	220.535	745.311	107.391	302.968	106.309	161.398	465.233	435.549	583.651	221.92	212.613	127.274	210.951	63.849	92.082
219.911	653.32	100.882	845.696	494.533	364.667	95.114	53.671	157.489	598.171	1515.31	193.035	457.375	167.559	64.583	461.165	496.325	391.034	92.34	212.175	470.485	103.788	117.067	80.119	44.8431	231.028	1795.06	35.553	258.606	101.857	1444	446.284	128.352	105.615	1795.26	214.374	718.011	107.353	327.571	103.951	159.33	423.26	407.137	583.282	187.48	163.387	124.37	163.247	52.105	85.507
220.25	756.485	92.784	815.304	405.117	320.51	129.684	54.803	188.898	622.487	1476.39	184.814	427.205	163.366	62.383	424.418	460.065	383.045	73.745	191.361	461.437	122.038	97.556	89.915	54.1569	232.514	1731.12	41.362	261.303	116.589	1428.24	415.405	106	100.615	1738.32	227.434	785.956	115.827	312.016	97.926	134.739	421.37	420.225	589.466	161.52	124.067	98.301	136.827	66.756	86.014
227.821	759.942	98.324	884.163	442.517	260.229	130.19	52.895	169.898	615.079	1532.47	172.326	454.625	155.032	58.235	431.582	419.675	378.73	74.138	201.423	434.252	115.673	105.556	96.881	47.8627	201.292	1732.27	37.787	257.318	118.679	1397.31	427.203	115.784	96.218	1751.82	208.333	857.078	119.821	293.841	103.802	153.182	425.055	427.324	556.951	189.28	97.827	87.918	161.864	59.756	77.959
215.473	693.476	96.422	682.674	495.05	264.385	118.722	60.092	156.489	582.105	1517.65	166.488	483.955	152.72	52.47	501.066	447.507	439.202	73.617	185.423	431.796	119.519	122.333	80.068	41.2353	189.986	1645.24	51.17	221.182	128.911	1325.23	453.73	107.114	97.436	1708.37	193.141	842.611	107.673	334.27	98.802	125.648	431.589	462.588	551.107	185.14	94.52	85.63	145.21	59.314	69.342
246.973	668.184	92.549	612.098	444.15	249.854	157.456	57.632	155.648	582	1525.51	197.884	446.784	163.398	83.904	555.714	444.234	405.225	77.223	167.495	435.602	119.269	105	92.356	42.8235	169.444	1694.55	32.936	213.652	118.875	1332.21	447.676	128.761	96.615	1614.31	209.212	797.3	121.256	349.46	97.284	115.17	430.699	426.873	477.01	150.5	103.68	100.164	148.494	58.442	67.589
254.125	656.087	95.255	652.315	473.683	252.896	113.456	55.474	135.75	624.329	1523.16	238.826	466.489	182.387	132.887	537.758	443.208	435.36	75.979	155.722	425.942	114.635	120.111	92.576	34.1373	248.611	1658.45	46.66	174.288	112.196	1274.51	415.635	115.807	92.308	1595.53	189.788	547.3	115.769	362.222	105.457	110.136	407.411	359.147	633.67	154.88	137.453	60.726	163.346	66.186	72.493
[truncated: 95 more columns]

## Sheet: EnucAb_RightSide
88.414	73.856	52.271	87.114	60.9231	107.408	31.822	201.419	57.625	139.043	1243.02	151.971	327.87	168.463	381.529	653.113	789.74	148.3	218.211	125.677	430.132	122.72	153.371	87.016	263.356	232.392	41.699	45.7439	34.043	38.125	47.443	69.922	43.312	160.275	671.953	76.443	50.5	384.746	119.035	39.746	71.441	66.953	354.967	45.033	163.293	34.493	103.62	66.692	25.0105	42.629
68.5	79.01	42.543	89.129	49.4308	73.868	33.402	158.174	55.8	127.011	1080.15	122.897	262.152	130.164	234.906	480.315	1242.92	123.244	192.947	105.919	428.34	130.44	150.773	80.46	226.195	351.557	40.99	41.2073	40.255	55.26	166.962	165.122	46.779	141.507	493.094	67.934	48.7656	377.642	189.211	55.932	69.814	60.558	317.356	55.18	160.431	23.438	93.845	62.892	26.7158	36.921
83.143	72.103	37.9	72.529	55.3231	56.895	35.168	105.779	47.188	111.226	872.667	103.294	227.848	130.269	156.471	440.202	1188	89.778	152.092	96.7903	341.075	100.693	136.278	69.242	191.69	423.43	40.854	42.3293	42.213	63.481	189.139	158.5	42.078	120.362	407.264	56.885	47.0156	388.015	188.509	64.898	69.915	52.384	330.3	58.115	147.31	26.288	106.183	47.108	32.2105	48.607
85.986	76.443	32.486	72.7	56.9231	42.684	29.393	78.302	45.862	101.075	715.636	121.956	186.87	81.269	113.553	377.879	1151.43	82.5	121.237	95.6936	312.283	90.827	147.361	71.21	183.368	406.646	40.058	40.9756	35.213	60.25	126.051	155.544	42.39	97.188	321.774	52.885	49.9531	344.612	133.509	53.729	71.915	57.558	459.6	63.672	117.207	33.658	103.845	62.062	25.2947	59.607
70.886	82.928	28.029	73.971	55.6462	46.145	35.047	81.035	48.912	84.624	584.354	115.25	159.543	69.194	88.012	303.766	1129.08	77.833	108.263	78.9194	291.774	93.2	134.381	53.46	171.989	416.899	43.456	40.122	34.191	48.077	98.987	129.122	49.468	87.348	251.708	60.23	45.5469	311.925	209.877	55.763	72.61	50.826	443.989	53.82	92.5	31.438	102.69	62.908	24.0632	55.944
71.486	83.68	32.543	65.543	52.6	39.184	32.785	63.953	40.95	74.527	469.414	112.191	168.065	77.582	77.976	246.363	1125.24	79.667	107.184	89.5161	290.349	78.627	121.928	61.589	152.943	377.709	39.33	35.2927	43.511	49.933	82.734	115.311	40.714	97	193.604	48.557	48.7656	244.179	220.579	56.492	71.458	55.36	551.989	62.852	85.328	32.63	96.972	66.831	29.2421	56.045
76.371	78.608	27.857	72.929	56.9231	31.921	33.729	50.163	37.013	111.634	375.283	105.044	185.761	117.134	83.059	217.387	1098.47	64.322	111.145	72.2581	298.208	99	120.175	52.75	142.08	348.544	41.068	40.1341	44.766	44.894	64.987	93.033	47.714	76.58	157.094	52.508	45.9844	201.493	267.07	42.831	67.441	64.302	486.167	59.049	70.69	31.096	90.085	68.338	28.3895	63.292
84.057	73.052	32.286	64.8	48.2769	36.316	32.897	55.837	43.062	91.957	301.818	93.618	171.696	91.746	78.576	192.903	1112.65	73.256	101.697	72.871	292.575	88.053	129.309	57.258	134.655	292.747	37.913	34.4756	40.255	43.894	61.481	90.456	43.494	54.536	135.783	58.082	47.3906	174.03	307.404	47.068	75.186	52.988	402.089	55.344	67.793	32.452	77.352	59.938	24.4632	56.764
83.586	71.361	29.443	69.586	49.4462	38.105	33.346	49.709	44.612	83.183	271.131	103.941	158.87	70.582	67.506	164.532	1020.72	66.789	130.842	73.1936	257.179	86.16	117.722	58.121	107.218	238.051	44.34	32.0122	39.511	38.74	59.443	90.244	55.169	53.174	123.094	51.23	45.9844	149.03	419.333	42.356	71.525	54.105	344.633	43.59	70.724	38.329	98.056	64.292	27.8947	63.933
75.143	75.299	22.829	67.429	57.1231	33.882	33.841	43.326	47.7	75.882	216.263	99.603	174.196	73.433	74.082	156.298	1017.26	56.778	127.079	61.7097	251.019	86.013	108.711	56.831	98.747	183.025	48.961	40.9268	43.255	38.163	59.025	80.667	41.13	66.13	106.047	48.869	44.25	139.209	497.544	40.169	75.136	61.233	334.889	43.164	60.879	52.479	134.845	55.308	25.3789	59.393
76.429	76.031	35.214	73.271	52.4308	30.118	35.299	43.884	46.5	92.355	182.596	131	185.087	97.209	69.129	123.726	1004.52	65.967	126.987	66.3871	280.104	101.267	118.155	51.323	106.92	240.823	41.117	38.0976	38.234	35.385	43.392	69.944	48.455	82.478	101.613	58.246	48.6562	124.358	447.228	37.932	60.898	57.453	296.133	55.131	47.414	51.795	112.93	71.554	27.1368	64.899
91.586	72.103	32.271	68.771	58.2	27.289	34.85	52.047	46.412	119.882	221.707	115.618	191.152	168.567	75.071	146.565	1002.62	63.033	97.039	49.7097	263.613	94.24	100.165	49.444	119.828	348.962	40.951	35.4878	49.362	38.538	55.468	70.222	45.87	77.203	94.085	50.787	49.2031	128.881	436.702	45.288	66.102	59.605	261.7	51.426	57.138	69.932	136.31	53.923	23.4842	65.247
84.671	76.948	26.171	66.814	55.3231	36.474	35.112	43.349	54.438	104.785	164.525	142.074	188.5	175.313	73.882	123.556	1014.52	64.556	77.895	51.9194	278.453	97.053	106.505	46.444	114.276	353.215	43.534	37.7195	38.851	45.76	50.671	73.044	40.636	64.507	90.208	50.721	49.4375	189.612	529.772	39.831	71.186	55.744	236.578	56.066	55.983	80.233	131.761	73.123	27.2421	65.629
80.271	78.423	30.043	71.986	61.4769	100.776	38.056	55.686	49.375	99.312	160.586	132.176	155.848	160.09	72.976	114.129	992.896	58.444	87.474	49.2742	246.132	112.827	100.753	46.952	107.782	274.038	41.359	36.878	51.021	35.433	45.81	63.133	41.584	64.261	88.896	41.639	47.0625	166.746	544.053	47.661	64.322	53.86	195.011	41.787	52.914	106.767	123.521	71.2	29.3263	58.775
83.8	72.103	30.829	73.2	45.6769	101	34.084	50.884	46.037	110.624	130.465	100.515	158.196	104.612	70.118	131.081	984.51	62.756	86.237	60.4516	279.085	107.84	108.753	44.024	116.115	314.595	42.437	40.7317	65.894	38.433	37.418	67.556	44.182	56.522	81.953	46.934	43.1094	193.806	515.719	42.441	97.695	53.605	203.8	48.787	50.034	79.438	114.028	61.938	23.5053	57.022
72.929	70.237	29.2	70.657	54.8615	76.461	36.617	37.105	48	114.527	135.121	99.412	163.217	107.373	71.294	118.29	1021.38	57.244	70.316	48.0645	314.472	104.053	113.907	44.065	146.023	372.316	41.893	36.0122	56.404	42.654	32.608	59.822	42.169	38.493	79.189	52.328	46.5469	192.075	373.772	62.966	90.203	60.651	187.567	43.738	46.052	62.904	108.324	62.154	24.4842	65.876
80.743	74.361	30.843	70.386	52.9231	80.211	35.477	53.942	45.588	101.968	123.869	85.103	162.674	102	69.047	113.355	1017.29	128.2	64.934	44.2581	410.698	117.547	115.887	45.581	148.678	282.949	38.32	36.6463	75.404	40.808	36.367	70.589	40.416	45.551	70.321	50.033	48.7344	156.836	344.842	99.424	83.695	47.64	170.533	56.295	37.034	52.233	123.662	72.046	25.1579	65.483
75.186	79.629	33.314	59.857	54.8154	93.382	31.299	68.756	46.5	93.183	199.98	81.794	156.37	155.716	70.4	119.169	933.531	164.044	69.329	46.6936	459.019	119.187	117.515	38.532	178.23	259.013	42.631	39.0854	67.106	33.615	37.038	69.789	43.481	44.594	73.198	56.426	55.5312	142.582	345.982	106.39	139.322	52.419	227.144	35.902	40.103	62.603	115.704	61.8	26.7684	68.27
83.929	69.33	28.571	70.514	46.7231	62.105	35.411	57.349	47.875	80.785	233.838	101.147	149.739	180.224	116.647	101.355	917.323	128.089	91.658	56.1129	467.915	144.72	112.567	44.734	165.713	258.152	34.097	42.2805	72.426	35.683	32.734	69.9	41.519	39.58	85.538	60.77	38.2344	140.836	272.368	88.576	178.831	58.547	213.644	51.934	46.345	106.425	131.352	79.708	26.5579	70.539
77.857	76.577	29.057	70.857	55.2	45.526	28.645	72.547	52.987	71.548	193.475	104.221	154.739	176.985	93.694	109.492	910.385	109.211	113.684	44.0806	498.585	160.213	114.361	37.427	159.184	173.722	41.34	41.4756	98.34	36.471	32.165	67.689	51.831	38.319	76.5	81.869	48.2969	161.522	211.316	78.814	172.576	49.465	199.389	44.721	52.672	137.425	137.056	81.046	29.9579	64.146
85.414	83.608	27.786	65.429	56.8308	44.868	35.85	55.372	82.938	70.785	224.253	124.176	146.261	161.716	84.188	99.427	922.031	147.078	117.789	53.1613	481.217	175.773	112.464	49.411	141.69	131.734	37.408	42.3902	91.511	32.702	36.278	67.389	48.571	39.101	82.085	73.328	46.25	134.985	163.386	59.898	135.847	51.686	208.822	44.475	55.103	86.247	111.056	85.877	25.3053	67.843
86.6	78.01	32.986	62.329	51.3538	34.184	32.467	49.314	134.225	171.484	189.657	123.882	175.065	155.97	75.871	88.79	912.438	243.467	119.566	47.1452	583.274	140.107	122.753	43.137	154.207	121.532	45.573	35.878	94.83	33.144	35.861	62.178	49.234	44.29	72.84	74.131	54.7031	163.821	146.456	81.102	123.39	52.198	210.267	48.934	64.81	66.123	111.69	72.985	25.1158	62.382
80.329	79.268	26.486	69.286	52.9538	26.618	36.383	46.07	187.462	189.957	163.788	144.132	160.283	119.985	79.506	80.298	859.5	198.744	85.342	62.4677	534.179	157.547	102.237	36.581	142.333	78.481	54.544	46.1463	94.383	29.904	35	80.533	43.403	33.42	74.745	80.197	40.4062	129.731	156.123	63.136	123.068	55.081	187.4	46.41	62.759	61.822	101.746	72.077	27.9579	63.034
78.271	69.856	26.457	63.257	62.9385	38.671	37.897	47.86	126.95	163.269	144.505	161.294	173.087	175.119	75.506	80.065	826	167	95.303	57.6936	509.538	147.293	102.866	42.427	142.195	85.215	48.417	45.9878	71.596	34.615	35.747	67.589	40.935	40.826	80.208	87.656	37.4375	141.343	213.105	80.288	132.61	59.163	177.678	41.721	76.552	66.808	89.141	76.538	25.9684	67.011
70.7	71.711	30.357	59.743	52.7385	37.724	33.374	52.081	155.525	129.979	219.303	157.676	168.37	253.657	74.506	96.016	796.396	136.967	92.237	49.6452	492.717	146.387	114.454	40.516	116.793	91.342	49.913	44.439	66.915	34.471	33.835	70.344	45.558	41.29	76.906	92	46.9062	125.716	226.105	83.034	104.932	57.395	156.822	45.607	54.759	63.562	93.958	73.154	24.2421	67.809
83.543	86.918	26.7	67.971	53.2769	35.697	31.589	64.919	131.163	113.312	206.192	156.5	203.435	259.851	73.2	94.444	731.604	128.844	127.895	37.1452	493.679	133.32	106.371	43.75	147.655	82.316	45.398	42.4756	84.83	27.548	31.81	71.011	46.299	44.159	81.104	105.098	42.9062	118.343	170.772	58.983	108.559	57.686	153.111	42.066	70.672	54.589	83.282	70.4	23.0316	60.202
78.5	74.897	25.571	69.643	55.4923	54.842	34.29	104.942	95.938	95.505	161.707	134.985	193.978	218.358	74.518	87.048	758.854	112.344	122.789	48.9194	503.302	155.573	109.722	37.532	139.989	65.354	51.738	43.8293	84.553	35.24	39	66.644	52.974	46.116	72.425	96.361	43.4375	157.418	137	61.339	92.441	54.256	220.389	46.852	55.776	77.233	87.014	68.815	27.5053	69.303
73.729	79.67	26.971	66.114	63.1692	50.092	34.495	105.221	141.637	90.849	142.879	148.5	223.457	230.075	74.224	90.919	742.052	94.489	112.237	45.5645	492.264	147.16	121.495	38.798	134.494	63.241	49.427	48.8171	66.191	27.538	40.443	69.278	45.636	38.159	71.264	86.131	43.9062	122.045	164.526	66.22	79.153	47.674	235.956	51.705	48.034	62.26	73.704	76.631	24.1579	68.843
77.614	71.01	24.914	70.286	55.9385	39.934	34.944	112.5	110.025	85.28	121.707	127.618	189	212.015	71.482	76.46	735.771	83.889	112.237	45.2097	448.255	145.587	114.495	50.484	120.46	64.063	45.282	33.4146	69.979	29.913	40.165	66.078	50.792	48.87	92.057	99.607	45.9531	235	201.07	68.644	100.441	53.733	375.633	64.18	64.293	59.959	77.901	68.954	27.7263	65.652
79.229	72.361	28.1	60.343	60.2923	36.658	35.187	126.302	91.838	80.441	159.687	145.574	181.087	192.552	73.353	86.379	658.312	93.933	94.184	38.8064	411.868	141.053	108.165	69.573	126.805	72.785	40.738	45.5732	51.404	29.317	40.734	55.6	40.558	38.116	86.689	81.967	41.0312	204.358	174.649	90.017	164.373	60	368.856	48.623	56.397	61.192	99.141	70.923	23.6737	66.798
79.829	82.33	27.271	70.986	55.8154	37.434	35.047	123.326	79.363	66.247	149.636	132.853	161.652	160.582	74.659	87.677	712.396	92.911	108.092	48.3871	350.642	141.76	121.216	68.5	116.506	79.43	44.709	41.3659	51.298	36.538	37.266	65.6	44.429	50.377	88.953	85.361	46.875	204.075	138.912	83.508	174.593	49.674	322.556	56.82	66.845	48.192	82.099	70.415	27.4842	78.607
77.657	69.608	28.471	69.686	52.4769	33.197	33.907	96.988	104.65	65.333	226.919	139.132	168.87	153.433	64.576	119.105	696.01	77.111	132.658	51.1129	362.849	146.4	119.629	64.75	123.471	82.367	38.845	40.0732	42.489	33.952	37.139	66.4	44.416	46.565	100.538	90.443	44.9844	231.896	180.053	100.61	135.644	47.779	263.356	49.934	57.034	57.932	93.873	67.8	27.6737	75.506
84.029	75.907	25.586	62.157	64.6462	30.987	31.421	79.419	92	63.71	343.859	125.191	164.457	176.851	66.424	102.798	841.052	117.722	141.105	53.6613	327.962	134.333	124.052	69.266	114.356	72.937	40.282	41.1585	45.809	28.49	37.329	66.344	48.987	44.739	98.717	93.836	45.75	208.015	179.105	91.915	134.508	56	234.478	44.803	57.638	40.027	95.507	73.308	22.2632	66.022
76.171	77.402	31.414	70.071	56.3231	32.132	41.047	88.395	82.225	63.914	374.97	126.853	184.109	170.388	66.882	99.613	763	128.589	139.184	49.3226	370.509	131.92	117.495	52.573	101.103	63.633	41.825	40.0854	44.787	32.856	38.937	61.6	36.857	67.232	120.651	71.23	48.4375	213.134	166.526	97.051	109.593	58.686	204.9	49.115	63.207	38.74	85.352	70.8	23.5579	68.73
92	67.825	26.4	63.671	55	44	36.748	85.407	69.012	56.258	326.414	103.574	166.435	166.179	73.659	103.952	736.854	116.689	109.895	42.1452	391.453	127.467	116.804	75.621	111.517	57.949	54.641	40.5732	55.489	33.077	36.114	66.178	44.078	56.652	98.802	58.852	46.4375	166.522	160.035	77.102	106.746	61	213.956	49.295	67.5	33.973	87.352	75.754	22.7053	71.753
86.471	73.711	27.729	67.657	53.2462	34.276	39.748	88.058	58.425	62.699	270.778	127.324	175.065	168.433	68.376	81.339	723.74	111.522	120.184	40.2742	415.566	116.827	107.258	78.548	106.862	71.089	46.602	42.2073	46.532	30.202	34.759	64.389	39.299	50.13	90.453	55.082	45.4844	149.239	113.386	74.085	104.915	55.512	198.656	43.787	50.862	29.205	75.676	75.846	25.7579	68.618
91.843	84.134	25.286	64.743	56.9692	37.158	37.664	111.791	58.688	84.989	257.606	137.647	165.674	154.09	71.624	77.056	752.604	94.778	122.605	55.7258	399.736	112.32	104.948	65.742	107.908	63.557	48.097	47.6829	42.234	29.25	33.975	65.4	47.883	50.275	96.198	50.115	41.2344	126.045	141.456	62.847	92.966	59.791	171.944	44.754	43.121	55.644	82.662	58.277	26.3895	76.955
76.929	75.701	28.614	66.814	62.1231	79.882	32.224	102.128	55.675	72.333	309.535	133.309	180.913	270.388	72.306	81.903	720.854	77.022	112.408	48.2581	357.509	127.04	107.722	60.774	102.759	61.582	50.476	48.2195	50.745	31.837	41.873	59.178	43.26	41.406	83.349	55.82	50.4062	119.149	146.035	51.051	99.932	60.43	186.333	44.361	43.448	66.397	105.803	70.723	26.9368	63.64
85.286	74.588	29.9	67.914	53.8462	107.145	32.43	124.709	46.55	65.882	257.616	126.632	156.522	247.985	78.153	81.492	756.802	74.389	110.974	49.4355	354.264	129.787	104.711	62.887	103.644	111.684	43.155	48.6463	47.489	35.558	36.658	70.056	45.506	48.333	79.547	79.77	44.3281	140.104	113.825	52.678	79.186	59.163	169.111	55.016	40.241	67.89	114.873	80.908	27.9895	69.101
82.886	80	32.114	77.157	61.3846	113.645	35.449	130.988	55.862	61.172	255.737	134.147	177.413	186.716	70.894	79.234	785.896	76.211	127.171	44.8871	333.802	121.867	102.124	56.46	105.977	91.266	48.515	54.5976	48.681	31.817	44.646	65.567	45.39	57.71	80.613	75.279	36.9375	123.03	124.351	46.915	81.593	56.535	150.433	44.803	57.138	69.425	113	76.185	23.4526	75.674
84.371	72.567	26.786	61.386	56.2	75.026	34.748	130.14	55.35	66.516	272.869	147.368	195.652	131.418	65.235	74.282	784.219	69.422	102.539	41.4032	344.236	122.573	101.351	49.54	101.874	117	42.796	57.6951	37.979	37.606	40.734	53.033	42.896	55.478	76.396	58.738	41.6406	119.97	113.772	44.695	77.203	53.267	156.756	44.754	54.5	59.274	99.817	84.431	28.5895	69.36
80.914	78.649	29.371	65.586	52.5692	55.618	32.299	107.128	53.713	68.645	306.303	118.162	181.413	94.716	65.918	76.573	768.594	64.044	115.487	49.2742	365.708	121.293	95.433	53.403	117.356	131.089	47.32	60.3902	48.149	44.558	36.278	62.744	48.922	56.217	80.142	60.279	39.3281	217.791	98.123	38.797	83.492	44.291	136.933	52.049	39.586	74.452	133.183	99.938	26.7053	67.798
85.386	86.67	23.1	65.857	54.9077	62.803	36.393	76.512	50.15	80	366.727	114.529	170.957	89.687	72.741	77.782	733.344	58.667	116.697	40.3548	345.057	114.12	95.072	45.234	112.011	147.772	42.417	48.3293	44.277	43.779	30.544	60.944	44.156	86.58	82.651	66.852	37.1719	303.537	167.684	35.966	84.458	52.256	133.678	58.131	41.586	70.356	121.915	85.2	27.5579	68.82
84.743	72.577	27.114	66.4	56.7538	74.105	34.215	69.36	49.4	72.882	391.283	114.691	176.065	72.328	66.447	71.169	711.906	60.9	105.237	46.2097	268.34	113.56	102.67	53.984	106.103	187.57	44.447	58.378	42.723	46.654	29.43	69.3	45.065	134.391	79.396	52.197	42.1875	369.313	255.421	38.441	111.458	46.291	138.4	52.705	56.948	85.068	150.113	82.646	27.5368	72.551
73.757	75.381	28.529	58.871	59.0769	61.368	38.121	67.884	54.838	73.688	462.646	123.015	181.739	288.851	80.588	91.032	765.24	64.478	81.776	51.2258	215.585	106.84	99.68	43.718	100.724	137.203	41.175	64.4268	50.213	44.952	37.557	65.822	48.688	163.536	75.84	49.41	46.4375	276.612	335.544	39.22	157.932	51.535	129.289	50.393	57.638	169.205	182.887	71.877	27.0737	73.989
73.314	78.237	28.486	72.971	53.8	47.289	38.364	51.012	45.037	70.699	344.909	146.015	173.87	436.746	70.847	73.073	697.26	69.2	78.947	39.0806	180.604	115.48	85.969	51.46	102.207	101.911	39.563	55.0122	56.319	46.442	35.304	61.344	44	175.638	77.783	43.803	49.6406	232.91	343.14	42.864	145.051	55	132.544	58.246	62.259	137.753	161.056	76.615	31.6737	64.742
79.114	79.918	24.486	61.129	51.7692	44.382	35.168	46.895	41.888	68.677	354.283	126.559	168.609	404.075	69.694	74.395	631.948	63.6	89.355	49.8226	144.726	120.96	84.742	52.532	105.264	81.152	40.049	48.4024	52.787	42.519	38.81	74.056	45.584	194.174	70.085	59.59	47.5625	326.284	260.965	30.678	113.017	47.721	127.222	47.967	54.466	127.205	126.986	79.354	30.5158	72.82
83.2	76.876	29.086	71.843	65.8615	58.961	40.673	39.047	51.438	64.441	297.98	115.338	152	261.94	68.988	77.266	543.292	55.2	72	45.9677	145.802	101.2	74.299	51.121	85.678	77	49.146	55.2683	62.723	48.644	33.532	77.233	46.494	195.087	83.057	54.393	44.8281	287.179	162.456	38.797	86.847	63.535	142.744	51.623	47.776	96.603	119.789	80.062	23.9684	66.472
81.571	77.289	33.1	64.343	55.4154	55.408	30.243	40.698	47.838	62.731	239.768	92.25	148.13	281.194	68.424	81.274	418.969	61.744	63.671	39.3226	133.802	83.813	78.639	70.879	93.368	61.658	45.388	53.0488	60.489	47.288	29.873	65.833	44.442	208.42	74.726	46.295	40.5	268.896	136.509	42.949	99.78	54.477	219.811	56.754	48.414	116.932	113.352	95.092	30.3368	73.787
90.557	80.619	25.1	60.629	59.6923	50.026	32.336	40.721	53.713	55.602	204.818	86.265	173.435	301.851	84.424	92.21	379.99	58.789	49.868	53.6936	163.84	79.107	75.66	79.806	91.989	59.785	44.136	40.7927	72.851	45.327	36.899	75.044	46.675	226.203	76.811	59.525	49.6094	205.821	131.281	38.814	100.627	58.372	208.722	54.459	58.586	103.192	105.577	92.892	25.7895	72.944
81.457	70.258	30.643	69.814	59.7231	87.605	35.243	46.081	48.263	64.602	171.141	109.559	144.587	224.134	81.224	97.548	309.083	58.522	54.645	38.0161	178.613	74.813	71.144	94	98.989	63.62	39.369	38.9634	58.489	37.087	36.747	83.844	46.675	218.565	94.708	57.656	46.5938	254.09	101.947	38.864	93.339	56.453	205.233	52.754	72.517	95.712	98.972	77.092	24.3684	69.618
76.714	76.299	29.443	70.171	62.8154	120.092	34.467	35.523	49.05	57.312	256.949	78.721	148.022	167.075	77.482	177.282	204.667	68.6	60.447	54.6129	235.123	77.84	65.351	89.605	91.839	58.152	36.796	39.2439	49.532	28.038	34.734	80.922	44.922	182.261	87.717	54.475	48.9219	235.045	112.456	34.542	94.458	58.209	255.4	44.18	72.828	84.055	90.831	69.892	27.6947	79.697
89.029	81.598	30.043	75.629	56.2154	114.158	38.533	41.593	48.05	66.516	286.798	96.015	128.565	181.224	89.024	184.806	262.438	88.567	80.737	44	333.453	72.453	69.577	86.71	92.563	54.722	41.913	39.8415	34.745	32.981	36.835	77.578	50.156	164.71	84.019	55.279	47.875	185.418	88.193	39.102	86.695	52.43	313.744	45.18	86.948	71	81.704	74.846	27.6526	81.292
74.614	89.567	28.529	69.843	51.6462	114.632	32.776	38.663	89.088	67.366	308.798	104.103	141	189.373	79.353	227.185	265.979	73.544	102.395	41.4194	400.585	84.213	59.794	87.298	94.23	53.342	51.359	40.1707	30.723	32.038	29.658	76.311	48.299	171.087	70.981	73.377	49.9844	172.104	92.825	43.966	146.288	51.93	354.367	48.393	74.293	124.342	71.704	59.677	25.4105	76.022
83.086	75.464	27.229	70.743	53.7077	112.645	34.131	52.872	87.463	55.957	287.859	142.544	137.739	207.313	76.271	334.815	316.167	76.211	148.276	43.9839	467.585	79.84	52.124	76.024	96	93.937	49.515	52.4756	38.979	31.202	34.43	68.489	51.831	142.087	72.019	61.033	41.2812	200.896	93.895	40.78	174.881	48.093	301.433	50.672	66.379	111.63	75.324	84.985	27.2526	73.18
80.543	68.206	24.4	73.871	57.6769	95.039	31.57	77.616	221.212	60.602	356.707	135.824	206.196	231.896	74.2	434.629	368.188	112.289	144.987	53.2419	523.038	86.16	57.082	70.79	107.103	83.481	47.981	40.8659	34.362	32.423	33.671	70.2	82.364	136.043	122.387	76.836	47.5	221.284	93.912	35.186	151.864	47.663	272.522	53.59	54.897	129.11	71.239	135.954	30.6947	80.854
90.1	76.021	26.957	66.986	51.8769	94.395	32.224	89.453	217.425	59.247	338.313	134.853	224.478	198.612	70.659	498.282	549.917	97.389	116.671	45.1613	488.462	93.587	50.021	51.073	120.345	75.19	41.107	38.7927	32.17	27.144	37.57	70.689	66.727	154.087	144.311	59.443	35.8125	189.776	97.228	34.39	117.864	49.872	315	47.623	46.845	128.452	74.986	132.046	22.9789	71.225
90.243	72.876	30.114	75.157	50.9692	81.145	31.421	81.523	158.45	58.151	258.838	153.5	199.261	180.06	70.682	510.234	712.167	142.711	165.171	45.3548	529.528	109.587	43.474	79.121	136.908	64.823	49.854	45.5122	51.468	33.115	57.709	106.533	92.519	147.188	163.104	73.984	46.7344	145.896	96.281	42.237	109.017	46.302	274.822	53.951	41.483	159.342	76.268	167.723	22.8316	91.315
65.9	78.938	28.457	70.971	57.7846	60	30.103	98.395	116.875	54.323	214.96	163.294	227.826	326.448	67.647	663.621	877.177	114.289	158.368	40.0806	470.009	140.64	50.505	137.863	165.08	153.127	52.398	44.9634	99.064	73.202	96.81	110.9	140.039	160.725	141.717	68.131	41.7812	152.373	101.667	43.661	103.525	56.384	226.667	58.689	46.534	134.329	72.521	202.692	25.4842	76.719
86.629	80.907	32.229	67.829	55.8923	54.908	37.131	117.942	94.875	58.839	167.879	168.544	238.413	354.06	75.388	689.339	1018.88	97.333	155.013	46.1936	463.066	162.573	45.68	147.863	175.46	250.608	79.019	41.4512	105.149	82.663	138.241	142.056	189.844	167.246	153.736	67.426	34.3125	301.985	142.684	49.339	128.847	65.605	200.978	57.23	50	111.89	87.944	163.323	28.0105	77.978
82.557	80.433	28.343	63.343	56.0154	45.092	38.86	104.477	79.512	54.602	152.717	176.441	287.935	327.985	75.776	666.016	1132.53	98.833	170.579	54.3548	370.311	179.4	41.423	163.661	145.356	411.532	104.563	43.8293	121.936	117.798	203.734	144.544	173.026	186.957	174.179	56.361	55.4219	298.09	223.404	45.356	131.61	62.477	185.311	56.836	44.19	81.781	104.958	134.908	25	77.809
78.914	72.856	27.4	62.214	51.7231	39.645	32.71	97.128	66.8	54.86	176.535	186.382	285.391	293.881	70.035	651.266	1112.56	92.989	167.921	59.3064	379.085	183.667	43.392	150.452	138.77	416.81	103.233	43.6951	129.319	113.923	191.57	113.622	146.156	194.739	223.057	84.41	41.8594	362.612	262.912	40.017	99.559	72.616	167.122	47.279	37.069	105.014	142.732	150.815	29.1263	68.921
75.071	78.876	30.743	69.486	58.3692	43.382	35.523	103.419	56.175	55.29	155.253	195.706	232.391	300.687	71.835	653.911	1160.19	183.767	190.789	49.2903	305.425	184.56	37.979	140.274	124.356	398.367	79.99	49.1341	95.532	88.712	148.418	103.556	140	164.884	194.585	66.705	53.7969	290.761	307	48.881	92.508	76.372	163.233	65.262	56.172	94.945	158.239	140.477	27.4526	78.337
82.071	77.165	26.429	65.329	58.7846	43.803	38.421	100.93	66.713	211.828	137.697	189.309	189.326	305.836	68.4	559.387	1209.48	261.378	154.382	42.1613	289.104	170.387	40.206	132.032	113.874	304	60.33	64.2195	74.085	63.26	99.481	94.422	187.493	182.406	196.877	56.164	44.6562	436.015	267.088	37.78	144.441	63.872	139.111	55.508	58.431	80.685	142.465	141.615	26.2	72.91
83.6	74.361	25.743	68.743	60.4769	37.829	37.757	84.93	74.85	324.892	128.384	177.176	169.87	268.373	69.035	427.565	1171.47	248.078	117.184	44.6936	258.689	148.067	33.495	125.871	114.713	218.911	53.214	101.341	59.34	42.827	69.215	100.744	212.909	171.58	154.113	50.082	42.1875	451.537	195.158	35.034	130	68.279	147.389	65.016	68.224	126.027	150.028	121.754	26.1895	71.27
81.186	82.567	24.314	64.743	48.9538	36.368	30.047	70.57	64.963	287.978	118.313	177.118	162.826	280.821	71.976	353.895	1219.2	312.933	83.184	44.9677	241.858	131.347	33.412	103.863	105.241	161.519	48.942	117.5	54.957	43.269	62.228	90.989	243.13	176.101	138.132	62.41	45.1562	367.09	167.895	45.458	137.119	62.384	126.967	59.607	52.845	151.507	147.915	104.6	26.5684	75.101
85.629	76.268	32.329	69.329	54.8308	42.829	33.178	60.5	63.1	291.667	112.404	156.221	164.152	245.149	76.365	339.919	1173.25	293.833	83.671	50.9839	200.509	113.427	38.691	95.573	113.483	119.987	52.66	114.439	56.681	42.625	35.316	116.256	200.636	142.551	114.66	46.984	41.5	475.075	139.316	42.542	229.034	53.128	190.989	55.82	62.276	163.37	174.732	138.092	33.8421	83.528
82.429	80.113	27.543	70.171	50.1692	43.171	36.271	65.128	57.45	238.828	120.121	165.324	149.739	214.239	78.612	256.605	1069.71	221.244	73.329	49.6452	196.189	98.68	30.052	93.911	107.195	107.19	48.427	123.451	52.638	42.625	45.772	107.522	184.987	138.536	104.868	53.492	53.3438	622.448	116.228	34.678	373.085	53.512	338.044	50.82	91.5	221.753	175.746	101.708	48.5368	72.371
87.514	72.227	25.629	67.929	57.7846	34.25	33.636	54.442	59.312	224.849	109.697	133.662	161.196	136.343	71.941	201.855	923.583	163.067	60.026	41.4355	151.868	85.507	28.34	107.629	99.736	89.81	43.786	96.5732	47.681	35.115	34.291	120.567	186.779	169.304	89.981	38.525	40.5625	659.015	97.789	36.729	362.356	55.57	464.644	55.033	88.379	244.096	191.352	119.077	38.0842	73.438
81	233.165	64.757	77.371	61.9077	36.882	33.72	50.674	53.025	168.925	110.02	121.5	149.891	73.925	68.976	164.839	846.708	156.022	86.013	36.5968	129.689	82.307	34.113	87.524	102.793	80.354	40.68	70.9268	33.255	35.404	44.722	117.522	165.714	168.275	90.085	44.262	44.5938	685.97	99.316	40.864	391.39	53.221	532.444	50.049	77.414	199.041	178.056	90.031	36.4632	78.225
76.129	278.278	69.4	71.471	61.7077	31.816	35.224	56.047	57.438	154.441	104	108.515	152.152	124.552	71.259	151.218	745.344	188.811	70.039	44.4355	120.717	75.587	37.495	90.927	112.954	73.278	43.961	57.2683	39.617	32.962	34	92.378	146.39	136.551	79.679	64.541	41.4219	580.358	109.123	35.136	357.508	56.779	514.611	52.295	79.845	172.411	170.493	97.815	31.8	72.775
83.271	202.629	52.157	67.686	60.7385	37.039	36.327	53.244	48.025	127.935	107.545	132.162	149.826	99.134	72.4	132.839	722.25	261.7	80.737	39.7419	140.915	87.547	32.588	110.944	95.609	66.392	44.748	46.4634	30.872	29.827	35.076	89.656	172.584	166.319	87.179	77.197	45.1094	539.194	96.561	33.78	451.356	48.023	510.478	53.016	86.603	148.74	149.775	82.554	29.6316	74.101
79.243	157.711	41.286	71.5	63.4308	27.355	31.187	66.477	57.088	103.796	112.152	165.353	171.283	170.687	74.165	117.79	689.844	206.889	118.237	46.3387	146.623	110.84	34.072	103.718	99.391	59.481	45.728	54.1829	30.383	30.856	30.722	85.878	145.429	148.391	93.443	72.492	42.6875	384.388	102.789	43.339	376.814	41.919	481.744	52.459	68.121	126.288	187.535	128.185	30.8737	72.506
86.786	116.845	33.186	72.4	62.0308	32.605	32.57	77.872	41.987	102.602	111.384	155.044	194.413	240.328	64.165	115.419	799.708	197.989	136.039	48.1129	154.123	150.293	37.485	83.677	92.908	85.329	47.534	45.2805	29.766	31.49	31.354	88.844	130.273	148.768	85.509	86.607	39.2969	415.493	99.93	44.186	311.356	47.326	409.156	47.262	59.224	74.562	158.648	123.523	29.8105	77.584
87.8	102.753	27.2	63.143	53.8615	28.895	32.673	80.209	52.625	85.667	101.879	180.779	170	206.866	67.082	145.556	949.865	140.278	132.921	58.2742	168.368	190.373	41.134	97.645	94.598	93.101	42.359	45.061	35.702	33.596	34.633	75.611	132.104	153.551	94.5	70.41	41.4844	343.328	88.579	47.983	246.254	53.814	372.8	44.361	70.534	61.808	159.38	129.415	24.0105	73.629
93.014	96.392	28.6	67.457	62.0615	33.908	33.701	63.116	50.375	76.215	96.303	191.853	184.826	250.746	65.082	201.266	1131.12	115.811	133.776	68.0161	194.396	197.867	41.402	173.524	95.839	100.873	39.981	49.6951	48.149	33.731	38.772	73.133	100.429	136.159	158.934	57.689	69.5938	501.612	118.035	43.271	274.034	88.884	414.911	62.197	63.828	94.644	149.845	101.415	28.4	82.753
199.829	476.113	26.014	103.943	56.3231	34.803	37.262	95.744	48.388	75.613	113.657	193.985	176.413	249.149	70.953	308.516	1197.96	98.856	125.579	66.0806	205.208	198.44	34.495	190.96	132.897	121.481	46.165	43.122	54.128	43.058	60.266	82.1	75.74	124.261	147.462	63.377	61.7188	655.194	114.088	41.712	238.271	95.209	430.344	62.705	56.931	74.959	142.423	93.754	24.2	72.73
429.457	818.649	28.171	142.186	60.2	43	36.084	103.105	42.537	72.935	107.667	197.294	224.457	220.91	58.012	253.581	1162.7	214.6	135	63.3871	219.189	215.747	33.969	187.911	161.115	202.101	44.718	51.1463	114.234	81.356	123.785	175.533	78.857	137.522	121.198	57.951	54.2188	520.701	93.07	61.068	169.695	97.651	368.256	55.049	58.552	71.534	116.873	102.431	25.9789	67.236
600.6	668.742	28.271	139.6	53.6308	54.724	35.57	128.477	53.562	62.204	107.303	187.912	240.783	190.925	69.271	246.29	1282	285.467	104.395	67.0968	231.16	241.173	40	165.669	170.943	247.316	128.553	50.6585	163.809	113.038	180.405	182.311	99.299	145.739	108.377	55.951	55.5625	523.299	114.175	80.932	186.169	92.093	324.556	63.459	52.672	57.767	126.38	95.785	29.3158	72.247
576.029	472.464	29.171	156.057	58.7692	34.803	38.888	116.209	65.238	56.72	102.152	203.471	224.174	140.388	69.518	211.75	1265.69	332.233	91.684	73.371	265.887	221.32	45.732	149.097	182.092	315.076	140.728	53.5244	146.021	118.894	207.62	146.5	79.104	134.667	124.123	52.852	43.6562	515.418	110.825	85.034	154.559	81.5	268.078	55	42.586	42.849	154.099	85.123	23.3263	66.157
555.957	531.856	29.1	191.729	57.2	33.974	35.832	106.477	92.7	57.731	124.545	179.618	243.565	94.254	64.412	168.21	1358.7	331.256	93.355	66.2097	253.283	215.893	37.155	200.621	185.908	296.278	142.427	42.3537	159.255	125.644	206.861	138.3	82.532	119.203	121.934	48.705	52.8125	530.164	168.86	80.797	140.203	78.547	271.756	67.967	53.052	36.301	183.155	85.354	25.9263	70.933
514.171	398.887	30.443	179.2	57.6	27.579	29.14	105.326	78.613	54.409	113.081	164.412	224.457	73.254	67.953	138.065	1350.12	234.222	90.632	69.1936	198.717	194.893	34.485	162.677	158.241	263.671	129.592	42.2195	145.064	93.779	168.506	121.422	69.403	124.072	102.585	65.918	57.6719	604.104	270.93	106.712	143.034	117.384	349.811	111.557	86.052	37.534	179.451	85.185	24.0421	69.079
412.329	289.866	31.471	164.471	57.1231	33.382	33.991	118.791	57.513	57.774	106.96	180.368	217.37	100.746	68	123.968	1359.88	171.922	80.132	55.9032	183.132	156.787	37.278	150.081	148.092	211.684	98.699	38.939	118.809	71.529	114.608	91.033	61.636	114.348	87.575	58.574	54.4375	739.403	268.842	106.39	120.678	103.233	294.989	106.82	80.879	68.712	178.225	74.523	25.6421	76.764
394.529	198.093	31.429	136.029	53.9077	36.342	32.065	97.756	100.488	57.57	102.525	165.265	211.848	84.94	78.871	147.581	1340.28	201.678	79.908	72.9839	174.038	118.467	30.845	136.468	118.793	169.57	73.932	54.1341	94.213	61.317	83.899	87.856	57.545	162.174	86.925	68.262	51.25	574.045	240.982	98.203	129.559	98.395	293.322	78.984	70.379	79.205	140	79.277	28.4737	75.697
330.143	155.814	27.729	126.029	53.0154	31.289	32.486	100.233	140.262	60.022	115.838	144.221	169.63	97.552	76.718	139.968	1301.99	330.289	70.053	64.7742	212.047	98.293	31.629	125.008	127.356	126.304	59.971	76.9512	84.277	50.587	58.595	72.667	55.13	173.13	88.755	61.262	43.7188	577.507	176.316	71.61	160.373	85.267	331.722	88.066	113.034	141.082	137.915	88.508	22.9579	78.022
317.757	129.423	28.443	90.757	58.5385	77.158	33.804	71.453	122.6	62.935	118.394	154.279	176.065	135.119	68.576	123.202	1234.6	266.011	60.184	67.4194	200.642	97.187	29.258	103.702	118.172	102.38	51.107	52.6707	56.979	36.019	42.823	79.622	55.273	196.145	83.283	53.508	48.4219	709.627	145	74.051	229.576	75.128	332.989	81.557	143.379	150.753	160.972	94.108	25.5368	71.427
271.9	105.196	27.9	94.771	61.3385	95.842	35.318	62.872	101.562	49.763	131.242	147.75	169.913	100.896	84.694	130.597	1133.12	347.544	55.289	53.0968	183.123	88.56	34.619	97.742	101.483	85.468	44.922	56.2561	53.83	32.173	46.861	70.378	59.87	206.58	84.83	55.459	49.6406	823.149	126.298	55.169	288.746	71.081	389.144	55.721	163.276	167.096	158.606	88.923	28.3368	79.27
294	106.309	28.743	86.157	57.3692	65.289	33.421	50.256	79.262	59.538	118.606	157.618	166.739	81.448	76.306	115.597	1093.3	230.756	47.526	41.7581	193.481	74.747	27.588	89.25	104.172	88.646	46.359	53.3049	43.426	40.404	36.532	75.111	83	215.855	81.613	45.213	41.5	816.746	110.719	50.356	277.881	62.012	459.744	63.082	201.621	139.562	126.873	86.662	30.0526	79.955
230.6	88.866	29.157	77.857	53.8	46.829	34.458	49.535	66.6	57.097	118.949	114.279	154.413	64.791	72.506	112.524	978.219	383.311	45.895	50.6774	152.208	65.133	31.175	106.661	99.483	83.709	50.757	48.5488	37.34	32.144	32.823	71.889	75.468	196.058	80.698	41.262	44.5938	589.015	111.895	53.78	211.678	57.326	511.122	48.164	200.172	135.192	110.972	85.2	28.8211	69.258
170.143	83.227	31.286	75.6	62.3077	43.039	36.215	40.256	54.525	51.14	117.182	103.721	156.326	61.463	76.282	95.492	810.917	291.7	52.711	44.9677	174.575	62.947	30.021	97.347	98.333	71.468	36.864	34.4146	40.064	33.558	41.772	75.5	72.026	200.333	80.066	44.18	39.0156	521.955	133	40.966	185.492	56.221	521.922	56.869	198.483	123.562	102.831	76.585	24	82.247
197.829	90.856	30.086	81.086	49.3077	37.553	31.439	46.209	53.2	55.054	106.949	107.397	188.804	67.985	83.094	91.427	717.948	210.667	70.421	55.5645	195.604	84.093	28.402	94.935	96.448	101.013	34.903	37.1707	36.809	31.99	40.177	76.878	58.727	198.464	80.292	56.328	51.0781	403.239	142.158	44.983	134.034	57.244	488.744	48.869	172.569	145.863	135.606	94.415	23.9895	82.809
263.243	72.041	27.257	81.243	61.2615	36.921	31.897	46.907	56.1	56.817	169.566	91.721	171.848	84.313	84.176	86.331	652.635	263.022	100.303	52.6452	226.028	80.32	25.928	110.306	100.494	122.684	41.049	38.7561	35.213	35.087	36.025	69.678	62	202.29	79.774	57.328	41.8125	317.418	174.912	46.695	130.661	53.244	401.256	50.443	156.69	134.411	124.324	119.569	25.6421	77.674
352.114	79.268	24.886	94.543	56.8154	32.868	40.037	71.442	53.237	53.925	284.293	120.206	207.196	106.522	83.118	90.452	695.042	344.422	93.671	63.9516	242.708	90.573	26.588	155.379	104.069	151.861	34.097	34.6585	39.681	35.692	33.203	61.911	63.974	197.71	79.311	75.623	45.5625	286.985	163.053	37.78	105.746	60.012	421.844	40.672	141.431	189.178	111.62	143.923	28.0632	94.36
437.029	78.67	27.957	118.843	60.6	34.276	37.439	72.407	56.362	52.839	236.616	134.471	252.087	133.627	66.765	82.153	751.521	337.389	117.553	85.7742	282.604	127.507	23.546	223.242	112.034	146.557	38.806	38.2927	30.404	38.433	51.62	82.556	54.117	161.42	84	65.639	80	369.075	186.14	41.102	113.678	62	368.178	47.131	120.172	158.849	99.746	126.6	29.1263	84.438
568.743	243.629	25.886	148.143	65.3692	38.908	34.551	70.884	50.213	53.946	204.071	134	268.304	163.537	74.059	157.935	924.26	257.856	151.724	101.871	256.66	151.987	29.464	259.742	152.368	299.253	40.204	35.2439	44.596	57	52.696	89.411	63.299	133.87	83.415	91.311	93.125	445	190.807	54.949	99.424	83.5	309.178	70.656	119.621	132.507	90.775	110.662	29.1263	101.303
632.971	304.258	28.771	209.3	58.5231	43.487	31.869	134.686	59.05	56.989	157.889	146.471	295.652	259.313	66.212	211.492	1096.95	225.444	180.395	119.145	385.698	166.107	29.784	271.976	149.437	360.481	46.214	36.7073	73.511	103.923	103.557	118.933	54.052	122.928	94.17	83.59	92.5312	532.134	191.509	72.695	94.78	107.919	271.067	91.82	79.983	93.178	91.31	101.815	27.7053	84.303
655.571	237.918	33.371	209.014	60.1692	40.763	33.477	158.372	89.25	51.452	138.788	137.191	316.5	224.91	69.318	238.387	1148.01	175.678	178.263	101.629	385.311	177.813	30.351	276.984	167.494	486.658	73.029	35.1585	99.936	129.413	190.873	194.356	60.481	107.217	122.557	86.934	80.8594	616.418	186.895	100.847	96.542	88.919	278.622	93.508	71.017	76.863	101.014	91.154	24.0421	84.742
518.357	237.278	27.1	202.543	63.0615	36.539	32.654	175.302	79.7	52.72	129.556	160.015	274.152	238.522	66.741	309.04	1141.83	162.267	138.855	126.597	443.962	191.107	31.289	261.452	161.724	518.152	106.913	32.5122	109.574	163.163	235.722	218.222	72.623	107.536	132.736	92.426	51.8281	552.09	276.491	121.169	89.576	83.384	264.967	88.246	75.655	60.74	119.718	103.738	28.7368	101.404
691.829	428.969	31.671	175.686	48.1077	30.434	34.589	168.314	70.988	54.72	124.768	158.603	266.848	256.493	70.318	370.452	1196.24	133.267	130.737	104.419	503.132	203.947	32.763	222.129	165.701	473.57	146.35	37.6463	143.723	125.087	228	185.278	68.208	93.797	118.887	68.066	68.0625	626.522	321.614	128.017	114.424	95.314	257.633	75.738	56.759	50.137	136.338	127.154	25.8316	92.079
654.029	306.021	22.5	185.171	53.9385	31.171	34.308	142.605	67.65	52.892	122.242	148.838	256.391	190.612	74.2	415.661	1228.78	111.444	126.987	95.7097	520.236	179.52	36.546	214.315	169.897	438.519	131.602	37.8049	128.894	118.221	146.291	151.556	53.481	102.957	101.311	56.41	55.5	778.269	418.807	115.339	131.983	83.5	240.033	86.787	44.19	71.288	173.789	162.662	26.1368	96.067
580.471	291.093	31	172.957	56.0615	38.934	33.215	172.186	54.688	52.14	116.475	121.853	228.674	178.224	70.082	287.242	1223.57	94.389	115.658	90	490.896	178.213	33.402	186.008	184.333	377.962	112.155	31.9512	105.021	97.846	161.759	158.744	57.87	81.029	129.991	54.885	52.8906	892.731	523.947	155.136	248.407	100.547	225.556	111.328	42.293	111.301	204.93	142.123	27.2316	102.663
550.857	213.887	30.971	141.471	61.6615	39.513	30.43	138.291	104.963	64.183	139.576	117.647	192.587	136	66.518	302.032	1189.2	79.333	92.447	74.9516	435.189	176.547	34.68	176.298	151.563	267.013	85.282	47.9146	74.191	70.404	100.025	123.189	47.896	85.275	111.708	46.377	44.0312	793.06	476.702	120.559	251.949	101.733	273.767	111.213	56.328	137.288	195.634	114.492	26.7158	98.64
591.386	156.206	32.086	152.286	73.5692	34.382	37.336	103.012	102.088	71.527	130.535	119.132	218.457	94.701	71.388	274.758	1205.16	67.656	81	72.8064	368.877	153.08	40.897	157.145	128.897	192.342	61.214	64.5366	79.809	56.712	91.633	112.967	53.208	100.174	99	58.705	35.2031	846.179	418.579	110.61	253.525	93.477	277.256	111.836	59.052	132.164	218.352	148	76.6105	138.775
719.671	118.443	43.557	155.043	73	37.895	31.103	82.686	71.95	68.796	119.626	109.662	198.761	84.507	72.129	248.29	1243.93	63.833	71.158	72.4194	346.142	133.56	39.536	135.895	115.011	154.051	61.388	96.3293	79.702	40.462	61.038	97.211	40.675	116.406	118.651	57.607	36.8438	770.075	306.526	89.119	206.339	82.314	288.822	94.541	81.69	177.89	214.563	192.338	113.095	183.753
610.186	102.773	61.314	141.043	97.2462	30.803	30.103	66.384	73.188	57.527	115.596	105.309	188.196	127.522	74.847	197.54	1177.45	80.4	63.25	61.871	335.302	117.773	44.443	126.758	116.989	108.709	62.146	80.1829	72.511	41.558	47.684	122.089	62.156	141.087	110.425	67.426	53.3906	661.194	217.965	81.525	232.085	74.14	342.733	75.311	101.603	155.384	201.507	147.862	114.105	160.955
588.143	97.062	123.657	127.457	80.9538	34.579	31.196	56.849	61.737	66.194	145.788	97.368	166.826	99.567	74.624	161.5	1129.83	85.711	65.592	47.0484	254.509	95.213	49.247	105.097	108.575	110.81	54.233	66.7073	59.234	36.096	39.468	125.367	85.052	134.667	99.226	72.443	38.5156	697.746	287.053	87.983	312.559	67.058	405.844	64.689	114.293	176.781	179.338	140.923	109.126	139.449
416.657	88.021	146.057	143.557	87.0923	28.237	33.103	51.023	56.875	56.118	135.02	86.338	157.63	68.687	70.4	120.79	1028.97	69.367	56.882	64.2742	226.575	87.747	45.361	101.169	105.724	79.392	55.029	53.6585	46.872	34.769	36	168.3	113.545	132.377	92.67	71.689	45.7812	643.209	325.333	81.729	389.102	65.884	549.522	65	116.569	207.863	167.958	116.308	97.3053	127.472
304.971	85.423	169.843	117.943	81.1077	33.289	37.047	42.36	51.838	54.914	118.03	76.662	170.435	62.552	72.541	107.25	945.062	62.756	64.026	55.3871	210.66	83.907	42.485	97.839	98.517	82.468	59.893	51.0488	56.404	32.212	40.38	163.144	131.87	145.58	94.613	91.508	40.2188	565.851	218.491	71.034	336.627	63.733	654.1	56.131	156.241	203.795	135.169	105.662	87.2105	111.27
241.5	88.763	162.143	105.171	79.7385	40.763	36.374	55.081	58.662	71	161.364	76.985	163.652	79.836	71.388	106.395	802.625	68.389	63.737	47.1129	195.208	81.96	52.062	90.653	89.161	72.152	54.427	47.4756	52.957	30.606	34.38	131.378	138.039	159.29	91.896	70.098	44.5312	437.955	183.158	58.847	297.373	55.477	664.944	47.197	152.397	179.726	170.324	94.062	70.6842	107.809
181.4	83.371	169.386	104.286	66.2154	42.145	42.383	42.977	52.925	70.882	146.697	61.015	159.239	87.269	78.035	145.782	674.417	62.444	64.895	53.2742	223.123	94.987	44.711	77.258	97.713	70.177	51.252	43.061	47.851	31.125	42.494	107.478	121.584	156.797	75.802	85.082	37.3438	341.104	224.175	57.695	305.763	60.221	668.267	56.951	148.052	151.37	171.676	94.015	61.0211	100.404
230.629	75.031	154.457	150.529	64.8769	39.132	40.636	42.081	54.338	67.14	128.859	77.765	161.826	89.582	74.835	172.677	777.406	55.578	65.355	46.4839	185.283	107.6	42.206	75.016	94.023	90.392	42.913	37.7805	50.468	33.212	33.962	90.022	110.623	165.681	104.594	79.18	42.0781	305.224	191.053	57.305	232.102	49.849	557.767	44.246	98.914	132.836	146.93	87.569	58.8421	94.955
210.914	79.454	154.1	136.871	69.3846	30.987	38.467	45.326	50.513	58.634	125.414	76.118	176.283	92.343	68.671	175.524	754.604	61.189	51.382	58.7097	168.019	141.373	43.928	69.298	98.402	96.557	50.369	41.7317	42.106	33.875	39.62	87.122	85.636	147.348	89.877	72.377	52.8125	358.582	164.456	42.627	196.763	54.221	475.978	46.344	83.793	141.452	132.746	112.062	55.9789	87.09
230.443	79.392	112.686	135.8	61.2462	37.145	32.047	53.081	84.5	59.108	260.182	116.632	194.804	127.955	68.541	170.444	856.375	103.278	56.908	59.5484	196.557	182.2	34.052	75.556	107.862	80.101	41.66	45.8171	40.936	30.846	47.165	52.589	52.701	116.913	94.764	54.918	64.0938	366.03	215.544	52.186	145.322	62.186	453.767	53.934	74.086	148.973	106.944	143.062	45.7789	94.337
295.271	69.825	94.771	158.186	68.2923	29.329	38.15	81.023	68.988	62.839	236.465	126.706	241.043	144.373	68.176	138.895	972.125	92.1	66.408	59.9677	196.962	209.64	41.907	75.96	111.483	74.759	45.757	44.4146	48.809	28.163	45.304	62.278	61.506	97.362	87.255	53.59	68.1094	336.075	206.404	51.373	140.034	75.837	416.589	82.574	68.552	129.466	81.113	149.723	36.5684	86.056
430.543	74.33	109.329	180.029	58.5538	29.184	33.037	93.477	70.738	56.419	190.838	162.676	247.13	160.209	134.8	113.621	1001.35	72.467	67.789	58.7419	180.198	216.12	35.691	75.323	107.368	61.797	43.612	34.4024	55.085	28.308	44.19	69.778	55.766	80.768	85.632	64.59	69.3125	342.97	239.035	81.288	202.576	82.663	395.978	85.098	56.328	112.041	82.746	154.277	36.3368	87.079
581.486	118.701	88.786	206.5	54.9231	83.447	33.131	158.326	55.213	55.097	158.253	161.338	270.065	133.284	238.388	101.919	1012.24	68.056	81.5	57.7742	213.113	234.947	33.835	78.048	115.897	200.405	75.864	35.9634	68.319	59.856	49.835	98.589	51.558	85.957	86.755	59.016	77.9844	314.612	183.404	86.559	205.695	129.895	352.9	98.623	48.776	85.808	78.451	161.092	37.1789	84.404
479.729	118.33	62.871	149.357	55.2	94.066	35.271	202.291	49.25	53.398	135.434	176.853	290.283	134.552	299.235	102.637	1146.81	80.511	62.092	53.871	246.585	229.8	29.237	73.234	122.977	269.101	111.117	45.3049	72.17	88.846	95.646	131.033	48.545	81.942	86.472	50.426	74.6562	426.642	237.789	160.492	172.373	117.151	353.367	112.689	49.052	71.671	85.887	150.985	31.0947	87.36
346.043	102.443	68.429	129.457	56.5231	58.605	35.57	193.907	49.912	52.333	134.02	178.206	263.348	194.866	203.976	106.806	1144.21	76.822	64.803	53.5323	301.208	221.68	31.062	129.71	103.402	305.848	99.825	33.6951	76.872	94.288	152.962	196.7	57.818	79.667	75.264	64.393	61.6875	546.06	269.123	207	171.644	122.116	512.567	104.328	61.052	56.507	106.859	187.231	33.5684	83.843
474.357	259.557	44.586	146.229	56.2923	45.539	33.729	218.488	49.65	50.075	122.707	155.118	266.848	173.045	136.576	96.935	1138.42	85.711	49.513	59.1936	300.66	221.453	29.351	122.145	111.138	309.506	88.67	38.122	78.383	99.288	139.797	177.567	80.468	72.043	79.689	77.049	47.2344	501.075	185.263	192.237	144.492	126.895	488.222	113.033	47.517	58.712	103.535	150	30.9263	78.393
522	290.608	44.529	180.514	44.6615	42.987	34.243	192.791	56.325	50.731	141.707	135.824	225.935	164.433	109.718	95.677	1156.62	71.322	56.066	56.0323	299.802	223.667	33.412	112.435	110.92	305.797	83.291	40.8659	69.191	85.74	232.81	289.767	103.286	58.406	85.651	61.246	48.375	726.328	220.877	170.983	107.712	120.709	446.822	137.738	47.017	48.918	117.718	126.292	31.8105	75.73
599.429	221.629	67.986	178.943	59.4308	40.026	34.85	180.14	50.638	52.86	263.303	140.515	195.913	146.299	97.671	92.403	1148.96	63.956	80.855	54.0645	246.151	205.947	28.165	98.202	100.138	213.418	61.981	40.1707	63.936	64.5	150.101	304.011	80.013	60	78.387	50.77	41.0781	829.761	172.404	173.746	119.068	120.047	425.3	138.393	43.31	55.959	92.831	147.846	25.8842	77.944
646.614	162.742	131.614	147.557	72.3692	66.303	33.383	183.849	79.6	52.43	375.545	136.662	211.543	137.015	86.071	97.234	1242.15	64.189	53.079	56.3064	227.858	205.027	25.485	94.226	98.414	158.684	50.767	44.5244	51.128	47.365	211.734	242.811	95.377	63.377	70.519	47.705	41.6406	726.657	160.702	145.169	138.915	101.151	430.556	119.279	46.328	70.164	99.366	132.462	30.5579	87.315
610.557	123.814	156.4	141.014	64.5692	97.171	71.206	147	79.375	86.484	352.657	151.471	208.217	215.06	80.047	86.831	1118.66	67.144	53	58.1452	191.377	175.427	27.67	85.242	95.586	117.304	57.068	72.1098	57.723	45.365	158.962	186.011	145.416	103.072	87.462	48.361	33.9844	570.164	153.526	140.864	171.102	93.047	354	93.164	51.448	103.589	106.803	123.554	27.1158	82.652
548.371	111.351	163.471	116.629	70.3846	148.342	111.617	115.802	68.8	78.151	437.838	150.985	190.935	160.821	83.247	83.089	1052.8	63.989	51.618	51.6613	167.283	162.973	26.619	76.548	91.011	97.532	49.874	82.6707	44.106	36.558	99.038	166.5	147.039	106.116	83.245	46.885	40.2031	485.672	165	114.559	277.644	75.279	434.167	75.902	44.052	104.493	104.901	100.769	29.0316	112.438
575.5	93.33	163.914	92.414	75.5231	157.632	127.355	87.291	61.025	73.688	395.141	129.221	166.37	126.985	87.341	80.565	1041.48	69.433	57.447	61.4355	133.981	136.76	24	69.137	95.264	81.848	56.35	77.6341	59.809	41.385	85.443	238.878	121.805	100.725	78.67	57.82	33.4219	353.478	128.667	100.424	312.153	72.756	473.511	60.59	41.897	127.89	93.028	103.862	29.8526	104.584
416.343	95.835	143.029	85.5	72.8923	109.026	110.402	65.698	56.3	72.817	294.444	89.015	164.978	137.896	81.706	83.677	1005.79	92.033	50.776	48.5645	138.075	148.947	28.052	69.758	96.276	64.949	49.33	79.0976	65.489	42.779	68.076	202.522	113.481	101.101	101.991	67.23	33.9062	343.075	112.965	73.949	288.542	72	633.222	58.393	74.052	104.11	106.394	108.092	30.6737	98
493.986	80.742	111.371	92	68.6615	68.382	118.664	56.814	53.775	62.581	246.828	72.294	163.913	265.313	72.706	80.452	938.812	93.878	57.382	52.6613	116.443	127.107	27.825	51.992	97.218	72.443	44.883	73.6951	51.149	36.087	42.544	151.811	88.338	100.449	95.783	63.639	39.6406	441.896	105.404	72.627	316.017	59.105	598.078	52.705	89.603	117.247	104.169	120.246	30.7053	93.708
418.586	82.866	78.843	75.257	80.4462	62.789	102.925	49.081	49.287	63.312	190.828	85.574	159.065	202.881	63.282	78.524	885.562	171.778	55.474	49.6452	99.943	117.08	27.175	54.097	91.506	69.43	42.553	51.8049	41.745	31.615	36.038	127.622	65.195	109.159	94.783	65.557	48.1875	554.627	104.667	61.034	346.305	57.802	637.256	48.574	104.759	102.205	118.451	102.108	26.2	93.775
310.857	83.216	50.286	75.886	66.4308	85.342	107.888	44.849	50.963	54.473	168.485	59.015	148.783	157.91	70.835	83.274	746.396	197.3	64.145	53.1613	116.16	129.987	27.402	55.024	94.195	68.076	39.515	48.7805	33.745	30.76	32.924	105.344	67.818	106.826	99.811	70.393	42.9062	434.627	102.333	49.644	289.559	54	643.444	52.475	90.293	89.26	73.62	80.385	28.6526	89.955
307.029	82.866	64.757	86.543	68.2462	68.145	85.168	73.698	50.875	54.774	147.101	59.632	157.783	133.179	67.388	76.25	683.469	229.289	69.145	51.5645	113.245	151.627	23.454	44.339	85.092	62.063	38.563	46.878	35.298	33.885	37.038	95.256	56.026	118.855	118.981	71.082	41.5625	206.149	90.491	38.424	116.593	59.442	331.667	57.295	89.966	119.288	106.549	166.615	28.3895	102.461
261.586	89.814	92.286	91.1	61.0154	84.487	96.626	122.372	49.838	62.559	146.768	60.515	173.109	131.448	68.718	82.855	757.208	214.589	80.763	76.4355	125.575	139.52	28.588	48.694	98.046	75.823	39.456	37.9878	38.255	29.144	38.987	80.211	49.61	131.855	138.142	60.344	59.4062	32.716	98.263	35.78	28.983	60.907	328.289	57.508	73.517	144.151	88.873	157.046	26.1474	101.685
267.471	111.959	96.286	124.643	57.0154	61.566	99.159	117.058	52.388	54.731	134.768	81.147	178.283	113.866	66.624	76.274	749.385	223.811	77.829	66.4516	147.472	150.88	23.969	39.347	118.437	62.975	34.621	39.439	33.723	24.346	34.671	81.389	46.974	145.493	127.189	63.754	82.4219	58.149	80.684	41.407	25.508	73.663	200	82.82	89.086	102.89	95.944	136.492	28.9579	126.382
390.314	220.577	97.6	145.071	56.0308	101.553	84.542	140.523	47.513	56.731	129.293	97.985	195.826	137.806	69.447	172.653	774.01	206.722	75.855	89.2097	180.349	173.453	25.34	45.452	122.736	66.304	40.33	35.8537	35.979	30.971	79.747	185.744	73	137.188	110.934	73.082	65.2344	235.149	177.544	64	196.542	106.349	376.044	171.115	80.586	85.904	85.549	105.508	26.1158	114.742
533.143	187.804	75.257	168.086	51.2	90.789	70	191.081	46.213	58.774	117.505	128.574	181.174	124.672	71.224	207.661	891.083	219.133	92.329	99.129	219	209.867	22.691	62.677	115.46	108.911	60.748	37.2805	47.17	54.942	154.038	363.067	81.182	156.826	126.33	77.541	67.9688	298.955	365.825	97.729	213.102	94.756	518.067	67.148	177.362	63.397	78.493	118.031	28.5368	104.124
539.143	230.588	54.014	176.929	54.6615	140.842	94.617	215.419	53.55	55.656	110.889	98.765	239.043	128.701	141.753	276.766	971.594	187.989	75.618	115.871	212.623	217.573	24.804	65.831	130.379	192.392	80.699	38.6707	78.83	93.904	274.266	500.833	100.286	154.145	187.519	81.672	60.7969	494.298	246.421	70.407	341.271	97.372	521.667	185.525	235.034	80.548	89.915	188.169	27.7158	112.73
550.729	178.01	40.714	176.486	58.8154	135.289	85.785	229.779	48.95	52.011	100.152	122.426	239.478	133.612	123.271	258.427	1011.17	180.744	65.816	107.984	220.613	240.08	20.67	63.895	141.644	240.253	91.282	34.6463	86.702	101.029	296.962	548.844	113.922	145.58	172.104	93.098	61	546.836	188.333	67.288	352.915	121.453	504.456	222	193.69	80.973	88.592	162.538	25.2842	101.618
517.4	201.062	30.271	158.929	58.4615	80.039	71.028	241.593	47.125	60.516	108.293	113.618	230.217	150.955	85.188	287.798	1047.17	130.022	56.855	103	259.066	244.053	24.845	55.04	140.782	222.468	75.631	50.9268	77.532	106.5	300.696	601.6	85.935	114.768	157.028	110.328	59.8594	599.328	160.877	71.254	311.085	117.535	469.544	216.344	145.862	78.658	89.239	125.108	28.9895	98.809
587.114	164.309	32.786	140.214	61.8769	60.605	58.28	200.267	48.963	59.43	109.515	97.809	254.522	152.075	83.918	174.323	1161.67	107.189	53.053	85.1129	296.151	210.213	30.32	47.702	140.54	262.089	60.388	42.5	68.617	89.5	349.089	638.856	103.169	125.899	147.5	88.934	57.1875	613.493	177.368	54.78	279.407	119.395	429.378	239.525	123.552	58.096	114.225	119.969	28.4316	91.258
661.886	124.392	33.457	151.986	48.9846	50.224	47.355	196.419	51.213	56.978	107.707	117.441	251.717	108.866	78.035	205.613	1033.62	154.367	57.382	82.5323	335.84	199.413	30.608	48.008	153.598	234.747	58.019	40.878	62.468	70.26	315.899	564.8	91.078	97.536	117.019	73.689	47.375	710.657	179.263	63.424	259.508	170.419	469.111	274.426	132.345	49.932	121.451	114.354	26.8842	95.483
627	103.814	27.257	138.714	52.8615	44.908	65.879	164.128	55.975	53.409	112.384	121.397	273.261	149.537	70.624	197.96	1120.67	116.933	54.132	76.0484	288.783	164.013	36.196	46.815	161.448	198.177	46.99	47.7317	49.021	55.885	245.152	416.667	63.377	92.725	130.632	72.361	43.8594	945.06	143.772	60.797	272.017	199.512	631.144	283.475	193.103	103.63	174.127	140.831	23.8316	83.921
508.429	100.742	26.186	118.571	56.3231	34.921	108.121	138.686	51.688	67.57	108.273	101.118	222.304	142.269	73.212	116.484	1134.33	120.578	52.895	60.5968	348.038	148.96	35.505	38.476	148.862	138.494	35.66	42.5732	43.149	49.221	176.57	297.622	66.312	77.464	122.245	63.787	43.0469	1149.16	115.825	55.831	243.373	185.744	721.567	239.377	237.466	112.26	171.704	198.554	28.2211	85.798
449.771	90.299	28.957	116.471	64.2462	37.487	148.626	117.791	46.888	66.516	112.737	105.015	225.304	161.478	71.847	119.347	1132.46	102.489	49.816	64.9355	344.113	158.053	42.124	37.282	133.724	112.468	41.388	45.3659	34.34	46.683	121.835	239.956	50.182	80.261	108.528	75.59	39.9062	1064.98	99.246	42.763	208.22	148.221	662.6	179.115	233.414	83.137	157.775	155.554	30.8	88.517
469.357	76.753	23.571	100.186	62.6462	35.237	188.449	91.64	53.75	127.247	105.182	92.471	212.913	151.149	74.165	109.605	1056.16	126.467	48.908	57.2903	311.283	144.52	53.773	42.161	118.989	96.709	34.583	47.439	33.383	34.933	81.203	204.711	56.065	93.783	97.321	73.885	42.4531	1044.51	99.93	41.237	188.203	142.895	547.722	135.41	246.31	100.041	137.197	176.692	26.1158	84.539
549.671	78.99	41	85.957	58.4769	27.987	220.327	67.721	60.862	129.688	110.737	88.029	176.196	174.299	83.059	111.177	992.198	130.644	55.158	53.8226	311.623	136.227	54.031	44.452	100.149	76.962	36.33	39.622	40.979	36.433	72.709	172.267	51.636	121.232	90.358	65.377	52.4219	922.104	97.842	42.068	416.085	123.233	501.756	109.082	196.379	140.014	149.239	172.462	55.1684	79.629
567.486	83.381	61.057	88.743	66.5846	34.434	232.402	63.721	47.5	107.398	103.444	67.382	170.152	163.493	75.106	90.484	978.875	95.044	43.171	49.7419	269.208	125.253	56.433	33.96	110.724	91.671	34.136	53.6463	49.511	35.346	48.342	186.356	61.13	151.58	91.972	70.164	42.0938	998.881	91.281	37.288	433.288	108.093	491.256	91.656	176.741	152.11	162.056	142.938	106.442	82.225
537.857	77.309	53.971	88.343	63.3846	32.75	232.607	64.453	56.312	100.935	177.475	60.397	164.935	112.493	91.694	97.782	916.99	83.578	43.434	50.7903	330.708	104.933	62.216	38.113	91.552	83.114	34.495	48.0976	53.745	40.663	42.937	150.222	57.558	136.841	83.085	72.098	43.5938	974.418	95.105	34.797	383.593	95.942	611.878	100.361	145.19	140.11	156.887	116.646	107.958	87.506
394.471	88.392	39.043	75.443	61.9077	43.763	211.766	54.895	55.1	80.032	169.242	47.603	159	115.239	94.035	84.54	806.135	86.689	54.961	47.6452	365.255	93.747	59.804	35.008	102.885	90.949	34.699	39.2805	58.149	47.25	40.342	181.867	48.753	129.145	83.208	58.164	39.7656	851.746	92.789	29.898	295.169	96.779	619.022	77.705	138.862	108.479	150.944	95.615	94.1579	81.157
367.586	80.082	38.329	71.871	60.5231	45.421	172.813	69.093	55.138	77.742	154.394	41.882	181.326	112.985	96.6	87.306	721.646	135.156	77.276	40.1452	311.849	87.627	54.608	40.839	91.851	107.418	35.34	39.6341	61.702	52.106	36.076	149.022	42.714	108.116	85.123	56.902	42.3281	629.821	83.439	32.576	290.22	91.907	538.778	59.557	106.259	97.562	108.437	92.215	90.2	89.753
383.271	76.402	33.643	94.886	57.0154	46.132	130.523	59.128	52.138	69.118	135.646	70.074	186.652	113.881	75.659	96.524	670.167	156.989	71.303	59.2903	313.783	98.56	57.794	35.04	101.046	86.241	52.874	42.7927	44.915	52.99	33.316	120.378	51.455	101.449	88.509	45.262	54.5	576.269	110.281	43.034	220.407	95.826	454.633	68.623	85.379	107.671	136.366	85.769	77.9263	83.753
301.386	84.897	22.843	118.357	60.1846	37.658	144.766	77.547	65.5	68.387	115.101	69.176	204.609	135.06	74.459	191.573	652.115	165.922	59.711	48.2097	260.604	112.627	62.876	38.516	90.632	76.911	45.68	35.7317	44.298	36.885	37.481	108.356	42.922	111.072	79.321	53.377	63.4844	500.985	98.298	38.102	181.915	86.442	391.644	69.213	89.31	80.986	110.958	94.154	67.2842	86.618
401.814	109.784	27.514	136	52.8308	34.697	135.888	109.907	51.562	93.183	109.97	92.515	205.543	128.881	63.282	289.234	674.521	168.733	46.645	58.0161	271.226	120.547	66.495	42.258	99.931	77.81	40.233	43.1707	34.787	31.904	79.038	131.878	47.312	93.478	78.736	54	76.9688	463.179	98.86	35.864	139.966	146.326	366.956	63.967	67.328	63.493	97.197	88.308	62.2105	80.551
588	95.423	25.543	137.729	55.1077	33.079	107.907	140.302	51.775	82.548	112.525	93.206	240.957	103.269	105.482	408.806	712.99	120.933	56.105	58.9677	265.849	152.2	59.258	43.637	104.885	168.975	62.563	36.9878	52.149	72.192	88.532	126.944	39.519	125.652	88.594	41	86.0156	486.687	86.895	36.288	115.864	157.163	326.733	71.115	59.897	55.836	90.577	121.662	54.3368	85.247
623.757	138.577	33.957	137.314	54.5231	32.829	82.486	185.907	79.375	108.796	105.172	103.853	217.891	110.075	203.824	449.25	645.448	143.389	50.184	59.7097	306.528	178.333	64.722	49.992	106.46	239.051	96.301	44.1707	60.979	99.212	166.241	183.122	48.377	125.522	160.802	49.115	83.9844	565.209	139.281	38.356	109.373	176.267	280.078	92.344	53.466	42.63	95.465	101.938	46.8	81.708
952.971	160.845	26.986	199.386	54.7846	27.171	63.729	191.767	72.15	93.204	113.465	118.912	266.957	143.806	150.306	423.266	724.396	191.722	52.197	49.9032	306.585	215.773	70.062	69.266	124.908	184.468	85.728	42.6463	52.723	75.981	249.443	275.656	52.857	120.826	175.425	65.738	71.5156	589.284	168.474	55.441	105.847	181.14	302.056	65.098	50.655	40.205	98.859	122.692	45.8421	102.539
988.071	197.268	28.829	174.914	53.4308	36.263	52.084	219.221	60.625	90.204	112.778	123.456	265.891	157.269	104.024	467.806	792.458	155.411	65.645	64.4839	319.075	221.413	77.897	66.734	126.862	184.278	80.068	42.4268	58.319	74.202	228.051	257	52.727	95.551	179.453	78.016	90.8125	647.433	171.386	57.085	167.864	186.256	335.078	87.262	45.345	34.438	89.127	135.554	35.4211	81.18
1047.81	244.68	31.786	197.743	53.2923	36.145	56.336	228.326	63.062	78.462	138.606	116.603	296.283	132.209	131.094	520.169	907.125	179.278	61.855	52.4032	297.83	224.747	85.021	61.637	129.218	217.734	87.689	38.4634	62.021	85	298.215	268.8	43.922	78.928	145.538	50.869	114.016	768.358	291.211	63.949	148.576	177.628	362.467	80.525	44.707	43.425	82.915	105.138	33.9684	88.022
1024.67	239.278	32.929	179.957	51.8769	34.961	42.234	176.593	48.037	73.72	124.03	126.956	351.457	144.851	144.918	496.185	923.062	204.989	57.921	57.871	328.906	218.133	90.887	52.169	126.241	238.506	99.175	34.4146	66.191	96.654	336.937	282.744	48.182	91.986	128.123	67.869	110.188	922.687	391.368	59.831	174.864	238.86	416.967	67.393	45.328	45.329	86.873	95.615	32.6632	86.135
893.857	193.299	26.586	142.643	56.1077	25.947	42.701	166.733	95.537	62.043	158.646	115.838	306.087	143.448	156.553	349.234	901.01	253.9	73.658	57.0484	337.519	211.373	89.897	41.992	112.655	244.278	80.049	34.061	71.426	79.25	305.785	227.433	43.74	108.522	136.179	90.82	118.156	906.463	333.053	83.525	156.254	235.209	392.711	62.459	41.328	43.959	77.873	105.092	34.9263	97.135
934.2	151.567	25.1	164.071	50	30.671	30.692	124.826	87.088	61.989	192.081	106.544	307.283	155.239	114.294	300.702	794.781	211.778	106.158	92.2903	385.368	209.12	99.247	50.218	118.299	164.987	58.544	41.2561	64.787	63.308	264.215	164.5	42.247	85.754	142.368	73.164	109.078	1001.21	276.333	104.441	153.508	230.872	427.633	70.131	43.707	51.699	87.07	136.554	31.0632	101.629
887.086	113.835	26.643	157.271	59.3538	95.908	40.673	139.965	70.7	58.323	154.495	121.662	347.261	117.403	110.588	232.758	807.24	239.4	100.855	90.5	334.858	212.093	91.649	43	107.529	155.557	48.214	36.2073	55.894	53.837	181.646	144.089	40.831	44.609	115.368	94.361	62.6562	906.806	222.561	82	131.847	244.221	411.833	60.803	36.897	44.014	88.535	129.523	30.7263	102.416
808.214	147.876	27.043	147.871	58.7231	123.671	37.738	206.116	62.95	50.742	136.121	112.25	348.283	79.642	85.4	169.242	849.438	187.178	81.829	83.7581	353.5	185.4	97.845	46.96	111.368	146.076	47	32.1707	47.085	54.135	241.62	124.789	53.364	61.725	134.585	103.262	60.8125	952.896	186.807	72.407	175.576	241.081	382.978	58.639	44.586	44.658	88.127	109.015	26.9895	95
710.886	245.68	25.986	152.886	53.2154	95.921	38.972	196.221	64.6	57.495	123.283	108.971	290.109	112.955	84.247	195.169	869.51	136.633	99.974	127.436	308.915	178.933	80.258	41.121	100.609	165.038	36.408	35.0976	40.809	50.375	182.696	107.478	38.506	41.478	128.821	104.754	68.9219	1035.88	278.526	83.78	252.712	247.151	461.5	60.148	43.414	37.945	86.169	102.308	30.0737	99.382
534.871	217.979	30.6	132.3	55.8308	64.5	32.664	220.407	55.713	53.699	120.97	105.044	274.761	124.776	77.965	154.879	879.906	182.311	77.395	124.661	317.377	173.187	95.103	42.29	105.46	127.924	44.243	34.878	56.362	57.385	171.468	95.833	42.844	75.609	168.453	108.246	76.9219	938.552	311.544	95.119	240.153	237.919	462.044	50.869	46.655	41.945	85.817	112.8	29.6	100.404
400.8	151.66	28.886	113.871	51.6769	72.513	31.925	230.535	59.725	53.484	117.414	90.294	251.826	91.851	67.165	171.476	897.24	293.733	80.553	102.903	305.679	189.84	93.629	33.371	105.172	110.481	33.233	39.1585	45.681	37.99	142.532	88.322	40.325	74.565	159.142	147.672	90.5312	735.925	244.737	86.508	192.797	201.698	386.033	42.492	42.759	45.795	73.338	94.8	29.0632	98.135
480.986	131.227	21.514	124.743	49.4923	57.105	32.953	207.756	56.75	53.946	107.071	80.794	244.804	91.478	72.918	120.097	994.542	333.644	73.5	79.5	263.104	179.627	98.907	43.54	98.207	95.443	36.369	30.6707	44.447	47.077	191.772	105.433	46.753	68.217	174.943	131.689	87.6562	606.821	177.737	67.017	159.593	206.558	425.444	49.475	33.552	39.452	70.394	95.031	27.9684	82.337
403.586	113.495	25.171	103.557	55.4308	41.737	35.972	178.872	51.987	53.441	112.737	73.574	238.348	74.478	71.729	134.508	953.74	320.544	71.316	74.1774	228.698	161.533	92.041	42.161	95.31	77.949	36.117	34.5244	49.298	44.096	215.228	143	44.61	65.116	157.453	116.475	87.7031	712.194	204.211	58.153	149.424	215.047	475.856	48.197	44.914	72.342	71.831	91.785	29.4842	84.719
399.614	98.722	24.986	111.614	50.8615	34.224	32.449	181.453	52.825	53.559	122.556	78.485	245.913	97.567	71.471	110.411	975.49	291.022	70.658	60.4355	239.708	181.653	103.66	39.476	103.908	69.734	41.99	39.0732	46.213	40.385	223.886	155.711	49.922	75.942	133.151	85.754	75.9062	824.328	212.018	53.492	158.542	205.058	488.111	51.475	45.655	83.37	82.465	82.538	28.1474	81.551
372.943	91.866	25.186	107.7	60.3846	35.474	29.234	170.57	48.263	52.183	107.828	98.897	230.543	97.388	67.859	103.661	985.812	220.556	64.829	70.871	268.906	178.8	102.34	41.766	104.011	82.633	37.951	36.878	49.489	46.375	216.899	176.978	40.117	98.551	133.5	93.164	76.7656	843.791	252.912	47.051	203.39	177.581	418.233	40.426	52.603	56.89	90.268	89.031	28.0737	85.382
323.7	83.515	32.143	95.414	49.5538	36.145	31.131	184.105	54.688	60.086	110.616	106.132	249.13	99.015	68.341	100.887	906.01	203.678	64.842	79.5645	232.217	163.52	94.753	37.274	100.299	73.835	34.146	29.2927	47.574	49.827	186	129.367	40.766	98.768	126.453	65.066	61.9219	982.269	232.877	44.966	173.458	195.012	414.456	50.426	51.103	50.164	73.592	79.154	30.9579	80.899
321.543	118.093	27.314	80.957	45.1538	32.447	32.383	187.186	48.037	48.269	178.121	97.971	228.804	94.388	96.224	94.524	920.406	335.844	102.171	72.8387	206.443	146.773	86.948	37.169	94.782	67.975	42.204	39.939	41.702	41.788	138.62	114.433	41.805	82.377	113.623	80.721	75.6875	935.94	217.088	47.644	167.254	161.233	345.956	44.344	51.431	34.096	63.296	76.538	28.8421	61.618
334.829	106.227	31.043	81.9	54.1077	38.895	31.944	145.384	47	48.118	177.747	85.456	208.152	113.149	86.612	92.718	1000.08	324.667	101.329	60.8548	205.925	145.547	87.33	36.629	103.264	61.861	42.485	43.2073	44.298	34.567	138.215	118.578	43.883	79.942	124.745	79.262	83.7656	896.358	260.702	43.983	170.068	164.314	344.789	52.918	62.017	28.945	100.465	62.246	24.2526	32.157
267.557	98.536	30.629	73.886	52.1538	38.053	34.131	119.302	48.075	55.581	145.869	82.294	198.13	91.478	72.424	87.323	975.99	321.989	82.013	59.5484	173.811	138.747	78.588	58.911	97.437	62.278	38.35	38.7927	34.064	35.904	152.152	121.533	39.377	97.449	119.5	70.639	68.2656	893.537	243.649	43.102	175.458	170.314	310.411	47.967	60.966	23.329	89.38	37.785	29.4421	31.056
193.614	78.505	26.343	90.671	52.4615	35.605	32	125.616	51.412	51.011	127.909	77.132	200.217	80.657	77.494	94.129	920.99	310.511	72.197	51.5161	174.434	148.253	81.742	55.782	127.862	62.025	41.466	33.7439	28.468	34.25	152.025	148.878	36.377	113.551	174.217	71.164	78.5781	771.149	236.93	43.475	188.915	165.826	255.067	52.639	58.845	22.342	176.197	61.308	20	45.427
165.571	88.979	21.614	77.714	50.6	40.197	31.626	125.558	47.175	49.613	125.051	72.397	203.478	129.433	66.376	87.694	842.073	351.956	87.197	50.4677	179.264	121.853	73.34	57.839	142.701	63.089	37.816	32.2561	32.979	35.721	121.063	83.233	34.857	106.58	150.377	67.902	94.9844	654.045	199.614	40.017	208.831	180.36	261.1	46.721	60.621	49.11	177.634	58.431	24.6842	52.742
128.157	83.216	27.186	65.143	50.6769	47.329	29.523	107.407	56.375	48.753	118.525	66.176	205.739	154.239	68.718	77.282	809.052	337.933	89.013	47.1129	209.208	132.347	72.505	46.887	148.069	70.013	37.243	39.8171	45.553	40.452	103.025	76.767	34.403	117.188	155.934	79.721	102.344	640.552	160.474	31.847	167.441	191.535	263.256	46.066	55.086	58.164	189.437	65.477	22.8421	71.899
117.071	72.794	28.729	65.043	55.0462	47.132	35.28	122.453	50.763	48.194	109.505	58.868	214.196	118.821	71.447	83.452	870.365	382.267	81.895	46.9194	207.189	113.373	77.216	40.919	147.793	68.291	39.35	36.5366	36.83	43.413	74.734	81.422	37.987	97.725	141.538	86.705	102.062	486.134	126.246	39.475	127.288	204.791	237.3	53.082	44.138	59.562	219.085	74.938	23.2947	65.596
155.957	75.928	20.7	63.186	64.8308	43.684	31.364	122.674	53.838	54.194	143.737	51.897	222.891	115.91	66.612	75.073	929.948	420.933	75.605	62.1774	209.792	116.28	56.124	40.056	160.954	64.468	35.951	36	38.106	36.279	59.519	71.511	40.403	104.899	120.726	78.557	79.5312	555.433	131.702	35.068	113.475	199.884	293.589	45.869	48.086	52.356	162.577	65.369	25.5684	71.933
130.971	79.495	30.114	63.6	53.9538	50.895	30.776	90.244	50.6	60.57	169.162	51.176	244.457	101.224	65.318	71.073	896.01	304.3	79.974	56.0968	179.453	124.72	66.742	35.919	139.115	56.456	42.291	37.5366	32.957	40.413	75.873	62.1	41.519	88.899	119.906	65.77	83.5469	578.313	101.281	30.78	100.271	176.663	237.344	45.475	59.276	52.521	175.268	61.385	24.5789	81.854
162.257	69.289	26.271	61.457	55.8154	37.276	37.72	91.047	56.287	55.161	323.737	42.015	262.174	86.418	71.306	93.984	911.646	262.767	87.842	56.1129	148.764	139.867	60.979	43.202	143.701	60.038	35.466	37.3415	40.851	34.606	106.19	96.922	45.584	67.348	100.519	53.033	73.7188	514.134	113.526	34.153	131.407	186.105	267.544	38.18	59.017	53.918	149.563	77.262	25.9579	76.708
168.571	73.918	24.414	63.329	57.8154	37.118	25.953	89.698	53.612	47.71	483.141	47.515	266.37	95.612	109.165	75.75	887.635	268.633	100.947	47.7258	146.566	131.24	58.577	47.073	127.977	61.354	36.223	35.9512	33.128	33.971	97.506	100.289	41.351	90.435	94.575	55.967	88.5156	581.343	105.386	37.237	191.864	184.326	285.489	50.443	46.672	49.397	147.268	75.431	24.2842	72.157
243.914	75.423	23.7	71.086	53.4615	73.592	35.327	92.523	46.275	48.086	371.101	58.044	253.696	99.94	172.741	83.806	943.51	330.822	89.066	61.2581	148.934	133.067	51.711	49.927	127.977	59.772	34.864	37.3415	32.489	34.481	87.228	90.378	40.078	73.232	150.292	61.426	76.2656	501.627	96.439	40.288	153.288	198.442	249.089	51.574	48.931	78.822	143.577	68.046	24.8316	73.899
238.214	74.268	22.471	72.114	63.9077	65.368	34.645	89.395	46.062	57.538	291.475	63.971	237.696	75.239	137.518	81.887	1021.98	406.222	88.789	50.2419	158.019	136.96	51.381	47.258	141	66.722	37.883	46.5122	42.574	44.394	94.899	75.056	44.455	76.014	176.189	103.262	63.3906	616.597	95.281	32.169	143.424	227.349	216.111	45.574	45.414	76.37	107.183	74.154	27.4105	65.371
258.8	81.093	31.471	75.986	54.3692	50.974	38.243	99.291	46.787	49.473	231.828	78.471	229.283	94.313	99.812	79.121	1023.59	447.033	96.447	40.871	184.962	141.8	44.557	42.218	145.862	66.278	35.505	45.5976	32.532	36.308	75.342	68.644	39.364	92.464	179.774	119.623	60.9219	828.925	91.789	35.898	121.78	192.86	227.278	39.656	53.483	56.795	98.169	67.369	28.2737	76.562
227.214	79.289	22.057	76.029	56.2615	64.658	30.57	109.453	49.775	50.871	203.242	73.588	205.804	96.209	80.882	71.782	995.771	416.633	81.947	54.0968	171.264	133.707	51.041	46.613	164.828	65.962	34.66	34.0732	25.106	34.731	76.165	70.967	41.701	63.725	173.594	81.115	69.5781	853.955	95.404	32.78	127.102	176.686	199.711	45.443	43.19	62.014	122.324	69.138	27.4842	72.854
319.571	75.505	24.514	83.029	59.8308	56.711	33.215	102.384	45.888	49.43	154.485	64.632	211.37	108.567	78.4	75.452	1051.15	367.033	79.855	45.3548	169.075	131.413	46.495	41.718	154.839	69.962	35.35	49.1463	39.617	36.26	107.709	85.956	41.494	70.29	147.566	64.41	65.2656	943.985	93.175	24.068	110.932	168.791	202.789	50.885	44.879	87.219	137.408	79.985	30.8	72.348
328.043	76.062	26.329	87.157	52.9077	50.737	34.374	92.709	50.625	54.699	142.657	80.985	216.174	147.836	74.2	82.694	910.292	248.611	68.132	41.7097	193.943	155.907	43.866	46.629	138.184	62.38	34.223	44.0366	37.702	43.231	87.519	73.489	38.844	90.681	127.425	55.164	54.2969	935.433	76.895	35.39	97.831	137.721	226.889	55.213	66.655	70.808	144.704	94.323	24.8105	67.685
259.914	78.32	30.171	77.871	42.6154	48.026	32.364	105.256	45.088	47.387	188.04	58.294	182.152	113.701	94.835	79.581	858.375	227.9	66.908	44.4516	160.17	142.52	41.876	45.96	129.103	79.772	40.223	46.4634	34.979	37.846	74.468	67.433	39.792	87.522	107.481	47.574	41.5781	782.91	116.632	46	91.983	119.721	206.322	54.525	72.328	67.945	138.338	91.508	24.0737	82.865
193.157	75.278	27.814	72.157	49.4308	41.816	31.879	109.651	35.65	53.129	161.444	61.206	219.87	115.403	111.224	98.815	895.01	210.444	81.711	48.5806	151.83	143.293	43.052	37.395	121.77	78.911	36.495	46.0122	38.426	41.163	68.772	68.633	37.922	69.841	173.858	64.328	48	733.507	119.368	51.559	93.78	116.605	190.867	48.475	44.948	103.959	159.254	90.538	30.4947	76.483
219.2	76.773	29.014	88.886	56.9692	39.237	30.271	95.884	46.825	48.677	145.737	55.368	250.022	130.851	83.318	96.548	976.552	233.789	68.921	45.3871	135.821	154.867	33.753	43.976	116.161	68.291	57.107	67	39.319	36.577	62.924	59.7	39.065	82.942	260.623	145.885	59	761.06	161.596	58.441	91.373	126.43	201.644	49.115	61.69	95.192	122.07	104.923	26	77.202
249.1	81.567	28.6	78.514	56.9231	43.763	28.673	113.895	54.713	51.301	143.384	63.015	227.826	133.493	71.365	85.911	987.938	181.456	81.171	48.4194	126.755	155.8	35.691	41.944	107.069	82.671	52.767	57.7927	40.277	38.077	47.81	64.356	44.532	64.565	346.283	115.016	52.6562	668.94	125.07	64.576	144.339	109.535	214.667	41.033	48.879	98.342	123.07	95.462	24.1368	69.775
229.586	80.196	26.3	87.2	56.3231	45.803	33.402	117.942	50.737	47.677	161.152	75.088	217.652	166.119	67.294	90.516	907.021	276.889	96.632	49.7903	108.472	173.173	35.103	44.29	116.586	88.987	50.359	63.5244	44	44.317	68.076	72.344	36.338	66.101	398.613	91.689	48.9688	576.433	105.158	52.746	126.864	123.512	191.567	41.672	52.931	104.205	130.254	83.354	25.1474	70.236
166.029	81.649	28.186	68.157	50.0923	31.053	32.411	106.826	88.075	48.817	289.394	79.221	228.609	169.418	151.071	104.847	911.792	204.478	92.408	52.2097	99.283	168.293	34.938	49.468	119.621	77.646	41.728	49.878	39.234	38.471	57.949	63.411	42.896	85.739	411.972	108.295	68.0156	441.284	94.684	45.356	121.085	124.163	161.633	45.803	43	72.384	115.634	78.954	24.7053	78.303
193.929	75.598	25.457	71.257	48.1231	31.276	36.056	98.384	87.2	53.409	373.263	81.309	221.674	124.478	124.188	97.669	899.844	149.789	109.671	44.8387	97.047	174.333	36.515	41.532	123.828	73.949	40.379	52.2561	36.404	34.5	59.278	66.489	42.558	75.42	358.66	127.426	66.4531	326.298	99.158	40.678	97.678	93.488	167	46.787	42.5	73.877	109.944	77.338	22.8842	73.045
215.871	82.196	29.343	66.586	57.5231	33.526	31.757	76.36	79.363	57.516	286.515	68.176	194.391	98.358	86.776	90.952	897.562	114.767	102.579	50.9194	100.255	152.173	27.639	43.161	116.966	83.43	45.388	50.1463	39.298	40.51	92.076	84.467	38.727	93.29	341.321	105.18	66.1094	265.657	96.351	38.305	90.492	85.221	135.267	40.41	36.345	57.178	102.479	80.754	25.7684	77.551
191.943	78	26.8	76.2	52.3692	31.75	32.804	81.302	59.3	51.645	232.101	71.25	198.478	88.761	78.765	101.46	913.031	98.178	78.132	46.8548	104.434	130.547	32.546	41.548	132.448	73.646	34.223	44.0976	38.745	36.144	142.81	91.778	39.325	110.754	346.981	93.311	83.6562	300.209	98.316	39.169	98.441	101.93	129.589	41.23	34.552	49.781	90.873	76.554	25.5895	78.876
163.471	83.464	24.671	70.657	52.2462	22.855	34.822	106.686	60.188	54.441	256.727	50.515	212.348	79.791	77.376	91.911	880.271	89.2	84.053	47.4516	98.858	120.133	29.969	39.968	124.632	69.949	35.437	41.561	38.043	32.654	166.266	115.567	38.714	76.493	385.17	72.607	88	283.985	109.351	34.847	92.085	98.837	135.811	49.639	40.69	46.151	106.211	71.262	30.5158	69.978
182.371	71.247	26.071	75.343	55.3538	31.461	28.178	112.209	58.662	54.29	213.121	53.941	207.761	89.343	67.612	113.774	875.729	93.422	102.987	41.1936	99	124.92	31.124	36.694	147.632	72.949	35.049	39.1341	39.787	33.452	105.962	99.211	36.519	83.058	393.415	71.557	89.6719	211.955	99.456	24.034	80.271	96.826	126.678	41.607	38.069	52.041	108.592	66.138	21.5684	67.011
156.086	75.825	23.686	65.1	51.9077	33.947	30.523	112.628	48.975	48.581	192.141	46.309	177.957	65.403	67.753	123.653	754.458	87.556	108.053	44.2742	84.887	135.84	29.381	35.976	137.46	61.076	39.388	42.5854	40.128	41.404	91.456	87.889	33.922	85.449	350.604	62.852	97.6094	208.418	130.281	33.441	92.373	116.698	125.422	43.82	43.879	40.712	128.662	72.277	24.2211	70.831
129.271	75.711	30.3	75.3	53.7077	33.171	32.009	118.326	49.25	50.817	157.99	47.779	194.826	67.731	65.541	112.226	842.385	80.433	87.855	48.6129	89.302	130.893	30.897	42.919	138.529	73.899	41.427	39.5366	47.489	45.567	91.886	69.511	41.922	98.754	349.236	67.77	100.812	254.806	211.123	33.22	93.932	106.791	133.811	41.18	41.672	54.247	134.437	73.092	24.9368	80.135
107.2	78.722	26.671	89.114	53.2154	29.895	34.86	122.814	53.088	47.108	143.566	57.294	202.152	54.567	68.835	87.54	680.49	73.567	73.487	53.9839	113.585	148.24	31.99	40.274	116.644	64.152	38.67	43.4146	43.404	46.058	101.228	93.878	40.39	103.638	271.877	83.656	107.516	255.239	300.561	31.864	97.898	99.593	129.411	56.918	51.914	49.082	128.831	68.385	20.4105	74.955
[truncated: 42 more columns]
