# Supplementary material for: Input from torus longitudinalis drives binocularity and spatial summation in zebrafish optic tectum
Source: BMC Biol. 2022 Jan 25;20:24. doi: 10.1186/s12915-021-01222-x (PMC8788132; doi:10.1186/s12915-021-01222-x)
Supplement: Supplementary file 11 — Additional file 11: Data S7. SMTL calcium responses during presentation of 30s ramp stimulus (xlsx 378kb). [file 12915_2021_1222_MOESM11_ESM.xlsx]

## Sheet: L
17.456	18.249	422.728	43.614	30.818	57.909	62.815	36.981	16.714	224.732	42.2712	42.3923	235.607	22.769	35.0591	13.8955	33.2288	47.7622	81.8502	207.896	292.969	112.561	35.051	46.7685	345.961	163.419	145.38	478.899	16.1765	50.903	62.2804	76.65	403.696	41.227	55.576	41.5388	48.31	198.298	66.1425	52.6733	102.287	130.459	53.6135	158.541	40.4665	69.04	22.4439	45.381	23.6717	21.344
12.851	15.778	456.883	50.283	35.791	58.606	80.33	55.981	13.755	145.546	41.661	25.3859	361.924	21.017	29.7517	13.5884	27.4619	46.0488	87.3789	203.025	280.4	113.299	35.652	42.7584	361.082	119.874	80.144	309.344	17.4059	58.503	70.6227	59.1577	481.2	39.225	45.014	32.2143	284.029	143.132	63.3142	51.2195	79.5691	93.118	47.3208	122.839	36.8713	64.502	30.2729	57.436	23.5873	19.5137
12.542	15.753	377.962	54.51	45.782	54.549	103.246	60.513	12.916	93.222	41.6045	19.4952	542.772	21.425	26.8193	10.6897	23.6514	48.0913	79.5903	199.158	288.29	115.007	33.412	37.1141	357.82	175.116	50.313	209.198	15.7412	50.09	73.2309	52.3192	498.094	39.739	43.947	32.0673	413.17	104.452	70.3435	53.8254	57.2482	66.922	47.9387	98.5	30.4892	59.632	36.2211	61.675	22.3373	19.2745
12.956	15.776	295.623	65.355	45.962	56.982	107.45	62.128	12.724	67.048	41.8889	16.7556	611.383	22.944	25.7584	8.8569	20.0784	44.2951	84.6652	198.162	279.686	122.252	33.671	37.3758	306.265	162.65	35.018	196.422	14.6412	54.948	72.4515	52.5385	721.934	37.757	49.224	31.9633	408.246	81.288	68.6858	50.2805	47.6196	58.205	48.2261	69.924	28.3172	61.028	37.0328	86.165	21.8645	19.1891
11.531	14.857	204.817	66.438	45.332	56.525	118.13	59.642	11.984	51.045	40.3428	12.7717	664.441	29.213	25.7264	8.3183	20.7081	53.6051	82.7225	200.952	276.293	114.654	33.941	36.6611	229.68	178.375	28.547	151.539	9.6118	37.16	69.6948	50.4846	926.43	37.12	48.606	32.1429	373.532	68.141	58.5925	53.4202	38.9606	49.64	49.142	55.232	24.4346	61.345	37.696	96.177	19.9639	18.3702
13.79	14.984	225.697	72.886	42.324	54.203	165.269	58.168	11.794	47.698	47.1281	13.1415	682.451	21.364	22.7618	8.5643	22.2353	61.5244	83.1806	193.694	276.685	115.355	35.826	32.7047	159.7	229.734	24.96	175.64	11.5824	32.882	69.8165	53.4231	952.575	37.204	43.696	30.7551	361.355	63.488	67.9135	51.2693	36.1736	45.315	46.8589	42.868	25.1998	60.604	44.0587	106.363	21.4277	20.1128
10.243	15.911	236.759	75.181	48.072	54.988	201.887	55.754	10.974	39.155	52.5217	14.3055	706.851	19.374	21.4358	6.8987	24.8322	59.9299	72.3304	200.208	278.476	121.824	35.019	34.7349	197.075	167.214	24.563	176.081	12.8882	26.135	70.8907	47.9269	921.469	35.752	41.604	29.1388	378.283	53.94	61.5513	53.2569	39.1372	40.303	45.2542	40.058	23.102	62.7	38.38	108.126	19.8102	21.4191
13.618	22.045	249.857	76.231	47.865	59.3	218.143	54.813	11.144	37.93	52.3051	13.2669	697.869	18.867	22.5777	6.8601	25.3704	65.0786	84.2907	194.886	279.524	124.033	103.666	32.5436	161.99	174.054	21.506	151.707	12.0765	25.188	77.3361	51.3731	871.018	34.697	45.458	28.5796	349.237	49.271	63.731	52.0948	34.221	40.506	46.0175	35.856	25.0443	61.984	41.9465	105.604	20.0994	20.2107
12.77	19.043	246.814	77.778	44.484	74.698	255.33	50.003	11.301	38.854	51.0697	14.1029	687.179	16.527	23.4848	6.8473	26.1046	64.8132	83.2863	202.501	276.875	131.415	162.885	37.2148	134.49	193.855	21.512	174.575	9.8059	26.472	81.1732	50.6115	830.38	40.836	40.353	31.9245	339.369	55.501	70.6631	54.7182	33.5732	41.032	48.1499	32.841	24.3893	61.769	42.2003	112.931	19.1084	17.4317
11.933	18.827	204.064	71.976	45.123	69.35	249.433	50.377	11.783	36.871	49.1036	14.3376	684.722	16.015	21.3429	8.1849	25.6928	62.5775	81.6388	194.64	278.815	132.395	224.532	33.7617	112.149	252.294	21.605	315.277	16.4529	28.476	81.6124	43.5769	780.723	31.992	43.52	28.1776	304.79	49.609	70.1638	53.6721	33.6085	38.806	43.3891	30.003	23.312	62.185	44.6235	114.03	19.4187	19.508
13.111	17.401	239.841	76.233	43.48	75.34	272.932	47.69	10.495	37.225	53.5725	12.8071	695.623	17.854	24.3666	7.6029	24.1394	66.5902	75.5991	198.698	284.312	129.701	270.957	33.9228	97.092	242.301	24.112	326.813	22.8706	30.688	78.4783	47.3038	737.655	35.363	43.185	28.6082	271.51	48.414	68.5739	53.6908	31.3239	42.305	62.3769	28.594	23.7518	60.705	38.4473	109.076	19.9849	20.3781
12.006	16.626	212.455	71.266	42.38	61.191	273.171	44.091	10.648	34.771	61.9774	14.2605	665.441	17.815	22.6334	7.5016	23.8366	62.8662	78.1233	197.385	281.988	134.651	263.455	37.8523	92.981	220.51	20.501	375.168	15.5588	24.681	77.6454	45.5923	615.817	38.423	45.375	32.7429	296.016	46.358	69.1198	55.914	31.4985	37.527	57.922	27.248	24.2441	62.336	35.0674	110.316	24.0452	21.4408
12.367	16.689	151.903	73.85	46.192	65.676	257.399	48.703	12.369	36.055	57.1073	15.1994	643.765	16.524	21.6723	6.9727	22.0588	65.4989	74.7577	203.755	282.203	124.063	194.813	38.3255	84.322	268.583	21.755	307.43	13.2824	23.181	78.5134	61.7923	671.566	39.493	43.912	34.3306	274.496	45.544	65.5593	49.1895	32.4087	37.235	49.4794	25.96	21.4912	60.865	30.2677	96.255	24.7199	19.4032
11.997	15.247	112.917	71.429	44.171	78.018	277.357	40.741	10.772	34.367	56.3296	12.7235	660.145	16.825	25.0321	6.5707	21.7865	59.7792	76.7181	198.225	284.415	129	169.783	35.0705	90.664	278.555	24.563	267.735	14.8412	24.497	73.0289	62.4154	631.669	35.151	46.36	33.7918	299.348	50.031	70.7963	54.4264	33.2412	38.222	48.404	25.472	22.8321	60.562	28.7029	86.729	26.8614	17.2882
12.049	15.295	144.883	72.833	45.649	73.103	294.109	44.316	10.571	35.517	55.7589	14.7106	641.383	16.867	24.8547	7.6399	23.146	62.1805	80.0352	204.272	284.566	124.093	125.409	31.1611	104.967	251.914	20.163	288.911	10.4529	24.899	65.332	60.9885	669.827	37.506	47.771	32.8653	250.444	50.315	70.8868	55.7743	35.9031	37.395	45.9457	26.061	21.6777	64	25.9706	81.404	24.8795	20.9009
12.787	15.678	136.933	72.24	48.116	79.185	292.724	40.16	9.951	34.025	61.2241	14.9614	629.007	14.541	26.1436	8.1881	20.8148	68.4013	81.7885	199.971	284.332	127.741	91.762	34.6812	103.985	207.1	23.263	342.67	17.2294	23.122	69.5546	55.4077	723.829	34.922	44.075	32.7837	216.877	48.081	72.7976	55.2519	31.8295	39.894	67.6117	26.136	24.1514	65.039	27.6667	88.569	25.0331	19.5319
12.353	15.516	157.543	72.11	40.689	129.636	263.571	44.741	10.704	36.33	55.9548	14.0836	581.936	15.944	25.0997	7.8457	23.1917	72.5011	80.6916	206.746	278.598	121.193	77.34	34.7181	144.404	220.242	21.62	387.793	17.8706	27.924	66.6742	59.3577	674.133	32.619	43.869	27.3878	188.734	48.201	65.2383	52.1858	36.9869	38.852	61.6293	26.285	24.0556	62.82	26.7789	87.207	24.759	18.59
12.608	16.058	140.751	69.126	37.907	151.883	290.322	48.38	11.911	33.493	49.4237	13.1929	548.65	15.69	22.5034	8.0257	22.0087	78.5244	82.5727	205.187	279.056	116.625	60.703	32.1544	153.094	167.844	22.314	372.48	11.1824	26.191	67.6412	59.6385	666.894	37.532	46.477	32.9082	169.74	45.546	67.3662	48.7095	33.3098	36.527	56.7642	29.733	23.8919	61.167	30.7133	95.229	28.4187	19.9351
12.238	14.708	137.316	61.36	41.25	171.656	294.393	41.928	10.458	35.177	52.177	13.9807	505.293	16.689	25.4054	7.1736	17.7887	78.2611	80.8194	205.867	275.763	123.801	55.158	33.4765	152.772	215.925	21.397	369.874	14.7706	26.562	62.033	57.9115	600.447	32.493	42.514	27.3408	145.926	53.6	71.8083	54.6247	34.0262	38.138	53.7564	27.637	23.3625	59.627	30.7824	97.327	33.3705	21.2973
13.37	16.893	184.703	69.531	38.592	150.624	271.114	52.508	13.04	34.112	54.3842	11.8553	560.403	15.476	25.6959	8.1174	20.8322	76.2123	80.7445	211.012	279.581	124.99	51.262	33.8322	136.592	259.398	23.697	335.204	21.2294	35.653	69.9155	70.2462	603.193	35.457	48.577	31.9878	200.613	47.385	71.8375	54.9751	32.8496	45.787	51.872	26.98	24.7055	62.87	29.9516	97.194	26.9157	20.664
12.629	17.004	194.181	69.84	39.674	141.135	249.576	46.639	13.852	33.572	56.3823	12.8135	581.898	15.879	24.397	8.1527	22.4444	78.4777	81.8194	204.245	288.234	114.13	48.265	31.8624	161.613	230.802	22.203	316.142	8.3235	52.497	59.6804	67.6385	560.096	36.958	41.822	26.3531	200.765	44.609	62.51	52.5062	34.4985	43.509	46.9606	28.717	24.139	60.616	28.171	100.451	22.7259	20.4191
11.845	17.118	138.343	73.934	43.871	146.078	231.602	37.572	13.296	33.617	48.4124	14.0032	608.79	14.457	27.2534	8.0547	22.1155	76.0701	79.8546	204.164	292.837	117.312	45.987	39.1644	170.724	151.68	20.675	380.341	12.5588	69.347	59.3835	65.7846	509.988	33.216	44.031	29.0796	141.904	47.492	70.478	55.7369	31.3532	40.361	46.9623	27.586	20.2739	64.25	27.487	102.838	23.8042	19.4806
11.55	16.617	111.62	70.71	40.972	151.777	246.39	41.447	12.891	32.959	47.6723	15.1383	606.041	17.223	23.9696	8.7235	21.597	75.6157	83.3965	202.782	286.066	121.355	39.417	34.9027	155.122	99.291	24.817	327.503	10.0824	69.431	59.8433	60.1462	451.998	35.277	42.16	29.7	132.52	46.799	71.4754	55.4551	32.2906	39.929	47.3444	26.806	22.6344	62.008	27.6166	93.614	21.6717	21.0911
11.566	17.404	126.433	67.614	38.082	163.922	260.997	48.214	12.5	37.235	47.1601	15.2926	608.246	15.971	24.1774	7.6383	20.4139	85.2123	85.4714	203.048	282.454	123.037	40.182	31.8758	161.327	103.089	22.477	374.707	8.4824	67.354	65.0412	66.5692	467.995	32.731	56.756	39.598	166.883	47.769	69.8482	53.283	32.5045	41.506	51.44	25.255	22.1833	61.202	29.8946	103.694	23.6175	19.4818
11.882	17.283	133.996	68.917	37.055	192.425	246.215	48.65	12.172	33.716	49.3484	12.926	627.187	15.571	22.1081	7.8296	21.1808	80.673	82.0529	202.166	287.083	121.08	35.008	36.2852	237.839	119.408	22.766	335.106	9.4824	70.045	60.5031	59.9115	363.85	38.17	88.988	74.8286	166.269	53.025	69.7776	55.8529	30.2291	38.623	55.4803	26.268	24.4809	59.88	34.0967	99.333	21.6024	20.1298
13.006	16.9	130.82	70.462	37.345	214.014	242.444	43.666	12.266	35.407	46.1318	15.8328	631.478	15.434	21.9764	7.7058	22.3224	79.465	77.6255	206.239	286.003	116.97	37.056	37.2651	281.522	146.683	22.793	291.654	7.8765	63.392	59.0701	59.8038	274.645	36.18	85.348	90.4531	140.877	49.924	70.3928	55.9464	33.8638	39.733	56.865	28.306	22.448	62.4	35.4076	99.781	25.497	20.3645
13.172	16.788	125.001	58.766	34.469	219.827	255.889	52.107	11.785	35.565	49.0207	14.3055	619.089	15.082	23.6706	8.3071	22.8257	76.8301	83.9075	206.819	289.147	116.352	38.136	35.8389	332.753	170.336	21.402	337.277	9.7706	55.031	64.3093	58.3231	223.497	38.661	71.053	61.7367	118.66	46.6	71.3156	52.8853	32.7417	36.979	53.1192	26.474	22.7415	55.576	33.487	113.425	18.2861	18.9567
11.851	16.349	149.132	58.722	33.949	194.694	242.514	59.067	11.551	31.885	48.9435	15.955	600.392	17.197	23.2703	7.0868	24.9259	75.8493	80.3436	208.073	293.525	125.159	39.112	38.6208	264.08	258.441	22.221	377.358	8.5059	42.74	59.2351	55.2	176.336	34.737	62.423	58.9939	125.022	52.685	70.5153	51.884	33.0081	58.311	52.3225	25.757	23.4573	61.402	29.266	107.271	21.6024	19.2836
12.618	17.317	111.864	63.559	37.252	228.402	225.821	61.198	11.861	32.91	48.7872	14.5338	601.527	15.947	24.1537	8.0418	23.4902	76.2335	81.4978	202.838	289.929	118.86	34.965	37.1175	244.337	290.475	24.289	347.302	10.9176	49.16	63.6763	61.2385	154.087	36.399	64.304	58.5408	145.653	48.924	65.4567	51.2656	34.4188	58.986	50.3602	23.04	24.9238	62.633	32.1054	94.059	21.1175	19.5296
12.632	15.973	87.207	61.821	37.911	211.97	235.546	71.759	11.498	34.274	50.4294	13.5852	620.339	16.895	22.7331	8.8376	26.1678	77.0552	85.6652	204.678	287.354	117.11	80.802	32.557	178.962	318.697	26.943	366.36	8.3706	33.757	65.5897	62.6308	126.097	35.015	55.927	46.502	132.231	49.439	63.0772	55.2269	29.8022	46.878	52.4496	25.06	21.4583	64.164	30.8394	106.386	21.4247	18.3827
14.114	16.723	106.088	61.805	41.529	200.511	250.518	81.917	11.783	35.376	49.0188	14.1608	569.226	14.083	23.8716	8.9084	21.6972	69.2314	84.4846	199.493	287.803	122.774	116.029	36.349	134.529	352.695	31.033	360.073	12.4353	29.285	68.4103	58.3808	120.75	34.703	49.625	42.5776	104.734	54.257	71.4567	61.6122	30.5903	46.642	47.8493	26.005	22.7178	64.523	33.6598	96.548	22	19.0433
12.393	16.271	105.155	54.188	36.622	178.471	272.587	90.329	12.058	35.946	44.9605	13.91	594.383	16.151	25.1639	9.5289	26.244	66.9618	78.8546	200.362	287.876	126.608	136.297	41.3691	152.728	397.242	24.25	451.654	12.9588	26.795	71.4887	63.4038	110.919	34.3	49.801	37.6143	85.949	50.08	68.9228	54.3167	31.8022	43.324	50.8098	26.783	23.3254	64.688	35.5872	100.55	20.6747	20.049
12.803	18.061	107.245	57.984	37.343	162.336	253.515	88.222	12.219	35.033	46.6422	12.9582	580.321	16.233	24.3108	8.1013	22.9499	72.6603	86.7269	202.909	272.69	131.096	133.476	35.0369	126.108	364.082	23.846	441.684	14.7529	27.25	71.0742	62.5	99.602	34.271	46.885	33.6551	62.3	51.919	68.6298	52.2606	32.9506	44.55	49.4119	25.417	22.1988	58.965	31.4784	87.64	21.0361	17.1777
11.859	16.553	85.436	55.452	36.77	177.175	244.798	96.238	11.799	34.369	42.8719	14.6656	546.643	16.689	25.6639	11.7605	24.9194	60.9788	90.3656	201.212	278.649	120.06	113.543	34.5	229.521	357.119	22.726	549.785	15.4765	25.417	67.8845	65.3423	104.158	34.733	47.453	27.8388	66.264	52.288	70.7004	55.2656	29.8335	39.453	46.0868	25.667	21.7909	64.44	30.3402	94.993	20.497	17.6617
12.889	15.973	73.51	58.783	40.049	187.811	210.352	89.856	11.568	34.502	43.7175	12.5498	593.238	16.879	25.3412	18.1608	27.4466	62.9384	86.1718	202.848	278.836	128.286	84.385	32.1779	219.813	316.893	23.572	500.254	13.8118	27.493	68.4371	62.7577	110.83	35.676	52.144	38.2551	62.43	51.443	71.1158	54.6883	33.223	40.866	46.5925	31.311	21.8527	69.356	29.266	103.664	22.6084	19.7267
11.763	15.954	83.604	67.953	45.114	186.356	180.872	93.89	12.673	35.258	50.6045	13.836	605.755	16.366	23.2736	19.6688	27.5076	64.2611	81.7665	192.852	274.085	121.003	65.104	36.4094	275.938	280.968	27.527	498.318	15.6118	23.608	65.3608	68.7846	114.926	34.671	48.83	37.6327	55.835	46.631	64.0626	52.1085	33.1473	40.221	49.6205	24.806	25.2523	61.928	31.4318	91.7	20.8373	20.2255
11.704	17.887	75.429	66.59	35.598	192.553	219.853	113.642	12.102	36.668	46.064	15.4405	572.331	16.233	23.5997	20.0402	22.902	68.3503	81.674	197.364	278.171	119.252	70.898	32.0403	306.416	220.977	22.186	368.081	12.3176	30.139	64.9691	72.3154	127.84	34.994	46.937	33.1061	68.274	47.358	64.6498	52.101	37.5994	37.386	44.617	31.219	23.7745	67.333	29.7617	102.112	19.6898	22.762
12.176	17.636	70.626	58.562	38.949	209.016	234.537	108.682	12.67	35.388	51.678	13.1801	578.979	16.707	25.8328	19.9357	23.0915	78.535	90.3877	202.197	280.512	121.548	69.447	36.547	375.584	204.942	24.221	371.145	9.2412	27.75	64.0763	63.0538	134.834	37.744	44.02	30.0041	59.184	48.917	70.5353	52.6559	29.4228	41.148	48.8396	25.805	22.9156	62.575	29.4974	96.963	21.262	20.861
11.487	16.756	68.149	59.816	35.793	210.35	247.45	109.037	11.376	36.793	51.9699	14.7942	527.993	15.486	26.4054	17.4325	21.695	74.9172	86.8767	201.37	288.256	118.352	57.409	36.4664	448.825	143.539	28.223	341.623	10.0588	31.365	61.266	58.7538	158.375	33.827	46.032	34.8959	50.612	45.626	70.249	51.4913	31.8557	39.339	49.2016	25.651	20.7837	62.919	27.9136	110.75	25.8494	18.9522
12.006	17.824	62.803	62.553	36.918	206.304	245.852	110.671	11.401	35.926	53.6648	13.9839	536.008	15.699	23.3463	14.8794	20.9477	81.7304	85.6916	201.25	280.619	123.478	57.719	35.1409	569.832	94.944	28.828	347.539	13.3118	36.764	64.8928	58.2423	188.632	37.726	46.109	34.8755	47.504	56.454	54.8083	49.8067	32.9334	37.428	47.1043	26.856	20.5077	60.728	23.8238	102.715	22.0873	19.5797
12.793	17.243	72.971	60.009	37.378	200.835	240.678	119.174	11.307	35.073	48.9058	12.6688	563.577	18.526	23.3936	12.5836	22.9434	79.2463	80.6608	198.121	278.834	112.126	56.845	33.245	528.322	94.795	24.351	323.83	11.3824	47.545	60.899	61.3538	194.528	36.828	47.058	27.3265	50.486	54.042	59.6764	49.404	30.4712	41.133	45.9053	25.813	22.5376	63.046	27.7927	93.517	20.6596	19.4317
13.15	17.353	66.91	63.641	40.118	160.702	199.944	101.751	11.31	33.916	54.1959	16.3312	520.294	17.452	24.049	21.5402	25.9739	75.1635	84.0881	196.753	274.856	128.661	251.34	35.1409	444.204	112.137	24.603	494.994	14.0235	44.427	74.6082	62.7346	438.587	38.587	44.591	30.298	48.507	59.528	62.02	46.3878	34.0827	35.862	46.0316	27.419	21.9557	62.585	27.5354	94.881	20.9789	19.5478
12.417	16.319	64.038	75.131	36.702	136.598	176.719	79.679	11.436	31.693	45.0395	15.3987	537.441	16.094	22.7382	26.7074	29.0022	67.3843	81.4802	191.023	269.902	146.166	399.947	36.0638	375.039	80.576	20.148	628.916	14.9	33.795	73.2619	58.2077	918.492	39.01	44.107	29.6041	42.929	73.747	65.5486	52.2731	33.7225	37.823	47.1245	30.791	37.7683	58.827	25.715	67.662	20.3253	22.3087
12.172	17.024	65.662	131.762	38.894	127.419	154.757	56.765	11.755	33.463	39.9266	15.0547	571.007	15.753	25.7111	28.4309	28.9717	56.3142	84.2159	195.077	269.17	177.495	445.556	35.2584	311.389	58.203	22.457	698.791	18.3294	24.365	73.7299	48.4577	1035.57	37.379	44.205	33.8204	43.327	60.13	64.3276	47.2893	35.11	39.029	49.3804	28.783	74.9979	62.569	23.9119	59.178	24.2952	20.0638
14.025	16.678	140.496	291.141	31.86	126.467	196.443	44.773	12.015	34.35	34.6742	14.9646	570.777	15.985	25.0743	28.9244	26.9194	51.9766	91.7357	197.934	271.066	223.867	440.743	35.5268	287.95	44.289	22.219	701.441	21.7471	23.854	74.7175	50.0885	1010.11	37.102	47.601	31.6122	46.931	57.259	67.5206	48.9264	32.778	34.257	42.3155	28.341	99.9846	68.379	24.095	47.426	27.4548	26.697
14.386	18.264	300.019	419.434	34.053	114.654	205.27	43.43	11.697	32.132	38.6177	12.9196	598.279	17.645	24.2821	26.3457	25.3791	47.1231	94.6828	188.245	267.581	315.568	345.201	47.3591	385.668	35.723	20.638	650.589	18.5294	28.767	75.2186	41.2154	937.699	42.073	43.107	33.798	43.567	57.705	60.8242	56.318	38.2755	39.925	47.1271	29.22	104.869	88.543	27.4387	40.815	26.3645	36.1503
13.917	16.213	439.633	429.069	32.751	105.459	226.399	45.471	11.376	33.771	34.9454	14.9646	613.235	18.505	25.1149	20.9743	26.1525	47.0594	95.3524	200.551	278.686	421.186	283	42.4866	435.623	34.177	24.185	472.084	23.2353	42.524	84.5691	43.1308	887.822	59.23	50.292	41.6857	43.395	49.857	72.9574	59.9564	37.5368	42.451	49.0911	34.134	96.0978	146.185	32.9102	37.771	26.0693	35.8599
13.84	16.016	705.909	425.126	32.687	88.64	217.803	77.527	11.531	34.139	54.6667	12.9839	583.812	15.313	24.6014	15.463	24.4619	48.1465	97.9163	210.869	276.497	597.296	238.939	41.8389	386.348	32.513	23.258	381.436	31.1294	35.194	115.73	37.8654	844.082	103.605	44.445	37.4755	52.215	57.36	68.4767	58.3915	31.5328	42.279	45.3076	46.323	94.1462	242.107	22.5354	33.534	32.4759	35.8223
12.219	17.072	920.104	424.422	33.546	81.455	212.933	89.818	12.934	33.549	64.258	13.8392	595.341	17.274	24.4628	15.3071	22.9499	50.5265	92.0485	235.293	282.476	788.973	191.901	37.198	368.048	32.098	23.263	266.084	42.2294	29.406	132.678	33.8615	778.982	285.627	45.759	36.7898	55.722	60.987	74.6352	61.6347	46.9849	39.149	52.4549	38.897	97.4614	373.396	24.2798	49.083	23.9307	47.1344
12.506	17.086	987.926	409.393	41.808	71.656	222.52	96.094	12.555	34.793	83.2279	14.6399	654.656	15.58	27.8057	14.1125	27.6754	52.5308	98.3921	262.331	287.83	959.023	149.024	36.2886	313.545	35.089	22.739	191.45	35.5	33.26	121.924	37.9	689.141	363.241	45.626	38.7469	60.102	47.322	70.1252	61.2319	40.5802	48.547	56.8493	47.43	95.1112	436.667	29.8739	44.635	22.8283	37.6253
12.621	16.498	994.017	386.869	86.846	65.928	236.37	91.254	13.089	35.325	92.1789	14.4984	660.98	15.213	24.5794	10.627	26.5033	51.9554	91.4229	263.58	282.846	897.684	122.115	33.9128	291.224	30.637	23.523	162.193	37.9706	35.347	141.338	35.4115	629.632	366.31	48.577	35.7592	88.038	56.145	63.8881	52.591	32.4036	43.429	46.1499	51.257	82.4253	444.716	25.5423	34.963	35.7651	37.4089
12.781	18.617	899.749	318.476	109.736	61.905	238.038	73.441	12.639	36.91	82.3296	13.6109	571.845	15.629	24.7905	11.7701	24.3159	49.4437	87.1278	258.834	285.337	856.784	146.909	38.1711	315.288	30.385	21.958	274.327	41.7	33.49	129.052	43.8885	619.671	323.446	45.852	32.4061	70.387	53.857	74.5965	62.6122	45.7508	37.854	51.3444	42.647	78.757	397.444	24.7617	36.732	24.1114	38.9761
13.627	17.526	825.643	242.25	125.911	63.913	231.379	54.928	11.168	34.61	74.1996	14.9486	531.4	19.432	22.2872	14.1045	22.9237	46.603	100.326	236.663	276.424	802.465	138.008	33.8859	378.945	36.191	23.616	536.573	33.9647	36.597	105.736	49.3423	717.771	269.217	50.537	43.4286	60.437	58.264	76.3489	78.399	36.2149	46.151	45.1507	56.823	86.1442	328.699	27.4698	31.327	25.6657	28.1059
13.061	16.471	581.248	166.817	138.009	59.889	205.344	42.941	11.589	33.958	66.3051	16.328	482.889	19.012	23.826	13.4727	23.4641	45.4522	83.2511	226.676	273.607	641.528	138.299	37.3691	409.092	34.429	26.069	743.33	28.4353	62.326	96.3196	56.2577	853.714	202.532	44.589	42.1367	51.543	56.34	66.1704	61.7431	33.2714	38.458	44.7783	76.636	93.6612	249.639	20.323	36.61	38.8645	22.0319
12.21	16.139	381.722	119.019	98.505	61.179	199.113	34.364	13.993	35.262	47.3013	14.1447	405.511	17.565	21.3091	19.3826	21.7015	43.7686	89.9427	211.197	272.383	478.15	113.463	46.4597	553.668	32.187	23.124	794.358	24.6353	94.819	85.2206	51.9615	928.077	146.715	74.767	63.5449	54.664	91.857	69.5433	69.919	35.3693	50.434	47.4259	98.2	91.828	189.944	22.133	31.481	58.2892	27.5592
12.868	16.912	258.11	88.786	119.226	59.097	208.708	31.893	15.54	34.119	60.0094	15.1254	349.324	16.5	22.1571	20.5129	20.3638	51.9108	82.5771	211.391	273.748	356.94	98.588	39.3557	610.294	36.161	23.282	820.237	19.1412	100.375	75.5835	50.6231	912.587	110.958	84.523	48.7245	45.566	70.917	63.9201	58.1322	36.4531	63.279	47.6556	115.104	72.93	151.157	20.6546	30.065	69.006	21.4305
13.077	16.483	177.681	83.112	117.068	81.408	207.724	38.158	15.02	34.12	65.2072	16.6463	284.336	15.724	23.027	19.3698	23.2157	62.9002	86.4053	206.503	279.061	277.738	80.201	54.8557	648.753	37.413	22.768	799.821	22.5647	109.951	72.3278	52.9808	877.013	81.151	107.278	44.202	45.066	65.036	62.7776	55.6621	32.8396	54.866	42.5083	134.863	56.1298	121.669	18.0207	29.537	64.4247	19.1515
13.15	17.043	130.962	75.569	88.04	103.324	204.91	59.187	16.67	36.984	70.3559	15.3601	246.056	15.517	28.1706	15.4196	21.5926	66.0807	89.8546	213.609	286.966	225.595	60.508	64.2215	579.786	33.459	22.291	695.349	16.0235	120.566	66.8577	53.1077	719.845	67.596	156.413	42.7939	45.132	56.673	61.3369	49.3865	34.1171	46.318	49.9544	145.657	48.2297	102.436	24.8497	43.999	67.4127	21.5774
12.174	18.197	106.89	72.333	79.188	116.553	206.073	54.856	15.531	33.812	80.403	15.8264	209.202	40.781	25.799	12.3135	17.3181	75.9639	92.3128	212.166	290.01	186.581	54.142	67.6644	600.331	45.231	23.115	495.941	14.0529	139.094	67.6082	52.3885	563.585	61.355	157.727	39.1143	42.161	55.08	66.9933	51.6397	33.8234	44.655	48.3234	146.185	41.207	89.826	22.8377	66.85	60.4157	20.1651
13.11	16.724	86.833	64.619	62.349	106.559	195.346	50.687	15.199	36.802	78.6158	16.8135	187.788	105.849	24.674	10.3553	16.8911	84.9172	85.8811	209.626	300.224	160.718	44.238	77.4899	536.211	85.49	35.561	335.344	9.8824	128.882	69.2433	45.4615	431.566	52.25	152.177	44.1673	43.295	57.79	67.1012	53.1284	32.6398	39.337	48.8054	136.74	33.6653	80.159	29.7807	84.217	39.7831	20.1572
14.951	17.048	80.112	69.883	54.072	123.141	236.299	60.778	15.657	36.034	81.8343	17.7267	196.137	109.757	25.1284	9.9598	17.7059	70.6624	89.37	212.58	300.329	147.551	39.802	64.7148	419.923	152.961	51.071	218.427	12.1059	121.49	64.3773	56.7692	336.903	51.771	146.63	37.9633	50.275	52.738	63.4274	47.9576	34.9435	41.86	47.2752	133.869	34.2327	77.617	31.3558	109.669	31.497	19.738
13.63	18.186	67.294	67.779	49.12	109.398	212.959	57.278	14.234	34.694	81.4708	18.4469	212.959	73.318	25.7365	18.5	20.4946	74.9979	86.6167	208.815	297.005	142.764	101.586	50.7617	305.015	198.25	63.018	272.095	12.9941	104.569	70.2845	65.4615	490.158	44.877	112.36	32.002	45.961	54.801	67.1252	51.5224	34.2714	49.356	49.9597	131.861	33.5582	71.571	33.9309	78.297	31.8042	17.0569
13.793	17.577	62.614	115.714	42.634	86.384	209.49	44.027	14.522	34.276	67.3296	17.5177	310.526	48.65	25.2247	26.4469	32.4466	74.138	100.053	201.385	296.232	144.764	246.757	48.0134	223.587	203.849	53.313	427.377	12.0588	76.326	75.7835	69.8346	913.998	38.097	84.44	31.2061	42.38	60.736	60.7164	53.8479	32.448	46.106	48.7862	149.316	47.0515	69.088	28.4456	55.777	37.2229	19.123
12.983	17.234	99.378	281.624	43.008	76.374	202.668	37.08	15.184	33.206	58.0169	16.2219	370.777	32.308	23.7703	27.4968	32.207	65.6985	96.5815	203.25	285.93	161.664	365.888	39.6409	173.834	192.82	35.682	545.478	13.3	57.59	74.8639	59.2615	1012.15	37.53	63.99	27.598	48.295	103.34	70.3662	53.3267	35.3068	41.309	46.0131	130.012	90.3738	68.69	24.8083	49.587	54.3916	21.5216
13.912	15.8	156.112	378.971	40.3	82.877	245.111	29.992	13.257	36.027	46.3766	15.9775	444.068	25.786	24.8345	25.6608	31.8431	55.8047	103.401	190.676	280.703	243.133	416.527	39.9161	217.223	126.019	26.349	574.98	21.0588	47.663	71.3959	48.8538	995.213	38.496	60.268	27.5469	46.182	91.929	69.7364	47.9364	33.9223	43.157	48.2331	104.884	113.82	78.185	24.8687	42.431	48.6837	26.3815
14.337	17.551	283.868	434.221	38.461	80.467	275.944	25.433	13.307	35.57	37.9322	15.6977	492.309	19.379	23.2382	21.8891	27.6318	49.949	102.454	190.717	280.849	321.186	399.537	41.9933	188.733	87.855	24.96	510.718	27.0294	43.535	76.0433	47.9962	943.859	41.963	52.474	30.5102	47.087	80.87	66.3156	53.217	35.1534	42.997	47.4075	88.632	114.266	113.853	22.342	37.895	59.3494	30.4544
14.815	16.925	554.906	420.712	37.091	69.724	262.379	21.524	12.044	34.67	35.4049	15.1704	549.582	18.442	27.6385	17.7122	24.4379	45.7941	107.965	185.152	273.819	503.771	393.302	33.4329	195.75	68.904	25.048	397.302	35.5824	35.816	93.0495	40.3	860.276	64.794	47.659	30.451	50.881	66.557	67.8482	52.4364	39.1009	38.025	48.8799	69.909	109.712	184.285	23.437	44.371	54.5843	30.9829
13.37	18.037	790.378	386.738	35.903	69.239	262.386	32.118	12.184	35.504	35.4614	15.4116	574.673	18.379	27.5287	13.365	24.6972	47.7219	109.784	190.247	288.049	765.767	353.698	34.6074	169.601	52.711	24.302	337.134	41.6647	37.205	92.6907	40.1038	789.37	109.815	49.329	28.5837	43.467	57.653	66.7843	59.5586	47.2694	41.19	56.6933	64.194	97.6344	249	25.7979	48.804	32.6265	41.6948
14.668	17.31	867.635	377.978	37.252	64.288	251.077	39.583	11.807	34.984	37.1431	16.9743	661.724	17.801	25.978	16.1463	28.8497	44.4565	100.52	187.792	274.571	885.189	278.564	39.1342	151.05	47.478	23.42	277.721	42.8471	34.403	96.4124	36	678.903	200.603	45.124	31.3388	59.375	67.286	65.3688	60.2257	32.8325	51.311	53.5881	78.419	86.8558	369.046	33.677	36.124	26.7169	35.6344
12.701	17.666	897.509	301.862	62.577	68.801	233.2	38.337	11.719	33.561	48.145	16.4469	662.304	19.611	25.6571	13.1029	27.7756	45.2123	100.035	193.511	269.732	992.216	239.091	37.896	205.411	41.373	24.232	230.064	44.8059	43.017	112.173	35.9846	598.067	244.201	48.273	34.7816	62.631	57.441	69.5446	54.3105	36.2028	37.738	46.2822	77.283	88.6303	424.355	27.4335	40.866	40.5392	31.3497
11.829	17.316	731.272	228.714	53.977	77.678	237.056	39.198	11.013	36.465	41.661	13.6881	553.255	18.019	23.8091	11.8875	26.2092	47.6136	116.145	203.915	282.58	936.076	278.056	41.1779	270.498	54.657	23.537	289.71	48.8824	51.656	107.153	38.6	591.713	240.288	48.593	37.5388	48.425	50.857	59.8336	57.5773	42.8658	40.99	52.1788	82.404	97.2935	433.865	21.0967	38.555	28.7801	41.9487
13.563	17.94	551.178	194.198	46.173	103.674	224.716	39.564	11.248	32.412	38.8569	15.5145	496.415	16.84	24.8243	15.9936	24.39	50.7856	131.511	197.252	284.998	764.565	282.559	39.3591	354.805	76.678	22.144	499.514	35.2353	56.91	96.899	52.6808	576.108	201.207	55.289	33.2612	50.243	89.203	68.3702	69.0898	29.7144	46.322	50.2086	89.675	87.9361	359.911	25.361	29.694	38.9518	27.5638
13.481	17.215	387.065	156.034	43.524	142.427	186.372	39.647	11.516	35.726	35.7119	15.6013	466.474	16.956	26.8463	16.2797	35.183	47.7771	131.251	196.164	281.402	594.276	316.198	43.5168	425.683	66.702	22.647	721.168	32.0118	68.319	87.7546	49.6769	637.657	153.825	50.35	33.002	46.495	141.875	70.0945	49.8491	37.2634	38.202	44.8712	104.147	101.038	274.449	23.0898	33.644	56.2771	23.1754
11.34	16.176	257.604	108.253	37.632	187.648	190.459	52.738	13.164	36.082	34.9868	15.5048	406.026	18.656	26.5253	20.5563	30.1416	46.4883	126.661	186.869	280.734	434.618	300.864	42.2148	438.365	84.152	22.536	770.056	23.5	73.26	78.2515	49.2923	701.007	108.477	47.542	37.0816	42.927	163.172	65.8429	50.7618	38.6095	38.333	61.8352	113.329	92.9485	221.324	21.9223	35.69	59.1657	26.0706
11.619	17.255	179.759	82.603	35.797	174.787	202.897	66.34	12.436	36.212	38.3672	15.4791	311.203	17.15	23.8311	22.4518	29.7146	57.3779	105.423	194.688	288.429	341.983	219.035	43.9262	477.118	87.65	22.642	772.131	16.6647	90.153	70.1155	53.0308	663.829	80.964	69.234	36.3571	47.06	163.772	61.6072	55.6147	35.6519	41.493	56.8747	126.306	73.2389	166.661	21.1226	39.866	56.7349	20.5444
11.929	17.914	135.042	73.716	35.951	177.245	203.519	97.235	13.568	31.587	46.2731	22.3601	278.529	16.995	29.4899	18.9791	33.1242	63.7622	105.731	194.065	274.629	261.439	165.583	42.9933	497.339	92.074	35.247	743.38	18.8529	97.632	67.5691	52.6885	514.56	60.227	88.699	37.6714	39.637	130.568	62.6072	46.1072	32.9415	42.668	49.5855	140.588	54.2853	135.68	22.848	35.213	61.0813	20.9134
16.033	18.531	108.164	71.207	34.383	184.258	181.719	130.693	12.752	34.574	55.8286	21.8842	244.869	18.425	27.0372	15.7974	27.2331	62.2675	98.4009	200.164	285.283	218.485	127.393	53.5	565.039	96.004	54.494	657.469	15.0765	92.087	58.8454	60.9769	389.81	51.164	126.64	34.6918	42.903	97.937	63.5819	48.611	35.7598	37.436	47.5574	157.611	46.9011	113.694	23.9067	43.43	60.253	22.8633
22.92	18.243	90.939	69.636	34.698	142.861	159.308	141.04	12.807	35.429	75.5028	23.1158	222.663	43.145	26.1233	12.2026	20.8606	60.1019	91.5154	196.619	289.264	184.498	92.182	55.8926	464.603	164.105	66.949	485.559	10.2765	86.806	53.9237	54.8923	324.748	53.442	133.557	42.6592	45.286	79.105	60.0373	51.4277	33.5711	38.843	47.0543	160.089	39.4109	100.463	21.1174	77.551	33.7771	21.3246
22.326	18.2	76.604	64.624	34.571	114.708	157.586	122.882	13.179	33.182	71.533	22.1736	213.527	137.781	27.7483	9.1945	17.0283	51.3588	85.1189	198.665	294.261	162.701	73.305	52.5369	383.063	228.492	144.938	331.966	11.4647	80.972	64.1237	64.4115	245.091	46.019	164.564	41.649	44.655	64.825	65.51	51.2269	30.3845	38.366	50.3874	148.214	33.7168	88.558	22.6978	100.321	34.6265	18.7358
20.646	17.917	71.094	64.212	36.748	108.678	172.293	114.61	12.83	33.528	76.8305	23.4952	197.671	139.056	26.1216	8.6897	17.5686	56.9766	81.5066	205.256	304.185	145.874	62.663	43.1409	371.509	264.736	150.812	210.268	9.7471	73.76	57.1567	58.8423	198.36	43.292	127.015	37.8592	42.603	65.747	64.249	54.6733	31.2684	36.106	50.5486	131.74	31.104	81.501	26.4508	105.096	40.2199	21.6686
18.066	18.396	63.436	58.064	36.907	106.239	193.872	94.088	12.186	36.189	76.9266	24.3633	219.617	105.556	27.9459	14.6029	34.1198	55.5541	84.5242	205.25	303.341	134.934	117.663	43.4765	384.966	213.599	109.826	251.567	10.5235	64.104	57.9567	57.0846	228.439	45.115	125.54	38.1429	45.304	58.154	68.8149	52.3367	30.8668	38.314	46.2182	132.449	30.0144	78.263	33.5941	117.575	33.9247	19.869
13.533	18.18	59.901	59.71	38.554	102.962	198.946	76.174	12.078	32.042	65.5424	20.0322	326.493	71.636	29.2753	26.254	41.3028	57.8832	96.6211	196.349	299.62	140.462	297.07	44.802	354.301	140.863	81.344	391.863	10.2647	52.635	62.0206	59.9769	628.371	45.977	100.268	36.7245	40.911	57.005	60.6165	46.4227	33.0494	40.483	47.2349	121.868	35.6601	75.766	31.1451	115.059	27.6958	19.877
13.011	17.288	59.416	123.603	36.252	101.704	221.485	65.455	10.755	33.05	55.806	17.4244	453.336	50.245	28.7061	29.0547	51.5991	54.0679	102.577	190.919	294.49	148.645	427.556	41.6141	319.423	168.583	54.402	508.327	11.2588	47.517	61.534	58.7923	956.005	38.916	81.946	30.6714	47.289	91.613	60.4993	51.6783	32.0383	35.846	48.2919	123.614	66.3646	78.033	28.9223	84.345	36.0241	20.9385
13.848	18.197	121.378	285.167	34.626	83.821	196.207	48.011	12.053	31.811	46.8136	15.5723	502.998	31.849	25.2095	25.1559	53.5643	43.6624	99.9207	187.337	276.52	155.136	409.548	43.5503	295.82	153.806	34.675	570.003	9.3235	42.014	63.8948	54.4615	976.941	35.541	67.684	41.5653	41.935	104.416	61.482	54.1621	35.5621	40.627	51.6039	123.815	98.7539	82.156	24.8705	54.68	43.7349	24.1071
15.025	15.99	283.372	400.85	35.945	80.243	180.217	37.267	11.704	32.519	41.9284	17.3794	533.539	24.701	25.7753	22.074	48.0196	44.3992	104.551	183.848	280.178	153.296	353.5	46.8557	352.908	105.545	28.828	438.849	9.5824	70.486	66.932	42.1462	931.709	41.52	59.041	35.6	43.746	79.541	64.5752	56.1484	30.4198	40.213	43.7555	88.801	114.751	112.784	27.3402	41.189	56.2139	24.8371
13.743	19.001	404.338	417.929	33.25	70.274	186.412	33.021	11.584	33.873	37.7815	17.3473	567.969	21.316	31.9949	19.8875	42.0741	49.1507	103.053	183.501	278.241	261.86	379.674	45.0235	350.445	67.445	26.4	314.212	26.2294	61.628	68.2247	43.9154	858.661	45.225	50.638	42.198	48.466	65.344	61.783	47.995	41.1221	36.917	43.3953	98.356	110.665	243.303	18.8808	43.987	47.8494	38.3098
13.984	19.107	610.552	394.495	34.958	78.163	209.092	27.824	11.712	35.43	34.3258	14.6174	571.77	19.954	32.5355	18.8151	38.8824	42.3227	96.1718	177.551	270.951	500.774	318.473	40.8255	383.995	49.634	23.064	256.162	31.0059	44.559	72.9196	43.4692	741.081	65.47	61.129	36	47.52	70.098	61.9108	61.0062	40.3653	42.734	56.1323	70.366	104.561	347.237	35.658	41.588	29.0904	42.6435
15.473	15.592	741.251	286.959	43.596	79.437	229.351	31.96	12.646	35.081	38.8795	15.4502	609.119	17.976	26.147	19.4887	33.9477	45.5839	94.6476	182.027	269.678	679.684	305.356	40.5805	435.652	45.063	23.835	188.729	31.6882	44.528	98.5031	37.5577	639.76	97.002	62.988	39.0633	51.624	64.286	83.3475	66.485	38.4036	51.196	54.1017	76.116	102.279	390.969	40.2729	38.816	35.4819	33.3497
13.063	15.502	775.007	246.848	48.524	83.521	204.186	38.93	12.989	34.97	41.1337	14.6431	599.85	17.361	28.2365	14.7058	30.2614	38.7473	103.427	185.888	270.886	742.153	294.457	43.943	471.848	37.818	23.316	149.363	34.8882	48.99	111.922	38.1423	581.802	130.431	59.194	38.7449	60.619	61.89	61.8149	59.8242	35.6357	39.401	44.6258	78.758	103.263	442.938	22.2867	41.3	57.2771	40.8303
12.798	16.44	719.057	224.028	45.945	79.296	206.849	32.356	11.476	35.11	35.8267	16.0514	595.069	18.214	30.2922	16.4019	29.976	44.2442	106.766	180.655	273.88	668.678	254.286	40.3423	547.334	34.599	24.459	200.62	34.6412	47.17	92.0412	40.4846	568.612	146.929	55.031	44.2347	45.855	55.013	69.4461	58.9938	45.5873	37.986	50.2997	81.646	100.08	415.141	32.5095	44.105	35.0151	40.1446
13.494	17.838	521.074	169.076	37.964	81.67	183.516	24.979	11.752	36.149	32.5857	14.9646	525.6	16.094	26.8801	18.8794	29.5708	47.7261	107.203	184.399	276.095	502.505	244.719	47.2785	741.973	32.075	24.49	392.682	28.9176	60.549	84.2804	48.5577	599.882	141.028	53.187	40.1041	49.472	80.817	65.9041	58.3591	34.7841	54.966	50.3041	104.829	100.145	355.019	31.8515	33.679	46.7982	25.8178
12.882	16.297	343.748	138.172	34.78	88.845	185.05	27.294	11.387	33.92	32.2222	14.3441	476.674	17.342	24.7449	20.7026	29.7407	55.3652	102.537	191.667	276.441	386.492	227.992	45.9262	701.372	39.238	20.664	586.623	21.1941	52.483	72.8144	57.7808	667.197	104.799	57.445	41.5592	48.484	131.063	61.1292	53.212	36.1998	43.085	48.6968	97.364	94.0433	284.411	19.0794	38.939	48.2771	27.6219
13.445	17.662	230.377	95.226	32.62	120.915	171.318	39.035	16.255	32.298	30.42	16.582	463.815	16.835	24.9155	21.873	32.9717	55.6518	93.1189	185.285	277.6	288.714	201.529	52.9564	630.243	55.147	23.905	669.751	18.0529	58.858	65.0062	63.1654	727.709	84.379	70.146	35.1327	42.156	152.725	60.8748	51.4651	32.7649	74.028	52.3874	104.477	78.0886	215.9	25.7427	30.977	49.0663	27.4339
12.304	18.544	157.922	78.034	31.814	176.948	182.404	83.361	16.9	35.086	33.5895	15.3055	399.564	16.886	24.9932	20.8328	33.6078	64.1423	90.3789	195.304	265.749	230.488	149.963	55.0772	595.396	73.531	23.141	691.232	11.5882	82.892	63.8577	61.3923	768.8	63.331	129.26	29.4408	43.326	125.13	65.522	48.7407	32.7124	127.223	49.8957	118.798	58.3223	169.018	27.0397	31.768	55.6627	21.8622
11.973	18.158	116.943	66.817	30.843	155.231	185.398	118.126	17.622	36.604	47.1356	20.791	303.175	15.366	25.1672	14.791	32.3355	67.9809	87.9339	194.582	284.2	194.13	109.794	49.9161	576.068	78.051	21.36	641.609	13.6706	92.101	58.4	56.3923	686.476	50.125	99.078	35.3347	43.823	103.049	64.0826	58.2868	33.2341	114.532	49.5329	131.831	48.9547	138.443	21.6839	31.975	51.6777	21.4704
12.045	18.891	93.3	76.26	34.304	143.763	154.626	131.11	15.431	34.218	60.2994	28.0997	257.947	16.823	25.8159	12.0965	27.0283	76.828	82.0088	199.832	289.963	170.558	81.687	48.8859	433.397	130.545	36.004	520.81	10.7588	80.51	53.6412	65.7538	530.435	46.3	95.024	31.6551	42.106	85.452	63.4874	52.288	34.5025	85.488	46.7599	142.68	39.1998	116.078	20.7461	64.254	44.2922	19.2665
67.588	18.778	76.987	71.014	32.636	134.638	180.083	130.971	15.953	38.934	64.275	30.7428	240.889	85.367	25.6486	10.0852	19.6645	71.9321	90.4537	205.886	294.437	159.621	68.203	39.4027	372.216	173.616	91.442	404.394	10.2529	76.181	53.1835	65.2423	404.185	45.575	91.547	30.5327	43.089	70.899	59.0173	51.4651	32.1826	67.194	44.9106	154.793	35.4356	100.322	22.2712	111.542	45.8313	18.1503
100.205	18.878	69.599	67.016	34.6	193.869	164.514	117.674	15.699	34.961	68.1827	28.9003	236.995	149.024	29.0709	8.1945	17.9869	60.4268	89.5639	210.129	295.929	141.359	58.735	42.1577	281.079	212.974	148.98	262.31	9.2706	69.198	59.8351	67.4308	298.773	38.391	75.054	29.1571	47.183	58.89	53.3142	42.7519	30.3734	55.951	50.8054	146.376	31.7961	93.454	25.7306	153.9	37.0422	18.9761
133.937	19.659	62.712	71.871	33.85	168.441	159.867	117.556	15.374	38.681	79.322	32.5241	240.516	145.315	31.8581	7.8248	17.3159	57.6921	77.489	209.326	297.925	139.375	53.465	41.5671	325.551	188.306	176.336	197.142	7.4059	62.816	56.3237	73.0962	236.731	37.916	59.098	30.0306	53.937	58.971	57.6565	48.4589	32.9839	47.951	48.9798	148.944	31.7796	82.924	30.6684	127.952	34.4066	19.7221
118.061	21.185	57.029	67.453	39.017	139.121	168.63	109.906	14.828	40.66	79.7119	30.8328	223.278	115.886	31.8801	9.9421	24.4009	57.4055	89.6123	199.347	297.83	132.518	54.38	40.6208	496.497	208.046	157.751	177.05	6.1824	67.007	49.134	84.65	337.43	36.801	59.557	27.8898	48.116	56.779	54.0732	51.4252	31.226	43.714	45.8466	149.786	29.1905	83.056	31.0276	132.815	27.1416	18.8838
85.781	18.316	56.397	58.417	33.368	118.622	157.033	81.168	14.203	35.349	75.9529	26.9743	222.421	79.696	28.1385	26.5466	40.5861	48.8365	88.7004	198.187	303.969	127.904	153.005	43.1208	474.793	196.674	98.486	279.891	8.0235	52.257	58.8392	89.5615	619.911	41.31	56.8	29.9918	47.661	195.304	59.5073	47.2382	34.4309	42.553	44.7949	153.753	32.8208	79.304	27	123.901	29.003	20.0774
55.083	18.504	57.174	124.936	34.592	103.243	175.12	61.607	13.223	36.883	62.3202	20.4855	216.003	53.126	26.8699	28.209	43.5163	50.1104	88.3833	186.659	292.91	145.674	358.61	36.6376	495.943	134.25	58.87	431.606	9.4824	48.035	74.167	79.9423	784.018	40.096	48.759	27.7388	47.65	228.879	69.0186	49.2082	32.5772	39.772	42.1946	144.091	63.7055	72.498	24.6805	119.6	27.1837	20.9146
38.277	18.224	97.552	327.805	33.416	92.477	174.353	45.396	12.305	36.571	49.7156	18.8103	258.398	37.997	27.3311	28.6334	44.5468	47.8726	101.709	192.603	287.997	149.276	461.053	40.7584	438.962	118.121	38.967	571.626	8.1235	38.979	65.7134	66.6	927.232	36.572	46.404	29.9612	42.846	251.832	70.0453	54.9589	33.2048	42.461	47.8072	126.81	101.927	72.691	29.7807	74.675	45.9307	21.1606
27.666	17.04	173.107	435.245	34.495	85.133	173.473	38.834	11.947	34.538	45.0471	15.8778	336.683	28.692	27.0473	25.7395	41.9891	48.0467	117.101	194.981	295.373	155.495	505.126	42.3691	531.803	81.807	33.523	600.813	10.5059	31.604	66.6969	59.3231	933.203	35.763	48.496	30.8857	48.256	204.87	66.51	50.0798	33.6953	41.764	41.9027	107.72	105.51	96.33	21.8446	50.401	50.8916	23.4169
22.409	18.115	349.175	409.791	31.082	78.577	153.485	28.567	11.577	34.319	40.2938	19.3794	395.841	23.204	27.1149	23.6961	32.5163	43.0955	125.925	178.563	281.1	171.372	479.412	37.4161	509.488	57.954	26.013	581.14	10.5235	28.257	72.2495	53.0192	897.39	34.376	48.19	28.451	50.06	253.392	76.4354	54.4015	42.5974	34.643	46.9422	93.639	108.89	163.673	24.9568	50.326	52.9458	35.7642
19.166	17.565	522.503	407.986	34.761	70.479	174.856	32.227	12.516	33.706	36.9831	17.4277	532.137	19.34	28.0152	20.6672	39.3747	44.3822	127.15	193.64	288.059	282.804	463.441	40.5235	604.435	44.925	25.011	498.399	18.5294	28.74	74.8103	45.8962	842.187	44.934	46.017	28.2449	47.34	215.329	71.8495	63.2943	39.3744	44.596	52.4803	88.482	103.761	213.42	34.2677	38.927	41.1235	33.5558
15.701	18.072	719.428	396.222	36.091	69.217	185.913	31.957	12.438	35.971	36.3032	15.8103	558.836	18.869	28.4105	19.6624	36.6972	45.4756	121.634	176.996	284.776	583.468	416.396	37.7349	646.183	38.72	22.159	396.045	27.5176	25.792	92.266	41.4385	781.084	84.82	51.008	29.2551	72.882	169.268	60.6605	53.485	29.8577	47.739	44.8606	80.136	95.9351	316.535	24.5112	37.502	48.006	31.5501
16.226	18.463	781.135	368.291	32.639	62.481	208.951	35.521	11.155	34.04	35.177	18.6174	581.874	18.609	27.6436	14.7653	32.6187	45.1996	101.969	183.761	281.248	795.169	347.773	42.0604	652.524	34.683	21.669	269.721	31.8353	23.858	101.901	40.4	722.047	149.041	43.744	29.8673	74.298	138.948	76.1917	64.9988	41.3683	38.756	47.9711	82.882	100.18	366.465	23.9344	41.677	40.4729	36.6276
15.16	17.489	692.964	311.64	33.567	81.04	213.463	35.794	12.668	35.488	38.5537	15.4855	546.883	19.207	25.6622	15.1399	33.2898	49.8089	103.603	186.145	268.327	710.136	297.184	35.8456	683.247	52.368	21.327	372.606	25.6706	21.149	90.9835	46.6115	735.035	163.402	45.915	30.2776	54.756	128.555	65.0839	63.3903	45.1968	47.193	49.0079	94.156	98.2091	363.754	27.6943	44.892	31.1355	31.9396
14.845	17.784	579.522	266.057	31.704	73.507	198.462	30.775	12.328	33.929	32.3202	15.0804	543.314	17.1	24.897	15.619	32.1852	50.138	98.1586	177.794	269.305	543.89	316.57	38.2953	661.697	93.06	22.667	559.025	23.1647	31.545	84.5732	55.0577	740.192	146.619	47.382	31.6449	53.834	115.823	43.9148	59.389	32.4067	38.541	40.4067	104.154	93.6746	359.064	24.0518	31.924	41.8133	24.1481
13.288	17.189	383.193	184.45	30.713	78.109	170.067	35.436	13.878	35.127	30.9887	17.4984	483.392	16.755	26.6824	19.3264	29.7211	45.8301	109.115	171.622	271.531	412.987	309.559	39.6477	564.331	103.051	21.424	647.469	14.4529	40.236	75.3773	55.4462	789.516	104.036	45.599	31.7633	54.991	110.969	64.4208	80.7095	37.3774	36.401	44.8677	86.639	86.4037	281.029	22.2625	38.898	56.9669	28.0308
14.743	16.873	248.865	130.631	30.873	111.026	171.59	57.979	15.172	34.715	42.7439	23.5241	407.435	17.366	24.3936	16.4807	29.2135	49.1444	99.6564	181.819	280.332	322.944	270.984	39.7114	558.666	119.877	24.576	679.263	12.2706	41.354	72.132	56.4346	805.259	77.186	53.042	30.4143	40.693	85.767	58.8921	76.7269	35.662	42.134	46.8282	104.136	73.9361	220.717	24.2677	31.272	58.0181	27.1651
15.025	18.674	176.609	100.348	31.973	115.06	135.361	82.869	14.973	32.566	47.8154	21.5788	352.777	16.974	25.9358	17.5225	27.695	55.7346	89.6564	187.68	281.175	255.269	229.735	43.1678	511.825	184.247	32.488	703.338	10.0294	35.941	61.7402	60.7538	769.234	62.245	57.574	27.7245	43.759	73.387	51.478	82.4002	32.7154	39.66	44.2875	129.399	59.552	172.558	20.5579	28.07	60.5241	21.5979
13.572	18.399	128.528	79.434	31.169	121.093	121.469	105.19	14.343	33.816	55.258	22.9711	278.793	16.437	25.7061	13.1656	23.9608	67.0149	90.37	191.318	284.012	214.425	127.754	64.8054	468.173	165.205	27.229	671.508	7.6529	79.215	61.5691	57.9423	697.222	48.878	68.925	28.0531	43.766	68.089	53.5632	70.2519	30.2765	101.853	41.2717	136.245	47.5695	135.412	21.7945	30.294	60.3705	21.2745
23.818	18.545	97.351	65.555	32.454	135.298	105.212	109.799	14.389	36.685	61.0979	31.1286	254.967	17.104	27.4797	12.2299	21.4924	57.3694	83.815	194.47	289.134	186.728	115.759	81.4933	464.274	120.396	31.958	522.014	8.4353	120.688	58.8144	54.0423	529.897	48.872	68.754	33.8796	46.12	76.608	58.9174	65.9214	36.222	135.16	49.0105	149.257	39.6189	117.081	19.4767	34.775	57.494	19.1788
52.056	20.844	82.429	71.143	33.29	121.03	102.788	114.04	14.214	34.523	83.0923	33.0482	216.797	85.209	27.0811	9.5772	15.3377	58.1423	81.6344	194.644	290.854	154.512	82.717	76.1678	413.918	80.984	72.729	367.221	8.0529	135.389	58.4289	53.8538	403.916	49.12	63.474	32.6	43.547	62.897	52.0173	51.2132	34.4894	103.632	47.7993	141.821	37.8084	99.612	20.8774	42.924	53.4066	19.7198
110.378	19.993	68.586	67.119	33.106	107.958	85.939	88.457	50.624	34.638	71.8795	30.0707	219.648	134.024	32.3243	8.7508	18.0327	58.9448	89.2996	214.324	309.349	142.744	67.262	72.4228	288.882	58.361	122.444	239.648	8.1353	128.08	48.4454	49.6154	301.555	40.806	51.784	31.6347	45.341	55.685	55.0826	49.9439	32.4137	78.933	43.1639	140.402	36.7724	100.542	24.0915	82.81	52.9277	18.5319
175.188	17.383	59.139	63.545	32.023	103.493	82.789	79.583	99.186	32.508	66.5537	26.836	187.321	139.226	42.7855	8.5	18.024	51.1083	75.5815	187.158	292.239	137.681	55.011	72.9329	290.193	64.781	118.254	161.863	8.1471	129.059	54.233	69.4577	235.134	39.078	54.008	27.0367	70.679	55.257	57.0905	44.0823	32.9606	61.043	43.0438	101.974	29.7868	79.604	23.7478	114.513	37.8434	19.3952
207.324	15.841	58.859	65.298	30.998	110.853	103.261	72.901	120.255	34.271	59.8343	29.5177	194.269	100.044	63.473	8.1109	27.719	48.5817	78.0308	184.545	292.229	134.179	67.348	63.0302	391.808	79.415	94.755	123.243	7.8588	128.062	57.5918	69.3346	186.812	40.677	47.506	29.4245	62.98	52.244	57.1371	45.8803	31.6256	53.604	45.3059	84.132	26.4717	78.06	23.9499	127.828	32.5572	19.2346
171.296	18.477	58.016	68.714	31.311	120.704	132.334	86.933	102.352	35.523	68.0151	25.0643	227.502	69.16	55.478	14.754	37.1721	45.7282	76.7004	182.674	272.515	125.887	127.786	56.0101	422.541	104.683	58.139	168.391	7.6824	136.431	59.6742	61.1654	443.903	41.592	49.482	27.798	56.713	74.664	59.0373	52.586	31.2038	51.543	43.7108	74.427	27.7683	74.871	23.7824	121.602	33.5633	19.3998
116.491	17.939	57.916	129.257	32.719	102.443	129.861	73.604	76.796	32.829	57.3635	20.2926	324.595	44.485	44.4307	19.926	38.9259	50.0701	79.5242	176.605	262.6	137.445	265.898	60.594	540.223	79.401	43.23	280.137	8.5647	133.688	66.5464	54.4115	802.091	39.486	45.625	28.8061	51.3	88.819	61.7723	50.4501	30.6065	47.876	41.5986	82.901	40.0865	78.419	22.513	103.059	30.3916	22.1241
76.694	17.602	64.349	221.529	30.548	98.96	146.882	64.57	52.577	33.33	49.7024	19	419.403	32.4	35.0845	24.6383	39.7255	44.4586	87.4053	170.405	263.607	139.807	381.901	53.5268	561.334	88.56	30.954	397.556	7.3647	101.003	63.8454	54.0423	947.879	34.846	45.796	27.5143	51.973	117.293	58.1505	42.9763	34.1786	43.378	44.4391	89.874	73.346	73.368	26.2591	80.586	47.1687	20.7973
50.168	17.94	135.257	348.381	32.235	97.215	152.732	53.118	36.321	35.529	40.8814	17.5723	520.936	24.835	33.3209	24.0129	38.8017	41.7197	110.841	164.077	266.261	136.661	409.377	48.9832	555.793	76.713	26.492	452.425	8.0647	77.503	66.0392	42.1038	977.508	38.075	45.183	30.1041	53.855	116.593	59.8402	45.9314	37	38.65	38.1709	86.429	103.585	85.55	21.7997	63.266	57.8584	25.2096
35.514	18.066	296.404	383.288	31.658	83.344	178.645	42.543	23.139	37.22	37.7834	15.9486	537.293	23.801	32.8953	17.3875	29.6296	42.3206	113.225	170.162	271.286	162.365	413.294	48.4765	573.76	66.671	24.662	385.458	16.3412	75.976	66.9938	44.4577	936.894	39.627	46.166	25.8102	47.266	99.837	53.9561	46.5062	42.1756	40.128	49.0429	70.394	111.933	133.442	26.1952	54.522	44.9849	32.3724
26.734	16.241	506.301	368.716	29.378	74.823	182.204	36.663	20.08	39.75	35.0452	17.6817	567.613	17.367	25.5507	19.7251	28.6427	42.4798	102.643	170.846	267.551	354.159	371.69	41.8691	556.123	52.361	23.027	305.768	31.2941	86.896	68.4062	38.3346	884.973	41.511	48.964	26.2184	55.063	94.826	52.273	48.6247	34.2825	49.862	48.106	63.411	107.639	243.946	36.3247	37.886	48.6747	35
24.039	18.458	725.125	362.857	35.186	67.511	185.114	37.46	15.799	36.184	35.4087	17.2315	636.977	17.473	28.0912	19.9421	27.8649	42.0701	109.982	167.222	260.395	558.478	369.219	40.1107	547.334	42.9	23.155	208.193	24.1059	67.913	69.3134	32.2308	877.208	78.71	46.095	28.3571	50.18	78.834	70.1385	54.6147	33.1625	42.018	48.1621	71.283	98.7693	339.163	25.1589	36.777	54.509	31.1845
22.561	17.279	735.212	365.414	33.708	61.869	182.015	35.273	14.859	35.483	36.2806	18.2347	630.605	17.026	27.3649	14.7042	24.2985	43.1104	100.198	165.177	254.508	792.425	354.045	40.0134	499.795	33.823	22.194	153.503	30.2059	62.701	68.2	31.3808	801.612	119.311	46.662	29.0122	53.074	60.593	52.9401	51.0511	41.7952	41.95	45.0982	66.578	101.241	398.315	17.3541	46.88	42.0361	44.3975
22.995	18.192	685.029	312.438	31.146	80.833	192.224	36.96	14.92	34.628	33.5122	13.3441	568.714	16.048	25.5524	15.7331	26.1002	44.0361	95.4141	166.971	262.815	748.608	374.334	36.1175	502.676	35.678	22.923	193.788	31.4353	62.941	76.2082	39.7038	757.25	125.196	42.039	28.9694	48.976	63.47	54.8921	60.8354	40.6852	40.145	46.9238	57.632	89.5201	410.802	31.0743	34.765	37.3373	36.1697
21.08	18.991	475.2	255.7	31.634	97.288	162.99	30.241	13.786	36.477	32.9322	17.0257	544.398	18.204	24.875	22.1447	34.8322	42.7622	91.3568	166.154	258.778	577.183	321.398	47.0403	459.341	36.545	21.433	402.123	25.0824	67.302	65.7361	53.2846	768.499	105.031	46.18	27.6041	47.713	60.92	59.3475	55.6995	37.3017	39.69	44.5241	68.01	103.525	354.005	22.7409	39.071	51.6416	26.5194
18.318	18.714	311.381	169.747	28.812	129.744	162.24	41.34	13.65	32.599	34.0734	15.8392	513.35	17.41	24.6199	21.3103	36.3704	43.1083	111.291	170.366	265.112	442.458	302.81	45.0973	448.812	46.152	22.068	630.793	18.6294	89.181	68.266	54.7615	803.324	77.736	46.523	29.4959	43.742	61.631	56.502	48.5923	40.7306	34.914	43.9597	72.692	98.3326	296.691	22.3385	38.438	56.4518	30.533
16.777	18.273	207.046	125.409	34.719	159.654	159.424	67.62	12.743	32.306	49.3183	17.1158	423.34	15.474	27.3953	20.4614	30.4662	46.9873	107.987	166.366	265.495	326.86	262.008	59.2081	370.759	76.24	22.603	660.176	14.0059	87.632	59.9381	60.3615	753.738	66.006	50.857	32.4265	43.797	69.597	55.8282	51.4539	39.5045	38.274	41.6459	88.752	77.5726	240.554	26.38	29.01	58.7169	23.3485
15.48	19.724	147.061	102.91	33.681	183.087	133.154	78.971	14.445	35.288	61.096	25.4084	397.116	17.582	25.5203	17.6367	28.3072	47.0425	92.859	175.096	265.385	257.465	183.163	67.453	375.087	113.848	22.276	639.075	12.2	105.309	56.7505	68.3962	621.326	54.661	57.258	43.3551	47.283	63.387	56.6897	42.8666	33.447	39.482	40.6626	113.041	67.1998	182.682	22.4957	30.279	56.8012	18.2198
13.466	19.681	111.016	95.993	36.564	168.433	117.306	78.58	13.98	34.767	81.2863	22.627	345.717	17.65	23.3615	12.2621	24.6471	48.7877	88.7753	175.173	270.259	215.352	145.476	68.745	301.039	155.443	36.446	568.064	12.2706	117.656	54.9649	65.0423	524.252	48.587	62.156	51.2041	45.055	62.313	59.3116	45.1621	33.7215	36.129	41.2393	119.662	53.2636	148.771	22.038	29.143	51.0964	21.4647
15.075	18.976	88.836	86.243	43.036	136.753	124.061	83.091	15.064	37.696	97.0998	32.2765	327.395	16.682	25.2534	10.746	21.1983	45.4926	91.7445	186.954	273.573	187.223	102.562	71.3456	321.13	133.471	61.475	490.263	8.6176	105.069	49.2124	65.6692	400.39	43.614	55.949	40.1082	44.582	58.345	54.1518	46.3142	30.8214	32.193	38.2691	117.997	38.1215	120.366	19.9033	43.187	49.5331	18.4476
13.188	19.477	71.591	76.491	42.945	128.159	109.671	71.251	17.608	32.942	103.478	38.0064	267.722	64.311	28.2703	9	17.2375	46.1253	83.7885	193.867	287.548	170.355	83.786	69.953	347.491	216.643	119.06	330.455	10.9765	103.625	51.0887	71.6192	300.055	40.091	56.063	32.8408	42.56	58.656	53.7177	47.1658	34.6054	36.478	40.5592	127.689	34.7775	107.094	21.4611	81.016	42.0663	18.5296
15.851	22.748	66.029	103.876	42.92	111.952	101.341	69.989	15.266	39.625	100.128	34.2026	267.117	135.158	25.7128	8.5113	18.4466	44.8493	84.3789	189.453	295.514	148.116	69.96	72.9362	252.05	185.683	158.993	199.33	6.8765	101.861	47.9031	70.2346	237.921	42.16	53.815	30.9673	42.066	53.826	55.5952	52.7781	32.8678	36.403	41.6862	104.662	30.7652	91.037	22.2884	101.064	27.003	18.3144
16.15	21.282	60.794	110.964	41.317	108.245	103.151	73.607	17.978	38.727	101.239	41.2958	271.499	140.667	29.1858	8.7476	14.7124	43.3609	79.674	186.975	293.2	142.545	61.741	79.1879	217.837	187.658	167.654	143.388	8.8882	116.507	52.4557	67.9038	188.134	42.332	47.216	27.8592	47.922	48.02	57.5459	57.6658	30.7548	33.478	39.9316	80.417	28.9732	83.868	27.7686	123.927	31.6416	20.0444
15.492	23.109	57.128	94.421	41.051	95.65	123.162	68.912	17.956	41.234	95.8531	48.1929	239.233	110.267	26.5895	9.1576	15.817	45.0064	74.5903	192.676	292.675	136.983	54.553	76.547	165.36	198.62	159.746	152.603	8.0824	113.934	50.3588	62.7346	159.839	36.632	44.367	25.9959	50.448	47.879	56.4061	55.2082	31.2321	37.984	37.7011	63.79	26.8054	72.877	30.9275	128.934	24.8253	19.6139
14.558	20.717	55.929	79.845	38.131	83.847	126.198	70.658	16.498	40.941	79.3879	40.7717	246.307	77.976	27.7044	14.8087	28.2418	44.6093	78.1278	190.187	286.351	131.389	124.072	65.9295	133.973	143.898	157.676	276.483	8.4706	114.066	54.8763	68.2154	344.654	42.583	53.793	34.2918	45.911	50.684	56.7869	49.4925	33.8486	47.942	42.4759	73.421	27.2647	74.705	27.8169	127.083	22.2651	22.5581
15.031	19.432	56.62	124.29	38.376	73.771	132.582	56.527	14.617	41.324	73.3616	32.9068	232.818	49.621	25.4274	25.7685	37.9869	44.2951	99.5595	187.058	293.412	135.907	248.195	56.2785	151.483	96.06	104.082	362.48	8.9824	97.917	58.5691	65.1962	630.751	33.652	49.132	26.4592	45.663	50.266	55.1864	51.8778	30.1463	44.58	43.8782	80.159	33.8043	74.132	27.582	114.762	28.3464	23.2449
14.624	19.288	56.07	242.126	37.078	74.117	143.156	42.842	13.372	37.151	57.1582	28.1415	239.84	34.158	25.3142	28.91	35.0414	42.0594	86.674	182.069	284.393	139.302	346.583	64.6477	228.875	65.72	68.21	411.145	9.0765	111.767	55.7155	63.7192	847.965	35.269	46	26.0776	47.932	48.731	58.6818	46.9402	33.3239	46.592	45.0929	87.81	59.1462	66.598	26.9465	92.562	39.5482	18.6708
14.845	18.386	108.184	376.657	33.195	72.187	165.404	32.08	13.086	35.854	43.3653	20.2412	286.656	27.709	30.7753	25.7412	31.4444	43.8556	106.652	179.877	288.549	155.14	408.492	49.906	230.546	50.792	44.126	525.296	10.7647	76.972	59.2804	56.5154	948.709	38.055	48.725	29.9714	44.278	63.761	61.0346	48.6608	36.335	37.022	44.3462	72.725	94.3955	74.972	22.9568	65.746	47.6536	26.1708
14.116	19.137	203.277	427.7	32.706	71.443	165.601	27.481	12.299	34.632	38.9002	20.8232	337.316	21.493	27.2534	25.7283	30.5577	43.1996	118.057	177.487	283.356	160.239	462.414	47.0403	211.813	42.982	33.797	541.26	18.8588	59.451	67.1979	56.5115	938.726	35.888	47.9	29.4163	38.815	55.951	53.7244	48.1234	40.4591	41.609	53.0666	57.934	100.56	96.897	32.4542	45.248	35.0181	30.8223
13.97	19.455	342.443	435.047	35.304	75.757	154.905	26.064	13.027	34.534	33.8776	22.0354	388.631	19.633	25.7601	25.0177	30.0828	40.31	122.511	182.362	278.361	229.362	453.428	42.6544	239.976	35.546	28.464	410.872	22.7059	56.913	74.4783	46.3269	906.044	42.05	45.822	30.8592	43.004	54.34	67.6325	51.4938	34.663	43.975	50.4067	70.492	98.6674	136.774	35.1848	36.162	31.8524	27.9271
14.335	19.429	653.499	411.948	36.078	70.211	164.894	26.805	13.263	31.766	33.6535	18.6109	466.873	18.655	26.6385	21.0498	39.1002	45.7155	108.445	179.374	281.481	405.362	446.171	45.7081	228.724	44.692	27.004	262.268	26.6059	44.781	94.734	38.5615	870.26	71.295	46.401	29.2776	50.732	57.689	53.8056	54.2207	37.7245	44.91	39.2691	77.457	101.225	249.466	20.7375	31.128	38.2681	34.8713
12.889	19.308	859	391.393	32.104	64.364	179.753	27.583	12.438	32.99	32.8098	15.4887	499.901	18.376	24.8632	24.7685	41.2418	43.8514	104.63	180.78	284.064	674.528	384.786	38.3557	266.628	40.081	23.72	229.265	21.7	33.576	99.1031	36.3615	846.955	98.776	46.053	29.5469	50.02	60.552	64.1398	67.611	47.4501	37.389	47.1525	69.265	89.138	321.696	26.304	47.522	29.241	47.2335
13.644	19.07	774.387	385.726	34.452	63.698	192.637	25.765	11.887	35.529	34.1827	18.5113	469.144	17.279	23.9679	21.9807	44.5643	41.2994	107.52	182.335	280.63	733.668	407.928	39.1745	307.683	37.928	20.704	235.243	33.9941	50.594	85.2062	38.2846	827.057	125.365	47.735	30.6837	45.855	53.528	65.5073	68.2556	36.8325	43.882	50.9553	90.318	76.1401	316.312	33.3264	32.851	23.7741	27.6025
13.1	20.489	604.143	325.84	37.4	61.195	179.321	38.342	12.529	36.987	34.3145	20.0514	430.051	17.837	23.8108	20.6029	39.3464	45.6369	116.714	183.443	281.729	579.179	363.802	36.094	304.366	94.342	22.135	379.824	24.6118	37.517	76.3835	51.1846	807.686	107.794	46.345	26.9531	48.245	56.928	56.0666	58.2918	37.7669	38.718	40.6924	81.73	87.2266	285.013	23.1295	31.081	40.8464	29.2267
11.458	26.675	408.017	287.49	37.88	65.014	149.156	46.548	13.575	38.579	35.3861	22.9132	391.822	18.946	26.5743	23.963	44.6362	44.879	117.661	181.279	281.417	421.196	318.877	42.0839	241.736	135.979	24.516	503.514	20.8176	55.778	72.5897	59.2731	833.965	78.418	43.25	28.7857	41.528	68.996	59.3369	55.5586	41.4188	39.541	49.0009	87.483	81.5469	222.285	26.2366	41.058	40.2259	27.8314
12.541	35.738	267.978	222.76	33.12	67.137	149.882	59.917	14.276	35.157	41.8098	27.418	399.974	15.502	24.0574	24.992	45.1874	45.189	119.326	175.214	277.497	323.123	213.676	68.2148	280.147	121.324	21.009	507.081	17.9	76.84	57.0763	60.6385	766.997	70.365	42.766	32.5796	44.655	60.486	59.5819	53.2718	39.3925	37.673	48.2638	118.338	69.8404	165.429	32.1537	31.475	49.1265	19.1788
13.509	48.66	187.938	174.017	30.178	71.225	132.527	84.254	14.759	39.183	55.6328	30.717	382.263	18.17	26.8885	19.8617	47.7298	42.1295	108.145	177.582	274.522	258.478	167.957	72.3624	368.757	82.989	21.408	470.022	10.6824	94.719	53.9443	65.6385	713.034	58.429	50.696	28.1612	45.72	59.557	59.0599	45.9489	34.8214	38.932	41.4233	136.04	56.6169	134.917	21.2573	29.101	58.1476	20.4875
14.017	72.049	131.861	143.969	32.486	87.165	113.518	96.901	16.735	54.918	61.2881	42.2187	309.023	15.624	23.1318	14.9582	41.6863	52.2314	97.348	188.042	285.002	212.88	126.511	71.1477	412.981	76.193	26.283	507.408	12.0588	130.003	50.7959	74.3654	629.884	47.287	50.268	32.6102	43.945	57.11	59.7097	49.3416	35.3058	38.403	43.3085	133.641	46.6591	115.475	22.3126	30.261	56.8404	20.2938
19.596	104.942	102.835	138.484	36.51	99.107	88.649	88.12	19.471	56.092	74.9134	57.8907	255.436	17.607	24.4578	11.701	30.8824	46.9023	85.8238	189.744	285.847	185.402	89.455	72.1208	347.132	54.835	29.965	425.659	9.0353	123.944	48.8845	70.6423	491.039	38.827	54.458	31.7224	42.739	55.458	57.8762	45.2182	35.1423	39.399	44.8887	130.901	34.895	98.781	21.8497	26.856	60.4699	19.754
25.121	96.314	83.045	118.731	32.292	104.674	76.874	88.356	22.217	46.581	85.9284	65.2669	232.726	70.131	30.8919	10.5547	21.8453	46.4246	84.8899	197.817	304.153	163.056	81.447	74.3557	290.723	44.592	70.722	278.517	8.5294	112.094	46.1629	66.4038	374.175	41.828	54.448	32.9204	41.747	54.333	59.5939	50.5025	33.0091	47.534	41.9842	128.518	34.6632	92.415	21.9931	29.045	57.2922	21.3223
28.719	65.255	69.191	103.116	37.186	89.01	73.458	79.265	24.1	43.969	102.13	83.5209	209.757	127.655	57.6182	8.4518	17.5926	43.8174	90.0264	195.865	297.766	144.405	64.888	73.4933	333.908	55.345	120.72	190.536	9.4941	131.378	49.8371	73.4885	301.746	43.838	51.014	31.5388	43.349	56.882	56.0373	46.3603	33.6276	41.416	43.5521	103.568	28.8682	86.274	22.8964	59.909	60.244	20.6948
24.525	47.109	63.103	97.517	39.139	74.984	73.053	72.313	20.827	40.816	109.928	72.0932	186.266	141.888	64.103	8.955	17.61	47.9575	82.1057	200.345	306.297	136.133	58.299	76.557	365.954	46.813	167.925	130.673	8.9059	117.427	46.5649	65.6538	223.593	39.008	42.769	30.3837	43.883	53.872	57.9854	45.495	33.6145	42.378	44.5171	80.601	27.6849	78.054	25.6874	99.087	55.0512	18.869
19.846	36.112	56.719	91.297	40.503	65.843	79.474	59.805	24.195	40.607	106.879	82.2283	194.879	130.811	68.6926	8.7395	15.1438	43.0786	82.2952	191.183	294.858	128.05	55.366	80.0403	362.611	91.319	162.857	90.919	7.6882	108.292	51.5588	69.6654	177.281	35.058	46.65	29.9531	52.463	52.933	55.1971	50.9751	30.5641	37.431	43.3059	60.695	25.6941	74.43	30.4162	123.034	50.6928	19.6036
16.152	31.958	55.461	92.91	43.552	62.905	86.111	56.583	25.965	37.965	107.104	82.9646	196.631	128.255	61.1537	8.3617	13.3573	43.121	75.9383	190.335	293.914	133.056	48.564	80.2685	334.932	109.776	186.291	78.656	9.1647	110.479	49.0577	69.9808	148.309	35.303	44.898	28.0245	78.841	54.081	55.715	49.0274	31.6811	38.281	40.5881	47.834	22.8105	68.492	32.5613	135.762	39.747	18.6651
16.132	29.796	51.228	83.516	45.129	59.167	94.643	69.241	24.272	36.663	93.3032	90.7074	217.537	114.335	49.9949	8.1849	13.8344	42.2357	75.1982	189.468	295.1	125.625	43.532	84.3423	254.399	114.809	174.547	67.514	7.4706	113.09	52.1381	65.6538	129.992	33.721	46.737	26.6857	97.834	53.857	56.0413	49.1721	35.0666	36.665	39.7266	36.651	25.1329	63.351	32.8584	136.804	29.3343	18.6492
14.555	25.727	50.488	84.597	42.772	61.412	104.832	71.666	22.016	44.273	95.0847	78.7749	219.841	107.995	46.5608	7.2942	14.4379	46.2038	78.6167	196.077	294.876	126.691	38.591	88.6879	247.967	138.529	144.168	59.947	9.4118	115.677	51.6247	59.7654	110.459	42.037	46.255	31.1714	79.215	48.899	48.1305	44.4052	29.8012	39.14	43.7835	31.575	22.4624	60.931	29.5181	134.647	26.5181	21.2164
14.332	28.106	50.588	82.143	41.909	61.871	101.776	73.709	21.856	53.561	105.597	80.7138	275.98	94.134	36.2855	7.4502	16.1307	43.7516	78.0837	193.767	299.744	129.837	33.813	74.7383	245.318	178.774	151.397	71.888	6.2647	147.399	57.967	58.9962	105.429	39.34	44.244	32.6653	74.824	52.237	57.0666	45.1908	34.328	34.023	41.7493	34.425	25.1071	61.966	27.3247	137.93	24.3313	20.1856
25.027	52.121	47.865	105.195	39.315	58.437	107.231	77.123	22.75	45.129	110.915	85.9807	346.443	71.745	33.3868	7.799	16.2484	41.121	70.9736	197.216	298.409	121.94	32.433	61.3691	272.755	222.345	161.857	63.483	6.6882	100.955	54.8062	44.5308	96.896	38.887	46.334	30.502	64.69	56.955	54.968	49.2407	34.5641	37.233	43.5276	38.031	21.3532	63.372	24.5699	129.69	23.4036	20.3964
19.723	116.207	50.081	128.641	44.207	61.855	131.512	86.989	23.277	39.881	116.036	87.2187	374.547	61.061	27.1723	7.7653	16.7407	42.2017	77.2379	193.649	293.358	122.87	32.869	46.3758	224.212	225.97	150.055	64.782	6.0941	76.878	53.0845	35.9115	91.568	39.801	43.696	27.4	63.444	53.967	55.285	46.1546	30.0797	36.553	43.9159	40.109	23.5963	66.655	25.0639	121.746	22.2078	19.7164
17.572	138.022	48.058	119.626	41.416	69.215	131.514	90.837	23.08	39.016	111.908	81.2476	392.01	57.932	28.2264	7.7138	20.146	41.2845	75.7753	190.698	290.351	125.415	37.503	45.0872	255.072	152.149	125.055	66.19	7.3176	56.076	49.4103	38.1077	90.669	36.159	46.022	26.8918	58.955	52.694	55.2304	49.495	33.1211	35.713	45.9167	43.922	23.4985	62.192	28.323	115.941	21.9849	19.5034
17.788	105.265	51.333	104.771	41.484	63.529	147.137	78.388	24.732	36.625	113.051	73.7106	362.846	41.432	26.3041	7.8569	16.7821	44.0297	72.5374	188.721	293.068	125.013	37.693	42.0906	308.851	141.907	114.567	69.156	5.4471	51.319	63.9052	32.5577	83.481	36.36	42.455	28.0408	67.333	55.452	59.7656	54.4975	33.5005	36.481	44.9369	45.377	24.3666	64.819	28.2591	115.264	35.4066	17.6674
14.643	85.915	45.164	101.34	41.924	55.433	158.906	66.642	19.086	35.523	113.734	65.8682	370.688	39.988	24.7669	7.8087	14.2418	46.2781	76.8106	191.493	298.329	126.003	35.837	42.6577	353.11	188.911	133.863	67.849	7.4059	58.226	66.033	40.1577	80.918	36.914	47.84	25.7694	55.504	51.55	55.2623	47.9252	33.7185	36.867	42.4294	39.492	24.8023	65.353	27.5682	113.817	33.4759	18.0068
14.503	119.115	46.567	109.245	39.643	61.511	136.147	60.735	19.199	42.535	105.471	66.1704	390.817	37.459	26.8818	7.7524	14.6688	46.4352	78.9075	193.703	300.081	128.462	36.866	42.9933	428.536	130.403	100.208	66.98	5.6118	49.233	56.5526	49.3038	84.328	37.151	40.377	27.6082	75.416	52.013	57.4461	48.51	30.3582	39.011	42.7055	50.245	23.793	62.545	24.8048	126.806	32.4398	17.4772
12.448	129.03	46.738	108.767	43.241	61.577	127.607	70.417	19.305	40.534	102.062	76.9293	421.912	27.172	24.5236	7.4855	17.2418	49.5202	78.9515	191.846	294.409	120.777	41.765	44.6342	475.832	96.098	99.325	78.863	7.2588	52.056	51.0021	60.8923	86.351	39.959	44.177	29.749	71.259	48.823	54.3981	43.9202	32.7538	37.571	44.0149	46.768	23.7817	63.644	28.304	131.514	35.0934	21.0467
13.315	108.216	47.197	98.264	44.524	56.101	109.822	73.497	22.453	39.138	114.535	80.7588	448.345	22.248	24.2348	8.1881	18.1612	54.9321	75.4097	193.767	291.993	118.99	40.524	50.9966	569.789	66.363	113.26	71.637	6.4882	51.826	54.0619	55.7154	85.575	41.592	42.764	28.6204	64.976	50.278	54.8842	49.0661	30.5066	34.799	41.2358	37.078	22.9763	64.959	22.9845	119.294	30.6837	17.9396
13.158	73.745	46.32	97.64	43.491	57.475	128.571	72.896	21.316	41.893	117.332	87.2444	410.081	22.531	26.8226	7.9132	18.7255	54.9809	75.8855	197.21	294.67	123.336	44.409	51.302	587.503	54.664	107.124	103.07	7.8824	73.649	51.9918	58.9885	77.376	34.588	41.91	25.2041	91.204	52.948	60.9587	46.8142	32.2523	36.446	45.3392	33.214	22.3254	61.502	26.8826	128.404	25.8434	21.6139
13.486	57.765	43.994	95.197	44.25	55.209	109.306	75.559	18.182	37.311	119.379	62.7138	391.46	21.673	31.0625	8.09	17.0523	57.7686	77.8767	197.362	297.63	120.651	41.759	46.0369	513.937	75.382	107.623	80.332	8.1412	75.587	47.8557	64.5269	76.64	36.464	43.56	25.0776	81.229	51.145	58.7483	42.909	32.1352	45.481	40.9956	42.286	24.4336	63.214	25.361	111.913	23.7259	19.4419
14.094	42.723	46.967	86.21	46.75	61.672	106.326	68.794	16.639	36.668	115.684	55.537	414.031	19.452	27.7787	7.4389	15.1743	55.4352	83.3084	195.865	298.81	120.329	37.995	61.0604	480.42	98.972	96.826	87.288	5.3529	71.056	48.9485	68.3308	75.931	37.95	46.112	30.4714	69.395	51.584	52.8469	46.7007	29.1171	43.697	42.5478	46.427	22.7786	62.14	25.9914	106.856	23.5663	18.1105
13.754	66.689	45.572	99.9	43.979	56.744	105.5	68.348	15.172	35.118	113.531	46.0932	442.926	17.526	24.4696	7.5965	18.5054	49.2378	77.8458	185.707	292.57	125.375	40.725	63.4832	493.932	77.786	95.208	70.486	6.3412	97.396	49.2598	70.5731	78.963	37.306	45.604	28.7959	56.813	49.344	53.225	44.5661	31.6367	42.278	43.4251	39.199	23.93	64.127	29.6442	112.345	24.0301	18.4829
14.893	53.034	47.778	85.228	43.954	59.417	129.376	61.762	16.568	38.867	111.653	49.1672	436.572	17.735	23.7517	7.3119	19.5861	53.4459	72.4758	191.692	290.195	121.784	40.572	77.2685	500.457	56.14	77.991	94.682	9.4471	111.139	48.7072	64.7769	79.971	37.904	44.652	32.1755	58.401	47.946	57.1678	48.0835	35.5318	41.784	44.0237	48.348	23.0803	63.813	30.8031	110.923	25.6054	20.7107
14.06	40.401	47.562	87.383	47.436	58.161	132.595	62.693	17.066	34.729	114.559	58.508	416.383	18.398	28.0304	6.8569	18.6514	55.3864	83.3216	189.291	302.892	118.897	38.152	63.5839	461.928	49.201	78.81	71.196	7.0294	138.903	49.268	68.8	74.383	39.587	42.299	29.3857	54.847	59.018	56.4341	51.8404	32.8113	38.79	43.3883	46.465	23.1473	63.568	29.4214	115.143	34.2681	18.3257
13.202	43.918	46.583	103.033	44.725	58.374	140.765	73.393	16.557	33.18	122.209	58.6817	366.625	18.065	26.2044	8.1608	16.8475	52.5754	72.0529	194.06	295.271	119.133	36.957	57.0738	395.707	48.531	66.861	63.215	9.2059	135.75	50.5381	53.3231	71.509	36.052	47.752	50.3184	51.702	57.495	51.7004	52.48	30.8032	37.675	45.9667	39.129	24.9887	61.565	29.3316	111.995	41.0271	20.8975
13.135	52.608	49.155	105.933	44.763	59.006	125.507	72.19	17.708	35.127	109.723	64.3087	384.464	18.847	24.5693	7.8441	16.6885	51.3482	72.2379	192	287.658	117.708	39.34	57.5302	378.365	40.049	86.119	64.025	7.8588	130.236	48.3237	53.7077	75.153	37.862	50.377	65.1469	48.732	51.277	54.0413	46.8778	31.8315	36.561	44.5907	40.137	23.1648	61.252	28.3402	113.059	31.8283	19.5672
12.567	68.449	58.649	111.75	47.093	60.586	125.851	75.816	16.797	43.799	106.23	62.3344	397.813	19.612	25.8361	7.7781	18.2266	52.9469	72.8722	190.399	287.251	122.116	33.698	58.7383	389.955	40.149	87.951	60.229	6.3941	145.146	48.9155	58.9654	80.124	39.397	55.888	63.6898	45.636	51.66	57.3289	48.4539	33.2704	36.691	44.3155	44.134	21.5283	66.609	26.639	112.675	31.4367	20.7141
13.089	58.709	51.193	106.233	44.416	58.853	127.887	74.326	15.336	43.366	108.757	49.9968	384.843	18.313	25.4578	8.0386	19.6122	47	78.8414	190.711	286.051	127.296	35.719	53.5973	376.522	132.895	105.676	60.061	7.4941	121.809	47.4907	58.6615	79.467	43.297	53.146	58.3592	50.49	54.42	55.8615	46.3803	34.776	38.429	43.17	48.654	21.8888	64.742	26.2677	108.667	34.756	19.6378
12.425	75.432	50.283	99.866	43.068	56.066	131.476	67.187	15.611	41.493	110.424	47.955	383.572	18.128	27.5861	7.8955	18.9085	50.6327	69.9604	189.94	295.081	122.492	33.155	49.6342	339.7	233.077	104.294	57.997	6.8882	107.847	51.0784	60	77.536	45.947	46.654	55.5347	48.791	52.024	54.4754	50.5786	31.6054	36.232	44.0307	69.065	22.9464	68.527	23.886	107.73	30.6657	19.0478
12.118	78.793	49.903	102.184	40.611	57.481	135.148	58.909	14.953	34.861	102.362	43.0129	403.967	17.104	30.4358	7.0611	21.1874	55.1805	78.5066	190.672	295.615	117.346	36.168	49.6678	358.731	184.475	109.962	60.637	7.2059	107.889	48.8454	58.4538	72.948	41.601	47.764	44.5245	44.025	53.231	51.8629	45.5923	35.4622	37.307	41.7038	72.636	24.1545	64.93	25.6045	105.722	27.0663	18.4123
16.472	62.632	50.203	92.64	44.814	57.364	122.273	60.733	15.449	36.754	109.546	38.3441	380.094	19.699	24.3091	7.8135	20.9695	54.6072	82.1718	191.977	289.054	110.478	36.62	48.6376	404.43	121.161	90.029	70.894	5.6059	108.931	48.7072	55.5962	80.387	41.684	42.014	35.751	47.146	51.04	52.0186	44.6309	30.0656	37.194	43.3935	54.68	24.3151	64.92	28.696	109.575	24.1084	18.6105
22.074	43.291	47.858	87.641	42.294	55.751	139.51	59.198	15.54	39.452	107.288	48.2444	376.415	22.393	27.1757	8.9952	20.0697	47.3779	83.0969	188.096	288.388	114.678	36.914	41.745	479.098	80.445	94.179	67.017	6.7176	102.809	48.1773	50.6808	79.055	43.35	48.007	35.1755	53.82	49.105	55.6538	45.6833	33.9425	40.812	45.3751	42.876	22.7703	68.908	30.4456	110.875	25.8042	20.1481
23.448	39.34	45.628	86.172	39.292	59.131	135.101	46.965	16.491	35.887	90.354	54.7331	399.997	22.847	28.6267	8.5225	21.902	47.724	80.7004	182.902	286.346	116.213	36.797	50.7483	470.164	94.527	89.867	81.137	7.5235	97.597	45.4577	52.9962	77.143	38.378	46.958	28.9959	50.935	52.181	54.3236	46.9551	32.6327	37.306	44.8922	36.303	21.413	61.047	28.7358	109.324	23.0753	18.9021
39.447	39.818	51.332	81.164	37.696	54.805	118.181	48.548	14.657	34.211	89.5028	50.4212	410.327	19.838	24.826	7.7508	25.9325	52.569	83.7048	188.613	288.091	112.003	40.404	41.6275	431.344	105.788	92.848	61.31	6.2	83.934	47.9814	49.7538	80.076	41.386	46.261	27.6796	50.244	52.877	53.5513	48.5075	33.1756	37.147	41.7774	41.573	23.0206	62.214	31.6339	99.491	24.7169	18.5661
32.956	55.93	47.391	89.793	37.63	55.944	108.876	52.909	16.024	32.876	92.5932	60.7749	459.028	17.439	25.6216	7.6415	25.403	46.7389	79.467	181.642	283.898	118.149	33.366	41.2987	346.156	107.912	78.051	87.131	6.6882	82.458	48.2062	56.65	79.412	43.105	46.553	27.3	56.552	51.146	53.4447	49.414	32.6186	35.62	43.0491	35.987	23.3326	60.36	27.7271	82.362	23.7831	18.0103
24.497	40.991	47.725	76.788	42.765	56.129	128.899	56.428	17.175	39.519	91.9435	51.5466	448.727	19.139	27.0794	7.5547	25.7081	52.2378	76.3392	186.484	280.217	115.904	33.644	38.3825	242.618	88.408	72.069	82.964	5.7765	67.33	44.5278	55.35	76.469	36.37	46.065	30.2204	53.178	52.515	54.4567	48.8828	32.9839	37.515	42.4207	38.265	21.4758	57.266	26.4024	88.763	20.1747	19.2916
19.091	64.316	49.665	97.807	37.837	57.463	127.931	60.329	16.989	39.787	85.7307	53.0064	403.354	17.442	27.3818	8.1817	21.1983	52.7367	84.6123	187.819	287.493	114.369	35.759	39.8859	271.06	72.287	63.925	80.338	8.9235	82.184	46.3464	55.05	78.553	43.87	44.367	29.151	52.091	51.34	55.8455	48.409	32.78	35.553	42.4838	35.914	22.3903	59.374	28.228	102.515	21.1687	19.3303
18.842	118.297	47.513	104.136	38.501	58.503	123.485	63.751	17.122	40.038	87.9586	53.2444	392.188	16.578	29.3395	8.3151	20.4227	57.0212	83.5066	185.929	286.846	118.545	36.43	42.6208	241.767	103.082	71.059	68.888	7.4765	87.285	45.1856	54.4692	75.548	42.332	44.919	25.6265	48.33	49.188	53.715	48.4925	33.2008	37.438	47.1323	39.778	21.9073	61.457	26.5751	103.041	23	17.7836
18.371	128.133	48.297	104.569	39.518	60.105	117.533	62.388	20.095	43.456	79.8267	60.7492	335.843	17.202	25.2213	8.3505	21.1351	54.7452	80.1982	195.281	288.949	110.09	39.586	38.7886	324.978	95.154	48.761	69.936	7.0588	64.653	43.1464	50.9923	67.701	40.76	48.002	27.7918	44.94	50.105	53.775	43.9776	34.2775	35.985	46.8957	39.767	23.2173	61.458	23.4301	103.167	22.0723	20.4282
15.478	114.167	81.3	89.562	41.362	54.994	110.518	60.342	19.805	40.064	88.2844	79.8842	357.977	18.078	27.7247	7.8666	22.3725	62.4883	79.7665	191.237	289.766	112.272	34.861	38.1812	359.096	108.674	63.408	83.48	6.7	65.823	44.7567	49.5038	74.748	42.874	50.151	26.4531	55.887	55.181	60.6352	48.3728	29.7386	36.621	43.6564	42.927	22.6519	65.757	27.2746	82.235	20.3313	18.033
15.103	116.718	72.238	99.679	39.994	60.646	107.678	49.305	19.199	39.05	75.452	89.4534	389.274	18.51	24.5608	7.8698	26.0523	64.4289	76.3921	184.518	286.776	109.987	38.163	34.0839	380.68	114.989	67.863	118.349	6.2765	62.715	45.9299	51.0615	74.975	46.301	47.526	27.8204	58.38	52.696	54.9228	44.8628	31.2008	44.532	42.8642	40.828	23.3203	62.935	29.1744	89.904	21.6235	20.8645
16.259	95.054	62.27	84.164	40.474	54.358	110.288	45.757	19.912	37.987	73.7081	84.9421	422.405	17.663	26.1571	7.7412	24.5643	59.5499	77.0264	184.534	280.554	116.934	41.548	39.7685	471.534	82.091	74.402	101.173	6.4941	64.066	48.2351	46.5808	76.052	46.796	44.194	25.6898	49.029	48.136	48.8296	39.3441	34.1241	43.323	43.1113	30.811	23.6056	58.859	31.9793	89.961	32.988	19.5763
15.857	64.766	91.368	72.191	39.77	53.249	114.768	35.104	20.465	37.03	66.4011	84.6945	399.724	18.687	25.6385	7.8633	25.8344	52.397	81.1233	180.407	271.566	114.415	39.364	40.3523	485.673	122.368	71.87	89.986	6.2765	45.708	44.6165	45.35	76.321	48.906	46.031	27.7184	55.848	55.595	54.6538	47.3416	34.0555	38.485	42.461	30.308	24.0896	58.981	25.1036	109.306	43.4819	21.0159
17.05	46.103	90.077	67.122	36.622	52.503	122.747	37.984	19.887	36.646	62.9661	84.5434	391.174	20.624	27.5338	7.3698	23.9041	51.9958	78.1894	178.191	278.639	113.452	42.005	37.2349	433.721	154.126	93.42	75.179	8.2235	41.979	43.1217	48.95	74.941	40.374	44.182	23.3653	51.14	48.143	52.1358	44.0561	30.4702	37.542	41.2103	29.416	22.4542	61.726	27.5924	105.443	52.0422	18.8599
15.618	36.601	72.939	68.69	40.046	53.654	133.561	37.417	20.168	33.774	68.1036	99.0129	373.855	20.871	25.4628	7.9437	22.1394	59.3631	80.6388	187.505	288.997	119.159	39.725	45.7047	382.373	128.331	71.49	66.656	5.8059	52.74	46.3155	57.1038	78.136	47.143	44.662	25.9959	49.811	51.213	47.245	49.9601	32.446	36.999	45.4592	26.954	24.0391	55.664	32.7686	94.308	44.9157	18.8679
14.511	55.633	79.194	81.916	40.355	56.7	132.448	39.869	18.203	34.307	68.5574	83.4084	388.588	17.298	25.8733	7.9068	23.732	62.7304	81.7841	188.443	277.164	121.757	43.088	55.3121	377.882	158.741	73.073	72.955	6.8588	65.368	47.8454	62.3962	81.63	43.295	48.295	34.3347	43.343	54.072	54.6884	53.6322	34.5025	38.708	42.7625	28.103	23.4501	62.796	34.0397	104.17	35.6657	19.1014
17.788	90.559	81.186	95.067	38.649	58.757	141.016	45.644	18.436	35.796	69.4482	83.1994	369.154	18.388	29.326	7.8135	18.9913	63.9448	80.4229	187.387	271.759	113.302	40.529	46.5503	356.44	178.862	76.779	85.075	5.7588	56.188	43.2371	98.6	70.539	45.459	50.769	42.9939	43.24	53.083	46.751	57.6197	29.5217	40.568	46.2314	25.048	23.4676	59.93	29.8929	97.389	30.8434	19.2073
14.629	84.106	68.348	87.217	34.898	52.423	136.617	50.104	17.376	36.075	84.9454	91.9132	368.902	19.447	26.8395	7.1559	23.0959	60.8769	83.6432	185.1	281.571	120.13	39.19	62.4161	364.676	175.734	86.258	84.073	7.1412	79.201	46.5402	81.3269	71.413	37.987	44.66	32.8	42.299	55.177	49.0972	53.5898	28.7124	38.394	45.3725	29.215	24.4325	60.594	29.3921	96.866	29.8434	18.7677
13.199	68.019	97.896	86.328	40.101	58.155	126.469	56.045	17.04	40.915	90.0772	88.1125	413.06	19.961	28.9578	7.6929	28.9826	61.2548	82.4097	183.636	279.839	123.651	37.556	57.1242	378.039	112.545	83.084	80.913	5.7765	85.986	48.7732	71.4308	77.222	43.384	52.076	31.8551	47.768	54.195	50.4088	55.591	35.447	36.204	48.3103	25.74	22.2647	61.565	25.5665	103.86	26.6295	19.1777
[truncated: 17 more columns]

## Sheet: R
12.931	50.443	48.407	117.847	26.7135	77.0845	116.185	45.599	15.3759	160.243	73.284	242	133.765	23.4065	39.2686	5.0064	13.5534	42.41	94.8767	127.607	245.063	61.963	90.738	585.791	95.628	13.4448	53.819	81.3212	99.682	71.424	186.792	40.6845	39.0102	34.673	303.526	171.818	67.015	315.886	128.611	86.495	33.8476	55.744	55.386	33.101	30.3646	62.298	22.532	51.1408	8.6265	8.156
11.0251	39.007	46.391	89	26.241	127.799	108.853	53.083	13.2245	108.023	67.307	155.188	134.283	18.1378	33.0845	6.0579	13.2375	65.758	83.2291	131.054	244.995	60.578	81.995	474.545	74.462	20.4834	40.4314	58.3073	72.5	58.639	149.086	42.4478	37.602	33.977	257.239	153.247	486.318	236.745	120.461	83.702	33.1181	50.036	50.284	30.7831	38.5005	63.205	25.6839	45.355	9.3886	6.9385
11.652	32.219	48.064	66.479	25.8444	133.332	105.916	58.316	12.0456	77.638	60.252	99.727	154.362	15.8129	27.0878	8.6511	14.1917	95.367	72.0396	126.607	237.642	62.272	81.527	378.199	66.432	28.7811	25.9927	42.1788	63.682	43.736	109.371	35.1934	33.4816	31.452	217.742	120.424	635.997	152.702	112.325	74.0898	32.5913	44.721	52.801	30.9205	62.1473	57.78	24.9516	47.5632	9.6747	8.6503
11.2978	37.486	53.633	75.895	26.6546	116.392	104.179	74.703	11.9507	57.789	68.296	66.066	188.345	11.9405	24.5389	10.2074	12.5708	132.149	68.3348	133.634	247.605	58.681	75.799	310.492	62.387	36.1576	20.6819	33.5866	48.771	38.434	93.702	31.7176	28.8	36.545	167.696	98.361	595.841	107.193	102.619	74.7556	31.224	41.919	71.565	31.4768	83.8527	62.736	23.7617	45.1661	8.1506	6.7483
11.6755	28.297	48.886	67.283	32.7211	104.356	113.689	72.019	11.1624	50.981	73.424	50.064	212.264	11.2976	24.9932	10.1833	12.6427	132.989	66.1454	132.929	246.197	55.076	81.364	238.33	50.259	47.1243	14.2815	28.6564	43.818	31.562	72.735	41.3715	26.1653	34.715	120.464	91.271	586.611	74.494	98.675	75.5362	31.0272	39.875	77.771	29.5	96.9722	66.164	22.2902	42.8171	9.1506	8.2175
11.8762	35.067	49.557	70.397	32.6072	93.7586	110.874	92.572	11.0584	44.285	83.043	39.041	288.969	11.4235	24.3429	11.3746	12.0022	164.295	65.5507	131.331	257.775	63.505	79.401	199.243	51.538	50.1313	14.8885	30.9693	36.006	28.587	70.078	45.7099	28.2102	33.733	110.659	90.322	581.146	61.705	107.913	79.49	32.225	44.99	95.975	29.5298	88.7291	64.063	21.3903	46.8508	10.7801	8.3417
10.9796	31.374	47.857	73.495	33.5598	85.2495	120.997	102.992	10.5639	40.6	82.166	31.809	324.621	11.2789	25.4155	10.3328	12.5708	170.584	67.9031	129.482	264.705	56.641	78.693	161.436	44.954	56.1979	11.883	25.7346	28.612	31.299	53.714	48.9593	32.6796	39.734	164.251	135.567	523.626	53.6	102.422	78.1022	32.8143	48.08	110.723	28.6457	96.5139	63.471	26.5872	50.5283	10.4759	7.869
11.7962	28.487	49.284	76.241	34.1746	64.9718	114.572	104.107	10.2464	37.742	89.234	30.052	323.331	10.3163	23.6098	9.8071	12.7908	166.955	67.4405	132.098	266.878	60.365	74.971	146.869	54.269	56.8984	14.6453	23.5196	27.182	29.969	59.139	49.4529	35.7531	30.109	180.127	149.427	490.763	47.649	102.976	76.0411	34.2563	43.6	121.955	27.8361	87.7003	59.737	31.2366	52.3189	10.8163	9.221
11.2884	23.601	48.399	66.79	33.26	95.8934	129.727	102.144	9.7153	35.955	93.467	28.801	361.914	10.8333	25.424	10.455	13.1264	169.471	62.9868	137.688	262.319	59.196	76.979	132.813	50.387	48.8371	12.3473	24.6788	22.512	26.229	56.91	47.6336	36.1653	38.499	234.749	165.794	472.56	47.7	97.001	78.7519	31.6055	47.251	124.547	28.505	78.0268	58.199	40.3817	62.6763	10.4639	9.3702
10.7147	22.772	46.462	70.457	37.833	101.113	134.026	105.872	11.0219	33.071	89.588	28.464	380.273	10.1718	22.4459	8.9116	14.9717	158.206	64.2115	133.062	254.546	68.339	79.201	115.704	53.217	42.9842	12.5814	29.1061	22.776	25.823	51.629	47.0509	39.5143	37.608	221.487	157.955	475.026	45.611	100.563	79.3516	30.4359	44.226	137.06	27.6838	79.4851	61.059	43.6615	59.8893	9.9157	8.1879
10.6646	20.966	48.038	64.222	34.2789	104.119	147.641	105.738	10.5931	35.218	80.976	24.064	322.19	10.5816	22.9341	8.4405	14.1612	160.382	61.9207	130.131	256.405	60.874	79.853	105.336	46.938	42.9159	12.3199	23.8408	21.159	29.132	48.437	47.9822	33.2429	38.094	193.684	166.253	449.57	43.911	111.968	79.6471	30.5247	43.218	139.942	28.3808	83.1576	59.768	44.8014	55.7569	12.1898	11.0399
12.547	19.82	48.578	67.841	37.334	118.724	160.163	110.436	11.1332	35.25	84.723	24.887	306.896	10.9031	23.9578	7.5338	13.8649	154.287	63.8106	132.898	244.239	62.027	75.687	102.268	47.147	43.4588	10.2431	22.3659	21.465	24.014	45.42	43.8626	36.8673	37.744	174.584	158.829	400.561	42.879	102.9	78.2082	33.6398	45.966	119.838	29.5795	78.9063	63.048	35.1952	68.3851	13.5361	10.2802
10.8636	22.101	47.568	61.602	37.2296	131.024	168.253	105.856	12.0566	32.856	85.092	25.141	291.762	10.1854	20.8564	7.7942	12.9869	147.35	60.1718	130.584	242.41	59.738	78.655	92.445	46.521	47.7741	10.2395	23.9832	23.871	24.108	46.902	42.8906	32.9041	33.417	188.958	132.333	414.067	45.443	106.529	77.5175	30.6579	42.306	116.508	29.2765	84.346	64.021	26.1848	64.7244	9.3855	10.7232
11.2257	19.456	47.738	60.097	36.9279	124.105	159.788	123.11	10.792	35.348	90.147	25.036	337.985	10.432	23.1993	7.4775	13.3355	148.053	63.7885	130.22	247.564	61.385	80.302	89.022	42.423	38.1489	11.4223	21.5168	19.047	29.514	40.118	45.8321	29.0878	34.246	147.761	99.273	338.882	39.929	104.881	81.0748	30.9596	44.795	108.523	30.4801	83.1854	62.807	26.7133	65.5897	10.7259	8.9658
12.2288	19.647	49.78	74.229	35.4459	109.576	164.519	136.618	11.3741	33.691	81.175	24.892	354.959	9.5187	23.6486	5.9936	11.22	153.045	62.2775	132.927	273.658	59.934	73.709	85.586	43.084	39.0736	12.0567	23.1564	15.894	25.931	36.412	45.8601	31.2571	34.18	111.913	102.218	256.163	42.546	109.322	82.611	30.3532	40.955	96.559	30.5265	89.8043	65.836	25.1693	57.5812	11.4488	10.2369
11.1944	19.449	47.68	63.484	36.0721	113.519	164.52	129.826	11.6825	33.396	78.67	23.467	416.704	10.335	22.8801	6.3682	12.2941	180.367	61.4141	131.555	257.425	63.724	78.832	86.854	41.401	46.6357	10.8793	27.1369	19.835	26.99	38.939	47.0916	29.1204	34.969	89.041	105.004	205.309	40.758	101.052	79.1122	33.7013	42.327	99.734	28.4106	85.3708	59.203	22.9067	53.9434	9.8072	10.3246
10.384	21.308	49.455	65.459	38.5598	115.539	183.375	139.452	10.2774	33.78	72.348	26.398	456.506	11.0017	22.6419	6.1077	13.2375	179.125	63.4537	138.534	263.076	61.97	78.238	83.953	39.772	49.035	10.3437	23.5056	17.806	21.944	34.233	53.9593	30.2143	37.229	74.275	101.792	263.702	41.429	106.764	80.0698	31.6892	43.904	108.506	29.8162	80.6025	63.623	21.1347	61.0277	12.8645	12.6253
11.5016	19.988	47.943	60.829	35.5844	91.5252	165.432	117.834	10.7628	34.711	61.267	25.116	491.111	9.9269	22.0726	5.9678	12.5948	177.004	64.4097	134.168	265.09	60.817	73.682	81.539	40.397	69.5271	11.2907	23.5503	18.165	26.993	36.49	61.7761	31.0592	32.917	59.216	96.161	213.956	40.41	104.438	73.914	32.3522	40.822	108.059	31.3593	85.1195	61.902	22.4974	77.3742	18.75	12.2893
11.7571	20.362	47.013	65.605	37.0342	91.8109	147.325	123.037	10.4544	34.99	68.077	22.453	458.633	10.5646	23.1622	5.4887	12.8736	184.777	61.326	133.123	272.671	66.598	73.11	75.869	43.118	70.2645	12.4845	23.0251	17.106	24.444	32.371	68.2901	29.7306	37.125	59.47	96.884	201.611	43.931	101.342	81.0923	30.9657	44.118	133.697	29.4603	83.5386	63.264	22.4525	82.3803	14.8434	9.9624
11.5564	19.617	49.08	63.514	37.5427	95.0121	138.601	127.783	10.5328	33.318	69.591	23.191	414.679	10.0221	21.3885	5.4051	13.2092	203.299	59.5815	136.994	272.783	59.618	76.521	85.302	44.649	66.373	10.8117	22.3128	17.882	23.785	35.261	74.2417	29.1857	34.428	66.786	89.241	263.275	40.743	108.989	75.6222	33.997	47.947	185.896	26.7715	84.001	58.227	19.7565	81.0806	12.1205	8.2267
10.9279	20.106	46.894	58.709	36.5332	97.4588	158.476	123.572	10.5584	30.611	66.426	27.282	415.388	10.3639	20.5101	5.4389	13.268	230.287	66.0176	134.784	256.3	63.515	81.556	81.012	41.318	84.1769	10.5941	25.5307	20.706	27.576	34.371	79.1272	28.7939	34.344	86.756	87.737	258.011	41.62	107.81	79.01	30.9041	47.454	188.294	29.4487	85.9619	61.531	21.1019	71.4681	10.8193	9.5524
11.7006	21.03	46.413	65.153	37.723	104.143	172.969	124.468	11.1898	35.317	70.36	22.721	383.035	10.8146	23.022	4.836	12.7516	223.911	66.5551	133.035	251.886	66.472	77.099	76.093	41.164	80.5044	11.1316	22.5503	20.629	27.247	37.167	75.5751	28.1735	36.496	110.093	83.492	191.574	43.993	107.176	81.6359	30.665	62.352	222.935	32.0364	89.7724	66.884	22	78.5475	11.5542	8.6993
10.4201	19.614	46.041	61.867	36.4061	113.058	182.986	111.091	11.281	31.972	72.953	24.428	472.755	10.6735	23.5777	5.2379	12.4161	230.926	59.5374	133.624	252.49	65.827	69.824	75.96	39.991	63	10.8172	22.3492	26.047	31.566	34.845	54.5827	26.0551	35.624	127.484	78.58	172.57	40.28	106.51	79.0262	31.3047	54.079	182.312	25.8444	83.7971	63.353	20.8636	78.071	12.4488	9.1446
9.7586	20.368	48.339	70.44	34.9488	125.497	170.504	109.358	10.9891	32.644	76.164	24.196	525.441	10.415	23.9341	4.9678	13.1264	214.535	64.6123	129.191	271.947	65.661	75.594	77.333	40.248	65.1348	11.3254	21.8073	24.335	25.49	31.739	54.7812	28.8449	37.921	143.693	75.845	188.322	44.137	114.445	85.8055	31.2422	53.382	194.677	27.7914	81.0422	62.959	21.3869	87.0036	11.5392	8.451
11.8323	20.057	46.854	67.653	35.7438	117.763	174.678	103.553	10.5036	33.933	76.571	23.558	542.374	9.4456	22.2095	4.0032	12.183	204.766	59.7269	128.784	216.719	61.904	74.762	82.262	39.973	64.2574	10.7861	24.5922	24.924	23.639	29.196	56.0305	23.9184	34.23	121.985	54.01	149.26	42.879	105.925	77.8641	31.9768	52.978	226.266	29.3576	74.0031	61.475	22.81	74.6378	9.8133	9.0421
11.6771	21.326	46.51	82.479	35.5237	116.638	158.546	107.43	10.2792	34.228	72.266	21.26	586.365	10.8827	21.6419	4.9598	12.3508	185.469	63.1278	131.31	225.415	62.817	75.048	72.791	39.038	62.1541	11.9817	22.6145	20.912	23.854	31.849	50.1578	21.4918	36.015	102.92	45.663	129.718	44.917	112.804	80.601	33.67	50.938	200.59	30.0613	69.0175	59.01	19.943	87.4248	13.1024	12.91
11.6975	20.027	43.767	69.657	35.2543	116.511	146.852	103.104	10.312	34.979	84.548	23.691	686.291	10.7194	22.8953	4.6367	11.7734	192.473	68.0441	135.929	241.669	65.857	76.508	75.508	40.61	65.345	11.0475	24.2095	25.065	21.295	34.322	48.1171	24.6776	33.339	114.005	43.694	126.093	46.335	113.043	80.7943	34.4046	53.94	245.912	28.7086	72.171	62.382	20.9016	92.8038	12.4217	12.246
11.5408	20.915	46.27	62.217	34.2239	115.298	144.333	115.588	10.2536	33.054	82.318	27.307	749.536	10.7194	20.1064	4.6559	12.8214	198.008	64.4317	130.852	235.112	60.684	74.762	79.629	42.83	65.1366	12.064	27.5587	27.353	22.858	38.396	43.2417	22.002	33.827	98.012	38.059	172.543	46.186	112.65	81.3828	33.4359	51.537	200.456	30.457	76.5572	62.318	22.81	97.4753	12.2681	12.008
11.5486	21.538	50.186	65.605	31.537	114.221	144.37	121.73	10.9763	36.053	70.507	24.765	734.279	10.5425	22.2314	3.6994	12.1285	244.539	66.5595	128.353	241.19	62.591	71.973	78.916	42.656	77.2645	10.9177	32.1453	37.388	24.003	35.282	38.3842	22.2898	31.337	76.774	38.031	217.318	45.537	110.469	79.5885	30.4319	45.246	164.23	28.2467	72.1699	56.052	20.0086	96.2696	13.4578	11.639
11.5596	22.706	48.661	56.297	34.5901	98.8028	148.863	137.051	10.6423	33.97	77.132	24.199	663.975	10.3724	20.2703	3.8987	11.8235	253.635	68.6916	132.68	241.642	56.106	76.797	79.449	42.005	72.6778	12.3931	32.5363	26.788	24.045	37.4	41.1018	23.9082	35.4	84.533	33.761	177.608	46.588	111.095	89.4476	31.0111	47.94	144.276	29.6656	73.3491	62.297	22.0812	85.2286	12.506	12.9328
10.3903	20.209	44.536	61.895	30.4421	95.163	140.25	143.987	12.6223	35.35	78.702	23.754	690.112	9.8027	22.5304	4.0932	12.4967	243.255	66.696	136.331	239.727	59.475	76.358	79.439	41.074	65.7163	10.702	28.7235	33.035	26.285	35.261	44.43	25.2469	35.901	95.014	53.927	146.358	46.608	121.438	81.8666	31.1453	40.211	120.549	30.7798	77.5901	60.587	20.171	91.2996	13.8223	11.1207
10.5674	21.335	44.774	60.876	31.4326	93.7364	154.959	149.749	12.1442	36.776	81.621	21.301	710.812	11.6905	21.0524	4.365	12.0784	227.93	62.141	131.538	255.534	60.817	75.813	77.259	41.562	54.3398	11.2377	28.3073	33.171	26.507	35.616	58.5293	27.7408	31.603	97.034	61.457	154.41	44.43	109.064	81.4589	29.0525	47.686	146.72	29.096	73.4933	61.969	21.2746	90.8099	12.3042	10.6287
11.1332	21.11	48.243	62.867	36.0436	107.563	154.732	135.513	12.2318	34.699	78.2	26.138	745.302	9.7976	21.777	4.5772	11.3159	193.499	60.0044	130.47	248.454	65.385	73.658	75.841	37.639	63.7671	11.4424	24.0028	26.141	27.142	34.159	63.2366	28.1327	31.966	91.134	81.345	137.936	45.852	116.676	85.6895	31.2573	43.769	120.37	29.4818	71.8486	62.071	21.1762	81.5223	10.4187	9.0683
10.8934	21.151	48.217	66.767	42.0911	107.312	154.511	112.062	12.2336	35.707	79.013	23.127	736.174	10.2619	21.5608	4.3006	12.61	178.773	60.4185	129.526	252.912	59.219	77.497	83.773	40.682	57.2347	10.0951	27.4944	25.418	24.618	37.718	72.4071	34.9776	29.72	147.435	142.739	164.984	44.228	115.931	82.7344	32.1372	60.996	209.002	31.2864	72.7394	61.821	21.8135	72.0084	10.3012	9.0125
11.4263	20.237	49.303	59.405	36.1898	99.6439	134.793	110.422	10.5128	36.384	81.081	22.119	584.585	10.6786	21.8041	5.0466	15.037	178.947	58.9824	129.47	245.422	63.169	78.992	108.66	51.125	41.5131	13.17	35.4358	24.012	24.483	38.731	69.4682	41.4327	35.413	234.421	179.647	184.024	52.353	114.208	81.6584	32.0424	54.508	212.528	30.2235	67.1102	61.74	24.6131	78.5632	11.6386	9.254
11.4122	20.218	47.451	59.067	36.4459	100.046	153.914	114.743	10.8814	35.139	67.74	23.022	675.476	10.7806	23.375	4.3617	11.4684	182.208	61.6564	135.979	261.334	63.143	75.647	102.227	50.711	37.4536	11.713	32.7318	20.3	24.316	49.351	61.0941	35.0857	32.773	270.129	164.757	203.833	51.353	113.188	78.7032	33.5045	52.81	173.595	29.6904	61.8991	62.036	18.8532	82.7124	10.9036	9.2403
11.4671	19.419	49.242	52.664	33.2713	105.318	169.793	115.663	10.9653	35.837	58.838	25.45	762.575	10.0374	24.4831	4.5836	13.3094	174.936	61.4317	130.938	281.646	64.256	78.719	92.29	42.178	42.7986	12.0073	30.1983	19.406	22.444	46.392	61.0509	36.6265	34.013	305.273	142.682	172.753	47.222	113.876	74.4676	31.0212	46.467	134.224	27.8675	62.1164	62.315	18.829	86.7052	12.0843	8.8428
11.3793	18.449	44.765	55.948	37.0759	100.877	171.408	113.078	12.2883	35.79	71.284	23.486	728.767	10.9082	22.5338	4.1254	13.1285	154.501	60.4053	123.815	269.588	59.987	78.834	89.274	41.459	40.5394	10.7697	23.8547	19.971	24.052	40.184	68.7557	35.8571	32.135	327.847	158.173	176.262	56.991	125.625	81.2244	35.1392	49.594	109.457	30.2781	72.7055	63.842	19.1503	88.4958	10.8825	9.8895
10.5909	19.724	43.57	68.541	37.8482	106.294	149.779	103.658	11.8266	35.163	79.863	22.873	668.79	10.2075	21.9916	4.3859	12.0109	145.758	65.8987	127.129	267.119	61.326	73.545	83.891	39.772	38.937	11.1481	21.0922	20.959	26.885	37.665	59.2646	44.5816	36.731	337.963	168.42	157.839	49.805	127.262	83.7195	29.9001	43.754	94.59	38.2914	63.7631	60.981	20.6978	93.3045	12.0271	8.9658
10.9404	20.151	46.699	75.369	36.6698	96.9155	150.436	92.639	11.6989	33.182	73.388	23.848	596.729	9.898	23.5169	3.9437	13.2527	139.376	61.9031	131.514	266.034	66.173	81.377	84.632	40.42	41.4974	10.6892	24.3715	24.041	26.649	33.404	47.972	40.9673	36.444	374.767	173.867	134.76	48.291	125.214	81.394	30.9586	44.174	90.55	38.3841	65.2523	61.469	24.0535	85.8905	12.3373	9.5979
11.5721	20.401	47.483	76.214	37.6205	82.0946	158.736	97.324	11.2974	33.946	78.271	23.149	581.884	10.8844	20.875	4.3199	12.3181	124.465	55.9295	124.249	239.629	64.764	76.476	84.072	38.259	45.2417	12.1572	19.9916	23.335	26.003	36.829	49.6947	35.2959	32.903	359.929	162.865	154.057	49.765	126.67	81.8529	32.4228	45.305	106.462	31.8129	68.4727	58.106	18.9637	90.1119	14.2169	8.4271
10.6944	20.827	92.384	113.412	34.9962	66.2414	167.48	78.476	11.6058	33.647	70.785	27.633	712.319	11.2245	22.2703	5.5289	13.9477	93.588	76.9251	121.568	227.769	65.179	79.211	82.368	41.166	46.0245	15.8611	22.7765	25.047	21.549	32.167	49.5649	36.4857	33.844	350.9	155.541	174.789	65.622	212.884	81.1297	29.778	39.335	89.078	34.1838	64.5304	61.792	27.0328	86.4091	13.0994	17.5592
11.4138	20.006	256.548	320.707	41.26	65.1791	172.783	53.102	11.2701	32.182	54.942	27.492	721.937	11.4592	26.3632	11.0981	15.5403	76.217	77.0969	119.482	217.876	70.87	96.65	85.676	49.676	35.5814	14.2121	23.5782	24.4	20.142	34.2	46.9644	34.1327	60.755	323.942	141.506	156.227	62.993	225.184	77.6209	29.1463	39.173	71.274	27.6391	61.0433	60.308	31.2124	58.012	12.7139	23.2597
13.2524	20.225	452.764	401.114	42.5806	60.171	162.332	46.743	11.5584	31.774	48.26	25.182	828.698	13.7177	29.4561	11.8987	17.5577	61.741	70.0396	122.593	197.536	84.379	129.682	77.427	62.692	26.937	15.7276	25.3883	43.906	22.719	41.527	44.7023	31.5041	185.877	286.591	136.784	114.855	65.065	222.494	83.7805	32.0262	41.438	66.266	30.8543	48.1998	75.081	27.3903	35.9531	12.1536	25.7323
11.2743	23.089	555.106	405.448	43.5332	50.2918	162.727	44.904	13.177	29.678	49.056	26.022	927.628	11.1939	31.8784	11.0354	23.0174	51.779	67.6476	120.133	203.168	255.894	150.198	78.654	91.079	26.0648	10.7404	33.3827	66.371	34.778	40.384	43.5903	31.8102	324.864	228.727	117.451	94.249	65.976	211.39	75.015	31.4168	39.62	59.717	29.702	39.551	110.965	24.3834	29.3225	13.0181	24.2995
15.2618	21.76	736.323	377.647	38.871	51.9135	149.632	39.968	11.562	33.952	47.369	24.077	957.823	17.216	38.8243	15.4775	18.6797	52.96	60.978	124.9	200.314	411.561	166.615	85.688	162.202	25.4221	13.6069	36.4078	70.294	47.92	51.363	41.6743	35.2571	319.164	162.45	95.229	75.845	62.101	190.893	85.0499	31.7064	39.562	59.714	32.3891	41.0566	135.79	22.5699	28.5499	13.4398	24.3645
19.0611	19.55	709.607	361.767	45.8786	64.1288	120.776	44.155	9.927	36.32	56.881	32.141	1027.94	13.602	32.3497	14.0723	20.0218	45.11	75.1233	139.944	197.715	497.066	177.187	78.324	205.094	20.6865	25.3492	39.6061	90.876	93.59	80.208	40.7761	29.902	304.003	133.47	84.91	65.929	52.673	155.808	87.5424	32.2634	39.827	54.45	31.2301	47.6807	301.804	23.3679	29.8652	16.1687	30.2517
12.279	27.222	729.768	382.738	50.6015	47.8994	102.188	53.123	19.8339	31.053	59.369	24.721	1023.95	11.3078	30.9139	11.2186	29.7211	53.86	78.0044	151.335	200.814	565.103	173.703	84.231	214.786	28.2119	10.6728	30.5922	65.882	86.663	65.106	52.4402	28.3041	317.438	112.175	65.604	63.849	54.483	146.232	86.2107	32.0727	40.064	55.379	33.5679	67.2276	389.55	21.8463	28.8339	16.9639	31.4351
19.9812	29.303	710.372	392.248	42.3472	50.837	81.992	55.583	13.3285	32.512	67.26	22.793	979.917	27.0102	38.7872	12.3923	15.6776	50.847	62.9031	202.603	208.797	593.565	187.457	89.564	250.981	29.4133	11.7642	30.1704	51.353	75.431	60.363	52.7099	29.8571	362.496	77.881	41.824	59.824	50.533	118.977	82.5985	31.0938	43.207	57.264	31.6755	72.5108	442.55	21.6166	26.1745	17.0392	30.6503
25.5486	19.069	751.857	424.043	37.8767	64.5674	84.345	73.559	14.9489	43.742	70.422	37.997	960.739	27.0544	31.8716	11.709	15.5381	79.057	76.4582	298.734	222.073	602.874	218.981	72.215	287.495	17.9282	28.7002	47.5447	52.794	89.688	68.245	43.3562	33.6776	333.165	92.051	54.718	63.968	42.362	112.551	88.6396	30.8204	39.931	52.876	34.1209	72.4727	463.303	22.0466	25.0987	16.3253	29.8075
13.4687	35.481	689.98	380.226	47.6186	52.4889	94.053	71.816	27.3577	35.363	54.427	28.619	949.904	11.3656	28.2821	9.8151	27.8214	89.93	75.7841	392.443	232.988	649.442	180.406	82.85	270.851	29.7443	13.4534	19.824	49.918	110.104	46.992	53.2748	30.3612	302.768	75.756	51.624	62.637	42.944	110.313	99.187	32.4692	39.126	53.523	33.0281	65.8805	465.821	21.19	24.6607	19.8072	26.9954
16.7194	28.857	582.891	337.353	41.7324	54.2817	98.788	50.679	10.8723	34.566	56.461	22.025	869.613	18.4558	36.6774	10.0113	16.4401	67.65	65.3921	323.466	214.651	646.515	163.535	90.162	290.459	23.9807	15.8428	36.2039	36.388	95.337	63.118	45.7583	29.4673	276.93	57.061	32.202	56.534	48.948	109.666	104.575	32.5812	39.238	54.113	35.5745	64.7673	455.213	23.6874	26.3779	16.6416	27.6173
18.1191	19.535	593.823	299.966	39.7002	64.2978	98.44	47.96	10.3522	38.334	44.426	27.204	808.974	13.6071	27.6318	7.5675	17.4052	59.548	74.6167	261.807	212.756	545.193	150.968	72.944	280.789	16.1419	17.6965	32.9134	53.753	122.156	40.433	41.8524	24.6102	246.583	59.995	38.884	59.969	42.805	100.831	111.112	32.2008	37.486	52.803	49.0033	53.6982	405.135	24.8584	28.0036	14.8404	26.7677
12.0094	23.63	533.951	203.498	44.4972	50.7767	92.645	39.155	15.646	29.789	39.548	25.63	786.055	10.4269	30.4122	5.9068	22.6732	53.883	56.4934	204.904	210.737	481.581	137.04	77.153	248.752	26.4834	10.5686	45.3771	86.165	121.899	43.669	43.1323	31.5245	206.026	51.119	34.927	54.869	46.085	106.794	98.5349	34.7477	37.699	50.633	45.9818	41.6014	353.75	30.6908	28.1023	17.0964	30.3462
12.1771	28.674	590.413	162.143	34.5275	54.0885	97.876	29.42	14.2737	34.478	39.181	22.102	618.362	12.1429	25.9831	6.4132	15.0545	43.151	49	168.838	178.883	395.11	108.727	74.766	224.796	24.8336	10.6746	49.9106	96.365	96.108	39.967	44.3461	35.0816	170.483	41.562	37.565	54.337	39.582	103.208	88.5848	33.2331	39.537	51.011	47.9719	34.1421	260.05	44.0691	39.5451	13.3223	23.0569
11.0423	31.896	545.141	158.8	36.3662	56.2616	94.174	36.144	12.5821	35.452	41.232	25.227	532.436	12.9575	24.174	4.1672	13.0109	51.2	33.8458	132.304	102.775	306.206	99.979	70.452	183.899	32.7793	15.075	48.5223	107.829	86.267	28.661	42.0178	32.2714	132.729	43.222	40.076	50.617	49.043	109.727	84.5973	32.1019	38.552	52.381	38.7666	29.0309	198.216	50.1244	68.7521	16.988	20.7084
11.7022	54.282	462.754	131.197	28.5218	57.8129	73.057	46.519	13.3285	31.419	51.492	23.257	467.345	11.534	67.6605	3.836	14.1678	63.072	46.4934	130.1	175.537	242.159	95.767	71.386	151.033	49.7828	11.9506	50.9497	111.847	71.955	34.759	48.9491	31.7673	101.12	43.562	43.908	51.642	44.295	107.272	79.0125	30.0323	51.657	49.987	36.7202	28.62	152.43	56.3661	86.9085	16.4458	18.4544
11.5047	56.952	327.63	119.31	28.389	56.4366	60.418	51.465	12.2701	32.772	78.32	28.956	467.413	11.0595	75.4983	4.3215	11.5033	65.042	48.6123	135.328	289.983	194.086	81.035	71.474	115.366	64.4291	12.1005	51.2542	116.765	63.184	32.718	49.6947	23.6755	72.078	43.036	43.578	47.1	42.984	104.475	76.2357	32.8153	65.568	55.814	30.6457	23.9485	117.872	44.8687	98.8496	15.6446	17.8052
11.4154	79.362	233.203	120.043	26.8406	50.3119	52.326	51.69	11	30.941	91.085	33.169	404.858	11.8844	62.5473	4.2444	12.085	62.887	53.2687	142.703	396.214	151.053	82.297	74.246	96.385	80.2067	17.7697	39.3436	73.247	47.865	33.641	64	25.2122	61.483	42.997	39.851	51.731	45.647	106.262	77.1933	29.9294	60.297	57.431	33.7219	25.5324	95.105	35.038	91.6955	15.8313	13.1424
10.8386	94.133	173.601	111.669	27.7609	51.7324	52.554	51.433	12.2026	33.077	102.247	36.262	305.306	14.6156	47.348	4.4437	13.7908	57.433	56.5242	145.175	438.346	127.91	82.802	71.417	76.293	91.1681	19.5631	33.0782	61.929	42.243	34.151	85.3511	25.3531	52.52	58.182	37.155	50.771	51.403	106.194	80.3753	29.8668	53.807	63.668	28.5397	24.1267	87.839	39.266	89.6968	17.9639	14.0888
11.8354	99.961	142.29	103.152	27.8918	51.4849	62.626	57.66	13.1515	29.878	104.162	49.682	368.737	21.2874	37.7922	4.8682	13.3834	63.48	64.3436	144.852	440.458	111.03	81.441	79.492	67.906	86.3538	22.9232	29.5782	48.671	40.385	30.963	90.1196	25.4571	47.029	58.564	33.688	55.83	44.103	104.599	75.3678	31.2119	51.059	60.684	28.2036	25.654	73.569	32.2608	95.5247	17.5241	14.6868
11.8103	108.338	252.075	187.905	29.3454	59.0523	90.489	52.142	12.8339	34.349	93.141	59.312	378.025	20.3571	33.6537	3.8473	14.4118	104.675	78.9339	138.688	378.817	94.774	87.441	75.745	62.74	75.1366	19.3601	32.1816	52.312	32.976	31.694	72.402	25.149	41.269	77.854	52.043	61.167	53.646	146.582	89.9426	28.9051	51.601	58.868	29.7616	35.8084	70.08	26.0864	111.539	18.3373	19.246
12.1991	79.987	410.387	276.529	33.2372	66.992	149.668	43.545	13.4069	31.824	72.104	43.039	432.759	15.2313	37.2753	4.4855	15.7255	100.31	85.3965	128.532	309.834	86.123	77.299	72.819	54.945	60.5114	17.8318	41.676	80.288	37.611	32.604	64.9491	26.9653	46.18	82.854	66.867	60.382	66.776	213.189	95.111	30.4571	47.339	56.401	32.5083	50.688	72.54	26.6079	96.4753	20.8313	26.754
11.348	56.857	522.701	406.428	37.4953	62.2314	142.754	31.856	11.3175	31.123	60.062	33.003	675.615	14.534	43.4003	8.0611	18.1939	101.242	75.6476	127.707	267.003	100.169	83.465	72.33	61.885	47.0298	13.8537	47.1341	101.888	40.99	35.355	49.285	25.049	47.499	62.993	48.053	56.931	64.541	214.632	107.318	33.0626	44.063	50.644	31.4536	52.415	83.053	24.456	87.6919	18.8976	28.418
13.4451	43.581	655.225	425.595	36.8539	64.0684	120.717	35.805	13.4653	33.842	55.855	38.887	988.304	18.0034	39.2922	8.455	19.7429	83.552	77.7313	126.478	242.241	158.641	96.738	80.374	96.568	38.3065	16.7715	72.5112	122.894	39.882	37.363	44.5038	30.3898	101.981	58.868	52.145	55.256	57.063	195.494	103.327	32.1584	43.176	51.858	30.0166	52.8805	93.777	25.1123	56.1143	17.8464	29.9271
14.1818	38.721	664.842	400.855	38.2201	54.7445	115.409	40.481	18.8631	38.467	41.627	24.635	1149.9	10.5085	34.6503	10.1672	20.6623	74.316	79.7401	133.322	230.32	255.88	117.366	69.196	119.899	35.1804	17.3272	43.3073	99.541	47.795	34.282	40.7812	26.6571	178.478	50.587	53.086	56.577	59.539	175.626	114.296	32.4934	42.873	53.46	28.6987	47.0319	132.623	21.9793	40.2804	16.3072	29.0467
13.5266	37.963	643.365	363.226	44.4839	53.998	120.511	30.003	9.9927	30.391	52.685	24.898	1143.73	13.4796	32.0338	18.1576	27.4444	55.732	62.3084	125.888	226.575	448.306	167.008	75.368	177.884	34.352	10.9982	51.0279	93.935	71.399	62.314	41.1272	25.4959	304.801	43.934	44.359	57.107	47.908	143.386	103.302	30.6842	37.69	54.654	30.7467	48.6787	231.242	22.7893	33.775	16.3343	28.4886
19.5862	26.563	523.315	348.874	34.2941	51.1046	139.548	50.179	19.1131	42.174	53.471	38.572	1149.12	22.5731	40.7736	9.4084	18.2571	71.308	64.3436	134.258	219.864	568.784	234.243	75.168	216.503	21.3363	20.2761	54.9637	67.935	79.326	51.539	36.8906	44.0776	342.204	53.017	53.551	51.373	45.857	130.698	91.9015	30.8497	38.383	49.5	32.8245	59.483	294.045	25.4853	27.0084	14.9608	28.3178
24.2288	34.763	579.47	343.222	39.2732	76.5775	143.97	44.412	26.5547	48.626	37.382	23.939	1129.25	16.3265	37.978	22.4019	18.2157	66.376	60.1542	125.882	205.612	591.176	291.781	71.037	243.637	22.4623	33.532	23.8715	42.359	67.535	44.788	58.3079	40.4898	308.357	39.71	46.594	56.625	48.503	113.734	91.1596	33.7972	37.694	49.794	32.5017	70.4377	380.673	22.0743	27.2888	16.9217	29.385
14.5596	35.243	576.729	323.683	55.1936	61.3582	148.478	33.032	15.9179	29.871	51.185	20.646	1126.71	12.6173	32.9443	24.0032	32.4553	50.057	60.0837	138.42	212.549	572.07	293.222	73.751	241.92	26.5254	11.7258	47.6201	45.247	82.701	63.057	42.3562	32.5918	325.59	40.465	30.933	54.795	50.253	112.628	96.8778	31.1806	41.799	52.743	31.1887	79.3965	416.583	21.8204	26.4019	18.0813	27.1321
14.71	20.52	687.794	329.866	38.9203	52.7787	156.902	41.607	23.4617	38.415	47.571	37.086	989.603	19.7823	39.4139	8.7781	16.6471	67.265	51.3833	135.426	215.947	500.645	262.222	80.741	242.219	22.6795	13.7989	45.4134	51.176	95.024	47.224	51.0254	42.3857	266.066	50.684	40	51.756	46.143	108.156	97.202	31.5832	38.246	51.599	34.7036	73.9547	410.729	20.9603	32.4272	16.7651	26.5262
16.5345	26.022	651.73	266.276	35.3017	59.9014	163.701	34.717	21.1825	38.292	32.992	22.08	932.582	11.5952	29.0608	13.1206	16.4967	78.081	80.1057	133.734	204.631	408.003	232.104	66.1	222.933	20.8074	20.8684	34.7263	64.159	74.639	30.702	39.7659	30.402	220.254	38.307	47.445	60.925	43.465	103.71	104.913	33.1544	37.219	50.191	30.7566	56.3635	425.845	24.5389	32.0746	15.4006	24.828
10.2273	20.656	664.761	235.021	36.4478	80.8632	172.287	29.356	11.1697	35.453	36.774	19.619	836.489	11.767	30.8193	11.3891	21.4924	131.879	64.2203	127.474	210.666	338.937	208.484	77.857	193.277	29.7776	10.8208	56.757	89.459	70.816	41.384	43.2646	26.9082	186.809	38.992	32.933	51.81	47.052	111.719	106.752	27.6337	38.289	50.393	31.2533	43.5767	388.076	34.734	41.8363	14.5964	25.0364
15.4545	37.805	697.445	178.812	23.7097	76.0905	157.75	38.495	16.7828	45.974	35.603	20.815	756.165	15.7653	29.0709	5.6672	14.0022	113.603	61.7974	131.152	229.795	261.568	165.184	75.542	166.849	30.2259	11.8282	57.4832	125.676	64.681	36.302	38.9364	32.5163	154.436	36.898	33.867	57.096	55.087	119.599	102.581	33.9132	47.267	48.996	33.7036	34.7683	305.56	45.4991	66.3742	16.6416	23.1446
14.7085	76.007	570.516	329.278	33.4763	67.1992	128.452	41.35	13.1332	38.08	50.546	25.978	682.818	12.2245	31.9814	7.9678	15.4052	115.811	68.4802	136.788	282.837	200.841	129.385	70.798	132.164	37.3765	13.7495	58.2402	138.806	52.476	36.567	44.2443	23.9224	108.391	35.197	28.951	52.15	53.047	114.169	85.3155	33.7669	48.585	52.097	29.7517	28.1102	230.645	45.9361	85.3887	15.738	17.2768
13.0596	90.729	404.959	286.976	31.6698	56.7143	91.768	51.088	15.4051	38.657	78.102	24.417	560.661	13.7619	39.7044	5.3376	13.098	89.195	71.5374	137.222	361.29	168.601	110.575	68.779	107.836	49.0788	12.4059	59.5335	131.341	46.611	30.392	47.6005	22.3633	89.386	35.715	31.996	53.432	44.013	112.372	79.8367	31.4228	56.695	53.614	28.4603	23.8187	175.749	41.4836	84.6703	16.8614	15.8872
13.7116	73.051	276.874	195.979	31.704	53.833	74.238	57.083	19.281	50.586	101.422	30.713	471.739	12.8214	54.2635	4.6383	12.0501	73.769	68.0617	138.312	369.77	133.498	100.901	66.654	82.12	56.9685	12.1664	49.0251	123.124	40.59	33.065	55.8473	18.5265	66.288	38.401	29.245	60.743	51.588	108.876	81.6671	30.1766	51.658	53.617	31.4156	24.1802	141.298	32.0915	78.5439	14.3494	15.328
13.2241	58.364	193.638	156.519	32.7761	54.7203	63.769	54.401	15.3431	48.668	112.885	45.757	439.291	17.4711	59.201	4.5707	11.6296	73.372	58.4273	140.11	371.636	113.149	94.992	74.065	71.149	60.303	19.8702	33.4553	92.994	33.653	28.359	60.1094	23.2245	55.433	37.236	35.404	57.166	49.432	101.86	76.8391	31.5136	48.723	55.371	29.7119	22.5252	117.357	24.829	73.0626	17.9789	15.3804
18.8605	53.139	137.752	124.993	32.1063	57.8833	56.75	55.906	14.3339	43.581	111.791	49.848	359.707	32.6156	55.9882	4.3923	11.8802	64.675	58.5286	133.624	401.995	96.837	88.687	71.402	56.844	63.2102	24.4863	28.4972	56.518	29.747	31.841	74.9135	25.4531	49.622	39.997	36.539	62.353	43.882	98.068	72.1771	33.9859	140.589	52.926	28.6656	26.9331	98.919	22.8307	70.42	18.5301	13.7768
25.069	42.694	109.3	103.89	29.9127	57.3461	71.758	54.078	17.5547	38.991	109.765	57.461	354.534	36.4303	43.0828	4.3441	12.6449	62.643	56.4449	136.954	408.324	87.06	84.324	75.548	51.479	70.0788	22.1664	26.3659	43	23.771	31.073	75.7226	23.5959	48.494	47.068	37.796	60.477	47.591	100.36	76.9925	33.8719	118.476	48.394	28.6722	31.3852	82.414	24.38	85.2479	16.2319	14.2118
20.9639	34.244	143.48	148.741	30.1176	61.7284	148.702	52.465	15.958	38.087	98.055	53.356	370.567	29.602	43.6503	5.3376	12.7168	80.242	74.8987	137.187	393.053	82.914	81.639	68.558	52.791	54.0701	21.8976	28.0754	46.982	24.931	30.196	56.8448	24.6612	47.982	65.942	43.21	67.843	52.644	108.703	79.9127	29.4622	92.78	54.543	28.3162	35.2945	70.442	22.9413	83.3225	16.4819	15.7859
18.8589	43.262	276.986	326.859	29.9848	57.7505	182.173	45.11	13.0803	33.107	84.782	62.146	400.719	19.7891	40.0051	6.5048	14.6754	93.552	69.6564	139.963	327.286	67.628	81.61	70.816	45.432	41.4326	19.0018	33.0279	66.8	28.278	31.437	46.8702	22.1327	57.94	62.895	46.563	70.31	62.479	151.439	78.6284	30.2634	69.561	53.103	30.1887	31.7817	73.559	28.8826	80.988	16.6928	24.0683
14.5376	38.106	488.503	398.374	34.6186	56.501	186.198	39.388	18.0931	36.747	70.691	48.787	499.491	16.9422	44.6014	4.4743	14.9804	83.962	79.467	131.179	278.488	92.591	84.96	92.963	59.491	33.7758	13.7916	41.9022	72.841	32.285	38.678	51.7379	38.1469	71.439	75.034	64.733	67.884	68.535	209.056	73.0686	31.773	75.636	49.256	27.0414	34.759	99.013	28.1623	56.3369	15.4699	27.2175
21.0408	32.72	665.172	402.281	35.5693	60.8229	172.086	32.035	12.7956	38.835	50.341	32.765	712.75	13.7602	38.2314	12.7283	16.1634	70.163	77.4405	123.536	243.195	110.814	103.433	88.85	83.396	25.0438	18.1042	40.6899	63.665	22.844	35.918	50.5344	29.5224	101.154	65.929	62.206	56.895	64.007	197.63	82.4988	34.9748	65.186	49.812	30.0513	42.829	143.292	28.9016	39.586	14.5693	28.049
17.3495	31.477	758.213	367.567	49.2808	52.5594	159.111	28.043	10.9325	35.625	52.889	33.113	963.367	12.381	34.2416	17.6013	26.5142	57.113	69.7313	134.965	233.688	241.714	135.783	76.028	128.491	24.0928	14.8446	34.7151	81.835	34.281	30.727	49.9949	25.251	198.183	56.109	58.308	65.231	64.51	186.154	97.5436	33.8083	55.866	52.016	39.4321	47.7981	243.143	24.7254	35.0409	15.8855	26.6139
12.3777	25.846	793.342	330.528	56.6546	59.5151	132.63	28.636	24.7208	40.952	47.699	37.431	1121.17	13.3486	41.4848	11.3826	20.1329	56.119	67.0573	137.996	222.137	394.093	175.858	81.601	168.834	31.5604	11.0951	29.3575	67.741	39.42	53.641	53.1221	40.7102	269.016	60.058	56.024	52.555	57.627	170.455	96.4776	31.9193	47.479	55.309	30.0132	50.1782	339.192	24.1744	27.7449	12.6837	27.8485
25.1912	27.912	747.694	312.384	37.3397	65.6157	114.092	28.005	13.042	40.781	34.678	24.467	1181.74	23.3248	41.049	30.9469	13.3137	54.229	65.4405	120.617	207.631	469.571	247.5	88.879	221.512	23.373	22.9744	26.4274	48.118	42.264	34.857	50.3842	44.1082	301.327	44.389	49.614	55.261	59.486	163.455	103.614	32.2573	48.42	54.712	35.8295	53.2987	415.471	22.5458	25.485	16.994	28.4385
26.0862	27.077	722.364	308.834	48.6433	81.1871	108.23	33.551	11.5547	37.009	36.755	41.365	1159.15	16.4762	31.1689	24.1752	26.3115	49.58	73.978	139.894	191.52	544.864	257.406	65.704	251.971	17.2469	31.8208	24.7458	57.388	52.139	39.665	36.0687	25.8551	321.509	54.871	71.498	64.909	52.638	128.943	93.4963	34.1695	47.151	52.067	32.5712	68.7477	482.871	23.6598	29.0999	16.9849	28.9681
12.036	30.62	738.272	279.602	51.2391	55.1791	91.787	34.072	23.3759	33.018	40.849	40.892	1092.26	13.2721	39.8834	10.7074	26.1111	47.178	57.2952	136.455	198.18	555.947	275.131	94.05	256.709	26.7776	10.4973	19.8743	45.994	52.396	52.453	54.5115	37.4306	312.943	52.752	57.061	60.005	50.101	117.185	90.8416	32.0283	44.319	52.314	31.1126	74.7868	472.167	21.4957	29.7545	16.2319	26.4282
22.4483	23.395	690.7	247.207	41.5009	67.996	100.787	31.465	11.0274	38.877	34.331	25.776	1053.8	21.4082	33.4071	21.6656	14.6449	48.493	54.7225	123.326	184.476	539.96	277.39	79.274	272.998	22.6182	24.1152	24.5084	33.053	32.799	36.894	46.1781	42.0673	282.995	39.334	46.565	54.305	46.483	97.12	81.9701	31.5832	42.11	49.743	28.4205	68.8671	447.906	21.0242	31.5523	15.0783	28.3109
15.6426	23.878	657.964	197.371	46.1328	67.829	129.193	31.404	11.1971	34.766	36.827	29.826	1016.22	10.6395	25.5439	17.373	19.3769	62.306	59.0044	133.846	196.6	467.89	225.947	72.997	264.873	21.5919	18.6654	27.6927	67.188	54.615	43.445	50.9364	22.9612	272.421	46.952	46.173	55.811	67.542	104.415	79.5387	30.9647	52.144	50.813	31.5894	57.656	426.498	22.943	39.2323	15.7801	23.615
12.1661	37.544	627.887	190.143	40.3226	65.0262	134.755	36.102	17.3668	33.731	39.347	29.862	932.341	11.4252	25.8986	5.3103	18.1329	61.068	66.0132	129.227	196.453	378.565	177.746	81.371	229.663	26.8967	9.8318	46.0084	99.306	43.726	48.657	69.5343	30.0469	207.754	46.879	48.153	54.333	75.582	109.221	74.9663	28.6791	53.571	55.881	28.7897	44.1936	361.82	25.7876	51.9194	18.3916	23.9738
14.279	59.574	674.59	192.24	28.8008	73.4648	129.105	41.449	12.0547	41.983	41.972	31.655	785.625	15.7942	27.8074	11.619	10.6078	66.964	59.3789	122.079	205.4	277.432	139.099	75.592	179.495	33.2697	16.8501	52.3184	123.053	31.017	28.478	71.0331	30.7388	149.188	37.003	71.186	44.458	62.546	99.236	65.591	32.1927	66.387	94.495	30.2219	33.8919	280.726	39.5337	61.1384	17.1235	20.9897
13.547	82.083	659.685	156.471	29.1973	66.8431	109.944	54.674	12.8814	40.342	69.09	37.599	714.944	19.1565	47.8986	6.1881	10.4074	71.554	66.8326	129.63	284.992	209.389	114.556	69.801	149.906	40.1664	13.3327	59.6676	138.371	37.253	34.555	55.6514	22.3102	113.164	34.419	49.914	56.599	55.53	101.864	73.9888	30.5318	53.335	96.982	28.6738	26.7775	208.255	36.4611	71.0385	17.4669	19.2153
11.5439	121.279	540.801	138.621	29.3169	54.7485	82.727	63.088	13.927	42.661	95.992	39.221	546.417	21.0731	88.4324	4.6994	12.0675	64.002	66.4361	126.796	324.331	161.625	101.31	73.826	121.01	53.4781	9.6673	55.8743	145.018	32.74	39.939	77.0025	23.0347	95.53	39.187	46.878	50.306	45.448	100.987	77.0823	30.5489	45.384	65.388	29.1705	28.7878	158.141	35.2712	86.9759	16.3584	16.926
13.2382	101.466	372.749	115.966	30.6148	57.9839	67.014	58.727	14.8577	38.708	97.731	60.373	396.041	28.4983	80.326	5.0498	10.2266	56.439	63.6652	130.609	377.095	127.751	95.401	76.346	99.961	63.0823	11.3985	53.0084	123.312	31.056	34.176	66.2646	27.7469	72.592	45.107	52.412	54.936	45.134	101.854	75.9264	31.7003	41.812	67.761	25.9354	23.8187	122.243	27.9223	87.1011	14.0241	13.2517
10.964	80.568	254.104	118.633	30.1765	58.664	59.908	63.374	13.6186	41.544	98.324	77.439	299.291	42.0765	79.7821	4.619	9.5425	60.696	60.489	137.578	419.688	110.797	83.888	73.078	80.068	69.5849	11.6033	43.4777	90.747	27.431	29.351	67.8422	24.2878	54.972	60.236	38.253	53.001	42.738	95.425	73.0536	30.7568	46.124	73.686	26.5033	24.6663	100.437	29.867	100.343	15.1657	13.0137
12.6724	74.261	183.151	98.934	29.5674	58.5332	54.075	63.275	15.0584	47.559	124.665	104.041	271.043	52.0493	59.875	3.5145	10.1634	55.352	62.2775	133.844	412.422	101.013	81.155	62.76	60.702	93.9405	19.2706	34.7123	90.165	28.215	34.771	80.3613	26.1612	56.159	95.26	56.7	53.618	50.137	103.169	78.4115	33.2442	42.991	70.412	29.2583	25.5366	84.778	27.4594	84.5126	12.3645	10.4339
13.8683	49.44	140.912	86.216	31.1461	56.2093	61.447	56.043	14.5949	50.808	126.132	110.503	225.413	53.0442	48.8209	4.873	9.2919	50.41	57.304	134.599	417.881	87.571	77.767	75.33	73.377	78.9615	31.0567	32.7486	57.906	21.632	46.722	86.2926	23.6735	51.541	120.156	50.122	51.061	42.586	92.012	77.4027	32.4319	53.847	98.985	26.9967	25.7415	76.634	28.304	80.994	12.3343	8.9009
12.7273	78.024	162.454	131.481	32.2524	59.2938	81.181	58.401	13.6898	44.407	125.552	100.356	274.387	42.0918	53.2703	3.7669	9.159	52.202	65.3524	137.518	381.254	78.887	77.853	70.162	64.812	65.2715	27.4625	32.8101	72.294	21.743	48.388	81.0127	22.8224	44.58	112.511	47.882	67.155	44.248	97.266	76.3042	32.9889	50.098	90.638	30.0381	27.9918	70.568	27.38	98.4633	11.7018	9.5911
11.9295	103.548	209.181	316.716	36.6528	58.3441	130.88	48.92	12.2026	42.443	100.533	71.279	274.792	32.4626	59.201	4.4164	10.7669	56.146	67.0925	128.78	330.614	76.199	77.791	69.969	54.791	49.1611	20.9378	32.7626	71.6	22.757	45.441	67.7048	25.4653	52.199	135.458	59.467	59.404	47.313	100.374	70.7257	34.1281	43.252	77.383	26.2169	26.5345	67.75	21.6926	99.2298	14.3042	16.5159
14.0188	78.507	311.033	405.281	35.9886	59.7928	147.944	36.393	11.354	36.144	79.324	49.218	390.235	23.9541	54.2889	6.3923	11.2309	52.301	69.3436	128.11	297.185	68.668	84.217	76.084	61.313	40.0718	18.4607	47.4609	103.135	22.646	42.776	55.7048	28.0878	56.489	131.243	64.196	55.202	53.38	116.698	76.3928	33.108	43.037	69.407	27.6242	28.4521	72.931	22.2608	103.481	37.5753	19.4294
18.1285	55.346	503.757	396.719	36.5901	60.4628	175.702	35.947	11.0128	39.073	54.846	46.193	587.03	19.102	47.2128	11.2508	15.7473	46.259	80.8194	130.73	248.337	80.306	88.479	69.433	71.543	30.9685	21.0037	52.1844	118.924	27.858	33.531	53.6743	26.3918	58.911	108.969	75.078	43.598	74.765	131.571	72.3928	31.6176	41.725	67.964	28.9917	27.7889	88.18	21.9724	89.2359	49.7349	21.2677
10.9624	48.072	590.881	379.81	44.6869	53.8431	149.014	38.564	20.2318	34.881	44.874	33.448	875.185	13.4439	36.0625	9.8907	24.7974	41.769	80.6916	126.622	228.915	150.99	111.789	76.561	99.332	34.6165	12.3985	43.4218	113.553	23.594	49.098	48.056	25.3102	91.457	89.944	55.649	46.496	52.919	137.555	102.546	27.9718	38.12	60.936	29.8808	29.036	159.725	21.9223	70.8363	66.8343	20.8633
14.9404	39.353	629.986	353.484	38.7989	52.2938	127.292	23.425	11.0073	33.05	50.331	29.876	993.415	21.2585	35.2601	16.336	16.3007	43.193	68.6608	120.052	204.698	244.047	166.767	82.508	152.93	34.641	13.8958	52.405	107.235	21.076	48.637	39.5089	28.1061	111.178	62.333	39.829	48.509	59.197	110.025	109.978	29.4289	39.799	58.071	29.0712	29.896	226.257	22.475	50.7341	49.8313	23.1936
26.0204	30.626	644.767	327.814	41.1954	72.4507	112.299	38.083	12.1679	46.532	48.542	47.006	1085.05	23.2653	33.9949	11.8473	13.2309	44.036	82.9163	131.971	200.334	369.88	215.497	67.991	224.123	18.9947	29.4607	36.771	88.076	30.191	39.706	36.2799	22.5735	135.776	71.384	55.7	88.122	51.298	111.298	112.953	31.6166	38.386	56.778	28.2334	44.4243	337.076	22.4767	39.7148	38.7982	23.6663
15.6176	40.447	594.807	321.072	42.1461	63.2897	117.939	40.142	30.7245	43.859	36.695	30.155	1146.04	13.2075	33.9105	12.5884	24.5991	58.14	84.8106	126.012	208.161	450.674	237.738	67.561	245.45	29.8914	20.7514	26.6536	75.447	29.649	36.604	44.6412	24.4204	158.538	58.092	51.1	92.534	51.555	104.88	114.847	33.4107	39.371	53.646	32.2831	63.4665	398.681	22.9689	29.3682	29.7922	26.3884
12.4828	40.49	561.344	271.671	37.4725	59.2193	90.836	27.861	11.2208	30.937	43.495	29.251	1104.01	21.5255	36.6453	18.7106	19.0392	45.049	62.0793	128.37	195.527	503.724	277.532	84.841	258.418	31.6427	11.6088	39.8771	39.265	20.521	56.416	35.2214	26.2714	190.394	43.474	28.631	101.275	48.282	102.204	100.646	33.2492	41.307	52.693	32.2715	79.3141	451.636	23.5026	27.7196	17.7681	24.238
21.9138	26.762	567.706	244.769	40.3017	65.2857	106.266	46.634	12.5766	45.874	41.465	38.329	1087.32	21.4371	34.1605	10.7733	13.5708	53.887	71.9163	128.503	194.968	484.412	249.011	65.944	259.894	17.9124	26.5229	44.0475	44.812	23.771	37.514	44.3155	23.102	189.391	50.55	50.229	91.368	63.929	104.414	93.8367	33.1756	38.529	53.252	31.2202	74.1926	473.978	20.9551	28.0349	19.1446	25.6116
12.3934	42.805	630.145	202.421	40.8406	66.8209	120.791	40.449	23.188	41.111	33.045	27.961	983.122	11.8401	32.7078	7.537	19.9477	60.221	76.793	128.293	199.797	437.847	187.612	62.95	234.752	31.7303	11.1243	37.2682	57.876	26.795	32.404	49.6489	22.2	165.817	46.834	41.684	70.703	71.15	99.993	81.6384	33.3481	43.257	56.967	27.2815	55.7745	473.126	21.4439	28.7918	20.509	25.451
12.1191	48.362	664.899	171.933	33.6565	59.7706	121.849	32.003	13.1606	36.048	41.808	27.052	880.355	18.4218	35.7584	7.9823	12.3094	64.72	65.7577	121.505	197.237	376.884	157.588	72.252	206.839	28.9037	11.9927	58.8212	86.406	22.594	38.706	38.598	19.2837	126.063	39.48	30.653	61.117	107.013	100.322	84.4152	33.331	41.898	52.59	27.8162	45.9629	391.472	25.0915	43.6378	22.0843	22.7597
15.2649	45.921	704.925	154.791	30.7761	58.9839	122.162	42.187	10.6916	38.014	48.465	29.11	727.438	18.4201	35.5912	5.8826	9.8998	81.839	67.7004	129.339	214.49	281.339	129.128	75.654	173.384	30.5814	16.7404	66.0922	116.865	23.583	32.792	43.0382	19.4796	93.921	37.778	41.267	54.474	112.736	102.961	82.6858	31.9132	41.345	52.868	27.7914	29.8641	291.466	29.3178	56.0722	16.9458	18.9328
10.7915	54.76	620.857	142.007	35.4194	55.9698	117.768	47.235	14.3467	39.583	63.951	31.343	501.463	23.5816	62.6605	4.7363	12.2745	55.97	65.5859	116.705	211.325	223.093	106.845	70.062	128.639	51.1401	11.947	59.0056	141.071	22.663	33.233	40.3486	21.9429	72.969	38.74	29.667	53.31	89.807	97.553	79.5125	32.6277	39.66	57.47	27.8311	25.4974	218.197	32.1693	72.9049	14.9639	16.7369
12.0031	60.054	455.08	113.516	35.4345	54.8008	94.332	53.995	10.1551	36.733	104.586	35.881	373.76	36.7466	71.2517	5.426	10.9956	49.306	71.859	122.547	264.364	163.811	97.112	66.199	106.866	55.9037	11.1152	52.0307	127.6	23.097	31.98	37.173	22.7939	62.115	35.771	30.62	52.151	98.75	103.855	71.0137	34.8093	44.077	58.835	29.2202	25.3687	162.174	26.0449	79.6041	16.4247	14.0672
11.6912	87.019	318.833	117.505	33.3662	51.7928	75.818	59.152	12.4416	37.432	117.104	36.307	273.385	39.3435	56.0709	4.6447	10.5163	46.04	62.8062	125.125	326.866	136.967	87.393	64.28	85.985	58.1646	12.3053	51.9218	107.859	23.094	31.449	36.9237	20.8143	56.669	44.907	33.206	52.571	90.454	103.288	73.3628	31.3612	44.095	75.492	29.5298	26.8465	125.159	26.3627	82.6005	15.2771	13.7631
12.1928	88.437	219.9	92.112	32.3188	50.6378	64.344	57.326	12.1861	48.871	122.252	42.066	214.231	52.6684	46.9358	4.6945	10.6035	44.968	62.6167	130.676	368.083	110.844	85.251	68.268	75.639	67.1891	15.1773	39.9916	101.818	20.986	33.437	39.7379	20.951	45.182	41.526	35.692	48.691	90.391	95.828	77.1185	33.2452	42.273	92.764	26.2252	22.6601	94.477	23.5026	77.9158	15.6837	12.6241
11.6003	60.841	152.378	76.778	31.6831	54.6056	57.675	51.179	13.2701	46.296	122.294	85.633	175.645	63.0918	35.1791	4.4389	11.4749	43.338	57.2555	129.555	381.798	99.967	81.171	67.664	57.067	60.2592	19.2194	36.7011	73.976	19.972	27.42	34.6921	21.7449	44.382	54.246	28.553	51.157	86.566	96.029	68.8878	32.7558	47.427	94.007	30.2566	26.2575	82.563	22.848	68.2106	15.0843	13.8337
11.348	43.942	114.972	72.859	31.2941	54.336	56.495	54.746	13.2117	39.377	128.712	85.779	189.421	64.0952	32.2939	4.1318	10.2375	44.159	61.8678	131.649	394.856	84.259	76.663	71.508	57.389	65.6182	23.9854	35.6034	48.876	17.049	32.922	43.2087	19.7633	40.287	49.336	29.504	51.359	79.693	97.137	68.3429	33.336	44.786	110.241	26.9255	26.1668	72.229	26.4715	59.9519	14.9849	10.6834
14.1881	50.969	93.63	111.226	33.8539	57.9054	84.212	60.69	13.8887	38.525	117.861	73.986	245.55	52.1582	37.9595	4.6399	10.5468	45.618	65.9736	133.561	402.154	84.538	75.995	67.075	49.827	63.7741	25.872	29.4302	47.118	19.17	34.4	44.5623	23.3571	37.439	44.205	29.471	50.088	73.266	91.67	72.7269	32.7497	46.096	95.769	25.1093	24.3883	71.489	23.5872	63.1432	12.4639	12.1902
13.5846	63.288	165.323	329.014	36.2562	60.837	125.667	54.061	11.7901	37.575	108.569	66.884	271.332	37.1327	42.7416	5.0756	10.8105	43.42	73.8018	131.909	377.885	79.239	74.051	70.255	49.536	50.3923	23.6435	40.7877	66.035	16.753	35	39.1298	19.5204	43.579	39.677	28.898	49.636	102.995	103.008	68.5012	31.9687	44.416	85.37	27.8609	29.5201	67.628	24.3005	68.6113	14.0843	16.7164
14.0329	47.007	295.996	415.66	37.2372	59.0624	155.368	49.358	14.896	38.369	85.109	50.901	309.957	28.381	51.1166	5.41	9.085	42.688	89.37	127.832	313.031	77.525	77.195	69.402	51.878	35.2294	22.777	47.757	86.688	18.559	34.527	37.1807	26.5633	57.329	41.177	34.563	50.76	88.998	121.708	64.5374	33.4127	41.882	70.819	29.3129	29.8249	69.969	23.3299	71.0794	15.8434	23.7141
12.6959	40.207	418.138	403.212	37.2448	56.499	161.485	37.508	15.0912	40.484	58.825	40.572	390.15	19.0425	42.2145	9.2942	8.5882	45.13	99.7093	126.786	262.051	99.043	96.521	60.732	62.997	28.8529	21.0475	47.567	108.465	17.681	31.351	32.486	21.4673	66.579	39.649	39.71	50.116	83.174	156.983	68.1658	29.442	40.543	64.543	28.697	30.0639	114.889	22.7358	51.0842	18.2982	25.4738
11.1803	32.516	549.723	385.266	40.7818	51.3441	139.761	29.738	11.323	32.116	57.256	35.627	632.228	15.4354	33.4578	12.283	16.1634	43.756	86.5859	124.871	238.081	138.319	140.289	72.657	98.416	27.7968	14.0475	71.229	135.341	22.903	47.42	29.9695	23.8469	101.488	37.428	30.153	47.416	66.439	135.614	66.9389	33.6458	42.072	63.365	31.8642	34.3059	165.008	22.1641	39.6101	28.6416	27.6014
12.7539	26.173	670.877	371.45	42.2903	46.2093	128.542	31.757	19.531	39.766	55.927	44.072	903.137	24.7432	43.9814	9.6608	13.6776	51.656	82.3392	122.364	215.892	250.957	176.984	72.486	129.096	21.3257	16.053	57.1508	103.688	19.809	42.71	26.6845	31.051	156.929	46.239	43.276	46.404	80.765	130.149	67.5761	34.0161	40.087	57.526	30.6656	31.6107	253.458	21.9672	35.5812	26.8133	26.7472
23.4075	32.818	683.7	365.897	41.685	66.5553	129.329	36.193	19.9343	46.173	38.772	27.765	1078.78	14.8078	37.1318	20.7492	17.7429	55.07	93.3216	117.037	200.846	383.522	205.259	66.763	174.729	20.9405	28.6124	42.2905	87.588	19.885	35.073	41.7684	28.551	179.042	53.537	51.229	57.462	65.579	111.98	68.3828	34.9122	43.84	58.179	32.1225	34.1607	302.646	22.4974	28.4705	23.0512	26.2221
17.5078	34.97	670.462	295.179	59.3169	57.0704	120.542	22.703	10.8047	30.377	46.26	33.403	1092.94	15.068	30.0287	30.1543	33.4553	37.236	76.7621	129.137	211.222	485.05	243.85	71.682	205.055	30.275	15.2614	52.271	79.965	34.427	54.722	27.1272	22.9531	272.225	53.565	61.543	59.914	74.629	112.36	73.7032	34.3592	39.215	54.46	29.7384	41.8229	379.512	22.2642	25.361	21.7861	26.3656
12.3605	26.367	662.275	248.128	46.4839	50.9437	93.582	36.249	24.4909	38.969	47.348	48.011	1089.59	20.0969	44.7872	10.8859	18.5316	51.541	69.0969	127.06	201.049	507.754	257.639	75.679	229.901	26.9229	15.4552	40.6397	56.212	28.312	55.714	35.1501	39.7775	281.1	61.059	57.502	65.475	64.268	103.3	80.985	29.4914	40.666	55.251	29.5579	57.4284	434.016	21.544	25.4236	12.7259	26.0159
22.1693	28.544	663.451	230.538	34.5332	87.4447	107.522	31.067	18.0091	41.311	31.746	29.113	1009.73	13.017	35.8412	17.9598	13.9477	53.265	75.9736	118.711	190.222	472.429	231.583	64.349	240.402	21.3328	25.9433	31.4441	54.6	18.257	34.673	51.1272	32.149	264.016	41.141	55.008	65.486	73.291	98.804	71.7556	32.443	39.275	50.398	30.9106	67.0556	413.943	24.8549	26.9555	13.2861	24.6105
12.685	41.462	630.455	221.94	43.0474	106.96	108.615	37.952	12.3942	33.332	45.266	25.613	883.238	13.1429	33.0473	13.7942	22.3638	45.045	75.1586	121.979	206.678	400.751	195.759	64.252	209.938	29.331	10.1554	47.9581	71.782	28.948	45.612	48.7761	21.5327	244.854	36.158	36.073	63.899	109.251	109.983	70.8766	28.4874	40.106	52.793	33.5712	58.7158	414.089	21.3351	29.2323	22.5301	23.3337
12.1066	58.924	647.1	179.066	33.9924	102.185	117.935	49.527	18.0602	38.294	45.637	41.986	716.578	17.3588	32.2855	5.3553	13.6972	64.601	74.0176	124.649	211.878	290.498	154.955	74.075	181.515	24.4308	10.6069	56.905	91.212	21.646	35.608	52.7226	26.1531	176.864	46.681	36.984	56.962	201.28	119.284	69.1035	34.3037	41.106	54.39	31.2119	47.8919	352.504	24.3765	48.7232	37.7711	20.0604
14.5408	96.23	671.214	146.55	31.5787	88.9718	109.364	48.872	15.3759	42.717	45.164	39.365	615.474	15.318	37.6284	8.1286	12.0392	60.65	83.9868	119.268	235.329	224.435	125.398	63.056	149.44	32.0105	18.5759	51.5084	108.082	19.465	33.641	68.9517	25.8224	123.549	38.581	32.727	51.59	198.651	111.177	69.9489	32.8668	40.185	53.944	29.25	33.5839	262.039	31.0242	66.58	39.9187	18.1276
11.8605	67.671	544.475	133.052	34.6679	71.1066	89.336	61.706	14.0785	42.038	54.226	73.909	448.283	23.3197	44.5878	8.9148	16.8562	50.673	70.7621	131.123	290.992	173.591	106.957	71.875	115.166	43.3818	13.0859	58.5615	137.524	17.771	37.367	62.8855	21.8714	104.598	42.312	36.669	51.584	136.231	101.338	70.7057	34.9748	39.597	55.075	27.5497	28.3213	188.758	34.2884	59.7834	32.6114	15.7665
11.4295	48.996	370.032	150.295	35.6224	61.4286	73.58	56.166	16.5109	40.719	68.874	100.456	360.593	33.9184	51.5034	4.2154	11.8235	50.123	63.8238	129.229	339.471	132.385	90.433	62.53	93.473	58.056	20.2907	57.6397	132.559	20.729	31.522	64.5802	25.4571	77.499	45.331	40.416	51.409	130.561	95.558	67.3254	33.2169	42.182	51.564	30.6987	27.2956	140.986	27.19	71.9819	21.0753	15.2437
11.5815	54.346	270.826	134.026	34.6053	58.5553	65.056	57.46	16.4453	39.421	88.772	118.851	280.876	46.4847	71.3885	4.463	10.5381	45.958	65.9075	122.902	375.39	115.03	82.321	68.763	79.295	55.5044	31.3876	52.0391	101.941	16.972	31.416	51.2621	24.2224	61.152	46.379	37.833	50.311	98.004	97.68	69.9663	31.888	41.523	56.011	30.3179	25.312	112.461	24.0173	69.8375	20.3916	12.5285
11.0502	59.823	195.328	107.519	32.5123	55.5392	58.561	57.235	14.885	37.484	118.205	142.845	260.517	48.932	89.4054	4.8762	11.0065	45.49	59.4009	128.235	373.373	106.219	76.513	69.935	67.051	56.4273	42.4899	46.8547	77.353	14.483	32.641	80.4733	22.5388	52.026	51.929	37.814	50.693	81.533	97.142	70.7905	29.772	42.953	68.577	27.3245	25.5304	91.455	24.7841	82.9868	16.5994	11.7483
13.4138	46.221	141.651	101.795	31.7533	56.3421	58.567	53.81	15.281	43.756	130.215	162.829	269.64	71.5663	84.652	4.4228	9.4314	44.025	58.837	129.971	380.392	105.542	69.66	63.364	91.548	65.8774	55.7697	45.3492	68.671	17.08	71.939	79.8092	24.3939	45.188	57.219	35.437	50.283	72.354	90.672	69.9601	30.6155	51.345	83.982	26.0579	29.7343	76.06	26.7098	83.7726	15.5693	11.713
13.116	53.969	101.186	91.567	33.4345	54.831	54.942	51.246	16.9234	47.995	123.313	172.865	252.493	75.3827	67.4662	4.4244	9.0741	44.395	58.4846	134.992	397.812	88.316	72.332	64.835	106.82	48.1611	62.936	38.9134	76.276	20.076	93.959	70.5598	25.6306	43.553	78.251	35.945	47.249	66.83	97.437	75.8516	32.7165	71.246	74.589	30.8228	34.3738	73.293	25.1727	76.3682	13.0181	10.5091
11.8354	144.222	87.846	121.971	32.0152	58.1972	63.01	51.866	15.1861	47.511	120.314	156.851	238.519	73.7296	52.7821	4.5016	10.5359	44.032	62.7621	123.913	397.78	73.671	73.703	61.178	89.483	36.9632	56.7002	49.6983	104.994	21.611	73.388	52.8143	22.0082	42.348	75.104	35.061	52.975	59.213	95.551	71.9613	33.5913	59.624	68.39	26.1093	34.7168	71.025	23.0276	81.444	11.8042	10.418
11.7602	135.897	126.19	307.06	33.945	55.8089	88.821	44.81	17.6077	48.309	100.74	159.97	251.162	55.2568	61.6959	4.4823	10.512	44.877	69.2115	127.736	336.941	75.286	67.449	68.676	76.656	28.2014	42.7861	54.6704	128.741	18.375	65.196	48.3232	22.3612	45.251	78.233	40.68	52.334	58.752	89.527	72.6733	31.333	54.241	64.209	27.0199	34.7786	64.809	22.3851	79.8736	14.5542	13.2961
15.5235	122.379	267.993	403.276	31.7723	57.5493	109.24	41.826	14.7099	47.107	78.245	109.331	306.385	42.5204	65.5169	6.2749	10.1786	45.257	72.6344	122.884	280.186	76.199	77.455	62.988	73.248	22.1051	43.7313	56.676	131.129	20.288	51.8	42.4198	31.0571	47.449	62.959	58.665	51.36	61.588	88.298	66.4576	36.4016	44.048	57.01	26.6341	40.9578	66.703	22.285	52.6811	12.9367	18.0683
14.3464	86.225	432.616	391.426	45.2619	64.1489	131.029	32.746	11.9361	48.904	64.821	73.588	423.855	25.665	49.7568	10.0997	15.8322	40.382	87.2159	129.331	258.512	76.751	81.604	67.287	66.462	20.2732	25.543	68.676	145.029	27.337	52.359	40.3308	22.9571	51.796	59.491	54.876	53.031	56.767	143.305	74.3541	29.6499	41.322	56.265	28.7632	37.9331	77.536	21.3126	37.1264	17.1054	24.2232
11.0705	61.787	536.043	380.033	43.9488	58.1026	135.543	29.42	22.0219	49.887	51.983	59.287	648.944	22.1633	48.5524	6.6559	17.4096	43.17	79.793	133.328	231.773	142.748	99.158	74.084	110.11	26.5587	17.9104	60.1788	140.671	28	53.784	43.7913	30.7184	81.998	56.219	40.49	48.173	60.356	176.249	66.5636	30.337	42.427	56.935	30.245	33.0453	99.917	24.4508	32.367	14.1807	25.6071
20.6379	45.946	596.326	353.507	42.9715	65.9195	126.178	24.936	11.135	44.136	46.648	43.312	890.207	23.7279	42.8514	16.5932	13.9651	46.611	67.2247	123.154	213.141	277.917	158.489	75.944	176.753	18.1366	26.7386	50.9162	118.576	17.972	45.069	40.6997	35.8367	92.468	48.823	39.582	53.076	49.949	186.897	70.5673	32.4581	41.218	55.682	27.8709	33.1205	139.152	22.3713	28.3586	13.2982	26.7699
24.2884	35.657	607.696	324.631	48.8311	73.1992	135.255	26.061	11.0547	38.313	39.177	42.804	926.805	15.0357	39.1351	15.717	22.0065	42.879	59.0837	123.229	186.649	464.515	188.944	61.498	219.753	16.7688	24.5411	43.3129	124.812	35.358	42.657	30.3282	20.4367	110.577	54.345	44.196	49.524	59.517	181.136	72.0399	32.4289	41.969	51.835	32.5695	38.6715	195.495	22.0846	25.1528	12.2349	27.0068
10.7053	39.647	599.583	311.384	62.2163	60.5392	114.043	31.596	27.3978	36.17	39.488	41.876	1042.27	15.2279	42.2584	10.0981	27.6296	50.713	62.0793	131.541	201.624	576.967	255.382	75.184	233.019	33.7636	13.7148	33.6089	93.571	45.788	54.951	46.5496	24.998	142.746	62.625	44.273	58.041	54.901	138.273	64.1571	30.9405	41.653	51.881	33.9785	48.3172	278.536	20.6269	27.7918	13.3825	24.2882
16.4937	39.52	594.206	256.359	43.0342	58.2274	100.399	23.273	11.7536	37.373	42.569	29.851	970.347	23.898	38.4713	25.0096	12.4357	45.257	58.1057	125.112	188.566	591.944	325.583	74.894	245.147	28.2574	23.7569	38.0894	62.682	22.552	48.278	44.9847	37.0694	176.451	42.173	33.896	72.945	59.501	118.289	78.0312	34.4955	40.233	53.506	31.399	59.7147	380.601	23.4335	25.6378	14.3645	24.9043
22.4984	26.045	587.739	235.221	42.9715	68.8109	124.921	27.96	10.458	36.147	36.874	41.867	945.076	15.5765	30.4865	22	17.8453	45.58	75.9119	140.547	203.198	533.013	352.283	64.38	222.404	16.2102	27.9616	31.0531	74.688	32.854	43.229	33.2188	22.4918	167.318	48.767	45.782	65.712	58.801	115.035	75.3815	31.4672	39.66	51.335	31.0232	71.6282	401.917	22.4542	25.6955	12.1958	26.8155
10.279	40.092	604.549	219.395	50.5028	56.4688	116.542	24.647	15.2737	35.326	38.915	32.058	806.488	11.0833	32.2061	6.0129	22.2113	56.102	75.1145	136.877	212.337	431.654	281.206	82.009	186.976	25.4028	10.9269	43.2318	102.841	31.226	52.469	47.7506	29.8449	144.314	54.959	28.898	57.341	55.754	97.366	76.3928	32.0575	38.661	52.453	29.9669	57.6797	408.18	23.4542	26.2479	19.9367	25.6731
18.0596	56.37	587.871	175.729	32.9089	63.1268	117.762	26.965	11.6624	36.487	41.733	41.696	718.423	17.8401	36.8328	13.836	11.2593	53.221	86.3833	125.879	212.908	337.445	221.84	70.76	160.634	24.31	17.0841	52.3659	116.676	19.233	36.335	49.0891	27.1571	106.023	37.253	30.267	51.909	59.886	100.848	100.983	33.0615	39.42	52.676	31.9421	45.2441	320.186	24.3541	30.8063	19.6657	20.5046
15.7602	53.607	530.087	162.629	35.3833	74.0181	112.329	34.222	11.4562	38.707	48.898	36.644	602.497	19.5204	32.2196	6.5209	10.1155	53.372	102.128	130.992	279.022	244.515	162.209	66.421	133.567	32.5797	18.1481	57.7011	145.506	29.92	34.743	50.0178	20.9306	85.762	46.092	37.571	53.368	54.591	94.583	98.4165	32.3189	40.511	81.524	29.5927	37.8177	237.667	22.6926	39.4116	17.1717	18.2483
9.4577	62.92	470.162	131.724	35.2827	66.33	97.488	46.805	14.5712	30.798	80.056	47.541	575.157	21.9609	35.272	4.3569	10.2244	49.476	101.784	135.844	327.951	186.88	128.535	63.464	101.027	42.6042	11.3473	56.4413	137.365	21.201	40.767	44.5471	24.5061	68.778	39.618	36.135	54.035	54.34	92.933	98.9589	30.6912	41.796	88.855	27.7368	28.0216	175.702	23.6978	53.698	13.8404	14.6116
12.6003	69.984	334.252	107.997	31.0436	64.3239	83.821	44.797	13.958	42.144	92.026	82.917	462.969	27.3571	29.353	5.2283	9.0065	47.074	86.652	135.206	384.371	159.11	108.257	62.449	89.971	48.8634	12.6618	55.8464	131.559	20.955	29.633	41.8041	23.1224	49.59	36.43	30.543	48.106	44.848	85.296	82.1421	31.5328	43.574	79.737	26.8642	25.0659	135.662	20.62	66.2166	16.009	13.533
11.6912	79.915	230.557	96.636	32.1139	56.3119	66.993	50.15	13.6168	45.042	110.045	127.113	352.031	25.1276	27.6199	4.7685	9.0937	49.556	80.1498	132.954	414.124	129.724	91.166	63.642	72.411	52.2137	22.8556	52.3464	126.318	21.983	32.669	49.5802	21.2265	43.131	42.969	33.412	49.991	53.799	99.748	79.2631	30.5227	43.908	75.2	28.3162	23.5953	110.091	23.0432	76.5499	15.5452	14.1503
12.4389	79.325	158.493	94.676	35.7552	62.0121	64.344	49.553	18.0566	45.506	124.194	152.652	325.383	39.2925	24.1976	4.1061	9.2723	48.444	63.9427	135.632	383.861	105.907	83.096	64.732	57.39	61.4326	42.5265	44.2821	99.165	17.878	30.927	42.1857	23.5694	43.323	44.598	42.212	53.016	45.347	84.205	80.712	33.9657	45.449	69.606	26.0315	25.0958	93.452	21.1606	79.6294	13.6657	10.7688
12.5219	79.277	121.504	80.659	36.0209	62.5734	56.829	47.703	14.5146	41.511	130.81	143.334	274.155	51.0612	22.4814	4.3553	8.5207	44.732	62.8767	130.002	385.444	89.701	78.278	64.112	52.116	70.2715	61.8903	33.1285	73.806	16.51	30.771	57.8906	24.0041	39.394	50.399	42.653	52.187	53.002	96.506	75.2257	34.2593	42.414	61.594	27.1192	22.8795	69.612	21.456	76.0469	12.8494	12.5137
12.1771	62.86	90.516	75.184	34.3662	54.9235	50.735	52.62	15.031	37.199	138.911	173.959	228.152	60.2738	21.7956	4.3698	8.0087	46.928	62.0132	133.854	386.819	79.492	81.227	64.523	42.586	72.4764	77.0512	24.8045	48.312	14.111	28.363	53.4733	24.1612	35.921	52.93	39.318	52.768	50.002	94.457	77.0973	31.5419	41.638	66.559	27.8311	23.1946	72.748	26.6684	57.799	14.2651	10.8428
13.3918	44.964	71.501	67.095	37.203	60.0101	52.818	41.15	14.1223	37.606	122.663	154.663	217.266	60.5629	23.6571	4.4405	8.5316	45.843	61.0396	132.931	401.666	79.864	80.088	64.349	42.084	55.9492	76.3839	25.1117	32.494	13.913	32.792	42.8575	21.302	38.201	55.18	35.488	57.994	49.107	92.905	75.7843	30.4591	44.713	77.484	26.1093	22.4439	63.872	24.1952	67.8917	14.8976	9.3497
12.6897	37.787	65.319	66.291	35.2239	62.2535	53.523	45.751	16.4836	37.18	117.832	186.37	240.25	59.199	28.0186	4.8392	9.024	49.707	59.1322	135.493	391.841	71.495	68.059	67.025	44.61	62.9089	72.5631	24.095	28.629	13.639	30.404	36.9059	20.2286	41.878	58.357	34.471	53.655	58.445	94.218	75.9302	33.5298	41.716	74.268	30.2897	24.9598	64.818	38.1744	82.556	11.0331	7.0729
12.2712	30.532	59.907	59.262	32.8918	57.5553	53.423	44.904	15.4818	44.038	131.021	203.917	229.812	60.2211	27.6723	4.3183	9.4597	49.958	62.6344	134.723	389.881	70.326	68.131	67.676	38.13	66.4694	67.0311	22.8911	24.788	15.014	26.204	37.1527	21.8	40.269	72.149	41.41	47.369	96.638	80.971	64.4975	34.2846	41.908	63.351	31.1821	26.7353	59.22	35.0311	91.7304	15.0843	7.664
13.7618	28.757	56.622	57.683	35.7951	57.2978	52.45	44.176	15.2409	49.069	127.689	176.906	244.081	50.4286	27.5642	4.4936	8.0915	57.856	58.859	133.62	384.307	70.262	62.925	62.19	37.776	65.4361	58.223	19.9413	26.1	16.656	35.212	35.4606	20.902	37.066	76.295	30.79	60.298	82.326	86.079	81.0324	31.7124	42.486	62.89	28.8493	25.6653	57.501	28.2781	96.148	18.4518	10.926
12.6238	28.456	49.632	60.231	36.26	59.4608	54.054	45.513	16.5839	52.922	128.58	186.279	261.977	37.4711	30.8497	4.0836	9.085	56.35	55.9471	131.507	366.825	63.219	70.602	67.445	38.632	61.0385	54.5722	20.419	24.676	17.562	28.714	35.201	20.3204	37.092	102.48	33.684	48.214	68.11	78.848	90.02	28.7286	41.834	64.388	25.2831	25.3193	56.86	24.8083	91.4609	14.5241	9.0285
10.8824	70.061	47.47	67.791	37.0645	58.4225	53.527	51.139	16.0164	58.955	128.653	187.116	237.502	29.3656	28.6655	4.2637	9.6536	49.601	61.8546	135.773	359.959	59.492	66.505	64.72	38.276	53.1436	49.2413	26.1844	20.476	19.84	30.184	40.1654	19.998	38.788	94.292	29.976	42.101	59.327	82.467	109.819	31.9415	43.934	60.046	30.5563	31.93	59.249	24.3644	89.4031	14.7892	9.697
14.8072	97.814	46.814	73.791	35.981	60.0402	56.791	52.318	13.9307	62.174	137.158	157.174	186.19	34.4745	25.826	4.0386	8.2462	41.008	48.7313	121.318	316.298	67.578	76.219	72.502	38.93	42.7793	46.0475	29.419	21.276	18.788	31.408	32.2799	21.9327	34.577	74.078	30.569	45.961	56.712	84.077	92.4489	35.4642	41.641	61.247	26.6192	35.6457	54.964	23.4698	90.7617	11.3283	9.7995
16.3746	119.089	43.348	71.159	31.4364	58.9417	53.136	55.663	14.073	53.587	130.535	162.348	169.012	34.4541	23.7534	4.7653	9.3377	45.355	62.7753	120.842	314.354	65.505	72.562	70.006	37.575	27.5884	44.7879	25.7821	16.029	15.635	31.171	38.257	21.5367	39.065	63.09	34.443	45.607	53.908	89.158	96.6284	30.7528	41.013	55.77	28.2467	35.4408	57.966	21.4853	95.9206	14.1325	9.3144
17.4013	170.611	41.858	74.876	32.8653	69.0905	52.215	60.07	15.6569	52.298	132.501	172.276	163.41	33.1327	23.723	3.5932	9.3878	42.758	54.6167	121.16	320.134	60.877	67.58	69.592	37.817	24.035	31.7843	25.8156	16.629	15.062	32.788	31.8422	21.1551	37.574	52.83	35.167	57.378	50.43	93.652	97.4339	34.0565	41.056	56.598	28.2434	38.1359	54.829	24.8342	95.8604	11.7831	10.8986
15.9577	134.633	44.329	68.01	36.0247	73.0503	55.311	69.163	15.5383	52.586	128.375	162.099	150.97	33.0663	23.4595	3.955	8.8976	44.938	62.022	124.557	334.747	59.605	71.15	67.822	37.06	18.965	36.5795	23.6844	17.988	15.035	28.763	36.2239	24.2469	39.54	93.098	39.527	51.921	49.038	87.013	88.5374	31.0959	43.251	54.457	28.8328	36.1256	56.205	25.3782	84.3333	12.5181	9.7711
14.6442	135.27	46.161	71.545	33.093	78.5996	52.905	67.741	15.3449	49.728	130.631	157	166.983	27.665	27.3733	4.2894	8.9673	47.365	56.6476	123.204	351.42	62.748	69.725	68.751	36.128	18.5464	31.9781	19.8268	16.441	16.177	27.735	34.5598	20.4592	34.154	75.083	28.545	54.199	49.215	92.244	94.4825	29.3683	45.211	52.766	29.3891	36.9032	55.751	21.5492	83.1504	13.3223	9.7847
13.1912	133.51	45.554	65.598	32.9317	72.9195	52.51	60.267	15.7007	61.958	127.785	155.823	186.417	29.3929	30.4274	5.0354	9.634	43.936	59.1013	124.665	355.427	66.312	66.062	62.735	36.366	17.4676	37.0384	19.3575	17.882	16.285	30.714	41.8295	20.8898	37.293	68.604	34.731	53.91	51.316	86.932	96.4763	33.1685	45.728	54.816	29.2434	37.243	56.403	21.6269	75.988	13.6295	10.4977
12.0831	127.156	44.691	66.398	33.2429	74.6378	53.208	65.992	13.7208	62.862	127.232	153.381	216.438	28.4966	39.7449	4.4887	7.9521	47.384	60.4009	123.659	366.776	59.924	67.099	65.14	36.841	27.4588	33.3016	20.3184	20.165	17.733	33.2	45.4707	23.1673	36.686	99.732	63.549	54.438	52.105	92.128	100.588	34.2745	46.049	53.667	30.6722	31.1153	57.955	21.4128	79.1769	13.9247	9.8884
11.7915	143.34	45.304	65.702	32.0949	86.5151	54.254	71.123	14.9197	61.397	115.81	158.434	233.106	23.6888	51.6284	4.5868	8.3312	53.104	60.8634	128.407	369.82	61.176	68.508	72.545	36.24	46.8914	29.3839	20.7626	18.553	22.33	30.453	49.8092	23.6673	33.284	155.401	64.198	52.636	46.743	89.185	87.8666	30.5086	44.556	53.393	28.2268	29.7652	53.757	22	70.0457	14.2831	9.926
11.4404	177.049	42.562	60.866	31.8273	81.0221	50.334	62.773	14.5547	55.636	116.452	141.812	206.603	25.1395	46.7466	4.3521	9.0087	45.476	58.0308	127.805	380.498	61.558	68.965	63.449	32.967	62.4939	32.8812	19.2989	18.324	18.92	31.363	48.514	25.2898	38.24	171.112	64.237	59.215	51.75	93.28	101.022	29.7376	44.997	59.006	26.9007	33.965	57.196	22.4715	60.414	12.4578	10.3041
11.5752	203.969	42.801	63.543	31.3321	86.0543	51.571	71.15	15.1004	54.707	108.03	159.633	196.805	27.5136	35.1486	4.127	8.2092	44.709	52.9295	126.412	386.4	60.219	65.324	62.567	36.118	61.0193	29.7934	23.2067	21.747	23.33	30.404	65.7583	24.4592	39.222	172.073	75.141	54.773	46.338	89.309	91.5212	34.0323	42.349	53.522	28.6656	29.6292	54.322	22.1554	62.5235	13.5482	9.9021
10.884	189.987	39.833	62.369	34.0588	115.278	56.315	71.834	12.9635	51.17	95.808	156.699	186.537	25.1701	32.4105	4.0354	7.6863	45.333	55.0661	124.528	399.788	62.651	65.888	68.773	38.257	59.3468	25.5119	26.2626	23.606	23.076	30.416	47.5649	29.1388	39.771	196.886	75.61	50.464	52.242	91.947	91.7369	34.114	39.883	55.349	29.8262	30.276	56.528	25.0449	63.9771	13.5693	10.4442
10.6317	182.924	40.51	57.347	31.4687	115.787	52.656	85.789	11.6752	43.272	82.064	175.036	156.512	26.3656	28.4916	3.9534	8.4662	50.764	55.8282	126.767	373.4	63.116	69.861	69.283	37.021	61.6865	26.8282	25.2626	25.682	24.917	30.996	53.4555	28.498	38.052	202.934	78.592	65.202	47.579	90.23	81.2232	30.3713	41.092	51.931	29.3858	28.5201	56.354	20.5043	72.5511	12.1325	9.8018
11.0094	259.292	40.741	69.676	36.7097	107.712	55.378	85.168	13.0401	44.388	77.663	138.041	163.154	33.8214	27.8176	3.992	9	45.868	56.0705	128.707	362.653	58.292	67.438	65.935	35.277	54.4869	22.1188	28.5335	26.453	31.698	30.567	39.9008	25.1612	40.69	198.847	89.312	78.236	49.77	87.85	78.7756	30.3824	41.391	56.579	31.6407	27.4542	54.04	21.3851	57.4176	11.5783	8.1139
9.7853	320.058	38.787	65.578	31.6565	103.694	54.012	95.257	14.4124	43.754	75.337	161.232	181.63	32.449	34.7703	3.9373	10.6972	42.892	57.859	124.21	361.493	60.532	63.813	62.162	36.253	43.9317	21.0658	20.567	24.424	21.562	27.82	44.8728	29.098	40.233	180.56	96.116	65.136	48.629	87.979	86.5773	30.7154	42.359	68.204	27.755	28.415	55.635	22.3109	53.9699	14.5181	10.2585
9.9671	282.069	38.291	64.602	31.1063	99.173	55.834	108.58	16.2354	46.189	71.704	174.611	163.418	34.0578	33.9848	4.3971	9.9477	45.151	58.0132	125.104	355.995	59.505	64.278	60.019	36.517	55.732	21.075	26.0866	21.453	29.476	33.678	50.5878	27.2102	37.874	185.238	83.363	56.087	49.477	95.591	83.4751	30.5055	43.847	63.478	29.995	25.6828	50.156	21.0397	57.6883	12.9398	10.4487
10.0455	237.495	38.012	62.231	35.2125	81.3924	56.251	115.067	16.4252	51.608	78.228	150.227	167.588	32.6463	27.9983	4.9164	8.4314	45.27	57.1278	129.728	366.542	59.103	64.056	68.386	38.094	50.3975	25.1572	21.8408	28.2	27.972	30.053	59.6743	23.0143	39.397	165.329	67.773	62.088	50.897	92.988	84.9589	33.6509	41.425	55.427	27.9685	25.0556	55.031	30.2245	58.361	15.9789	10.2995
10.3887	222.818	39.171	57.512	31.5389	79.6036	53.265	116.869	14.0474	59.422	90.115	161.296	188.517	29.2041	32.4679	4.1913	8.4292	53.325	57.2996	126.279	350.383	59.741	64.989	66.399	37.76	43.6813	24.1426	24.9469	31.076	33.118	34.539	57.3511	27.9265	37.681	164.63	69.247	57.283	41.128	90.614	84.6446	33.9526	41.109	57.172	31.2831	29.516	57.784	34.8187	69.9603	10.5	7.5091
9.9232	164.678	35.499	55.953	33.0304	90.2797	55.364	103.527	15.0839	51.763	99.348	165.047	209.421	21.6871	35.6334	4.1624	9.3224	58.726	57.9824	115.364	241.246	59.927	64.997	66.156	37.997	32.8179	25.1536	32.4693	31.624	27.792	29.498	54.2723	27.4	36.909	202.525	108.829	56.235	45.613	96.703	95.1658	31.4379	40.952	61.124	25.5248	21.4284	50.475	24.6235	69.1047	11.5271	8.1868
11.0376	108.088	38.2	49.378	32.1708	76.1831	57.103	74.639	12.5894	62.688	89.684	132.796	167.686	16.5272	31.2044	4.2492	10.4444	81.607	60.0529	115.01	269.266	63.272	67.789	65.66	37.967	25.6655	29.8428	32.405	30.929	24.997	32.041	41.0636	29.9898	36.373	246.328	106.878	58.163	48.665	89.144	82.7357	29.6902	38.842	55.316	26.3129	25.6179	54.543	23.6563	66.0939	15.5181	13.0638
11.6928	72.531	41.341	45.359	31.1139	67.3099	56.382	58.048	12.1788	56.902	82.25	156.448	195.95	14.3452	29.4561	3.865	10.3203	95.87	54.7489	123.588	273.183	62.814	66.551	62.617	37.505	20.1419	28.6197	29.7626	34.4	26.368	36.171	35.5802	31.2306	37.298	271.027	115.535	55.902	58.79	86.19	88.4626	33.9919	44.567	58.308	30.995	32.2894	54.289	22.5596	61.3153	17.3614	12.9692
12.1661	72.723	41.052	52.645	34.5256	68.5211	53.768	55.527	14.688	57.315	90.401	158.105	183.431	16.0663	24.5101	4.3167	8.4074	135.66	54.9956	124.684	269.681	62.668	62.425	65.66	37.853	25.7303	26.7294	27.5419	28.782	23.045	32.563	39.916	30.7735	39.783	266.716	110.969	51.725	45.441	87.486	87.2132	31.6014	44.12	58.145	30.8791	28.8095	54.013	23.1485	73.6402	15.3404	12.7494
11.9075	95.143	42.039	63.369	31.6869	78.4889	55.932	50.209	13.2536	60.317	102.136	158.751	154.982	16	23.1436	3.9453	7.6427	120.316	53.3656	122.287	284.958	63.973	67.66	62.816	36.892	19.6865	24.34	26.2933	28.124	26.253	31.759	34.0051	28.6	39.815	270.236	100.512	50.238	44.846	83.945	83.0449	33.6145	42.203	53.113	27.6109	27.1339	51.713	20.8532	69.1264	15.003	11.5854
11.1912	74.361	39.47	56.426	33.6679	79.5755	53.132	47.388	13.0292	55.416	97.072	137.793	188.473	12.3401	24.4645	4.8441	8.5686	88.968	55.9251	126.054	298.331	63.591	63.837	59.495	38.262	26.3835	20.4973	29.852	22.771	23.698	30.294	44.7074	27.3735	38.686	257.073	95.502	51.848	47.405	96.097	84.106	32.3209	41.517	51.448	28.2765	28.3759	55.342	22.6511	80.8051	16.6265	13.3724
13.2069	67.304	39.249	69.028	33.3548	97.6016	53.435	52.701	13.531	56.008	102.098	112.511	200.154	15.9575	26.4561	4.5209	8.6841	92.45	54.2247	124.644	340.536	63.674	66.318	63.941	39.466	33.5832	22.0951	28.0922	27.853	25.403	31.861	41.2774	26.9755	38.848	260.591	84.361	50.905	47.485	90.425	78.3766	31.556	41.839	60.259	26.6341	25.1226	54.374	22.9309	78.7954	15.0602	12.4465
11.0502	88.176	38.539	67.759	29.9393	92.1469	54.766	52.684	15.0858	48.408	101.533	123.146	174.025	14.5612	26.348	3.7814	7.8584	80.981	57.4053	120.426	309.186	62.518	70.5	62.352	41.877	28.2539	17.9122	28.3631	21.994	28.139	32.253	47.827	24.7102	40.194	228.105	80.578	48.983	48.089	93.891	73.8965	34.0495	43.834	54.116	26.7434	26.6087	49.438	24.5907	85.0927	16.4247	14.6025
12.5925	99.045	38.699	67.174	30.2619	83.6378	56.796	49.096	13.1934	58.755	102.74	87.257	158.107	18.381	24.2905	4.5386	7.1874	62.603	54.4361	119.597	294.842	63.399	74.773	72.374	45.39	24.4028	21.5082	35.6844	22.176	31.191	36.539	44.6412	26.951	41.874	213.924	78.567	54.05	42.268	92.312	74.0873	33.6771	48.438	97.032	29.293	26.1895	54.219	25.5717	75.9122	16.9819	13.3895
12.5063	118.905	39.768	72.133	29.3093	68.7002	58.196	52.356	13.2646	64.971	97.203	90.693	133.633	23.5153	21.7179	4.1206	7.9346	53.471	54.7445	118.898	299.795	64.824	80.107	89.897	48.685	18.7828	17.1133	35.1006	20.671	27.438	36.224	38.0204	25.5245	36.626	202.18	79.765	51.78	47.729	94.834	77.9813	32.45	41.737	90.966	30.3063	24.3388	51.572	22.6753	80.7328	14.7078	13.2323
10.964	111.693	38.297	67.284	29.463	80.841	60.41	57.479	14.6569	71.455	99.847	106.622	158.838	23.0085	25.9949	4.0531	8.1678	72.724	57.3789	123.852	318.156	63.422	80.404	85.128	49.533	16.6655	18.1938	37.486	23.318	27.274	36.384	36.5802	27.2449	40.543	202.596	89.502	56.208	50.828	87.083	73.2594	30.551	46.619	78.862	28.3907	26.5932	53.36	22.1917	83.3923	13.7078	13.1048
11.7179	110.709	36.903	68.412	30.9639	79.0946	60.522	48.318	15.0474	64.983	83.139	131.039	163.83	25.4932	24.8649	4.4196	8.7255	66.563	55.0308	118.457	311.763	62.538	72.909	79.218	43.19	16	17.8684	36.9358	18.359	21.08	35.514	38.626	32.6898	39.136	248.618	109.292	50.834	53.754	93.438	77.909	35.7154	43.036	65.918	30.9421	35.7693	54.832	21.9275	87.0048	15.5452	13.3303
11.0251	74	35.696	53.586	30.7154	80.6519	59.273	39.85	12.8522	62.545	76.139	122.721	173.983	26.9779	33.652	4.2347	6.9281	64.669	54.5551	123.353	314.763	67.203	74.944	78.265	44.445	13.6935	16.3071	33.6313	23.324	20.747	32.788	33.6692	28.6857	40.157	220.9	104.329	47.305	52.761	90.395	78.4613	32.2281	43.275	61.062	29.3593	33.0927	54.138	21.3437	81.775	15.0633	13.4419
11.5172	68.629	35.772	54.202	31.0569	69.5091	61.36	39.444	11.9453	59.402	76.427	138.229	187.498	26.0119	30.1841	3.992	7.6754	58.238	62.652	121.769	314.107	66.362	69.489	72.611	41.277	20.3853	19.7258	29.3156	20.418	16.878	35.857	37.0789	28.1224	37.791	247.66	94.318	53.12	48.495	90.547	74.3342	33.5177	41.233	60.215	27.5099	36.2997	50.441	20.8912	80.5247	16.2048	12.9704
10.1505	48.402	33.214	52.393	32.5958	77.3058	65.685	35.163	11.0146	55.735	79.944	149.917	214.479	22.7517	31.6402	4.2926	7.7211	71.42	58.3656	126.626	277.08	61.252	70.864	72.237	37.281	21.2049	20.9945	25.7346	21.053	17.319	32.004	29.8677	30.5102	40.157	274.93	102.641	50.484	44.546	89.955	68.5125	33.8577	46.171	61.194	25.1325	38.3666	55.901	23.1019	79.0975	13.8524	12.1572
11.4687	72.66	36.777	68.033	31.0342	67.992	72.662	37.385	13.5547	62.664	68.454	157.829	229.678	17.3946	38.7584	4.4341	7.5163	71.554	57.6079	121.692	268.603	69.518	65.615	66.361	39.183	18.1891	18.0329	29.6034	20.971	16.198	34.853	44.9313	27.8816	37.984	253.655	82.52	52.332	48.59	79.835	72.2057	33.1665	41.214	55.43	25.803	39.6478	50.744	19.6528	86.207	15.0723	13.7039
11.1411	59.127	34.661	61.95	29.7704	63.1509	71.495	37.201	13.1442	67.928	65.339	182.052	215.035	18.8639	44.4611	3.9421	9.1111	69.18	58.5639	120.356	268.637	64.817	70.353	67.262	39.522	17.3328	18.4369	27.229	21.553	19.823	32.906	34.6718	24.3	35.917	192.317	60.214	51.747	47.866	90.055	74.4638	30.4188	39.379	54.727	29.2583	46.242	53.023	20.0155	91.006	15.762	13.5729
12.3276	82.025	34.126	64.186	28.1176	67.8994	78.255	38.714	11.6332	64.488	71.881	166.533	217.896	15.7959	44.8615	3.619	7.5882	81.972	53.3348	124.576	249.786	61.449	73.31	71.726	45.091	15.268	13.9141	32.081	24.741	25.917	31.102	43.3435	22.1388	35.712	144.672	46.169	55.601	47.976	88.45	73.6384	31.3007	43.61	59.099	34.3361	53.8661	51.686	23.7478	71.4633	15.3253	13.4704
10.4232	96.01	35.504	65.002	31.0854	72.833	84.136	35.997	13.9653	63.711	62.096	156.575	240.26	14.2296	41.8581	4.2524	8.1111	89.251	59.2071	119.588	245.949	63.741	74.821	81.704	44.717	13.7496	20.0695	36.5447	26.506	25.038	38.261	35.9669	19.1122	33.16	101.84	35.661	48.422	48.924	86.896	69.0723	32.4258	42.671	60.89	31.5728	52.5211	54.784	24.5112	73.1348	15.6958	12.3952
10.6473	121.544	35.546	62.905	29.4535	81.165	83.554	36.861	12.7318	66.407	60.066	123.425	216.531	14.1939	40.1672	3.709	8.0218	85.845	62.7489	123.289	269.086	64.661	76.971	101.355	53.906	14.1454	15.8775	38.5084	23.306	17.792	42.029	35.1399	21.1204	34.331	82.783	35.212	48.871	46.239	92.885	74.6097	33.3229	46.272	57.702	31.394	51.3409	53.716	21.1865	77.6113	15.6928	12.9875
10.2853	111.739	35.388	55.888	29.4156	85.8068	86.005	37.588	13.2044	64.89	61.652	121.867	226.288	12.1905	45.6368	3.709	7.3682	68.478	55.9956	125.185	282.761	67.505	75.449	101.249	54.467	13.7075	12.7258	36.595	23.682	21.344	40.465	32.7888	19.1122	31.687	109.205	39.294	48.297	50.47	90.276	74.0411	31.3179	41.342	55.722	32.2334	50.3337	51.767	25.81	81.9507	15.3223	11.9966
[truncated: 17 more columns]

## Sheet: 30L
44.14	54.42	51.8881	41.2768	131.672	314.315	104.574	31.47	105.448	57.269	28.1848	32.982	55.7922	17.361	25.244	18.154	17.4429	66.894	61.042	50.606	45.241	73.765	118.262	35.7868	51.09	146.591	34.62	32.0469	22.7159	22.3394	55.173
150.257	52.485	53.5912	40.2344	115.927	242.315	94.034	29.452	75.7909	54.624	35.9931	66.724	45.1898	14.9499	25.105	16.8439	16.119	68.517	56.996	47.057	43.672	59.448	68.297	40.9209	52.945	100.59	31.365	23.2404	17.7876	17.5452	35.04
206.511	47.931	53.0493	37.8005	81.755	166.211	79.901	26.02	52.5088	59.421	46.7098	70.667	30.3313	19.1674	25.243	15.8956	14.7689	70.867	51.05	41.226	45.669	40.514	43.651	44.1659	53.533	69.073	33.321	19.9872	19.0113	20.1018	26.106
218.588	51.414	61.3009	38.4713	57.601	109.452	72.102	31.392	37.654	56.803	55.7634	97.199	25.8825	16.2699	23.821	17.4578	15.8472	63.75	53.422	39.045	49.362	55.473	36.126	45.0473	50.25	47.428	33.137	17.377	17.5049	20.3733	22.5
219.995	51.21	71.4288	40.7232	47.304	77.549	70.648	24.321	32.6735	54.002	53.506	117.549	23.6205	16.3838	22.109	16.7268	15.7621	66.552	53.771	43.012	50.023	77.542	29.208	46.6506	52.498	36.069	32.826	18.4253	16.9972	19.3529	21.761
191.566	48.933	62.4461	36.2382	38.381	63.989	63.737	24.882	27.2987	53.332	45.5423	127.197	19.1747	16.9066	24.74	17.634	19.1731	73.121	51.913	39.826	58.064	97.959	31.391	45.6813	54.207	28.865	33.263	16.6885	17.0703	18.6991	22.954
179.77	52.345	60.1358	40.9439	37.698	53.699	58.138	28.217	26.2606	57.011	49.2038	125.664	18.5663	16.9761	24.481	17.1646	18.3482	66.421	54.594	42.065	71.842	92.811	31.101	41.5516	53.223	25.161	34.062	16.7312	16.4388	16.1606	21.573
164.973	45.32	58.8748	37.2519	36.451	50.035	59.443	24.969	23.449	55.591	46.4214	107.367	22.3163	15.7916	25.835	17.8365	15.8501	68.896	50.341	41.584	67.708	115	30.804	41.7934	56.236	25.946	35.633	15.8108	16.5485	28.1584	20.613
149.893	45.758	62.3049	38.005	35.731	46.718	53.471	24.833	25.2379	55.496	46.4111	115.516	20.0663	15.0057	23.308	18.8238	15.1296	66.676	48.105	38.501	92.266	124.785	29.057	42.456	54.68	23.864	34.789	14.9275	15.211	29.1154	20.245
158.298	43.347	63.1132	36.7569	35.75	44.563	53.599	24.651	21.1411	54.563	43.5803	106.345	18.7319	16.2198	21.89	16.1572	14.5503	68.724	49.515	41.144	83.294	120.11	27.705	43.2758	54.138	22.337	35.208	14.5135	16.2138	30.5271	20.153
151.319	49.13	69.6538	38.6309	31.163	43.683	53.52	24.733	22.932	55.359	47.5734	122.132	16.8072	17.1446	22.875	16.7099	17.0725	64.371	52.358	37.665	83.54	131.701	29.097	43.2956	55.983	23.165	35.37	14.3016	14.834	32.3167	18.069
159.428	49.665	80.1625	39.5623	33.868	39.581	54.741	26.162	22.1854	54.449	48.4318	119.361	20.0482	15.5797	24.207	17.9884	18.0416	69.53	45.773	42.126	99.451	140.13	29.191	42.0692	57.359	23.824	35.193	14.6131	15.9325	29.7059	19.353
159.801	48.09	69.6858	38.495	34.047	39.977	50.304	24.227	22.3172	58.343	54.5009	126.57	21.241	16.115	22.843	15.6814	18.53	63.855	49.411	40.333	151.377	136.44	28.626	39.2143	55.688	27.376	37.67	15.8094	16.0113	27.8507	20.364
161.53	44.407	64.3675	32.9015	34.94	41.514	53.531	25.589	22.8713	55.378	52.1865	114.188	18.3765	16.4658	24.908	16.0295	16.3675	63.417	50.65	39.565	202.756	148.233	30.168	39.2462	55.448	25.374	41.699	14.6216	15.0492	44.0339	23.04
151.815	47.025	61.3995	35.9389	30.838	39.518	47.826	28.108	21.9063	54.373	51.0553	119.401	16.256	15.9556	25.124	15.7869	16.8201	72.857	48.979	43.212	201.525	146.35	27.379	39.5758	57.53	26.108	44.092	15.4239	15.5781	47.1086	22.795
139.018	51.19	71.4208	38.9202	32.384	43.967	69.945	23.967	22.1411	56.403	42.9136	113.495	17.8253	18.3235	22.244	17.8618	17.5716	64.03	51.205	45.747	191.514	125.176	26.423	40.5604	56.597	24.146	42.345	15.3257	15.2335	47.0068	21.674
127.433	47.41	62.534	41.8429	31.523	45.034	88.004	28.566	20.5324	57.345	37.7496	121.838	20.3916	16.7267	22.919	18.3692	16.2843	65.013	49.122	41.878	205.011	114.315	25.458	38.2495	56.308	26.564	47.475	14.1408	15.211	41.2534	22.674
126.435	46.951	55.2064	42.3092	30.203	46.7	76.5	25.947	23.759	54.186	33.171	116.971	16.3404	17.2585	22.795	18.1097	17.4168	63.314	44.156	42.791	212.142	111.87	26.443	40.4758	57.562	25.892	45.617	14.0441	14.9353	45.7262	22.08
110.918	47.085	54.9294	37.4751	33.216	41.955	65.51	25.369	22.4119	53.647	31.6494	108.88	19.0181	17.9852	23.844	14.2648	16.3143	63.549	53.687	43.06	203.594	91.99	26.624	38.9736	53.925	25.761	47.671	12.8677	14.5134	42.3303	22.81
94.703	48.378	58.1678	46.7768	34.262	42.204	64.663	25.558	22.6632	57.853	34.9931	110.312	17.5934	17.1526	23.126	16.6888	17.5986	71.755	45.569	39.691	188	106.064	25.577	39.0253	56.648	23.752	48.963	14.7326	16.4008	47.2353	21.824
133.351	45.564	60.4181	37.4925	34.431	41.947	58.83	27.267	24.4161	58.391	46.1002	124.444	16.2229	16.3497	24.612	17.8629	18.3627	62.218	49.571	44.025	184.955	84.299	26.582	43.3022	58.237	25.474	51.467	13.6131	15.1505	51.6086	20.884
127.716	48.6	58.1558	40.1035	33.156	43.303	52.189	22.224	23.932	56.973	58.4059	115.135	17.4639	14.9977	22.773	17.5686	14.8501	68.31	54.765	41.459	195.125	107.465	27.604	38.9264	53.407	23.609	49.16	13.9531	15.0366	46.5	18.818
121.066	45.653	63.482	43.9177	35.174	50.178	81.005	28.863	23.103	55.935	50.5907	114.446	16.3614	16.2494	21.758	16.02	16.0764	65.924	47.144	44.041	189.288	73.946	25.488	38.8879	55.957	22.6	47.556	14.5989	14.7398	49.8326	23.251
107.59	45.427	58.1238	40.0524	31.511	50.463	124.656	27.53	21.3481	53.86	50.7185	122.793	18.3584	15.3622	23.41	16.3006	16.8733	67.497	48.518	48.493	185.185	99.368	27.287	34.4978	60.634	25.459	50.976	14.3428	14.8973	49.6674	23.251
93.868	46.546	62.6724	41.005	32.128	55.046	154.164	27.172	23.3265	56.995	44.8187	127.605	24.3042	15.8736	24.818	18.0411	17.1141	67.23	49.082	43.527	173.452	105.934	30.99	30.7747	55.833	20.769	50.431	14.4168	15.8214	52.8688	23.326
79.089	47.04	56.5459	39.2955	32.273	50.711	128.569	25.641	22.5953	54.975	49.1123	119.018	28.3072	17.7961	23.028	17.7563	16.1799	67.607	49.328	46.247	186.309	131.169	26.656	35.344	60.536	22.542	48.993	14.8691	15.5795	51.9344	25.992
65.845	50.156	61.8522	43.1808	31.909	45.184	99.108	29.955	22.3934	58.409	49.6546	123.651	24.491	15.7198	26.088	18.5222	15.8665	65.941	49.504	44.477	170.714	125.008	25.822	30.656	56.966	25.027	48.696	15.4011	16.8861	45.0113	25.373
53.796	47.559	57.6112	42.4426	35.597	44.646	81.826	28.896	21.9454	59.457	50.4335	103.659	30.5873	15.9339	24.182	17.7574	15.56	65.021	46.988	45.774	156.512	91.601	22.017	34.7758	59.962	22.774	50.153	14.9246	16.4754	37.9774	27.609
49.291	49.562	60.9041	45.5923	34.814	39.972	70.224	27.702	23.8208	56.87	48.5561	112.041	33.7259	15.6378	24.592	18.0897	18.4903	59.964	51.51	46.239	162.316	108.074	22.827	36.7978	55.45	21.361	44.778	14.3642	15.121	37.5837	25.385
47.607	44.215	58.9401	39.5536	32.484	41.86	64.372	23.803	21.8414	57.576	54.3506	121.33	41.3193	15.6469	23.134	16.9008	15.0213	61.568	49.51	43.115	166.188	93.777	23.973	34.6802	56.084	25.524	47.077	15.4054	15.5823	40.957	25.699
55.249	47.87	58.6005	45.1983	33.965	41.912	57.116	28.969	22.9846	55.11	59.6649	112.878	41.3072	15.8679	27.329	18.7806	17.2389	65.041	53.662	42.028	179.647	58.88	30.173	33.8374	58	25.31	47.746	15.4637	15.8214	35.405	24.589
69.273	44.548	63.9561	37.717	33.48	43.123	57.01	28.369	22.8826	57.088	55.4663	73.09	42.6355	17.8303	24.024	17.4357	18.4574	63.726	47.009	45.543	165.196	59.246	30.876	34.3418	56.057	23.873	48.305	14.6415	16.121	32.0611	23.002
68.486	48.367	57.4115	42.6372	30.706	42.469	76.765	29.526	22.3635	59.537	47.3471	58.421	25.6506	15.0478	22.12	19.0939	15.6325	70.848	49.959	49.978	164.436	92.299	26.498	38.289	53.392	22.871	48.138	12.8535	15.827	37.9955	23.026
71.713	47.434	55.6338	38.9613	33.978	38.444	71.2	27.859	22.1833	60.217	45.5751	84.568	32.5753	16.6674	25.303	16.0021	17.3907	66.649	58.505	42.776	143.563	102.33	25.134	39.6033	56.03	25.576	49.425	15.4623	16.3755	29.1109	24.144
62.442	47.42	61.4807	41.2219	33.681	40.472	64.533	26.47	22.8342	58.238	43.8964	89.444	36.1355	16.4841	21.624	19.0211	18.2785	68.92	48.423	43.737	121.42	105.156	25.193	39.9396	55.464	22.719	47.259	14.5263	16.2574	30.8507	24.096
60.825	49.363	59.7909	41.8591	32.239	70.999	86.467	26.911	22.0721	58.669	45.4266	99.474	30.4398	15.0843	23.351	17.346	18.1325	69.881	56.593	43.927	120.978	113.465	28.832	34.0286	57.75	21.345	48.775	14.0213	14.6484	33.0452	24.278
52.877	49.071	58.1997	40.9613	35.095	64.907	77.027	26.164	23.6962	53.884	37.2539	98.824	33.8554	16.8941	25.025	18.6129	15.2456	64.9	52.498	45.864	137.894	119.015	30.567	31.2846	55.603	21.683	53.52	15.1835	15.2053	31.3326	25.112
51.906	46.832	53.2956	42.111	32.178	53.546	74.089	26.199	23.9846	57.147	39.791	106.252	45.247	15.951	25.329	18.2141	15.4729	71.531	55.266	45.67	146.506	114.542	27.507	32.3484	55.805	21.564	52.709	15.2888	15.4219	29.724	24.61
55.492	49.213	49.8402	41.0387	31.65	50.763	65.469	26.515	21.5705	56.133	42.0449	110.797	43.6717	15.861	23.075	16.9209	18.1847	70.467	49.975	42.067	162.283	137.414	30.062	31.8637	53.892	20.494	45.058	13.2048	15.4557	29.6652	21.703
49.137	42.966	50.6178	36.9738	32.385	42.64	61.184	27.396	22.3708	57.769	38.7444	95.851	53.1265	17.2153	24.586	15.3354	17.0832	66.117	48.7	41.641	183.783	94.839	30.983	31.4044	56.768	22.043	50.969	14.8691	14.6624	23.3326	22.144
59.485	48.799	60.5353	40.7968	34.771	43.552	56.443	27.214	22.1184	55.459	39.7703	96.869	57.2831	15.5683	25.547	19.7205	16.412	65.912	52.658	39.133	183.095	98.338	28.705	32.4604	75.694	23.063	48.38	13.9346	15.2222	23.0498	27.252
51.11	50.072	57.3116	45.4227	35.31	38.794	51.992	25.98	22.1916	57.425	44.3627	86.174	58.7922	15.4579	28.646	18.2996	17.2234	66.696	49.045	40.03	167.7	114.749	28.02	35.5077	65.754	25.465	67.769	13.909	15.8242	24.6086	29.306
53.508	48.955	52.7004	40.1147	31.465	41.445	53.946	26.523	19.586	57.832	40.9361	107.183	49.8705	14.9761	26.014	16.7764	18.3269	66.818	49.366	38.808	127.392	109.708	29.24	34.2846	57.482	25.215	65.35	14.5477	15.2799	21.3462	28.495
47.534	49.759	56.9534	41.1534	29.597	42.822	53.879	26.833	24.1689	56.638	36.9067	102.451	44.8976	16.0718	25.603	19.5612	17.3027	60.182	47.482	41.646	106.377	101.66	26.252	30.6462	57.154	37.821	74.074	14.8222	15.661	23.0249	33.595
47.579	49.597	54.3609	41.3504	34.22	38.397	48.221	26.141	49.1607	53.885	30.0984	69.306	44.4127	15.4658	22.36	19.2468	18.6683	68.966	52.156	45.406	94.138	90.148	28.577	22.9648	59.167	70.792	110.154	19.8449	14.6048	28.552	43.511
40.323	49.653	50.5513	40.2681	32.419	39.775	48.391	26.916	76.7271	55.185	25.0086	58.838	32.3012	15.4795	22.123	16.9357	17.4023	66.15	66.236	57.406	76.002	70.806	31.532	20.1022	57.762	103.381	186.163	35.2873	15.7651	35.5294	52.3
41.589	45.656	50.257	42.1845	35.023	35.95	49.706	26.546	107.936	56.08	25.8912	61.497	27.3193	17.0843	23.628	17.9008	18.8462	72.304	117.645	63.292	67.835	62.345	24.53	17.4626	71.862	147.24	270.551	48.2418	17.2264	38	65.804
42.599	56.485	53.4407	44.0187	33.221	38.787	50.999	25.886	99.6323	59.29	19.8083	56.372	29.2771	15.8747	21.177	17.6403	16.5957	69.772	155.354	67.89	60.804	58.652	24.025	15.4264	96.927	154.369	336.433	51.8051	13.9944	39.8462	79.971
41.045	76.694	52.6565	40.1658	36.463	35.498	47.485	27.255	98.1009	58.942	23.1848	45.746	41.4066	14.3246	24.81	17.7078	17.0329	76.807	252.074	67.243	57.133	44.368	23.861	15.8143	141.054	172.347	466.802	51.6145	14.5696	36.905	90.671
36.19	81.168	54.1718	37.591	34.801	37.968	50.375	26.944	96.3574	60.297	24.3627	47.315	50.9217	16.8975	29.64	18.9093	15.4739	75.27	444.055	66.908	50.901	40.269	20.104	16.6176	173.225	163.125	471.133	50.111	15.1449	34.0566	89.2
44.346	162.371	51.3089	43.0985	34.548	37.805	48.056	27.366	99.1607	58.211	24.1883	46.079	55.8765	17.4875	27.964	16.8966	16.5861	73.075	468.389	63.943	50.019	50.89	20.889	19.0582	255.994	160.203	490.305	55.6543	15.1406	34.3394	99.772
40.369	128.085	54.976	38.298	35.621	38.725	49.329	25.672	92.0082	59.902	21.4128	32.143	52.7952	17.1663	26.209	16.6762	19.1973	69.952	480.748	62	53.256	43.811	21.842	15.6868	273.33	168.436	515.98	51.1337	19.1322	34.9027	99.917
41.806	120.57	51.2477	39.5673	35.348	38.635	49.708	27.306	88.4624	61.833	23.2798	32.221	56.3253	19.2084	24.555	20.0696	18.8511	69.24	477.318	67.501	48.242	30.693	20.114	15.9451	276.476	164.241	490.41	49.4509	17.7722	32.1448	101.667
38.774	93.703	54.6298	42.1234	38.128	38.942	52.937	30.737	91.2729	67.708	25.8428	30.782	54.7952	22.4043	27.926	20.9768	16.5319	75.098	506.219	67.533	47.937	30.581	19.054	18.8637	278.064	162.858	515.74	54.0754	13.8608	34.6765	107.312
41.302	81.893	55.6445	38.7232	34.022	35.153	50.343	28.086	85.7611	65.15	22.3713	28.591	50.241	27.6378	24.553	30.8376	21.4188	68.32	508.029	62.473	48.868	24.425	19.072	16.6637	292.505	164.88	515.713	56.4395	18.5992	29.0226	103.196
41.232	105.599	57.4714	45.4339	39.756	38.726	52.887	31.291	87.5664	68.01	23.9585	28.266	59.494	24.2005	25.475	33.3681	23.0368	79.704	562.884	73.562	47.972	21.55	22.146	14.7549	265.419	166.564	525.433	52.239	20.7637	26.4231	106.709
39.05	76.982	56.1425	41.5611	34.279	41.257	50.817	31.417	81.4253	63.365	21.2694	33.138	39.1837	33.3872	29.681	33.5137	17.3375	74.384	534.058	73.771	47.096	20.749	19.151	20.1604	280.487	163.409	516.798	48.6757	14.5415	41.0226	106.015
44.06	74.486	46.5073	38.2506	33.909	41.456	47.212	29.906	86.1936	67.514	18.9655	25.248	41.6747	27.8622	31.674	32.4557	21.2263	72.1	510.008	86.271	51.701	29.33	21.532	20.233	305.211	155.008	509.647	55.936	25.0872	36.0045	101.865
43.227	69.611	66.3542	42.6122	39.736	38.237	53.598	31.318	84.9207	97.535	24.962	27.84	52	31.2859	68.236	38.0918	21.4652	76.909	533.67	94.453	46.277	20.366	21.297	15.8714	283.196	151.163	503.267	46.6472	25.8172	30.2081	103.003
41.056	69.253	54.016	38.3878	38.002	45.709	57.442	36.439	78.654	105.12	27.5734	30.789	38.0331	31.5547	67.548	36.5886	18.5416	88.731	497.709	114.298	48.358	20.038	19.733	22.844	276.647	160.183	514.549	45.3997	15.5091	46.3326	104.659
42.995	68.863	56.98	48.4077	31.958	42.775	44.546	36.675	82.9042	129.359	20.5302	21.273	27.6596	29.5706	50.812	37.8428	25.177	86.091	516.942	161.812	66.127	23.141	21.25	21.8066	294.66	158.602	490.994	54.8151	30.2166	41.1833	103.121
42.389	84.72	58.0546	46.3878	43.422	36.542	50.233	45.421	74.5077	161.563	22.3523	26.586	31.6355	27.5011	38.741	45.9546	25.9768	107.535	529.977	221.55	48.805	18.887	20.119	15.7934	277.077	142.586	506.384	51.9829	26.1899	29.0588	103.358
37.373	72.51	53.4487	41.6758	37.287	44.856	48.685	41.909	67.7044	189.751	29.5613	27.329	37.1205	35.2893	39.813	36.2247	20.1983	129.339	479.519	285.263	46.12	21.954	22.562	22.867	285.767	153.001	518.247	44.8649	16.5527	44.2805	107.122
41.782	68.609	52.0839	49.9613	33.263	46.06	44.515	44.813	83.103	170.722	22.7202	27.01	19.7801	40.4636	34.657	46.7405	27.0542	135.27	526.777	311.809	64.747	23.11	21.225	22.8264	294.165	156.105	508.856	58.1238	24.8172	50.6991	104.986
48.578	59.817	56.7071	54.4015	42.215	37.563	49.337	41.586	78.9166	221.546	20.5406	28.842	36.8163	26.8508	36.124	45.0781	26.0455	175.549	492.653	371.284	41.386	21.465	18.136	17.2484	291.728	113.039	416.741	69.6373	25.9958	30.5701	119.26
43.298	60.251	55.1904	55.2232	41.051	48.708	55.68	57.735	66.6746	257.127	36.5596	33.7	34.9669	35.3292	37.074	38.3587	19.587	175.215	495.382	382.494	46.656	17.939	28.901	28.1044	270.126	147.031	498.67	39.8023	16.3291	39.1267	100.928
44.095	57.396	52.3542	49.5162	36.268	51.924	51.069	79.485	73.2554	258.918	29.304	28.866	19.5602	43.5399	46.449	50.6762	24.0251	212.747	466.367	381.374	61.87	17.43	30.703	31.4626	289.453	138.065	514.398	55.0626	22.4712	58.2217	113.313
53.093	54.011	60.9254	56.2057	40.039	37.838	48.564	101.545	84.3182	303.046	23.7478	24.341	19.9307	31.2551	36.971	48.1403	25.794	239.742	399.855	375.747	43.664	30.184	18.517	20.3868	257.783	156.358	510.036	60.1792	23.1617	38.2421	109.781
60.009	51.358	49.4341	49.1546	46.414	41.522	58.943	118.01	82.1123	333.721	38.2677	26.711	38.4729	31.2882	35.313	35.3608	27.0667	251.853	439.81	392.097	52.982	28.184	35.681	22.1846	245.081	161.577	523.892	37.3087	22.398	33.3529	105.188
66.128	60.266	55.7923	53.8254	36.953	48.229	51.314	110.263	90.9001	326.678	34.2971	34.368	20.3434	41.8622	41.886	51.8544	27.4323	254.723	476.406	305.361	61.468	21.639	39.802	35.2802	256.018	142.522	521.298	44.909	23.3094	55.2014	124.301
61.479	55.318	62.8642	58.2145	36.281	38.979	46.076	104.369	98.8847	331.926	21.506	24.853	20.3102	29.2699	36.37	44.7363	22.413	222.59	486.806	330.784	41.083	36.726	17.515	17.989	192.984	93.717	365.896	51.4296	23.5584	49.948	69.511
64.87	52.351	50.4061	47.702	46.333	43.001	61.229	138.041	91.6282	350.591	33.2401	27.338	41.1627	33.582	33.929	36.3913	24.146	177.629	442.718	266.398	47.108	24.552	34.156	21.3176	240.983	147.123	491.271	43.6543	23.4895	50.2738	110.465
55.426	92.429	59.4634	56.3815	30.885	52.713	51.511	129.373	99.5664	304.169	31.9188	29.862	28.3735	29.2244	41.501	43.9146	27.2369	147.653	340.639	209.281	60.512	19.918	35.25	33.3077	283.327	143.804	477.085	42.7696	19.7947	72.1833	127.54
57.366	117.448	64.1185	56.4426	39.55	37.112	47.497	125.276	104.198	263.657	22.8066	26.647	39.4849	23.6606	35.424	40.8122	23.6973	137.195	281.214	166.741	41.025	39.642	19.062	17.9791	306.476	169.437	492.356	53.404	18.7426	58.6063	128.364
55.386	225.11	50.1265	47.086	47.246	39.82	50.512	127.384	84.5294	199.878	31.6373	27.277	57.6054	27.1048	32.331	29.8692	25.9004	121.691	275.166	144.268	47.424	40.309	32.037	18.8516	287.755	175.611	487.542	40.0398	19.1477	55.4683	123.457
50.553	241.863	58.2477	55.5786	34.386	46.918	49.768	125.353	90.7775	168.223	33.6701	33.024	46.7982	29.713	32.977	40.0158	21.1422	107.726	203.515	111.514	53.451	61.205	30.037	27.8143	286.979	166.551	456.712	48.7354	17.6399	57.7376	118.566
48.156	360.967	67.2077	55.1671	37.348	39.312	48.972	115.29	103.365	141.819	23.0121	21.753	34.3554	18.8052	30.926	28.4283	20.4555	97.919	194.686	97.802	41.187	103.89	18.938	19.6275	289.358	171.672	446.753	53.2674	18.903	47.2896	116.479
43.374	432.872	57.1451	44.5486	40.801	41.169	52.192	103.445	86.1123	116.106	29.494	25.26	36.6476	18.0683	26.742	21.7437	22.3598	83.462	172.271	86.073	49.429	74.629	27.416	21.9451	291.983	174.068	468.437	42.7482	14.9578	43.8982	115.638
40.747	509.43	62.8162	50.4913	35.492	42.367	50.045	91.762	91.0639	94.943	25.3299	30.592	33.8554	26.2358	32.114	28.943	20.1315	80.833	148.747	67.971	48.273	100.698	27.943	22.4868	290.862	171.165	470.801	51.2902	15.8045	54.4842	124.182
41.609	452.022	67.8895	48.5436	37.74	35.386	46.932	90.131	88.0721	90.19	21.1364	25.345	45.4759	19.1105	26.616	21.0496	19.1267	77.823	117.177	64.131	41.62	125.269	23.094	19.5824	286.205	173.591	424.201	46.0043	15.1463	42.6403	110.823
44.507	437.906	59.6245	43.5262	40.791	41.455	51.9	78.96	84.344	80.647	29.7997	22.569	54.9217	16.5649	25.861	18.9504	18.0928	77.33	103.028	60.058	46.446	118.601	34.772	18.6242	260.486	162.018	402.608	37.2077	17.7511	35.7104	95.06
39.448	401.807	65.0173	50.6197	32.681	40.609	52.558	98.219	79.5582	70.15	25.6908	25.615	55.3916	22.697	27.492	25.846	18.295	72.779	84.251	48.744	46.123	119.031	36.413	24.1011	251.842	158.646	373.046	37.6273	17.9789	40.2081	105.974
44.734	420.609	62.9867	47.9663	33.297	38.205	51.333	119.935	84.9114	74.272	19.0967	25.278	62.7952	16.5957	26.512	21.2795	17.7447	77.249	72.482	44.734	42.626	134.726	24.829	21.1132	216.681	162.126	330.199	37.7511	16.8284	25.4955	85.956
38.918	328.195	56.7377	43.5411	36.34	37.395	50.614	111.952	75.7209	71.303	23.8204	23.993	59.8705	17.6891	24.778	18.2342	20.2582	74.471	76.199	43.513	47.313	123.358	28.896	16.8132	147.887	136.619	242.094	27.9957	20.9817	24.7738	57.332
36.266	134.304	40.6285	33.1746	34.075	38.487	49.976	120.031	80.3213	69.746	22.2124	26.029	58.2139	18.0843	28.582	20.9778	19.4923	76.307	64.123	42.917	43.556	127.793	32.51	21.6956	110.336	122.713	202.14	25.3172	19.1252	32.3326	55.439
39.123	214.899	50.0932	44.6658	33.647	37.181	45.529	129.432	71.4202	75.182	23.5009	26.704	38.3645	18.885	30.75	19.6435	15.9826	74.829	63.854	45.828	42.457	128.949	21.631	19.2648	93.962	118.521	163.758	20.4723	23.2658	31.2783	49.127
41.187	169.268	55.7989	37.4763	34.893	37.584	48.737	140.55	52.9567	64.67	19.0535	32.457	32.8675	16.0262	30.742	19.1677	16.6325	70.271	68.025	42.578	44.918	129.44	25.186	20.2044	76.159	93.034	118.257	19.377	29.5429	26.6131	37.313
44.199	119.004	48.6711	42.7743	32.87	37.459	46.577	139.719	51.7168	68.165	21.3834	42.327	32.003	17.0421	29.136	18.7943	17.1383	66.016	59.643	42.266	47.687	127.263	22.795	23.8286	70.874	83.888	94.59	16.9118	34.8453	28.3484	33.422
34.849	114.152	55.6991	38.3055	32.289	41.782	46.911	112.657	33.0371	67.041	19.8808	33.072	35.0843	18.5239	32.382	18.9219	15.1702	70.767	59.728	40.681	48.339	119.176	20.215	30.9659	66.264	73.629	72.62	18.8762	43.083	27.9208	35.202
39.877	92.832	49.2783	43.5175	34.177	49.947	48.24	91.118	38.8311	59.486	25.6045	38.551	41.6476	16.885	31.894	15.9262	17.4091	68.457	58.678	41.008	48.625	137.138	21.455	36.944	56.983	67.227	56.749	15.633	44.8284	29.2557	27.046
54.826	76.11	51.2743	39.5162	31.716	49.128	45.94	75.078	34.1298	62.221	24.2401	66.694	45.2078	16.787	30.904	19.1983	17.1112	70.42	57.358	41.723	46.122	128.258	21.448	46.389	55.899	49.281	54.827	16.707	41.3108	27.7715	24.702
47.215	73.192	51.1718	42.9052	29.03	47.58	44.983	62.329	31.2338	60.191	29.0363	84.011	48.0723	14.6845	34.506	18.7331	15.2282	77.622	57.82	40.922	52.276	133.082	19.478	49.3879	59.074	45.009	50.619	16.7425	44.8003	22.2896	27.746
47.798	61.244	49.1877	38.2481	32.913	51.194	44.117	74.03	28.4171	63.006	29.6788	112.515	51.8253	15.2916	33.706	17.288	19.6373	69.972	57.494	40.726	86.001	131.506	22.015	49.0242	59.305	35.337	47.871	15.6159	45.6006	26.9842	27.229
62.243	60.051	50.1079	39.6796	34.905	45.382	44.529	59.399	29.0443	62.244	28.3696	21.676	33.2229	17.5581	26.203	18.2922	17.6538	71.034	55.077	38.315	184.11	111.44	20.183	47.8725	58.894	31.329	44.716	15.2361	32.1716	23.3982	22.57
63.113	55.38	50.1611	38.5162	31.911	44.417	43.195	44.118	24.7487	55.714	39.0138	131.965	28.5211	16.3588	28.912	21.3302	16.3723	68.988	53.53	38.694	197.392	120.54	19.941	47.4758	57.342	30.564	45.885	14.9516	33.166	21.6471	22.823
60.389	47.295	52.1505	34.298	32.947	55.658	44.216	38.571	23.5942	55.569	42.7841	122.034	25.9518	19.8519	26.993	17.5274	18.0039	72.156	65.964	41.076	175.519	130.171	18.535	46.8044	57.914	31.647	41.561	15.377	40.0999	22.1312	23.359
54.392	52.747	52.1491	40.8204	30.1	47.526	46.152	38.005	23.5592	55.184	46.8394	121.562	22.7319	17.1902	25.557	18.9198	16.5319	71.347	56.652	38.176	200.267	129.946	21.715	50.3791	53.117	28.87	39.248	15.5107	44.1055	21.9367	24.011
53.609	53.519	49.3542	39.9264	30.814	42.149	46.549	32.573	21.1102	53.332	41.9465	107.032	19.4187	16.1344	28.624	19.9789	16.6625	71.927	59.245	41.118	191.8	134.45	19.896	49.5615	53.06	27.556	39.728	15.6117	45.0042	21.776	24.336
58.443	51.038	45.225	36.7943	32.067	43.008	49.007	28.902	22.4099	50.494	37.7634	105.635	14.6807	16.2301	29.072	17.1435	16.354	71.77	56.413	38.264	180.97	130.839	18.988	46.7835	54.203	27.65	38.826	15.2063	54.2391	23.8688	22.249
67.143	54.221	51.3635	42.6983	33.138	57.302	46.959	32	23.517	55.698	41.6649	100.187	19.3735	16.0615	27.799	19.7099	18.5687	72.224	60.591	39.115	167.823	119.887	22.725	43.7571	57.474	30.276	43.818	13.9659	57.8706	23.6719	24.798
70.721	52.241	52.2011	41.7968	33.72	45.843	43.259	29.942	23.5602	57.408	33.2729	102.212	16.2349	16.8269	26.966	18.6477	16.9632	72.379	52.494	40.518	158.218	99.102	20.037	47.1703	53.936	31.381	42.622	16.0014	58.0886	23.3597	22.466
64.622	49.217	49.3968	35.3117	30.097	48.978	41.442	26.194	22.7611	53.343	35.3541	100.557	17.9337	16.1424	23.532	18.9019	16.8936	73.329	53.045	41.589	173.555	67.696	24.671	45.7044	53.655	29.267	40.687	16.8051	69.0886	21.5045	24.376
61.278	56.081	48.7097	39.6247	30.462	87.635	77.426	25.361	23.7116	56.702	31.5648	108.96	31.1476	17.9134	25.222	19.6857	17.2099	68.48	56.296	39.237	160.418	85.818	21.532	44.5879	55.253	29.282	42.967	17.2205	65.4641	25.3846	24.425
48.472	56.21	50.4487	38.3342	33.239	84.381	82.912	32.844	22.622	54.506	24.9085	115.764	35.6205	16.803	23.99	17.6065	15.0397	73.933	54.223	39.769	145.037	83.478	19.037	41.5242	56.934	29.443	44.234	15.4922	50.0352	27.3733	23.791
43.108	62.584	49.1039	42.0399	30.201	92.705	125.262	27.053	26.2297	53.861	24.1675	106.187	40.1536	16.426	27.446	19.2711	16.3868	79.081	58.83	40.147	148.508	23.038	24.238	25.6121	54.616	33.237	41.183	16.8137	60.2321	27.5995	26.092
43.214	84.852	45.6511	40.4115	33.968	75.479	104.343	29.344	41.2575	56.385	25.4024	93.925	50.8283	16.8132	24.044	19.4589	17.1064	70.509	65.265	38.689	135.855	61.501	24.027	31.0407	57.071	49.844	48.363	17.2475	68.6231	24.9864	33.361
39.515	127.172	53.3049	39.5062	34.571	63.48	94.797	30.19	64.1843	56.472	21.4698	62.916	61.4608	17.2517	24.797	18.4568	16.6615	75.9	57.847	41.049	129.168	53.187	17.708	25.5242	56.538	63.432	50.149	16.9616	68.3333	28.6018	41.835
41.127	430.626	59.0586	38.0536	32.633	52.197	74.37	39.035	90.8599	54.191	20.8083	74.135	58.5904	16.1287	26.977	19.2173	16.7515	68.127	55.868	43.998	100.18	59.332	19.314	26.6604	95.889	105.746	79.225	22.7895	70.097	30.6018	54.116
43.18	442.477	64.2623	46.4439	35.967	45.665	64.367	39.293	91.1782	55.453	20.2902	67.913	57.8193	15.1856	25.15	19.7911	17.8549	74.559	67.049	48.559	86.781	44.414	18.559	19.9242	115.762	115.267	106.389	30.596	65.2279	37.4321	58.009
44.936	441.414	62.8389	38.01	40.916	62.626	66.358	37.012	101.669	56.983	24.0518	65.13	62.256	16.5194	24.084	17.3956	16.3172	73.134	84.276	53.383	69.948	34.332	20.27	19.1945	172.782	133.729	138.437	37.239	47.007	38.095	67.619
41.385	369.051	59.5619	39.7519	37.241	48.669	57.347	38.666	104.358	55.708	22.2176	43.325	56.0211	19.1754	23.985	19.673	18.8714	68.391	116.524	54.581	57.953	33.844	18.953	17.6747	256.88	169.781	198.365	45.1607	41.7243	35.6357	84.343
41.488	440.953	62.2823	38.0673	38.035	42.571	56.3	40.2	102.433	61.536	23.7409	33.56	55.6627	14.8895	29.499	22.5158	19.7437	75.937	143.724	54.454	53.233	27.445	23.334	15.4253	256.913	171.016	298.187	49.9033	30.6301	38.1584	88.451
38.957	399.257	62.7963	41.2643	40.132	43.509	54.487	40.892	98.6334	62.948	24.2608	33.551	64.997	22.197	30.991	17.0728	16.0406	66.193	133.712	58.721	44.905	28.596	19.574	18.1593	280.743	171.676	338.021	44.744	22.3783	49.5	95.781
36.938	405.257	62.8123	42.6259	38.24	41.942	45.671	45.022	100.153	60.124	22.487	30.384	51.012	19.836	30.079	18.3565	16.5503	71.569	157.425	55.409	49.098	31.036	19.408	18.4275	302.208	175.874	389.915	50.963	30.2489	43.9661	96.798
42.271	435.096	68.9294	40.0474	43.887	36.488	50.74	45.167	106.473	66.922	23.0691	23.634	51.1596	17.6196	42.688	23.9821	19.1112	79.723	185.815	57.828	42.459	25.721	17.582	16.0451	279.909	170.438	419.32	49.2376	32.7904	35.362	93.442
37.102	453.933	59.9427	40.6147	39.977	39.333	50.411	48.889	99.309	80.281	28.3765	30.36	51.9608	26.2472	59.598	17.4662	17.794	74.425	242.936	65.894	46.311	22.609	25.035	19.9297	278.684	186.605	451.469	45.2873	25.4852	42.1312	100.612
37.324	443.438	60.5113	47.0499	33.178	38.167	41.52	45.53	97.7343	82.002	25.3506	30.191	30.8223	26.869	68.311	24.7395	21.1683	70.279	338.6	60.047	50.496	23.271	19.295	22.9506	273.359	181.23	457.079	50.6074	27.7257	45.0204	90.509
39.954	420.036	63.6445	50.8404	42.931	35.702	44.02	39.786	94.3841	87.837	22.4301	25.882	36.4217	24.0159	75.075	24.8924	21.9429	81.76	428.364	67.334	43.115	21.685	18.51	14.9967	270.788	182.865	457.824	50.1337	25.6062	36.8122	103.203
43.692	335.967	57.5939	40.8429	38.522	40.888	47.85	43.096	91.3172	96.007	28.1399	31.516	45.2018	29.2232	93.751	19.7173	19.1277	85.546	456.13	68.293	48.548	20.141	25.312	21.0231	292.719	182.421	481.596	47.5647	17.3755	36.0656	103.411
41.544	370.389	54.6671	42.9701	32.03	45.755	48.939	46.478	90.171	108.36	29.0035	33.256	24.5271	37.1002	79.086	34.211	22.5899	83.453	460.275	89.374	57.026	23.921	25.149	26.8143	285.83	168.699	466.27	52.0427	24.7567	51.3914	101.566
51.46	384.277	67.0799	53.7618	38.636	38.987	46.247	41.469	96.0041	167.832	22.2902	25.029	21.3133	24.8724	55.614	28.308	19.6683	76.343	413.676	63.794	40.145	23.34	21.408	16.1429	267.413	174.407	465.196	59.1195	27.1252	36.1154	103.966
44.616	390.226	61.7084	44.1958	47.238	38.388	51.517	45.978	84.2008	184.063	39.6373	27.213	46.2741	33.68	58.575	23.1276	20.825	76.721	422.695	75.856	48.721	18.893	32.941	23.3352	279.909	177.544	488.85	44.5249	18.1814	46.3054	103.885
43.282	336.89	61.9507	55.8167	38.065	49.852	51.622	65.848	92.1009	176.588	32.5803	33.012	26.3102	40.2711	58.721	37.5232	21.8511	87.37	420.673	73.016	55.441	19.399	32.554	26.6857	298.127	160.724	451.787	51.5789	20.1435	54.7692	109.543
45.04	354.593	68.0972	54.9052	38.942	42.089	48.798	71.55	95.4871	230.454	20.7617	26.845	24.2319	33.3508	52.977	28.8829	16.942	101.418	446.651	83.46	38.39	34.969	18.369	18.6297	297.323	173.015	469.042	69.1607	25.526	35.3801	116.625
43.423	308.799	53.6178	44.7569	47.038	35.891	49.553	68.647	86.2492	253.854	30.8998	30.289	42.6114	27.1503	75.923	26.4968	28.2553	118.649	478.161	79.533	52.809	33.619	41.376	17.1681	293.334	179.65	469.375	42.111	24.5359	38.0023	108.56
43.255	282.967	57.3742	58.0698	37.777	46.794	52.247	93.624	83.3172	315.957	39.247	38.662	30.1627	34.0729	123.064	43.9747	29.9236	120.181	490.317	85.619	53.617	19.279	41.822	30.967	320.433	159.026	482.902	54.8947	24.1013	59.1742	125.832
42.881	277.09	63.6804	55.2157	35.713	44.195	45.777	103.288	104.241	340.53	20.0587	30.961	23.247	36.2825	96.073	31.1635	20.0803	103.229	472.584	80.353	37.671	45.598	17.869	24.2044	306.505	163.989	463.355	61.2945	21.1083	49.2081	123.419
53.062	284.41	53.2064	47.7257	45.097	36.173	53.331	107.54	92.3883	328.592	30.6114	24.869	28.9759	29.3781	61.296	29.9778	28.6277	97.774	448.761	78.668	52.839	33.496	41.827	17.3484	296.511	168.169	464.736	49.4467	23.519	44.1991	105.506
44.406	321.823	63.715	58.096	40.308	46.029	51.959	131.49	92.9578	264.923	32.8549	32.974	25.8133	34.5273	77.213	37.0232	28.5222	113.766	421.557	77.726	53.289	19.547	39.505	30.3648	291.912	158.515	464.167	41.2688	24.1533	63.6267	121.523
40.622	340.188	73.2357	51.1421	39.827	38.935	64.012	146.083	108.201	217.563	20.886	25.519	31.0693	28.8998	75.576	27.7679	19.6161	97.571	372.2	62.115	40.139	41.606	19.609	20.7835	302.022	186.697	461.044	54.926	17.6456	55.3756	123.005
42.828	346.505	56.9201	48.1022	38.682	38.254	58.145	140.149	102.294	200.261	25.2418	24.018	45.3133	21.262	54.042	22.7627	27.8056	80.824	348.582	62.057	46.314	37.488	38.55	17.5912	289.528	188.349	456.195	40.8307	22.5232	46.0249	111.315
40.47	409.183	78.6498	62.3566	39.818	45.671	58.463	148.732	94.5829	167.872	32.2953	36.508	47.8163	27.2825	73.335	30.4641	26.1209	81.243	301.438	60.018	48.938	28.125	38.889	30.8363	306.464	192.338	470.403	42.1607	21.3404	52.5814	128.511
38.883	439.588	68.8429	47.2768	37.554	42.798	49.254	136.768	98.9794	156.699	21.3472	28.709	44.5151	21.3132	61.903	21.8871	18.266	89.112	264.341	57.99	39.285	57.258	18.933	22.1121	308.381	197.254	446.021	50.3912	25.398	52.4344	119.052
45.349	475.881	61.0652	40.7232	43.922	37.378	49.866	128.482	98.0814	123.219	26.456	25.433	49.2982	17.5	44.035	20.423	22.3501	73.641	249.365	54.393	49.618	76.072	29.109	18.0934	263.419	182.019	452.614	40.1835	28.2996	39.8937	98.517
38.852	475.881	69.2956	51.0337	37.712	41.738	51.674	140.644	87.4768	104.804	31.9482	28.395	41.6355	20.1367	38.166	26.635	23.0561	78.405	249.566	54.026	44.891	73.591	29.094	27.2077	251.715	162.179	441.523	43.1266	33.4543	49.3371	102.561
37.771	471.266	68.4794	45.2531	34.419	40.675	45.129	132.525	92.7992	95.366	21.1192	27.23	45.506	18.836	34.925	19.5949	16.1112	81.3	217.863	53.435	39.408	105.481	19.663	19.5725	258.125	176.035	384.914	49.3414	41.6948	41.2873	104.708
44.166	416.461	58.0879	39.9551	43.115	38.652	46.407	138.629	88.6375	91.344	24.3126	23.927	46.8373	17.1526	28.622	18.8956	20.8888	70.112	210.716	54.876	44.707	117.962	28.683	15.6736	224.679	159.977	360.088	33.074	57.3558	29.3258	88.358
39.912	406.078	68.526	39.5973	36.285	41.76	47.673	146.392	88.6117	83.876	27.0639	27.253	52.1054	18.4658	32.906	23.7574	17.7718	79.911	205.055	52.912	44.84	58.041	33.678	22.1319	210.794	152.362	337.049	34.4538	58.2278	30.8982	96.485
37.273	397.964	67.3435	39.2407	34.126	41.107	44.949	148.558	80.7724	76.63	22.0363	29.245	52.7982	21.459	32.034	17.3112	17.413	83.19	209.595	46.189	39.219	90.192	20	21.8615	202.577	141.713	258.098	27.5149	36.9677	29.129	76.128
40.831	367.313	62.233	42.0848	39.397	36.98	47.034	141.632	73.3656	79.354	22.1675	22.799	55.3825	15.5695	26.682	17.7384	17.8772	71.385	189.747	48.869	41.851	76.99	26.111	18.9055	187.097	141.295	184.368	24.276	41.6273	23.6244	68.317
39.058	307.722	61.4554	41.0748	38.483	40.357	43.012	133.748	62.7374	75.226	26.0345	21.663	42.8675	16.8371	28.546	23.7268	19.3985	69.3	172.615	49.132	40.238	72.437	30.95	23.8132	167.022	128.759	135.946	25.7226	50.3052	27.0724	59.352
44.278	291.166	63.1039	47.2905	36.367	41.459	48.356	145.492	55.6571	75.525	21.1658	28.124	30.5783	20.0216	29.888	17.9409	16.4188	74.956	156.057	45.296	36.005	88.435	23.188	22.8604	150.747	122.019	93.778	21.2873	49.7468	24.681	51.466
37.899	198.759	54.032	47.5224	35.605	38.31	45.114	145.116	52.0237	72.715	19.6442	54.834	26.0422	17.32	27.365	17.5907	18.7853	68.854	135.043	45.782	45.275	81.156	23.384	26.0143	112.911	106.954	73.349	18.3371	55.2715	23.5136	43.578
39.91	142.291	52.3582	48.2943	37.033	48.486	46.056	151.94	40.7106	73.885	21.7582	46.268	23.7711	15.0866	32.445	21.346	18.0851	72.39	125.85	44.564	37.141	75.767	21.53	29.0264	89.95	94.051	61.38	19.458	76.3643	26.6131	42.179
38.165	105.15	49.9121	50.1097	33.145	47.255	43.948	162.19	37.9578	73.041	20.7703	42.852	26.509	15.262	34.71	18.173	16.3994	67.242	101.795	45.162	38.101	86.448	21.488	30.2	75.182	72.47	44.922	19.2077	68.0464	24.1968	34.882
45.033	91.557	53.8043	50.8055	33.503	51.854	44.963	148.225	37.1905	71.425	21.7582	55.353	34.0602	15.8952	32.025	15.3565	16.1373	67.83	91.692	39.857	44.498	87.051	20.639	26.1143	69.917	59.904	46.023	17.9573	75.1435	20.4276	27.434
38.12	80.494	47.1758	41.2868	33.419	51.059	44.091	136.02	29.4418	70.674	21.5855	73.431	35.753	13.5729	35.837	17.7194	17.8878	72.48	77.845	39.627	39.657	97.78	25.943	34.5077	59.815	41.557	44.146	16.6358	66.5795	21.1765	26.72
41.484	67.562	49.1771	37.4613	31.656	77.199	59.099	125.033	30.1998	66.064	19.6753	58.934	45.9307	19.795	34.764	18.9494	16.7756	83.345	69.236	38.219	40.246	92.317	24.354	35.8879	57.305	34.266	37.974	16.6131	55.7806	19.8869	23.375
38.7	65.398	50.7031	38.6022	31.75	60.613	53.794	101.56	28.4089	64.402	25.0518	80.576	38.0241	18.7665	39.31	17.2542	17.9536	67.575	72.143	36.539	51.904	96.839	23.975	36.6945	55.701	31.353	37.1	16.6316	57.1927	18.6493	23.91
45.151	70.696	48.7044	36.4476	31.295	54.204	51.248	78.858	28.3316	59.053	23.0225	102.48	33.2139	16.3109	37.597	16.9641	14.705	69.735	65.032	40.813	47.932	92.412	23.931	42.9176	53.389	34.27	38.321	16.9417	56.3207	19.052	25.278
36.937	70.177	47.3968	43.6633	34.586	50.403	46.475	56.136	24.8167	56.153	25.3264	107.738	26.6657	15.0866	30.439	19.1709	16.6431	64.364	66.602	42.284	71.412	92.795	20.24	40.6824	54.896	31.91	38.241	16.192	61.3741	21.9615	24.268
39.644	56.687	44.1624	36.6496	30.519	44.841	45.764	46.061	25.5973	54.047	29.487	116.893	23.741	16.5923	31.014	18.4019	16.2224	72.316	62.364	37.934	195.349	98.685	20.413	43.3747	53.497	34.019	39.66	17.7212	65.2461	22.1606	24.725
47.998	56.816	48.3555	42.217	33.677	49.484	46.288	37.624	23.2173	48.594	26.8446	113.024	22.3133	15.992	29.445	16.7732	15.4603	77.25	59.432	37.92	206.936	98.875	20.483	40.7989	56.919	35.69	43.132	17.2134	63.5471	20.3303	26.06
47.044	57.812	47.4168	38.5835	31.613	47.661	49.058	33.781	21.8208	52.442	27.0639	108.515	19.6175	16.9374	27.573	19.2289	15.8985	69.655	60.199	39.749	205.828	95.655	20.889	41.5769	53.216	29.494	37.05	16.0441	59.5795	18.7647	23.618
46.026	61.45	49.6565	36.2781	34.998	47.045	42.911	29.773	24.1215	51.164	27.5889	115.848	16.5783	14.4226	27.86	18.6097	17.4487	70.682	59.47	35.908	170.271	94.593	20.2	43.8692	55.289	30.719	38.078	17.6529	54.8087	18.0136	24.379
44.406	60.416	48.4993	36.0087	32.079	44.41	42.836	29.677	24.76	48.774	31.1054	89.402	19.5723	14.844	26.125	18.8829	17.1103	70.8	58.856	42.012	177.137	99.256	20.309	47.3769	52.984	29.877	36.458	15.3514	59.0422	18.1833	22.191
41.423	56.186	49.3103	36.0723	33.958	39.035	43.208	27.343	24.7168	46.043	30.4698	113.475	23.9217	17.5125	25.799	17.5559	14.087	67.648	59.146	37.846	182.273	76.003	26.141	43.2912	53.408	29.813	35.261	17.7582	58.512	19.9751	23.616
35.057	53.418	49.6937	43.1534	32.285	40.986	43.032	26.798	22.621	51.841	25.1313	114.43	22.4849	17.5103	25.294	16.7648	17.5687	69.336	58.226	37.588	163.574	82.821	19.015	49.8857	54.712	31.389	34.554	16.4922	58.0886	18.3303	24.041
40.826	70.989	42.7257	36.0249	31.43	36.188	42.407	28.134	22.723	51.035	25.7945	20.561	17.7259	16.4282	22.035	16.4219	14.0667	65.396	58.588	37.216	129.104	88.125	19.339	47.1945	54.987	28.64	38.139	17.7639	75.9719	18.2036	25.362
62.79	71.036	46.4141	42.2581	33.894	39.128	42.011	36.495	24.0278	50.569	23.5199	100.457	17.8614	16.5433	26.213	17.0823	16.7041	71.797	55.089	36.727	129.036	64.506	27.705	40.7648	49.8	33.331	37.005	15.9972	71.834	19.0362	25.275
57.682	58.356	43.1558	37.1671	33.51	37.868	43.847	37.323	22.9722	50.732	24.1917	101.584	17.9307	15.6435	24.251	20.0633	17.0542	63.814	50.874	38.442	142.953	83.261	21.344	44.4396	53.804	32.78	37.648	16.468	67.9648	20.8032	24.206
53.182	58.456	44.0253	39.7057	35.21	36.033	41.62	46.373	24.1648	47.396	26.0674	94.389	19.3464	15.5718	26.347	19.4093	15.3985	69.204	52.725	38.704	179.925	80.91	20.48	41.2956	55.883	33.477	38.061	17.4011	69.2222	16.9208	26.381
58.54	56.112	46.4168	35.8416	34.609	36.903	43.774	44.868	23.4439	52.478	23.7876	90.732	14.4066	16.156	26.745	18.6857	14.7689	69.747	58.259	36.499	186.768	77.91	20.364	45.767	51.939	33.478	35.164	16.9516	61.4402	18.0226	26.014
53.173	60.931	49.3036	41.7095	32.858	37.372	40.344	35.015	22.931	48.339	23.1071	88.418	20.1446	18.4636	26.227	16.5612	17.1431	68.56	55.808	36.801	144.117	77.223	21.733	38.5835	54.963	31.878	33.56	16.8492	54.5513	14.6719	23.789
49.157	53.136	44.0186	38.9476	34.743	36.443	41.201	35.611	23.1977	45.281	20.6269	102.782	16	15.9112	25.673	16.4219	16.0406	69.928	53.958	38.391	126.902	81.517	20.005	42.1791	53.504	32.12	32.308	17.2191	64.8467	18.7104	26.703
67.94	49.204	45.4421	37.0935	31.216	34.925	39.461	34.171	22.3955	49.117	22.677	103.067	13.7711	16.9624	27.473	18.6319	15.3375	67.832	59.669	38.633	121.325	87.263	20.475	37.533	54.877	33.207	35.975	16.3357	60.7792	17.871	23.737
59.669	49.477	46.6658	37.2756	33.359	33.813	42.296	30.207	22.0783	47.339	23.7668	85.427	19.1837	16.0968	26.351	16.4325	16.1934	69.777	54.085	37.081	100.246	77.366	19.423	39.7549	52.608	31.243	35.908	16.9673	58.9747	20.3394	23.722
75.996	51.908	43.285	35.3354	34.287	36.143	42.685	29.548	21.379	51.581	22.7375	54.187	17.247	16.697	28.827	18.6635	14.882	63.947	54.512	39.307	106.294	78.87	19.428	36.3703	57.285	31.769	38.905	18.441	56.2982	20.3597	26.58
74.628	51.857	50.2077	36.8466	32.791	38.498	45.375	43.604	22.621	48.601	28.2832	66.276	15.9669	15.7722	27.692	17.3671	14.0928	61.322	56.26	40.433	122.417	75.417	18.871	35.6615	54.237	32.327	35.018	16.5562	53.8987	18.819	22.693
64.217	53.262	45.8961	35.9938	33.127	38.363	46.003	43.132	22.5932	53.675	22.1054	82.904	18.7771	15.4829	27.08	18.4241	15.0783	61.724	57.645	36.15	95.933	83.882	19.958	37.3484	46.802	40.086	34.225	18.7027	58.4135	20.5905	29.352
73.271	47.877	46.0692	37.3167	31.904	35.373	41.29	45.422	23.9629	53.679	21.8618	94.07	19.3102	17.7494	28.865	18.6456	16.7485	61.418	54.004	38.975	120.986	74.113	20.988	36.3791	52.395	31.31	35.348	18.2404	51.0281	18.5792	25.193
70.707	48.184	45.5033	40.313	32.603	37.295	42.514	39.076	22.2698	50.687	22.9706	104.954	17.1506	16.6902	24.868	18.2331	15.8685	68.941	52.066	38.954	101.242	68.655	18.988	36.4286	57.145	29.092	36.841	17.2532	38.4051	20.9796	21.584
51.096	49.653	44.261	37.6621	31.088	35.979	41.637	31.19	23.4717	49.977	22.544	106.006	18.3193	15.7904	25.134	17.8639	15.7244	63.121	54.196	39.798	83.911	51.069	20.634	35.756	54.51	28.738	35.365	14.9787	31.4051	18.8914	19.04
44.756	49.226	48.1345	37.6234	31.61	34.322	42.196	40.293	22.035	52.271	21.3782	100.108	20.8133	17.0729	23.949	18.3428	15.1905	62.048	52.049	38.764	97.442	9.91	12.302	10.222	53.654	25.812	36.449	14.9559	27.2419	17.8846	19.073
46.201	47.127	42.9933	35.9476	32.708	36.832	42.19	45.07	22.7518	52.856	22.4214	92.69	17.8012	14.5854	23.971	18.6498	15.8636	67.106	56.819	40.771	84.385	11.033	10.027	11.4231	50.421	26.72	35.298	16.8819	30.3277	19.0452	21.846
41.096	49.304	44.9667	38.48	31.739	37.463	43.959	64.368	23.1432	55.524	25.6183	87.78	17.9729	16.4009	23.539	17.8808	18.4101	61.45	52.591	38.848	127.872	10.179	10.705	10.5297	54.138	28.523	34.094	17.0455	32.706	18.3575	23.602
42.339	51.076	45.1571	36.9626	31.404	37.718	41.985	64.469	25.6056	55.169	23.7185	92.194	19.4458	15.3189	24.134	16.0622	16.1983	65.127	50.523	38.302	116.345	10.655	10.936	11.3824	55.658	26.828	37.536	15.6899	30.0872	17.8145	20.156
41.459	49.647	48.3329	39.6459	31.923	36.796	42.541	65.311	24.0597	55.907	24.2677	85.091	15.0241	15.1538	25.079	18.1762	16.6779	69.195	56.04	38.697	95.85	10.974	10.245	10.8286	54.871	31.241	37.042	16.5349	32.903	15.8552	23.168
37.803	47.59	44.4554	33.7805	37.079	34.746	41.09	73.406	25.6365	59.715	24.0604	72.442	18.8494	15.8952	24.082	16.1424	16.0513	67.081	52.399	39.859	142.179	10.205	9.287	10.6945	52.749	27.778	36.084	15.8336	39.955	19.9457	21.96
39.583	51.197	50.8855	38.9352	34.207	38.821	41.897	63.829	25.4727	58.557	25.5803	78.6	19.8494	14.8656	21.56	17.346	16.9613	65.736	51.43	37.099	161.068	10.673	9.421	10.556	55.693	29.799	39.03	13.9275	41.0436	19.6878	22.639
40.756	48.595	45.6738	37.1908	31.498	34.937	39.968	63.096	23.1081	56.353	21.4439	82.757	16.4699	15.967	26.229	17.7321	15.706	58.171	52.602	37.525	139.414	9.798	9.574	10.8418	53.091	29.382	41.158	17.0341	44.7989	24.5814	23.93
38.573	47.139	43.8282	33.5985	36.284	34.794	39.153	51.462	23.895	56.043	26.3161	84.131	19.3494	17.2836	25.145	17.1656	15.7515	63.428	48.57	40.263	107.946	0.005	0.002	0.0011	53.064	28.517	40.495	17.2888	36.5485	23.6606	23.125
40.332	45.797	43.5366	37.8641	36.143	35.075	39.73	44.205	23.8445	49.229	25.095	93.112	18.4789	16.1435	24.532	17.8861	15.2118	61.952	51.992	37.368	111.175	0.018	0.005	0.0077	54.369	27.342	44.298	13.6003	27.2532	25.9072	21.667
39.367	45.32	47.3569	39.4115	32.562	37.106	43.788	34.475	22.0433	49.787	25.8998	95.492	16.8554	17.8588	24.735	18.2458	15.3511	62.465	50.695	40.518	116.471	0	0.01	0.011	51.89	28.644	40.812	15.1081	37.9437	26.9796	22.654
38.304	49.005	42.245	35.4214	31.01	40.203	42.589	35.738	22.9238	51.498	29.0743	103.461	17.4789	17.1492	25.676	16.3323	15.9255	67.21	55.05	39.353	139.128	0.01	0.002	0.0132	53.86	30.872	43.108	15.5903	44.1266	25.2353	24.593
44.093	50.993	44.8043	38.2893	33.088	36.132	33.261	45.127	23.7992	51.525	29.1261	98.596	18.0602	17.3041	25.016	19.3059	15.294	64.535	54.838	42.947	153.098	0.01	0.007	0.0121	51.892	29.879	41.912	15.2802	49.2588	25.2624	22.035
42.825	49.917	45.2037	39.9389	32.106	52.886	55.124	44.816	24.2595	52.987	23.7617	98.457	15.5813	16.2267	25.632	17.6867	16.1006	70.813	55.576	38.916	125.926	0.008	0.01	0.011	51.305	33.048	43.51	16.0839	65.3024	27.6312	23.602
38.961	49.828	44.2583	37.3342	29.349	47.693	59.13	37.101	23.759	51.726	26.8981	88.426	15.3434	15.9226	24.94	17.6171	15.2689	64.984	52.216	41.232	144.338	0.013	0.017	0.0099	52.091	29.517	44.238	15.9587	59.7356	28.4706	25.012
42.559	51.79	42.9387	37.9726	32.219	41.19	50.445	46.674	23.8764	54.104	24.2642	93.348	16.2108	16.6572	24.869	18.6308	17.411	62.361	48.122	39.167	132.35	0.013	0.007	0.0077	52.204	29.219	41.194	14.7596	61.8875	24.1991	24.573
34.628	48.72	41.7084	39.2294	31.375	37.143	46.436	50.709	28.0443	52.228	27.8256	97.928	17.1355	17.5729	23.84	18.1181	15.9226	67.621	57.171	43.366	125.482	0.008	0.01	0.0066	53.386	27.328	41.565	14.4595	52.2096	28.724	23.693
39.758	56.418	47.1145	40.8915	36.037	37.187	44.89	45.366	23.7137	51.827	23.0864	97.954	17.7741	17.4043	25.794	18.7816	16.2921	67.17	51.768	41.33	104.02	0.003	0.005	0.0022	52.437	27.261	41.835	14.2119	40.9522	27.181	22.988
40.332	50.297	46.277	35.015	32.196	36.643	45.802	49.118	24.3852	54.502	22.4024	107.329	19.2018	15.4282	23	19.3143	15.6925	66.344	51.432	42.627	87.984	0.01	0.01	0.0099	54.574	26.717	43.954	13.3414	30.9564	28.8959	20.784
40.299	49.09	42.4727	37.9514	34.577	38.554	40.851	37.78	25.3244	48.607	27.905	108.947	16.1928	17.0695	26.494	19.8797	16.7505	68.236	54.23	42.159	76.178	0.005	0.01	0.0088	55.187	29.481	43.095	14.707	29.4515	26.5475	21.988
40.502	46.494	46.257	38.6047	33.955	39.65	43.292	33.934	23.794	52.878	26.1295	113.858	15.9096	17.1469	25.63	17.4662	17.1132	64.837	48.655	38.681	88.654	0.01	0.002	0.0121	54.87	33.839	43.942	14.2987	44.5302	25.5181	25.962
40.678	49.215	43.9787	35.7855	33.843	40.741	43.252	31.467	21.1782	49.8	23.6839	116.496	19.1084	18.6606	22.82	17.4525	16.6064	59.852	50.244	38.339	87.123	0.005	0.007	0.0088	52.912	32.357	44.277	14.404	46.0942	30.1131	25.271
47	45.897	43.3089	36.02	33.337	36.3	43.212	31.197	23.4902	51.321	31.6891	121.167	16.1145	17.1651	25.815	17.9494	15.6663	69.387	51.394	41.717	78.302	0.003	0.007	0.0088	51.127	30.658	40.103	15.0341	45.9325	27.862	22.862
37.5	45.32	42.0293	37.5823	30.338	35.538	43.632	25.826	23.3615	51.745	29.8411	106.421	17.1837	15.8918	24.652	18.7785	15.5571	62.554	51.499	40.691	70.049	0.013	0.012	0.0055	51.816	29.441	40.614	15.5092	40.4037	27.8665	27.642
37.196	48.014	44.261	38.7569	33.519	38.596	43.585	28.333	23.0803	47.662	35.8515	103.523	19.1958	16.9032	24.376	17.2247	16.117	59.993	48.936	40.382	62.904	0.005	0.002	0.011	52.289	30.519	35.61	14.3727	38.7159	21.9072	22.249
37.947	46.537	46.4168	37.2145	33.212	36.945	43.897	23.015	23.6323	44.703	37.8877	111.047	17.3735	15.8075	22.956	20.1034	16.148	63.36	54.099	40.306	64.929	0.005	0.007	0.0088	54.503	31.101	34.54	16.8137	40.8692	21.3484	22.708
40.851	45.412	43.3688	38.2394	34.175	35.422	41.657	29.684	22.3605	47.551	34.0967	107.082	17.0392	17.2244	25.615	16.2521	16.1683	69.061	49.036	38.399	56.007	0.003	0.01	0.0033	53.313	33.449	36.56	14.5277	42.4895	23.1765	23.908

## Sheet: 30R
63.433	175.311	110.055	71.3067	40.4501	48.959	250.501	36.3642	31.4933	65.495	21.0259	86.7088	19.9157	14.6105	23.3584	16.6804	17.4584	67.136	37.622	29.936	47.719	127.207	156.73	14.8022	90.937	57.895	38.448	21.6358	84.425	24.0339	73.269
494.053	119.819	116.214	71.3653	36.5187	45.079	193.541	30.2483	50.068	63.65	20.9119	91.0313	18.9337	15.1845	24.8266	17.5928	16.2901	60.189	50.949	34.167	44.855	99.394	107.995	13.3011	71.945	55.564	76.259	22.3058	67.037	25.1357	60.514
595.832	84.056	115.198	65.0636	37.3037	43.681	151.262	29.1954	60.1339	61.692	17.2504	81.4079	20.1506	16.3235	23.5931	16.058	15.7679	62.236	68.164	31.881	45.905	98.202	70.307	15.5242	60.957	77.25	130.829	19.4509	47.377	25.4186	62.246
593.396	69.329	120.683	66.9776	34.2008	41.961	123.591	27.1175	65.1277	61.947	20.6287	90.9675	17.7108	13.1765	23.0763	14.8755	15.3636	59.031	69.831	34.327	50.102	72.621	38.032	13.7637	52.566	80.814	166.034	17.4395	33.464	27.3778	55.734
583.607	60.373	110.18	66.8042	33.0111	41.899	135.987	28.4669	57.8836	62.434	20.5371	94.3538	20.5693	14.008	24.8046	14.0696	15.0416	63.595	102.919	34.238	45.152	57.031	25.114	12.2011	50.05	107.11	178.954	18.1166	26.679	32.319	63.266
561.984	53.325	106.454	62.6908	30.7447	42.563	116.048	31.596	70.6395	63.944	18.5717	92.8929	18.3614	15.8713	24.4509	15.8143	15.881	61.544	111.817	36.956	54.371	47.972	20.772	12.5319	49.546	122.085	231.64	17.7055	25.83	40.276	69.089
562.11	49.613	113.908	67.1372	30.6569	43.204	95.265	31.7202	64.4933	59.814	22.8912	90.3081	21.491	15.1287	22.7191	16.0369	16.206	62.543	133.145	40.588	82.977	35.363	15.5	12.2516	47.478	153.618	266.654	18.4623	24.654	32.8778	69.194
541.539	57.333	126.569	76.4526	27.7548	43.477	114.663	35.1805	49.3831	68.228	20.8169	93.586	17.7078	13.9396	24.8058	16.9146	17.2805	60.136	137.492	40.798	91.719	26.266	15.874	12.2978	50.454	146.31	313.682	17.1607	22.669	30.0566	70.676
555.553	44.864	112.537	66.9027	25.2159	41.404	96.446	33.447	43.5541	61.426	20.0035	94.9771	17.6114	15.5023	24.7434	16.6709	16.0464	60.707	125.541	36.152	105.982	25.629	17.285	11.3363	50.695	154.062	350.063	19.165	22.197	35.1516	72.58
541.03	41.684	117.636	67.8242	31.6842	42.229	88.677	30.2881	42.6653	62.711	19.4819	90.4657	17.2349	14.9989	23.9977	16.2574	14.6277	63.142	115.153	33.875	96.641	32	15.151	13.022	48.095	157.985	407.218	19.3684	18.757	32.6606	77.217
500.323	41.87	114.34	62.7045	32.9041	42.938	79.234	28.5381	44.2225	60.96	19.6563	96.3273	20.2319	14.967	25.6382	16.6688	14.7872	56.495	112.294	36.72	100.092	39.875	14.114	12.6879	53.425	156.799	413.169	17.5491	19.771	32.3394	76.576
451.055	44.72	128.646	70.9389	31.9657	39.599	74.773	28.9934	46.3512	61.051	20.6166	90.2551	18.744	14.885	25.526	16.9146	15.8037	59.123	114.263	34.61	81.672	40.01	13.839	13.9923	58.386	153.53	420.78	16.074	18.437	32.9525	75.746
436.836	48.492	127.092	72.6471	30.3925	40.091	77.999	29.0116	46.1195	61.457	21.829	83.8761	17.3313	14.8872	25.2913	15.3122	14.0348	55.636	121.908	31.069	71.974	31.575	13.965	14.3791	50.799	131.497	391.264	16.7696	17.819	40.6606	68.746
363.176	45.568	126.522	73.1571	32.5378	37.825	66.526	32.7384	46.9567	65.176	20.8877	64.2286	15.7952	15.0592	25.1584	15.5369	14.7147	60.883	124.978	32.543	72.965	41.77	14.594	14.7516	76.171	124.055	382.593	16.2162	19.273	32.7149	74.353
330.537	39.709	119.153	64.2656	30.7992	39.197	66.209	29.0563	47.9372	61.431	20.209	56.1998	16.9006	15.0809	23.5838	16.462	15.1538	61.033	135.265	34.971	55.62	43.079	13.639	15.433	76.477	126.009	356.724	18.99	21.446	31.7805	68.217
353.927	46.034	127.093	73.5798	31.6811	42.662	67.484	30.0596	46.656	62.459	21.6995	69.2046	15.9096	14.6822	26.3364	16.6371	17.0503	60.501	117.689	32.602	88.233	46.506	13.606	15.4813	71.466	129.706	349.776	15.0114	15.233	31.4299	66.054
306.742	40.843	120.639	67.8778	30.8476	39.828	71.004	29.9669	47.3296	61.969	21.2366	83.9122	17.2139	15.6458	22.9225	17.3323	16.4971	57.93	138.204	33.497	95.506	37.788	15.297	14.789	74.985	122.707	350.032	14.771	15.572	27.6629	67.56
327.358	41.951	129.382	71.2631	31.0394	40.908	62.748	31.4801	46.2348	64.473	20.1554	87.4416	19.4036	14.4932	25.2844	17.2342	16.7079	61.676	115.594	34.74	71.444	24.509	13.743	12.467	75.95	116.38	310.588	13.3698	15.505	27.405	63.985
261.293	39.57	127.423	69.7182	31.0313	40.074	61.958	30.0629	51.8774	61.552	21.9914	70.5102	19.6988	15.9021	24.0578	16.2669	15.4304	58.673	101.102	33.45	87.525	22.381	14.48	14.1813	79.585	113.179	321.97	14.7041	16.797	23.6855	68.876
245.377	43.034	119.466	67.9377	33.3481	40.341	61.308	31.3427	44.3151	60.897	21.19	82.3682	18.6566	14.6424	24.9376	16.9863	14.3762	60.03	109.264	32.412	94.081	28.818	12.809	14.9868	66.411	95.051	290.067	13.7098	15.349	20.6719	55.313
312.206	41.568	122.557	72.6484	33.8285	41.906	61.826	30.7748	38.6179	60.592	18.342	76.4513	19.3825	16.0194	24.8844	17.2932	14.6867	63.368	89.347	32.997	92.818	28.867	14.869	15.5033	75.943	95.996	313.416	14.2546	15.637	21.914	63.465
249.83	39.4	123.308	72.3978	33.6044	39.88	55.542	27.1142	48.1782	61.333	23.9775	85.8412	18.7861	15.3827	24.9191	16.2015	14.4603	58.955	85.048	32.951	94.767	26.074	13.757	15.0967	108.721	96.079	281.488	15.5491	16.307	22.2534	68.135
239.762	37.25	126.145	69.1596	32.2936	38.819	57.409	31.7666	48.9547	61.064	20.2124	90.8231	18.4398	15.3052	25.3249	15.5876	15.6886	63.604	82.505	29.61	102.597	24.982	15.238	13.2516	98.164	92.626	260.531	13.1408	15.395	23.9502	59.688
218.111	42.913	124.449	69.0175	32.5207	40.118	56.746	29.9834	46.449	65.605	20.38	81.6667	18.0241	14.3497	25.2936	14.8038	15.6547	58.131	66.276	30.628	129.743	25.593	15.938	12.1846	111.889	92.823	256.425	14.5149	15.346	22.2941	60.135
243.47	44.349	126.814	71.9352	33.4904	42.608	59.21	34.4636	47.0391	64.658	20.5941	77.0806	17.7349	15.5478	23.3815	16.8629	14.0638	63.497	53.365	29.967	152.032	20.962	14.455	13.2088	109.486	87.834	279.526	14.5448	15.468	21.1923	66.122
206.883	43.083	132.992	67.495	34.6155	39.355	55.222	28.6159	44.6643	65.762	21.6218	78.0096	19.6566	15.3132	26.3468	16.5316	14.9642	62.908	51.452	32.384	169.81	17.793	13.418	14.744	105.883	97.34	281.466	14.7511	15.833	20.8914	64.209
205.521	45.241	130.372	75.3678	31.2281	40.612	56.407	32.2517	44.9063	67.736	20.6252	69.5331	16.6355	16.1412	23.5156	17.173	15.8017	61.065	53.381	34.012	171.829	28.396	14.005	12.4308	84.063	78.908	270.782	14.5306	17.072	21.448	55.463
226.929	40.696	134.458	70.2394	30.6862	39.769	56.142	31.2566	40.9485	62.161	18.9775	85.4416	18.5633	16.1458	24.2763	17.9662	14.883	63.367	54.807	30.769	149.093	28.558	14.7	15.5286	81.918	65.011	223.707	15.2916	16.594	19.767	49.024
225.857	43.418	124.434	70.3441	31.9596	42.89	57.881	36.2517	40.2678	61.502	19.6252	84.1215	18.262	15.3303	25.5954	17.8386	16.1006	66.206	51.267	31.376	136.254	27.731	12.686	17.2451	78.178	75.193	226.59	14.2418	17.245	21.1086	53.876
164.844	39.146	128.69	71.4426	32.4389	45.02	59.039	33.2483	43.5283	61.403	21.8083	94.1685	17.7229	15.5626	25.1087	19.5886	15.5658	60.456	54.439	33.785	125.991	28.343	11.045	13.911	68.935	74.327	212.877	16.6728	16.241	19.2466	53.234
118.449	48.693	132.451	74.0661	29.3935	40.303	57.324	31.7848	38.1689	65.24	22.4283	101.708	18.759	16.3781	24.1017	17.442	16.4246	60.269	86.421	34.149	99.985	24.376	11.631	10.044	90.939	84.658	209.424	15.7639	16.82	19.5271	59.708
124.102	43.018	125.594	73.7431	31.9647	42.167	57.886	28.1854	37.6014	61.813	20.3523	90.0457	20.1265	15.844	24.5642	18.1424	16.8627	59.807	83.036	33.557	98.661	21.44	11.275	11.1143	79.917	75.098	188.105	17.7383	18.65	20.7602	52.557
98.025	45.552	123.627	76.9613	31.7376	40.297	56.287	31.0679	39.2709	59.315	20.9568	90.9819	17.8855	15.6105	25.2936	17.5095	16.3211	61.347	79.908	33.152	78.703	32.621	10.757	12.0956	94.426	82.059	185.588	17.192	18.376	26.7059	56.232
103.341	42.685	128.663	73.1147	29.114	39.097	53.174	28.351	40.7364	63.907	22.0017	89.6233	16.5964	15.2802	23.7549	16.4757	14.5919	57.946	79.762	33.592	75.419	27.665	14.191	12.9011	71.318	69.159	165.248	15.4182	17.18	23.5543	42.768
166.149	42.937	134.108	70.3778	28.888	43.53	63.015	30.5977	46.8507	66.147	21.0328	86.9146	17.4307	16.049	24.4879	17.5918	16.8269	61.257	64.889	30.885	85.958	31.573	13.399	12.4604	57.393	65.962	154.26	16.1181	17.975	26.4005	41.76
135.272	44.828	127.21	79.2195	32.1564	42.182	55.293	30.8228	53.4212	61.361	21.4974	85.012	18.1114	14.8223	25.3757	15.3175	15.499	56.69	64.445	32.463	97.844	27.033	15.265	11.9275	54.988	74.508	141.974	17.0768	17.751	29.7851	46.213
149.136	40.071	137.899	76.586	31.9728	44.664	60.353	29.5199	57.1648	63.655	21.8584	79.5415	17.762	14.4841	23.4913	17.7437	15.4284	65.969	64.531	29.774	86.48	25.276	14.356	14.1044	58.115	68.498	143.951	17.0669	17.286	23.681	48.183
178.787	42.432	133.866	74.9988	30.4612	41.9	59.279	27.5248	44.6622	58.4	22.1261	63.9061	18.2319	16.4875	26.1538	17.7806	17.236	58.81	65.721	30.52	77.975	20.565	15.51	13.4407	57.567	74.475	160.956	17.6501	17.271	23.8824	48.232
165.855	38.063	133.144	72.8267	34.1029	41.52	58.807	29.7483	44.0618	62.373	21.1537	58.207	19.0753	16.1048	24.7549	16.8027	15.5532	61.036	70.395	32.867	103.182	24.164	14.938	14.0242	66.15	87.421	180.449	17.3727	17.481	25.4683	57.171
159.472	42.662	135.656	75.0349	28.9758	39.178	56.033	28.5447	45.724	62.058	19.247	58.213	17.1717	16.41	27.5838	15.5	14.7176	66.751	72.602	33.698	121.741	25.951	14.723	14.4868	76.948	86.333	159.418	15.34	17.904	21.4027	53.687
140.37	45.49	138.289	77.3367	30.8305	41.751	56.845	30.8775	47.9691	56.635	22.7841	53.9471	16.9187	16.1014	25.5295	15.2964	16.5319	60.522	72.32	35.069	138.191	25.159	15.733	15.633	73.383	82.099	153.789	15.4694	17.19	29.7127	48.326
105.233	45.575	149.376	71.4377	33.7508	41.502	60.534	29.1175	50.7848	63.883	20.2228	50.9807	18.9458	16.09	24.296	18.0897	16.7824	60.229	90.388	36.362	122.472	21.01	12.376	16.2505	85.278	87.565	139.981	16.4808	18.53	28.1833	49.439
94.06	43.331	153.883	81.6546	32.0949	40.611	57.813	30.6225	41.9289	60.498	22.2798	67.5042	18.2349	14.8941	24.541	16.8745	15.8279	63.687	102.932	34.935	107.009	24.552	15.577	14.589	90.257	69.231	130.788	15.2191	17.152	24.086	45.862
81.957	57.204	211.858	76.697	31.5913	40.9	58.491	30.9404	39.6128	67.949	22.8411	73.7774	17.9066	15.5683	23.7514	17.1487	16.0899	60.922	129.213	35.484	85.658	20.253	14.163	12.2538	80.963	66.143	129.107	15.2077	16.589	25.3643	44.032
75.939	52.215	218.414	70.6022	33.667	42.984	56.926	31.4785	48.8517	67.39	25.2297	89.0397	50.8223	14.2904	26.3191	16.1899	14.971	62.818	127.216	35.708	65.07	17.169	12.911	10.4648	78.394	71.309	151.619	14.6444	17.772	24.4729	51.029
63.824	58.331	225.933	74.6584	30.0616	44.309	57.343	31.4834	57.586	71.746	20.8014	70.716	94.8193	16.4339	24.0428	16.1129	15.5048	60.231	172.413	36.106	52.561	18.737	15.908	11.5022	77.594	69.555	132.604	17.3243	17.425	22.1674	46.801
59.449	50.944	225.917	79.0387	29.6327	39.582	54.814	31.197	57.3718	66.644	21.3005	54.8664	104.184	20.8383	23.7873	18.9768	16.5571	52.135	184.961	37.313	75.209	18.24	17.663	10.6121	79.966	52.048	103.995	14.5021	21.423	19.4706	40.913
59.367	49.864	201.981	75.7993	31.4036	43.038	57.586	28.8295	43.2719	72.533	21.8187	43.8917	113.72	31.4875	24.9353	15.1582	15.383	61.076	267.75	44.165	73.211	17.535	16.089	10.6418	74.516	43.083	104.64	15.5306	19.256	21.448	39.693
58.849	51.785	210.714	73.8915	29.3411	40.275	52.394	32.7318	34.5592	78.964	22.9396	34.9675	107.069	34.1333	25.1075	16.8281	16.3453	64.09	289.082	44.696	64.898	16.465	15.186	10.1802	82.789	48.623	120.873	15.5007	21.619	20.6787	48.812
59.67	51.269	203.393	76.1334	33.4511	42.745	52.219	33.9901	30.4573	81.44	19.1554	31.5499	106.53	35.164	25.1145	17.7658	15.6876	61.939	376.647	58.897	63.332	18.555	15.923	10.7879	114.495	48.559	127.139	16.5007	22.425	19.7715	54.109
57.663	47.099	202.507	79.8155	34.5388	42.411	52.889	30.9056	28.4902	89.769	20.7409	30.8688	100	36.5034	29.022	19.2595	17.1015	60.973	447.521	77.55	47.761	17.581	17.861	11.4615	105.726	39.19	118.057	16.0427	20.584	22.2353	49.313
56.198	52.141	200.795	79.6222	33.5227	39.86	52.039	33.7732	27.309	125.969	21.5406	26.6823	94.3373	35.7733	26.548	22.8165	16.9642	72.565	477.084	125.117	38.411	16.624	18.641	11.4374	104.672	41.879	116.855	17.1465	19.976	19.1063	50.709
59.625	45.177	195.815	72.697	27.5197	39.371	50.463	31.7351	24.138	148.146	19.9378	29.1107	94.253	37.1503	26.3815	33.2194	17.4081	74.127	446.978	177.123	47.06	19.179	18.455	11.5824	111.416	45.16	108.811	16.8947	20.457	20.3846	53.203
55.583	47.387	196.654	74.8267	30.0898	39.851	52.591	32.8278	24.2266	152.603	21.8826	26.7124	75.4307	37.7118	27.2	41.0506	18.4284	79.179	443.294	195.455	46.482	17.018	17.931	11.5736	149.002	48.259	108.802	16.8634	22.771	22.0136	57.705
55.421	48.072	181.466	74.7506	31.3824	39.454	53.232	32.447	23.3471	143.915	21.3644	28.4777	63.9729	37.1344	28.0578	46.2416	20.2631	79.646	465.731	185.677	54.832	13.954	20.245	11.9077	168.748	51.215	152.987	18.0171	21.075	21.9683	66.214
62.704	49.835	175.438	71.4688	32.5873	38.539	55.932	32.9404	21.3615	190.32	22.9637	23.4838	50.3404	40.1651	28.5087	50.5032	21.5309	134.385	498.176	225.084	55.944	17.003	16.686	12.1824	165.977	58.038	167.332	16.6515	21.667	24.0543	71.832
73.321	52.434	176.067	84.1471	34.1665	37.474	54.314	34.8195	24.1411	216.588	20.7133	28.6077	56.5392	38.3759	29.9468	49.8038	19.3607	222.941	502.449	242.872	47.618	18.028	18.839	11.0714	202.36	78.592	193.077	18.6074	21.467	23.1742	82.638
66.987	46.832	169.362	77.0686	30.7558	40.781	51.086	32.0083	24.3172	249.264	22.7478	28.0927	52.6596	39.0581	28.496	49.3797	21.1528	282.811	489.958	283.819	46.479	17.284	18.265	11.2066	222.124	85.924	236.653	17.872	21.589	24.7376	91.841
69.629	42.316	164.783	69.2282	29.6054	40.293	53.943	31.851	25.2132	246.57	23.038	27.4765	57.259	37.9282	29.7792	47.7753	19.529	377.077	487.752	267.566	43.388	16.494	17.787	11.511	256.399	109.819	300.863	18.1181	21.262	26.9864	101.777
72.419	48.966	173.971	81.1284	31.9859	40.274	52.804	32.6043	23.4356	304.422	21.7617	28.278	51.7108	37.6663	30.9908	48.1329	20.7437	434.881	504.791	261.671	34.932	16.307	18.131	12.3286	336.792	106.752	340.89	19.0953	21.565	24.9208	110.992
79.742	46.418	153.969	79.48	31.779	41.391	54.693	34.0315	26.9753	312.109	21.5786	28.3321	56.7169	39.4863	32.9896	49.826	20.3385	456.442	516.19	253.035	35.393	17.345	15.738	10.8967	334.823	131.354	412.077	17.9189	20.706	26.2376	121.561
72.967	44.593	154.936	80.197	31.2977	41.71	55.844	35.596	26.3543	386.839	21.9793	28.7834	50.9398	36.7563	30.6775	49.6076	21.7215	474.016	511.555	260.731	40.009	17.087	19.861	12.2681	315.365	144.108	440.542	20.0597	21.392	25.6538	117.755
70.751	44.231	156.075	77.8304	32.1816	40.849	54.354	31.0099	27.3594	420.482	23.0276	26.9037	43.509	34.3679	31.6312	49.4061	23.0513	475.752	487.633	249.104	34.848	19.563	18.04	13.4824	325.556	145.071	426.318	18.4936	19.28	28.6199	115.642
76.026	45.199	165.216	74.4401	31.8961	47.172	54.541	34.3361	26.2152	417.58	22.5993	30.7124	34.6355	37.1401	31.5618	50.5316	22.3269	449.165	493.993	258.773	33.837	17.332	17.55	13.1527	355.117	162.351	433.797	28.1081	28.736	24.8778	130.959
89.844	44	149.828	73.8342	34.3592	48.705	55.647	39.2268	26.8929	434.636	22.9361	26.3899	29.2349	37.508	31.9942	49.8017	21.5058	433.593	471.824	257.035	35.868	17.726	21.953	12.8824	360.695	162.658	450.721	53.2404	41.821	27.0294	154.598
96.048	45.722	145.639	83.5262	32.9687	42.908	54.004	36.3858	27.8939	465.465	24.2971	24.6787	25.1596	36.6503	31.2	52.3892	22.1054	434.487	466.548	264.168	33.189	16.043	22.233	13.4462	374.908	163.734	442.098	38.33	42.923	31.362	139.417
106.066	48.26	143.138	78.0399	29.2109	41.4	51.465	37.8891	30.1112	484.023	23.3506	26.272	35.4608	36.0786	32.8821	50.9662	20.8201	443.825	455.522	241.883	29.259	18.425	20.891	12.0253	336.731	177.484	519.746	41.9075	34.371	29.405	145.252
108.38	45.879	150.241	89.6359	31.0293	42.638	52.072	37.7831	27.0906	486.889	25.5199	24.4705	42.9157	36.697	31.652	50.0032	22.2921	431.978	482.361	227.333	32.516	17.701	18.032	13.8319	342.681	168.231	515.892	40.4026	30.736	29.871	140.697
115.157	44.248	144.688	100.04	33.5136	37.842	54.165	34.5629	28.1205	456.325	20.1831	25.8219	35.4187	31.7005	31.3595	52.0053	21.7911	406.92	478.039	217.95	32.356	15.862	18.525	13.4648	345.94	175.217	503.994	31.9346	22.127	26.1923	137.486
113.229	42.637	137.342	96.1683	33.3128	40.441	50.842	36.0778	29.4624	401.109	24.0328	26.8833	28.0361	33.6674	33.4451	49.1108	22.9149	352.515	485.901	183.992	30.883	16.688	20.552	12.8429	328.917	172.8	498.928	34.8947	20.238	29.1222	134.708
101.985	45.761	157.399	97.9988	34.1181	53.778	50.297	39.4669	28.2564	396.091	23.5699	27.2708	33.0452	34.7813	28.3873	49.4388	22.1731	311.305	458.998	166.781	37.348	17.918	21.379	13.978	330.037	165.159	476.774	40.3542	22.195	28.5226	139.68
105.628	46.036	155.446	93.3778	31.227	54.297	51.284	46.6887	26.654	401.932	22.8981	25.012	49.8554	31.9522	32.0474	45.7384	22.2708	238.298	436.287	131.481	36.091	18.018	21.859	14.9912	293.659	154.458	470.965	31.8762	21.9	26.7217	124.294
96.575	40.879	158.497	87.8404	29.0807	49.835	53.513	47.2268	26.2729	366.953	23.544	27.0782	65.0331	29.2836	29.0035	40.4293	19.5029	194.716	353.284	103.231	35.375	18.223	20.515	15.0637	267.719	149.243	443.671	34.9431	19.9	32.7036	126.596
90.101	47.94	165.105	100.981	31.4965	45.157	49.493	59.0414	24.0093	343.03	21.6736	26.0927	74.5813	29.5945	28.6462	38.135	20.441	158.182	322.099	84.722	31.906	17.361	18.636	13.8011	265.118	133.673	423.487	34.1878	18.477	25.6335	138.972
86.472	46.613	155.852	90.6197	33.5631	43.927	48.195	67.4768	25.8744	327.819	24.7841	28.8231	90.997	29.9749	26.1803	30.4124	16.4487	132.327	281.384	71.386	36.495	17.105	18.483	16.8538	258.889	105.918	380.571	28.2916	20.318	25.5339	115.439
69.396	63.098	161.696	88.5224	30.4198	43.636	50.086	60.8675	23.2585	304.116	21.3126	26.9615	99.5663	25.9317	26.0659	30.0327	16.9313	115.318	318.031	59.429	37.374	18.45	20.589	14.4648	255.607	93.068	371.523	28.4438	20.88	23.19	119.096
60.219	55.188	163.8	89.4913	31.2412	43.455	51.231	58.2682	24.3337	253.736	23.0345	27.1468	100.271	26.8075	27.4358	25.8323	15.7379	97.539	284.129	56.263	42.743	17.547	18.49	14.4209	266.022	85.992	362.526	22.0669	20.45	20.767	123.884
61.48	110.843	167.794	78.8953	31.7346	43.088	48.038	54.6109	25.2472	232.89	21.2401	27.1986	96.5633	25.8474	24.8127	25.5496	15.6112	85.458	213.669	43.845	45.61	18.923	27.28	14.956	245.061	71.915	286.447	19.8862	19.447	20.8145	111.336
55.065	122.007	155.734	77.0374	30.7114	42.502	54.559	53.2136	25.1998	204.499	22.7306	27.0229	103.06	23.9533	25.9734	22.3513	15.4333	79.808	156.733	40.761	66.747	19.547	25.624	12.0297	202.335	69.834	242.226	20.8065	36.968	21.4231	101.225
55.62	100.826	181.535	82.1409	31.6377	56.117	52.435	44.3195	25.3429	161.728	22.4663	24.4729	101.015	22.6355	22.7942	21.5443	15.4207	73.636	112.84	37.258	75.713	19.363	21.002	14.5945	165.862	59.542	185.168	21.3087	101.246	21.9434	79.436
55.488	83.239	187.208	86.8055	33.6973	67.305	53.842	46.8576	23.6529	142.655	22.7789	27.213	101.777	18.1822	27.5376	19.8882	15.6857	72.461	88.394	34.049	135.918	20.171	27.639	12.8033	168.909	57.724	145.644	19.064	116.624	18.9457	84.887
54.702	63.327	192.746	91.2668	30.1746	99.486	54.816	39.0811	22.7477	109.425	22.1174	29.7413	102.108	16.9932	31.3249	17.6582	15.5397	73.406	70.055	32.142	121.173	20.051	22.958	11.2835	167.178	53.284	104.342	18.909	110.835	16.957	83.375
55.927	53.203	183.352	93.6646	33.0969	77.663	53.408	35.0579	20.3522	91.864	22.4024	29.8676	98.0241	16.8292	33.7017	18.3724	15.2998	68.898	58.386	33.298	87.955	24.143	27.233	12.7341	121.823	50.266	75.692	16.3172	123.385	19.276	66.89
58.769	55.304	182.712	80.5998	30.5631	60.822	61.683	33.7086	22.6509	80.002	21.5009	58.2118	102.551	15.5091	32.7873	16.8819	13.8308	58.398	47.94	32.516	78.021	24.458	31.252	11.6978	115.433	49.659	62.975	17.0071	122.356	20.9729	55.953
52.252	51.7	172.181	77.5087	31.4803	55.702	67.561	33.7666	24.2606	73.186	20.7807	88.1047	95.3976	16.0023	32.8879	16.8977	16.528	60.736	45.169	28.63	90.338	24.967	33.787	11.4495	92.615	48.859	52.653	15.6671	110.173	14.4299	53.485
52.127	47.646	169.634	79.3778	35.1302	50.964	61.326	30.9934	24.0051	68.395	21.2176	96.4236	89.6054	14.0888	30.5249	16.0369	13.6209	59.332	44.76	33.263	147.493	25.261	41.312	11.5967	72.26	48.055	46.349	15.3642	106.122	18.0882	45.787
56.671	50.311	163.26	79.6708	33.999	47.695	64.699	31.3311	22.0546	63.198	20.8359	99.8063	70.2349	15.1731	31.6705	16.0274	16.1306	60.149	41.347	30.786	190.464	28.668	42.577	11.0231	61.088	41.747	41.209	17.4154	104.295	18.2353	44.901
58.161	42.423	155.395	69.2993	32.3411	47.954	56.833	32.0844	24.1123	62.037	24.4611	101.05	48.1084	14.6333	26.7827	16.2637	14.7524	60.453	39.829	29.565	187.592	26.261	37.995	12.3637	52.707	38.772	36.097	14.7212	83.298	18.8348	45.339
54.44	49.505	175.06	74.7943	31.5792	47.593	60.243	32.3195	23.0855	59.998	20.791	97.6968	38.1807	12.7506	27.437	15.0127	14.2176	57.995	38.948	32.213	179.035	40.256	30.488	11.4747	52.922	42.994	37.135	15.9929	95.311	15.7443	45.716
55.285	49.387	165.121	78.2444	32.2573	44.762	57.66	31.4719	24.5623	64.097	22.0622	101.656	23.7229	12.967	26.0971	15.7458	14.2031	60.111	36.849	30.206	178.435	47.573	28.099	13.3659	47.603	37.508	33.1	16.2703	97.084	18.4299	39.454
56.792	48.309	156.992	73.9165	31.3068	43.458	56.074	31.1192	22.7178	63.609	20.3454	98.5391	22.5271	13.9544	24.8971	14.4747	14.5725	66.238	38.895	30.227	163.34	68.199	27.339	13.6945	47.191	35.035	33.938	15.6316	79.467	14.1968	42.416
55.238	46.995	152.469	75.1259	31.6559	43.607	59.678	30.6954	25.4243	61.452	22.1209	86.5066	21.4789	13.2198	28.4023	16.3565	14.6025	59.871	35.159	32.011	145.517	66.987	33.943	14.9615	47.326	33.181	34.436	16.6316	65.523	16.2511	31.894
61.679	43.193	135.559	70.2569	30.5227	57.58	58.212	30.2765	25.1133	60.048	20.2781	79.5211	17.4819	13.5091	26.6936	15.2996	13.9565	58.706	36.582	31.811	129.563	108.793	26.95	16.5747	47.012	29.841	36.387	14.9673	48.326	17.5814	28.505
58.173	47.018	134.149	73.0686	36.9425	55.516	57.822	32.0695	25.6931	59.876	21.6926	65.16	23.3313	13.2369	26.6948	16.0865	14.0309	61.163	34.355	31.063	133.244	115.506	23.611	16.8934	42.991	32.241	35.068	14.0896	37.729	19.0882	24.954
56.274	45.962	134.495	74.4751	29.9475	52.19	56.105	32.793	29.7992	66.812	19.4905	72.6618	27.5211	13.2483	26.0532	16.5981	14.1799	60.276	36.324	31.539	124.564	119.455	21.802	17.0637	47.775	33.806	37.942	14.2162	31.474	18.7986	26.905
60.241	48.418	132.49	71.9115	31.1988	89.251	58.028	29.1175	33.7199	63.262	22.6442	67.1131	36.9307	14.0934	24.6682	15.0506	16.4265	56.147	36.341	29.507	167.293	116.801	19.342	18.8615	47.315	32.726	37.2	15.1181	23.714	16.5792	24.199
56.42	42.262	123.999	70.697	31.1292	75.876	54.483	29.8874	37.4933	63.965	20.1986	23.5295	28.7952	13.6219	23.0486	14.7627	13.472	60.273	37.937	31.44	133.724	113.483	20.505	18.2242	45.305	30.846	37.937	12.9459	25.655	17.767	25.693
76.213	39.837	126.838	72.5848	26.7659	81.125	54.535	29.7103	45.7786	63.541	24.6321	88.2563	27.509	14.3713	24.2775	15.6287	15.0426	63.515	38.522	31.216	131.278	117.355	20.458	19.1516	43.409	28.746	38.984	14.9075	22.021	17.1425	23.841
77.133	49.557	125.466	73.3117	32.5903	82.102	55.51	26.9818	40.1411	59.12	22.1831	90.4645	27.2831	15.1754	24.8162	16.0411	15.7921	63.486	36.711	31.114	147.477	107.499	17.864	18.9	45.1	32.055	40.479	15.707	79.188	17.9661	29.228
88.728	44.427	122.201	69.2307	33.6428	149.895	69.467	30.5944	38.8517	60.348	21.6183	67.8375	28.4217	14.033	26.526	16.154	15.4236	56.939	35.69	32.093	132.097	113.159	21.985	20.3462	45.105	20.254	45.087	59.2361	34.429	23.3145	14.688
83.631	47.77	133.166	74.0162	32.8103	148.354	64.963	33.2219	32.2822	65.576	21.0225	65.8953	20.3554	13.8781	24.1029	17.02	15.352	56.563	35.639	31.59	107.088	108.529	22.376	21.0154	47.421	34.623	39.79	16.0256	86.592	20.8688	29.586
92.047	43.105	124.803	69.0648	33.4672	135.607	61.881	31.4487	28.965	64.251	21.5959	77.5042	14.0452	13.6515	22.8312	18.3681	13.6702	63.157	39.401	29.717	171.925	100.051	21.403	19.1319	43.386	35.521	38.24	15.7326	73.135	18.19	29.976
92.669	49.28	132.83	73.495	30.4359	102.047	52.97	32.8427	30.0185	63.236	21.9896	81.9699	44.9398	15.1048	24.9318	15.865	14.5445	57.295	37.531	30.149	201.257	87.634	20.955	16.4736	46.292	41.014	40.022	15.3144	63.738	18.6154	33.58
80.356	44.374	145.431	75.0237	32.1372	81.673	54.338	30.2682	31.9032	63.479	23.4007	59.6438	47.0392	14.1048	25.8555	17.3502	15.8037	56.046	38.555	28.769	184.071	54.153	19.832	14.7088	45.017	48.698	40.613	15.8051	61.662	17.767	35.436
69.428	49.338	176.304	71.0125	29.7114	71.929	58.49	28.0464	27.4912	70.58	21.9534	51.3935	54.8795	15.7107	25.8867	17.4451	14.1915	57.953	51.25	30.212	156.074	41.407	23.092	13.1429	44.754	58.209	40.209	16.4538	58.328	19.7511	35.763
59.887	51.378	201.429	65.3504	30.1685	62.87	52.752	29.596	27.344	80.559	20.4508	37.4224	51.003	15.5934	23.4855	16.7247	13.6702	57.948	56.385	28.576	131.632	27.205	20.649	12.333	41.93	67.944	40.077	14.9047	45.928	17.7285	36.737
61.257	53.031	210.474	71.9501	32.6398	57.638	56.585	34.0248	25.6818	122.099	21.6045	32.7449	66.9066	20.0626	24.8971	14.7057	13.5474	60.762	58.884	31.977	111.398	24.417	30.51	12.7516	57.457	79.769	58.306	17.0199	48.373	17.9502	46.858
55.715	48.373	199.382	69.3716	31.5288	56.346	55.113	36.2318	25.9887	148.737	23.0432	33.0927	87.75	26.6128	24.3977	16.0285	15.0996	57.295	62.157	33.417	86.455	22.806	27.089	10.9703	65.625	72.988	86.581	16.0356	53.783	19.448	49.122
53.071	45.264	202.055	72.2406	35.1261	52.25	56.795	33.2318	22.5283	197.034	19.8428	32.154	94.5	30.6936	25.911	16.385	13.9642	60.571	55.281	31.92	73.91	20.483	28.874	12.6352	73.086	66.009	85.341	14.4623	51.495	18.7262	50.335
51.909	47.188	190.482	75.712	33.4299	44.904	52.723	33.4421	20.8352	218.822	21.1019	33.8628	94.6235	32.5216	27.6532	14.9831	14.3124	57.035	74.848	34.057	54.189	21.532	27.735	11.7099	89.146	61.275	98.933	15.8805	51.257	21.1561	53.882
56.274	48.154	197.069	76.7569	33.669	49.691	54.146	34.4983	23.3903	248.215	26.3126	32.0181	78.8464	33.59	28.0786	16.1772	13.8656	55.846	107.015	39.461	49.614	17.752	22.399	14.0758	157.491	55.068	111.632	15.7639	36.034	20.7127	64.598
53.98	45.224	185.06	76.3516	34.2997	46.304	54.642	42.1788	25.5623	273.205	21.3661	26.4705	79.8675	33.6435	28.2867	15.7173	12.4874	59.371	141.448	39.282	55.214	16.01	24.918	12.6022	194.849	57.626	119.093	14.6159	31.16	20.8077	63.101
52.429	49.841	185.224	77.1359	33.7164	42.93	49.331	38.9768	23.1164	298.303	21.5078	29.4019	90.4277	32.7346	27.9087	15.0285	13.5667	55.972	181.794	42.637	45.787	17.68	21.569	12.256	232.424	55.94	160.297	18.6216	29.459	24.6584	77.115
59.181	47.23	175.927	78.7007	32.6852	41.341	52.465	41.207	22.759	321.24	20.1313	26.089	79.1898	33.2517	27.8821	18.2015	14.7321	59.82	194.81	45.649	50.355	15.355	21.094	12.7	244.338	53.877	195.762	19	23.768	23.2647	80.661
63.016	45.347	169.224	72.6496	32.443	41.71	48.697	48.6656	24.0051	296.87	21.7478	29.1492	73.8825	34.6777	31.3827	17.1857	15.5406	58.116	211.129	47.314	51.046	16.399	21.144	12.5275	224.07	58.397	231.658	20.6216	24.473	22.5385	80.833
62.214	49.613	172.326	83.3579	32.3441	43.073	51.75	56.846	24.2904	311.984	20.677	24.8087	65.3283	33.2745	31.6462	17.7173	16.1064	52.334	316.827	45.918	45.271	17.795	23.243	14.0692	273.628	69.214	250.318	19.3599	25.249	20.5543	96.453
66.676	49.765	163.967	79.4327	31.7437	46.026	50.821	49.6672	23.8486	297.857	20.6908	26.7184	61.1958	32.6549	31.3017	17.0854	15.5184	62.906	381.357	48.134	43.497	15.079	22.359	11.7934	278.627	53.371	272.102	19.0043	22.02	23.7398	90.254
66.929	48.434	161.651	78.5162	30.7417	40.048	48.77	42.3063	24.6715	315.825	21.0535	28.29	65.9849	32.3964	30.4393	18.192	15.6586	105.752	389.808	71.045	39.218	15.632	21.423	13.4956	281.527	53.087	259.777	17.798	22.428	22.4412	82.407
66.263	61.725	152.475	79.5362	31.5742	40.964	45.772	39.1589	24.1184	320.28	21.1174	26.0626	59.9127	33.7232	29.6925	19.7648	17.0261	147.616	476.757	89.316	36.734	16.783	19.28	13.1264	299.48	63.174	350.956	17.2219	22.895	22.9661	96.271
85.9	50.391	135.875	101.606	33.554	43.084	50.425	40.4785	27.2976	386.488	21.7824	27.2611	61.1596	32.9624	30.1699	22.3302	18.0164	179.429	501.156	91.015	39.444	16.977	20.579	11.733	288.438	63.73	358.525	18.2176	24.218	24.3122	98.472
126.429	51.935	134.715	113.615	33.7972	41.834	52.711	38.0149	26.2513	469.595	19.9931	27.4416	48.9819	30.6139	28.415	21.7753	18.4642	161.798	513.267	89.691	41.536	14.685	21.181	14.2429	272.581	61.819	371.912	21.6088	24.318	24.8846	99.398
125.789	44.36	131.855	95.8678	31.7467	40.886	50.474	36.7053	26.7209	496.622	21.1295	27.6546	51.8916	30.5023	30.3422	26.4177	16.8781	203.252	494.513	100.944	44.088	17.887	22.656	14.2835	313.418	94.15	472.09	26.1636	21.696	28.0136	121.336
118.594	45.774	127.53	96.5611	32.1756	41.137	51.329	34.3444	30.035	519.231	20.4439	29.0806	57.0602	32.3633	27.7711	30.8196	17.5261	228.051	498.36	106.711	42.261	16.223	20.839	14.5429	330.006	93.565	492.829	27.478	18.788	25.7308	121.277
112.865	46.038	127.917	94.3678	34.3865	39.408	47.984	31.6656	30.6632	525.855	21.6339	31.4164	45.8253	30.7278	28.1896	36.5253	18.4043	229.57	486.012	110.836	47.172	18.437	22.181	13.2033	324.326	89.595	495.36	29.8165	18.885	24.8462	121.463
110.367	46.924	121.655	94.9825	35.3411	40.498	52.743	33.1109	35.688	526.01	22.0674	26.0445	31.2651	31.3075	32.363	43.5601	20.8462	242.459	493.276	107.59	43.679	18.115	21.347	14.7879	320.569	106.337	518.757	34.7368	22.008	28.724	124.411
104.201	43.656	125.321	81.1209	31.666	42.043	47.699	33.8113	40.4882	499.906	24.6028	25.0397	26.4759	31.1173	32.4231	45.0443	19.9033	256.341	492.747	125.642	48.168	16.379	19.03	16.8604	299.05	121.008	535.803	32.1849	20.655	27.1244	121.861
113.596	47.316	123.688	74.5337	32.1917	41.182	51.36	33.1507	36.587	480.016	23.7237	28.0818	21.4518	33.5205	30.8139	44.326	20.8878	238.657	469.64	119.012	43.148	15.115	20.478	15.5407	300.046	140.846	545.951	35.0213	19.122	31.3122	121.159
106.818	55.995	125.071	84.7968	33.9233	40.805	48.716	31.7748	37.2132	486.465	22.9516	28.9194	28.506	27.7403	27.2439	37.5264	17.883	194.429	462.331	89.656	47.71	15.668	20.304	14.2396	310.391	154.832	544.342	37.9189	20.917	29.7896	124.578
97.616	53.078	123.795	85.2868	32.108	41.932	48.562	32.6937	31.8723	472.344	23.0432	34.4464	42.3675	29.4932	28.9699	33.0327	16.8453	135.533	373.099	78.828	42.741	16.552	21.656	18.1099	320.077	160.308	517.358	32.4893	21.834	29.2964	138.246
75.937	49.723	130.819	82.9314	31.1705	41.081	47.573	35.2119	27.656	435.203	21.9758	38.0782	47.012	31.1982	28.511	33.7595	17.4584	116.818	352.243	57.232	84.868	16.806	21	16.9978	321.757	136.295	494.62	35.5676	20.398	35.1606	139.676
88.085	64.602	128.586	93.3791	32.1705	43.524	47.188	31.7285	23.9578	420.906	22.3817	38.9254	66.6205	25.869	25.5272	27.3924	15.9294	95.007	307.727	53.475	75.962	15.693	23.366	16.1692	311.14	132.797	447.582	37.9132	21.488	31.5249	145.211
72.087	57.911	129.812	88.7007	32.2846	45.368	50.684	31.9586	27.139	364.896	26.532	56.7256	81.509	23.4191	26.8324	22.7648	14.3617	95.707	245.41	47.145	56.967	15.54	22.052	16.4582	269.912	111.207	401.085	29.1693	20.551	25.8688	125.234
62.651	83.582	144.241	89.1259	31.5964	41.669	49.422	31.3742	24.6982	294.64	29.057	64.8616	81.5331	22.8781	26.8578	21.6941	14.6431	81.921	199.6	40.429	52.86	14.637	20.557	16.0462	288.843	91.469	315.813	29.3741	22.54	27.638	122.518
55.267	95.423	141.198	92.187	32.9324	44.273	49.836	37.5348	26.4748	254.647	27.9827	69.2611	89.0663	21.2369	24.2983	17.5665	14.3221	72.726	150.776	37.291	69.13	15.675	22.527	15.489	272.78	81.204	274.011	27.0882	21.032	27.4321	115.873
58.036	149.542	150.652	82.2145	31.8789	42.123	49.032	31.1341	25.6715	220.669	27.0035	72.6703	96.5361	20.8554	22.5838	15.788	12.9981	69.167	117.243	35.584	70.127	17.376	26.757	14.0879	249.519	69.932	219.467	21.0171	22.305	24.6086	93.612
61.062	150.432	164.076	81.3354	31.3613	43.825	47.28	33.2351	24.3151	172.175	24.0294	78.5283	95.9639	17.9636	23.5607	16.9515	13.4188	65.468	87.421	34.927	61.924	16.893	30.334	13.1637	236.458	65.958	158.054	19.7809	38.316	22.8891	88.407
52.608	158.175	166.881	83.9838	34.8527	46.601	69.379	31.548	23.9825	136.069	21.4646	76.3478	97.741	17.221	24.5572	17.8681	14.5213	78.222	71.601	33.308	103.964	16.706	24.891	13.8231	234.576	68.635	117.45	19.6899	38.276	22.4389	82.8
51.469	142.217	163.831	73.0249	33.1251	49.246	60.209	29.7632	23.8445	125.948	20.9344	90.9651	99.7771	16.0182	24.5422	15.5443	14.0174	76.104	60.045	33.803	99.408	18.486	32.762	13.6527	168.367	62.303	94.444	18.4552	37.719	19.362	74.966
51.414	104.51	155.269	77.3653	30.219	130.093	138.234	33.5182	26.5551	109.853	21.3316	94.1203	84.8976	15.2141	25.9457	14.27	13.6818	65.88	53.707	33.218	93.647	16.575	28.384	11.9912	136.085	58.673	72.768	17.9659	64.817	20.7873	61.165
48.158	81.745	161.146	67.0349	30.8002	102.622	134.182	27.1705	22.9681	86.604	19.7254	102.07	58.6566	14.9214	21.6358	14.6403	13.6141	64.977	49.35	31.317	115.825	17.627	27.292	13.3253	112.041	49.496	56.421	16.8122	74.942	20.8371	61.313
53.604	67.152	147.639	73.798	31.1524	79.929	107.057	32.1987	23.8805	81.743	21.9396	104.983	69.0904	14.3485	25.0173	15.3407	13.5068	65.06	47.987	31.795	102.282	18.409	26.601	12.5363	82.278	50.78	50.372	17.1778	93.105	20.2828	55.679
53.145	55.812	139.654	72.8404	31.1554	63.886	85.915	32.2616	24.2163	74.813	25.6183	100.593	60.512	13.3998	23.4416	13.7089	13.5648	59.358	41.275	31.441	131.851	16.655	24.29	13.1033	69.581	47.524	48.416	17.1394	97.492	19.6176	50.024
49.516	53.172	130.099	71.8217	30.8012	53.831	80.517	28.5894	23.4799	65.278	20.3143	97.7942	45.753	13.705	24.0197	15.1593	12.4739	60.712	47.871	29.876	146.281	18.286	20.245	12.567	58.5	44.885	43.015	17.1451	87.437	20.1538	40.029
44.517	53.49	116.818	61.9813	32.6408	69.883	44.509	30.7169	23.8074	66.518	20.4715	98.6546	34.5271	12.8087	23.9283	14.3998	12.8511	60.665	43.599	30.641	126.821	19.233	20.101	12.7835	54.893	41.644	43.157	17.2162	82.986	18.5249	38.485
52.988	51.77	114.619	63.6409	32.7508	87.409	172.161	27.9785	23.0587	63.839	22.6287	93.6017	26.1867	13.1082	23.0775	15.4262	13.8617	60.983	41.733	29.483	113.028	22.624	24.114	14.4132	55.819	47.254	43.547	15.623	72.408	17.7624	38.381
52.701	53.888	117.374	71.6459	34.8153	67.417	128.809	29.7318	22.4006	63.409	21.1071	91.775	24.1657	13.5774	27.3422	14.808	13.1161	62.813	41.663	31.471	131.176	26.982	26.629	14.0725	50.458	39.055	38.648	15.7368	69.361	17.871	35.125
53.785	47.445	108.15	66.389	31.3976	55.373	103.721	30.2897	20.9145	63.682	21.7047	83.355	19.5783	11.7984	30.585	13.7384	13.4952	59.604	40.122	31.366	124.494	45.905	26.923	14.9099	47.405	38.242	42.243	17.7013	72.278	19.414	32.497
55.751	50.906	107.811	72.1796	30.7931	50.282	87.796	28.9007	22.5458	55.121	29.2332	77.3189	20.3614	12.8178	25.6243	13.6234	13.1344	61.619	40.747	30.07	140.893	72.537	24.22	17.3879	48.797	34.827	42.964	17.229	59.575	19.4751	30.388
55.028	44.005	113.947	67.9327	33.4218	48.715	75.44	29.1937	24.7127	63.682	34.7116	75.2804	17.2711	12.1378	25.9595	14.2574	14.0658	57.23	39.015	29.835	195.415	84.312	25.936	17.9824	45.363	34.194	41.155	15.5576	41.388	18.6018	30.231
60.012	47.973	114.514	71.1845	30.3269	43.562	64.861	28.9685	23.9238	62.691	32.3765	75.367	17.5331	12.8622	24.5699	16.3587	13.1934	64.804	42.005	30.597	220.494	88.616	24.943	18.3945	47.562	33.431	40.852	15.6558	50.405	20.6765	30.116
50.185	44.803	105.498	65.4738	30.8133	44.711	63.834	26.1523	24.0247	57.606	23.6563	69.7365	17.2711	12.7403	25.4162	15.3291	14.4275	66.33	39.204	31.265	207.366	91.041	30.876	18.5813	46.136	30.753	38.612	15.1494	44.096	19.9321	25.72
55.524	45.387	111.668	71.394	32.6075	44.635	57.888	34.0215	26.8702	66.306	26.7841	79.3382	19.0271	14.205	24.3884	15.5559	14.6528	67.482	37.546	31.62	182.564	95.783	31.084	19.2725	48.936	29.611	41.332	17.7639	35.539	19.3575	28.65
55.626	44.772	110.794	73.5125	31.9294	45.87	57.748	28.2616	25.7539	61.133	21.7565	74.6943	17.1145	12.5251	23.9295	15.6129	13.7805	59.983	41.122	30.145	175.275	91.171	24.822	21.3945	45.467	31.342	40.274	16.3713	26.013	18.3665	25.214
53.205	46.161	116.025	70.8479	30.5338	44.289	55.908	31.7318	29.207	63.353	20.5613	80.0289	17.3916	12.7107	26.8786	14.7542	13.4845	62.149	40.33	31.071	155.264	95.604	24.252	21.1813	45.855	32.21	41.391	17.2945	25.249	19.3122	28.203
54.175	46.843	116.192	73.3504	31.7871	44.457	55.079	29.5712	28.8115	60.463	21.5579	82.3057	17.2319	13.1036	24.8936	15.307	13.617	63.897	43.057	30.794	115.587	96.031	22.399	24.4846	50.406	36.632	47.461	17.1081	25.25	18.0204	28.751
54.412	46.137	116.618	73.0648	30.8456	43.118	54.081	28.1043	28.2317	62.889	21.4732	89.4585	27.991	13.7301	23.2601	14.3597	14.2244	62.147	42.339	29.465	83.696	87.593	27.255	25.078	47.952	37.712	45.835	17.6074	33.917	19.4118	29.055
56.213	43.595	114.39	70.682	32.6872	42.978	53.309	29.5348	27.6746	61.019	20.0898	83.2046	23.5241	13.0467	21.8254	14.8565	13.9642	61.141	37.23	28.254	69.148	72.353	25.629	27.3879	44.208	35.219	40.054	13.9644	31.942	20.4615	25.806
55.451	51.089	112.843	74.8865	31.6953	40.623	51.415	26.8411	28.9228	56.441	19.9465	86.0289	21.6325	13.4226	23.5503	16.0116	13.4333	64.164	40.955	30.135	76.616	68.555	28.186	27.5802	44.724	45.32	44.345	15.2774	27.864	22.0837	29.133
55.247	45.499	111.004	69.788	34.9667	40.613	51.448	29.0993	37.6797	58.031	22.5009	86.6655	17.9518	12.5034	21.4671	14.7753	14.2244	68.014	41.82	31.46	61.972	65.407	25.104	28.1319	47.247	46.009	48.087	15.2788	36.504	19.9661	28.107
57.456	41.486	112.264	68.3292	32.6932	42.066	51.594	26.9238	37.9032	60.643	19.0415	76.9519	20.2741	12.7904	22.3792	14.9019	13.4033	64.744	42.119	30.517	57.459	65.959	25.448	29.8604	47.46	39.88	49.423	17.2688	29.124	20.9525	29.665
53.873	49.221	113.016	73.2905	33.6882	42.099	51.091	31.3113	36.5767	58.893	22.0086	81.9146	17.3855	12.5672	23.0439	16.6804	14.5338	60.525	40.649	31.885	55.66	66.99	25.666	28.7692	46.004	33.577	47.209	15.6273	23.857	19.0407	29.543
59.676	48.962	114.94	73.6733	31.1514	42.734	52.822	30.6556	32.2812	63.966	21.8463	90.0529	15.8795	12.6048	22.1803	15.6171	13.5522	64.763	40.515	26.688	49.578	72.99	27.653	30.5604	46.732	37.384	45.347	15.1849	22.347	20.0882	27.003
51.325	47.729	116.832	75.7855	33.1695	40.771	44.28	30.2997	29.2194	58.917	22.9655	86.6185	15.4669	12.2973	24.0486	16.538	14.3462	66.207	38.266	29.939	44.631	63.997	27.376	29.0341	46.722	35.885	48.656	16.6316	24.557	22.2149	26.081
54.933	46.257	115.318	72.793	33.001	38.057	48.465	31.2914	35.0443	57.841	22.1382	94.6992	16.3916	13.1435	23.9075	15.3312	13.9729	64.299	40.763	30.541	43.439	70.816	26.884	25.4033	45.548	37.618	49.899	14.7013	21.28	18.7873	26.531
55.893	42.667	111.908	72.0137	31.6145	42.005	49.449	28.1407	36.6056	56.766	20.3489	90.2816	15.6657	11.7654	22.4578	14.9578	13.7456	68.179	39.166	31.351	41.042	63.662	25.559	24.3473	44.554	34.718	45.386	14.8563	22.108	21.1109	27.358
50.893	47.358	113.662	70.2307	30.1564	42.598	51.441	27.9073	37.1349	58.477	21.5475	83.9819	16.1386	12.3485	22.9087	15.0327	12.8636	68.806	37.358	31.663	38.237	63.097	24.725	25.5418	48.567	43.34	52.818	15.724	38.27	22.6697	31.794
51.988	46.174	115.877	69.5324	33.2947	42.789	50.606	30.5364	33.7909	59.26	21.6839	75.4332	16.0301	12.8724	22.452	13.5422	13.6122	63.776	39.666	32.001	45.398	66.02	27.896	25.7297	44.656	44.921	48.414	16.3158	71.336	28.052	34.46
55.873	52.826	119.387	80.9401	33.2906	44.425	51.389	24.8659	38.1164	56.056	22.1054	82.988	15.8946	14.7677	22.9561	14.3523	13.5493	54.683	41.018	28.186	58.194	64.575	28.428	24.2385	44.527	39.543	48.397	16.4509	72.498	31.3891	33.566
52.166	46.691	120.822	73.0499	30.3623	37.641	48.531	29.8063	41.2575	57.973	20.9188	81.0614	16.6476	12.8804	23.2636	15.6181	13.6393	63.951	37.737	31.845	108.042	66.327	24.453	25.2363	45.64	44.606	52.268	17.3087	67.025	33.1697	32.364
56.104	45.767	115.872	78.2968	33.4632	40.439	52.155	29.404	35.1061	59.149	21.1036	83.7702	15.7169	13.3269	23.7595	14.9968	14.9043	59.861	40.129	34.624	105.165	62.54	26.755	26.4615	43.882	41.371	55.307	16.2205	50.723	31.8959	32.645
54.417	49.7	118.409	81.4202	28.332	38.119	49.059	31.9702	42.5026	60.377	22.0207	82.0373	17.8253	12.9784	23.0867	14.7416	12.4749	66.016	37.435	34.457	78.707	59.558	28.347	23.489	48.803	50.906	77.776	16.0512	50.136	29.224	38.676
55.139	47.705	117.635	81.3466	30.2725	42.574	51.074	30.1126	40.1287	59.249	21.6649	82.8761	16.6114	13.9385	21.4613	15.7025	13.4555	65.159	36.821	31.171	70.868	55.721	24.064	23.1549	42.598	53.772	61.668	16.9573	48.388	28.5973	39.544
55.385	42.506	111.767	72.0998	33.3754	38.846	51.95	25.3344	54.2276	61.053	25.3143	80.7232	14.0151	13.6424	21.037	14.4082	13.765	66.04	38.703	33.52	73.566	48.166	24.671	22.622	46.218	58.172	66.191	17.0498	36.049	29.3258	36.654
52.86	46.778	118.334	73.4676	31.223	42.223	50.741	28.2732	56.415	56.973	31.9292	86.7593	14.2741	12.6629	23.6347	14.6382	13.4478	69.049	41.079	30.244	64.696	42.939	24.78	22.6451	43.846	65.199	62.916	16.5832	42.653	28.267	37.277
63.522	47.231	115.421	76.0037	33.2957	45.164	65.04	28.8411	54.0937	55.947	29.5509	88.8532	15.5904	12.6355	21.3665	14.5422	14.3694	63.32	41.544	32.098	86.357	46.951	28.433	22.1714	44.14	51.767	57.402	16.8037	45.799	24.9593	32.746
52.254	45.421	117.479	75.6272	32.8517	44.668	68.691	27.9884	52.688	57.585	25.696	89.5584	16.5753	11.8554	21.0775	14.7321	12.4758	67.432	41.38	26.272	134.806	39.412	25.661	23.8615	45.678	47.115	53.582	17.0142	37.387	22.914	32.624
54.843	44.564	115.684	76.298	32.1342	42.323	61.15	29.9338	43.0494	60.656	21.8722	89.4585	16.1958	13.7278	21.5145	14.7321	12.4516	73.165	37.891	29.049	160.908	31.744	23.567	20.5231	42.669	49.022	54.077	17.8037	30.993	22.8507	29.65
56.395	47.184	118.75	71.0798	30.4268	42.09	59.059	28.4934	39.6107	58.628	21.544	88.9988	19.5693	12.6856	20.978	15.2247	13.8279	67.817	41.398	27.162	187.033	30.816	26.119	21.7418	46.088	52.516	68.512	16.1935	26.449	27.3937	34.96
58.205	44.4	110.565	74.8653	31.3512	42.427	53.495	28.0993	36.9444	57.841	20.361	84.4585	18.4729	14.3462	22.1746	15.4578	13.9033	65.427	37.761	29.542	193.351	26.302	25.77	19.7473	44.314	56.506	74.134	15.3272	24.447	26.6652	37.671
51.453	41.329	122.172	75.182	28.9405	42.483	51.489	28.6954	32.8908	58.978	22.0898	85.8628	17.0151	12.541	21.6809	14.3017	12.8453	67.905	40.521	30.637	164.905	24.366	26.381	19.4714	48.753	56.84	78.574	17.6458	24.197	24.7353	35.982
53.713	43.535	113.401	74.8142	31.5711	39.937	52.866	27.904	35.8568	56.96	21.9102	77.556	17.5452	12.1002	21.289	15.0443	13.3259	61.673	45.007	30.182	141.073	23.023	23.342	21.2692	43.472	62.831	85.67	18.2048	22.875	22.8371	38.523
54.71	50.59	115.807	75.02	30.7619	42.885	50.408	28.1672	35.0958	54.955	18.4784	82.3406	17.8855	12.6481	20.4555	13.7247	14.0348	64.198	39.638	31.613	129.009	26.995	21.089	21.2473	47.986	70.823	96.643	18.0512	20.594	21.5158	40.254
56.127	43.606	112.205	72.6172	31.0767	44.65	50.143	29.154	36.0319	55.454	21.0069	83.3093	18.7349	12.59	21.2451	14.2331	14.7882	69.472	43.919	30.553	121.543	30.194	21.809	21.2956	46.323	68.509	91.754	17.8976	21.359	19.9163	35.714
47.932	46.362	103.45	70.2855	32.5964	39.226	47.309	30.0083	41.3522	54.11	21.0345	84.7545	17.3313	12.3713	21.6751	14.2679	14.2118	64.43	38.453	30.944	147.299	29.777	24.663	21.6418	46.325	68.243	77.887	17.5505	19.432	20.4796	34.89
48.924	57.007	96.546	94.717	30.44	40.701	47.753	29.5695	37.1617	59.482	22.3454	80.1023	16.9036	12.6538	24.4416	13.5918	14.0048	60.924	38.844	29.704	126.753	26.169	22.537	21.4516	45.727	62.669	76.284	16.5704	20.594	19.5158	33.466
51.906	49.166	97.931	96.0923	33.7185	42.607	45.734	29.3063	32.5067	57.19	20.3592	81.4007	15.4789	12.8178	24.0636	14.8049	13.3665	62.322	40.279	25.809	56.86	30.476	25.252	21.3582	43.448	55.55	74.276	15.5477	18.333	19.0566	32.92
53.683	49.81	111.418	93.5249	30.1413	42.18	46.175	30.9884	33.2451	57.537	20.8307	82.8123	16.6145	12.877	23.9665	15.2479	14.5754	60.535	37.625	26.975	115.984	30.45	26.636	22.8143	45.81	63.289	72.954	14.5761	18.774	20.9638	34.953
49.529	45.383	103.579	85.4015	32.0313	43.563	51.805	28.4884	28.3708	58.103	20.2522	82.8267	15.4518	11.8759	21.6289	14.9167	13.353	64.46	39.692	30.301	90.723	25.286	23.943	22.344	46.532	57.73	89.635	15.7781	19.61	22.2149	38.812
51.042	46.515	102.723	78.5686	33.0989	41.495	47.877	32.4619	34.1967	59.382	20.0984	74.8953	17.6416	12.3246	22.5295	16.0253	13.2147	65.982	36.716	31.045	120.443	26.225	25.869	20.1516	44.278	46.685	85.214	16.2404	19.674	22.2964	33.769
53.104	45.344	104.065	82.6534	32.7931	43.466	48.038	31.5215	36.4171	54.957	21.3869	77.7978	16.7108	13.1014	21.5098	14.6456	14.7485	63.569	42.475	28.196	131.404	23.261	23.614	19.7571	45.628	45.65	76.725	16.0953	20.356	20.9163	32.275
54.74	46.658	108.013	73.9002	31.7175	42.766	47.511	29.0397	37.1967	54.331	23.2003	70.2274	14.6084	14.1435	23.6948	14.596	13.8462	68.092	39.77	27.701	94.278	21.018	22.723	16.8352	46.63	51.402	78.655	17.66	21.92	19.6131	33
55.076	44.369	107.708	70.48	32.5015	39.96	48.774	27.0397	41.3471	58.908	18.9758	77.5608	19.0813	12.4624	22.0416	14.2774	13.119	65.579	39.21	28.002	85.076	23.875	21.71	18.3033	47.274	60.282	93.427	15.7667	17.759	20.2828	32.639
54.939	43.022	106.332	72.8204	30.6559	40.317	47.306	30.0944	42.5705	54.751	21.3644	74.1252	22.3464	12.7084	23.8243	15.6108	13.2824	63.806	39.843	28.179	84.371	25.008	22.894	18.4615	45.809	60.627	80.676	16.5477	20.851	19.1267	34.122
60.983	44.353	107.784	69.5012	30.7538	37.95	48.933	29.8957	40.7178	59.465	22.9724	78.1925	21.0151	13.0171	21.289	14.0137	14.0677	65.425	38.029	27.52	65.241	22.376	22.002	21.0791	44.942	73.195	77.83	17.8037	20.941	19.9005	35.728
61.928	43.403	111.963	71.9115	32.8749	43.043	49.16	28.1887	33.6735	54.969	24.2539	76.8616	17.2831	12.8462	22.7272	13.2289	13.7824	71.808	39.491	29.872	53.994	19.279	25.77	20.8901	46.178	82.464	94.655	16.1266	18.3	19.2534	36.347
60.107	48.872	112.787	76.4564	32.9122	50.063	48.873	27.4652	34.69	53.521	21.6978	68.3646	15.6687	12.0638	22.5006	14.1139	13.1006	65.283	40.752	27.974	73.007	17.361	25.057	23.0297	43.545	76.135	90.617	15.9275	18.049	17.224	33.68
51.228	46.385	112.146	70.0461	30.6176	46.379	47.291	28.5331	39.1967	54.362	23.8566	71.704	14.8223	12.3485	21.6867	13.8734	12.2108	82.779	41.107	28.838	63.76	18.353	24.465	21.2462	47.354	66.667	92.553	16.1607	18.368	18.7511	34.162
51.792	48.071	112.554	71.303	30.6196	43.353	51.343	32.5397	37.3697	56.995	20.8826	79.781	18.4127	12.4897	20.3064	14.4515	12.8752	70.246	41.353	26.59	71.82	20.379	20.849	19.7473	46.53	62.095	89.969	16.6373	19.47	20.5068	32.93
54.649	53.928	127.619	73.9077	34.3047	43.651	41.401	28.106	39.484	55.739	21.0415	77.0361	15.8524	12.6651	22.4913	15.0264	12.266	67.692	37.613	28.214	65.742	18.939	25.998	18.4429	44.259	65.947	94.271	16.2731	17.945	21.6584	35.913
54.167	43.571	120.478	75.0661	33.1857	39.297	46.166	27.3262	47.4665	54.197	20.582	81.6342	16.1867	13.8565	22.8879	14.9757	13.1692	68.061	39.183	28.727	90.973	22.054	23.869	19.5549	44.287	61.495	84.58	14.8634	18.845	20.3869	40.656
